# Supplementary material for: Age-related differences in monocyte DNA methylation and immune function in healthy Kenyan adults and children
Source: Immun Ageing. 2021 Mar 8;18:11. doi: 10.1186/s12979-021-00223-2 (PMC7938546; doi:10.1186/s12979-021-00223-2)
Supplement: Supplementary file 2 — Additional file 2. DMPs_Kenyan_child_vs_Kenyan_adult.csv. [file 12979_2021_223_MOESM2_ESM.csv]

	chr	pos	strand	Name	AddressA	AddressB	ProbeSeqA	ProbeSeqB	Type	NextBase	Color	Probe_rs	Probe_maf	CpG_rs	CpG_maf	SBE_rs	SBE_maf	Islands_Name	Relation_to_Island	Forward_Sequence	SourceSeq	UCSC_RefGene_Name	UCSC_RefGene_Accession	UCSC_RefGene_Group	Phantom4_Enhancers	Phantom5_Enhancers	DMR	X450k_Enhancer	HMM_Island	Regulatory_Feature_Name	Regulatory_Feature_Group	GencodeBasicV12_NAME	GencodeBasicV12_Accession	GencodeBasicV12_Group	GencodeCompV12_NAME	GencodeCompV12_Accession	GencodeCompV12_Group	DNase_Hypersensitivity_NAME	DNase_Hypersensitivity_Evidence_Count	OpenChromatin_NAME	OpenChromatin_Evidence_Count	TFBS_NAME	TFBS_Evidence_Count	Methyl27_Loci	Methyl450_Loci	Random_Loci	logFC	AveExpr	t
1	chr4	48485301	-	cg19247841	54642915	97721290	AACAAAACCACTTACTAACAATTCACAAAAAAAAACCAAACAACAAAACA	AACAAAACCACTTACTAACGATTCACAAAAAAAAACCGAACGACAAAACG	I	A	Red	NA	NA	NA	NA	NA	NA	chr4:48485362-48486473	N_Shore	GCTACACTCGATAACAGAACCACTTACTGGCGATTCACAGGAGGGGACCGGGCGGCAGGG[CG]GGGCGGGGCCTGCGGGGCGCGGGGCCGCGGCGCGGAGCCGGCGCAGCGATTGGGTTCACC	AACAGAACCACTTACTGGCGATTCACAGGAGGGGACCGGGCGGCAGGGCG	SLC10A4	NM_152679	TSS200	high-CpG:48180033-48180182			TRUE	4:48179840-48181568	4:48484734-48486402	Unclassified_Cell_type_specific	SLC10A4	ENST00000273861.4	TSS200	SLC10A4	ENST00000273861.4	TSS200	chr4:48484965-48487475	3						TRUE		-5.345949417	-1.998868389	-33.58035523
2	chr10	15210264	-	cg04895321	58702578	90600301	AACAAAAATAAACAAAACTAACCAAAAACACACAACAAATAACAATAACA	GACGAAAATAAACGAAACTAACCGAAAACGCGCGACAAATAACAATAACG	I	T	Red	NA	NA	NA	NA	NA	NA	chr10:15209824-15210714	Island	GGCCAGGCCGCCGGCGGGGATGGGCGAGGCTGGCCGGGGGCGCGCGGCAAGTGACAGTAG[CG]TCTCCCCGCCCGGGCCCCAGCCTCCCCGCCCACCCCGGGCCTCGCCTCCCCGCGCACTGC	CGCTACTGTCACTTGCCGCGCGCCCCCGGCCAGCCTCGCCCATCCCCGCC	NMT2	NM_004808	Body					10:15249734-15251280			NMT2	ENST00000441445.1	5'UTR	NMT2	ENST00000441445.1	5'UTR	chr10:15209725-15210775	3						TRUE		4.818647049	-4.409289774	24.98086853
3	chr12	13153193	-	cg17232014	51805286	3785105	CAACAAAACAACAAAACAACAAAATAACAAAACAACAAAACAACAAAACA	CGACAAAACGACAAAACGACAAAATAACAAAACGACAAAACGACGAAACG	I	A	Red	NA	NA	NA	NA	NA	NA	chr12:13152819-13153084	S_Shore	AGGGCGGCAGGGCGGCAGGGCGGCAGGGCGGCAGGGTGGCAGGGCGGCAAGGCGGCGGGA[CG]GCGAGGCGGCGAGGCGAGAGGCGGGGCTAGAGGCAGGGGCCAGAGGGCGTGGCTAGAGGG	CGGCAGGGCGGCAGGGCGGCAGGGTGGCAGGGCGGCAAGGCGGCGGGACG	HEBP1;HEBP1;HTR7P1	NM_015987;NM_015987;NR_002774	1stExon;5'UTR;TSS200	high-CpG:13044437-13044539				12:13044037-13045055	12:13153060-13153569	Promoter_Associated	HEBP1;HEBP1;HEBP1;HEBP1;HTR7P1;RP11-377D9.3	ENST00000536942.1;ENST00000014930.4;ENST00000536942.1;ENST00000014930.4;ENST00000535469.1;ENST00000543321.1	1stExon;1stExon;5'UTR;5'UTR;TSS200;TSS200	HEBP1;HEBP1;HEBP1;HEBP1;HTR7P1;RP11-377D9.3	ENST00000536942.1;ENST00000014930.4;ENST00000536942.1;ENST00000014930.4;ENST00000535469.1;ENST00000543321.1	1stExon;1stExon;5'UTR;5'UTR;TSS200;TSS200	chr12:13153145-13154535	3								-3.547699737	-2.109730487	-15.19163258
4	chr10	65186953	-	cg17983571	87667253		ACRATAACRACAACAACTACTTAAACATAATACAATAATAACTAAACTAC		II			NA	NA	NA	NA	NA	NA		OpenSea	GACAACTCATGGCGGTGGCGGCAGCAGCTGCTTGGGCATGGTGCAGTGGTGACTGAGCTA[CG]AGCCTGGCGGCGGGTGTTCGCCGAGCTCCGGTCCCCGCGTGTCTCCCAGAAGGCGGTGAA	CGGTGGCGGCAGCAGCTGCTTGGGCATGGTGCAGTGGTGACTGAGCTACG	JMJD1C	NM_032776	Body					10:64856911-64856999			RP11-351O1.2;JMJD1C	ENST00000439942.2;ENST00000399251.1	TSS200;5'UTR	RP11-351O1.2;JMJD1C	ENST00000439942.2;ENST00000399251.1	TSS200;5'UTR								TRUE		2.448357681	1.302344088	13.58577556
5	chr12	15039432	-	cg13302154	84614486		AAAATAAAAATATCCRATACACCATAAATTCTATTTCCTTAATCAACACC		II			NA	NA	NA	NA	NA	NA		OpenSea	AAGGGTTCATCAGGATGGAGATATCCGGTGCACCATGAGTTCTGTTTCCTTAATCAACAC[CG]TTGTAACTTGCCCATCCAGTTTTGTGACATTAATTCAAACCTGTGCCCTAGTCCTCTTTT	CGGTGTTGATTAAGGAAACAGAACTCATGGTGCACCGGATATCTCCATCC	MGP	NM_000900	TSS1500								MGP;MGP;C12orf60	ENST00000228938.5;ENST00000539261.1;ENST00000527783.1	TSS1500;TSS1500;5'UTR	MGP;MGP;MGP;C12orf60;C12orf60;C12orf60	ENST00000507170.2;ENST00000228938.5;ENST00000539261.1;ENST00000533472.1;ENST00000527783.1;ENST00000543822.1	TSS1500;TSS1500;TSS1500;5'UTR;5'UTR;5'UTR	chr12:15039280-15039535	3					TRUE	TRUE		-2.073974604	-0.379713814	-13.22301358
6	chr7	5014415	-	cg23031969	11804855		CCCRATAAAACRAAACCAAAACTCTAAAACTTAAACCACTTACAACCAAC		II			rs116563339	0.023458	NA	NA	NA	NA	chr7:5013508-5014436	Island	GTGGTTCTGCTCCCGGTGGAACGGGACCAGGGCTCTAAGACTTGGGCCACTTGCAGCCAA[CG]TGGAGCGTGCGCGGCGTGCGGGTTACAGAAATTTCTGACAAATCCGCCAGGGCTCTGTGA	CCGGTGGAACGGGACCAGGGCTCTAAGACTTGGGCCACTTGCAGCCAACG	RNF216L;RNF216L;RNF216L	NR_015449;NR_023384;NR_023385	Body;Body;Body					7:4980016-4980962	7:5013341-5014593	Promoter_Associated				RNF216P1;RNF216P1;RNF216P1;RNF216P1;RNF216P1;RNF216P1;RNF216P1	ENST00000493407.1;ENST00000429902.1;ENST00000406089.2;ENST00000477090.1;ENST00000404006.1;ENST00000403969.1;ENST00000494947.1	5'UTR;5'UTR;5'UTR;5'UTR;5'UTR;5'UTR;5'UTR	chr7:5013520-5014550	3						TRUE		-1.616466504	-1.916369332	-13.12400268
7	chr2	71358320	-	cg17064663	97780230		AACTAAACTTCTTCAAAAATAAAACTTCCATATCTCTTCCCAACACAAAC		II			NA	NA	NA	NA	NA	NA	chr2:71357187-71357952	S_Shore	CCACCCCCCATGACTAAGCTTCTTCAGAAATAGAACTTCCATGTCTCTTCCCAACACAAG[CG]TTTTATATGTATTTTGTTGAAGAATTTAAAATGTGATCTATGAAATTATTACTCATTTAT	CGCTTGTGTTGGGAAGAGACATGGAAGTTCTATTTCTGAAGAAGCTTAGT	MCEE;MPHOSPH10	NM_032601;NM_005791	TSS1500;Body						2:71356823-71358338	Promoter_Associated	MCEE;MPHOSPH10	ENST00000244217.5;ENST00000468427.1	TSS1500;5'UTR	MCEE;MCEE;MCEE;MPHOSPH10;MPHOSPH10	ENST00000494660.2;ENST00000244217.5;ENST00000486135.1;ENST00000498451.1;ENST00000468427.1	TSS1500;TSS1500;TSS1500;5'UTR;5'UTR					chr2:71352363-71359810	6				-1.76709425	-1.704239108	-13.08878108
8	chr1	29487000	-	cg01993027	53642151		ACCACAAAAATCTTTACCATTCAATTCATAAACAACATCATCTACATCAC		II			NA	NA	NA	NA	NA	NA		OpenSea	ATTACTCGCTCACCACAAAGGTCTTTGCCATTCAGTTCATAAACAGCATCATCTGCATCA[CG]CAGATCATCAAACTCCACAAAACCATATCTAGAAGAGAGCAAAGAAAATACTGGTTGGTA	CCACAAAGGTCTTTGCCATTCAGTTCATAAACAGCATCATCTGCATCACG	SRSF4	NM_005626	Body								SRSF4	ENST00000466448.1	3'UTR	SRSF4;SRSF4;SRSF4;SRSF4;SRSF4;SRSF4	ENST00000497015.1;ENST00000477193.1;ENST00000497015.1;ENST00000489898.1;ENST00000466448.1;ENST00000472353.1	3'UTR;TSS1500;1stExon;TSS200;3'UTR;3'UTR										2.366447614	1.665044635	12.97657356
9	chr6	37012640	-	cg09048334	63719182	58786925	TTTTAAAATAATACTTTACAACACTACAACAATCCAAATCAAAAATAACA	TTTTAAAATAATACTTTACGACGCTACGACAATCCAAATCAAAAATAACG	I	A	Red	NA	NA	NA	NA	NA	NA	chr6:37012609-37012884	Island	TAAAGTTGAACATTTTAAAATAATGCTTTGCGGCGCTGCGGCAGTCCAGATCAAAAATGG[CG]GCAGTTGGTGTGTTCTCGGTTTCTCGGCTGCTGGGTCGGTCCCGCCCACAGCTGGGGCGG	TTTTAAAATAATGCTTTGCGGCGCTGCGGCAGTCCAGATCAAAAATGGCG								6:37120618-37120862			COX6A1P2	ENST00000423336.1	1stExon	COX6A1P2	ENST00000423336.1	1stExon	chr6:37012525-37012715	3						TRUE		2.589191077	-1.804032085	12.93772871
10	chr16	1370586	+	cg01346915	76634598	51735174	AAACATAAACCCTAACTATCCATAAAATAAACCTATATCCTCCACTCCCA	AAACGTAAACCCTAACTATCCGTAAAATAAACCTATATCCTCCACTCCCG	I	T	Red	rs8043720	0.066618	NA	NA	NA	NA	chr16:1369053-1369525	S_Shore	GCAGCCCTGGCCCCGCTGGTGGCAGCTCCTCCCCGTCCCAGCCAAGGCCGCCTGGCAGGA[CG]GGAGTGGAGGACACAGGCTCACCCTACGGACAGCCAGGGTCCACGCCTCTGTGGGGAAGG	CGGGAGTGGAGGACACAGGCTCACCCTACGGACAGCCAGGGTCCACGCCT	UBE2I;UBE2I;UBE2I;UBE2I	NM_194261;NM_003345;NM_194260;NM_194259	Body;Body;Body;Body					16:1310510-1310699			LA16c-358B7.3;LA16c-358B7.3	ENST00000567829.1;ENST00000568106.1	3'UTR;3'UTR	LA16c-358B7.3;LA16c-358B7.3;UBE2I;UBE2I	ENST00000567829.1;ENST00000568106.1;ENST00000568989.1;ENST00000568288.1	3'UTR;3'UTR;5'UTR;5'UTR	chr16:1370225-1370595	3						TRUE		-2.277530742	2.486948297	-12.87098443
11	chr22	41185283	-	cg26548134	85721230		TATAACAAATACTTCRTAATACAATCTACTCRAAACATAAACTACAACCC		II			NA	NA	NA	NA	NA	NA	chr22:41185197-41185416	Island	CCCGGCAGGAGTATGACAGATGCTTCGTAATGCAGTCTGCTCGAGGCATGGGCTGCAGCC[CG]GTCCCTGCGTCCTACAGAGACACCGTCCACGCGGTGCCCGGACCCCGGACCAGCCACGGG	CGGGCTGCAGCCCATGCCTCGAGCAGACTGCATTACGAAGCATCTGTCAT	SLC25A17	NM_006358	Body					22:39515210-39515362			SLC25A17	ENST00000491545.1	3'UTR	SLC25A17;SLC25A17;SLC25A17;SLC25A17;SLC25A17;SLC25A17;SLC25A17;SLC25A17;SLC25A17	ENST00000427084.1;ENST00000412879.1;ENST00000491545.1;ENST00000447566.1;ENST00000430221.1;ENST00000458600.1;ENST00000443810.1;ENST00000434193.1;ENST00000449676.1	3'UTR;3'UTR;3'UTR;3'UTR;3'UTR;3'UTR;3'UTR;3'UTR;3'UTR								TRUE		1.759829835	1.560050454	12.60222008
12	chr17	7833163	+	cg27162435	97746305		RACTCTATACAAATAAAAAAACRATACCTACATACTAATAAACTAAACCC		II			NA	NA	NA	NA	NA	NA	chr17:7832532-7833164	Island	GAGATGCCACTTCAGCGCGAACCGCTGCGGGACCCGCTGGGCTCCCAGCCGCGTCGGCAG[CG]GGCCCAGCTCATCAGCATGCAGGCACCGCCTCCTCATCTGCATAGAGCCGCCCTCCTCTC	CGGGCCCAGCTCATCAGCATGCAGGCACCGCCTCCTCATCTGCATAGAGC	KCNAB3	NM_004732	TSS1500					17:7773262-7773982	17:7833067-7833374	Unclassified_Cell_type_specific	KCNAB3;RP11-1099M24.7	ENST00000303790.2;ENST00000573621.1	TSS1500;3'UTR	KCNAB3;KCNAB3;RP11-1099M24.7	ENST00000303790.2;ENST00000570852.1;ENST00000573621.1	TSS1500;TSS200;3'UTR	chr17:7833065-7833310	3						TRUE		3.027370475	1.541014949	12.56742815
13	chr15	52797240	+	cg03889742	18790574		AATAAATTAATAAAATAAACCTATCTTAAATTCCTACCTCCACAACTCCC		II			NA	NA	NA	NA	NA	NA		OpenSea	GCTATTCTGGCAGCTCAATAATGTCGTTAAGAACTCAGACTCGGCAGTTCCCATTATCTT[CG]GGAGCTGTGGAGGTAGGAATTTAAGACAGGCCCATTTTATTAATTTATTTTCAAATGCAA	CGGGAGCTGTGGAGGTAGGAATTTAAGACAGGCCCATTTTATTAATTTAT	MYO5A;MYO5A	NM_000259;NM_001142495	Body;Body								EEF1B2P1;MYO5A	ENST00000443885.1;ENST00000546028.1	TSS200;5'UTR	EEF1B2P1;MYO5A	ENST00000443885.1;ENST00000546028.1	TSS200;5'UTR										2.067314556	0.890176949	12.10025441
14	chr3	16642858	-	cg07113537	37624139		TCTAACTTTAACTTAAATCTTACAAACTAACTACCTACTTAACTAAAATC		II			rs57742889	0.02333	NA	NA	NA	NA	chr3:16645948-16646259	N_Shelf	TTATTAGGAAGTCTGACTTTGGCTTGGATCTTACAAACTGGCTGCCTGCTTAACTGGAAT[CG]TAAATATAAAATTCATAGGATCACTTTAATAGCGTAATAACATCTTAAATTAAGGAGGCA	CGATTCCAGTTAAGCAGGCAGCCAGTTTGTAAGATCCAAGCCAAAGTCAG	DAZL;DAZL	NM_001190811;NM_001351	Body;Body				TRUE		3:16642715-16643183	Unclassified_Cell_type_specific							chr3:16642840-16643055	3								-1.990299568	-0.809855359	-11.95832129
15	chr7	33935438	+	cg26947034	85726252		ACCCAAACTCTAAACAATTATATATTAAATTCTTTAACCTCCCTTATAAC		II			NA	NA	NA	NA	NA	NA		OpenSea	GGTTTGGCATACGTTATTGCATTTAGTCCACAAAATAGATATCATCAATATTGTCATCCA[CG]CTACAAGGGAGGTTAAAGAATCCAATACACAATTGTTTAGAGCCTGGGCCACTCCAATTC	CGCTACAAGGGAGGTTAAAGAATCCAATACACAATTGTTTAGAGCCTGGG									7:33934297-33935716	Unclassified											chr7:33934440-33935886	6				-1.834889846	0.019310837	-11.94272971
16	chr5	68411141	-	cg19471613	71668167		TATATTATAAAATTAATTTTCATACAACTTCCAAAAAACTCTCTATCRAC		II			NA	NA	NA	NA	NA	NA		OpenSea	AGTACTGGCTTTGTGTTGTAAAGTTGGTTTTCATACAGCTTCCAGAAAGCTCTCTGTCGA[CG]TTGGTGGAGCTAAACGTCTTCAAGCTTTATCTCATCTTGTTTCTGTGCTTCTCTTGTGCC	CGTCGACAGAGAGCTTTCTGGAAGCTGTATGAAAACCAACTTTACAACAC	SLC30A5	NM_022902	Body								SLC30A5;CTC-498J12.3	ENST00000438236.2;ENST00000504129.1	TSS1500;3'UTR	SLC30A5;SLC30A5;CTC-498J12.3	ENST00000438236.2;ENST00000507354.1;ENST00000504129.1	TSS1500;5'UTR;3'UTR										2.013652706	0.533992329	11.86539704
17	chr15	62535557	+	cg07625092	4796112		TAATCAAAAAAACCCCAATATCTAAACCCTATCCTCCTACAAAAAAATAC		II			NA	NA	NA	NA	NA	NA		OpenSea	ATGTACTCATTCTCCCGGTCCACGTCTTCAGCACTGACCTCTGGCTCTGGTATGATGTGA[CG]TACTTTCCTGCAGGAGGACAGGGCTCAGACATTGGGGCCCCTCTGACCACCCTGCAGCTC	GGTCAGAGGGGCCCCAATGTCTGAGCCCTGTCCTCCTGCAGGAAAGTACG											RP11-299H22.3;RP11-299H22.3	ENST00000563606.1;ENST00000561706.1	TSS200;TSS1500	RP11-299H22.3;RP11-299H22.3	ENST00000563606.1;ENST00000561706.1	TSS200;TSS1500	chr15:62534805-62535895	3								1.450864829	0.452121741	11.8021235
18	chr11	59394462	-	cg08876558	74675189		TATATCATTTTAATATCRATTCCRCATACAAAACAATCRAATTACCCTAC		II			NA	NA	NA	NA	NA	NA		OpenSea	ATATGTGTGCATGTATCATTTTGATGTCGATTCCGCATGCAGAGCAGTCGAGTTGCCCTA[CG]TGTGCCACTCACGACAGAAGCCCTTTTTTGCATGTATCATTTTGGTAGAATGATTTATAT	GTATCATTTTGATGTCGATTCCGCATGCAGAGCAGTCGAGTTGCCCTACG											AP000442.1;AP000442.1	ENST00000531108.1;ENST00000531311.1	5'UTR;5'UTR	AP000442.1;AP000442.1	ENST00000531108.1;ENST00000531311.1	5'UTR;5'UTR					chr11:59394433-59395049	6				2.478678432	1.058180294	11.78617476
19	chr4	104020949	+	cg02214188	14717909		TTATCTCAAATTTATTACTCAAACCRAATTCTAAAAAACRCCATCAACTC		II			NA	NA	NA	NA	NA	NA		OpenSea	TCCCCTCTTTCCGTTCTAAAGTTTCATTTCAAAAGTATTAGGAAATCTTACTTTAAGCAG[CG]AGCTGATGGCGTTCTCCAGAACTCGGTTTGAGCAACAAACTTGAGACAACCTTTGTCTGG	TGTCTCAAGTTTGTTGCTCAAACCGAGTTCTGGAGAACGCCATCAGCTCG	BDH2;BDH2	NM_020139;NM_020139	1stExon;5'UTR						4:104020653-104021340	Promoter_Associated	BDH2;BDH2	ENST00000296424.4;ENST00000296424.4	5'UTR;1stExon	BDH2;BDH2;BDH2;BDH2;BDH2;BDH2;BDH2;BDH2;BDH2;BDH2;BDH2;BDH2;BDH2;BDH2	ENST00000513518.1;ENST00000511354.1;ENST00000506521.1;ENST00000296424.4;ENST00000464039.1;ENST00000475058.1;ENST00000492366.1;ENST00000511354.1;ENST00000513518.1;ENST00000506521.1;ENST00000296424.4;ENST00000492366.1;ENST00000464039.1;ENST00000475058.1	3'UTR;5'UTR;5'UTR;5'UTR;1stExon;1stExon;1stExon;1stExon;1stExon;1stExon;1stExon;3'UTR;3'UTR;3'UTR	chr4:104020920-104021195	3					TRUE	TRUE		-2.088215234	-2.024955395	-11.6945885
20	chr2	9770529	+	cg02466933	94770551		AAAAAAAACTAAACTAATCCAAAAAACCAAACTAACCRAACAAACCRAAC		II			NA	NA	NA	NA	NA	NA	chr2:9770189-9771562	Island	TTGGACAGCTCGGCGCCCTGCTCGGTCACTGCCTTCATGCAGGTGGCCATGTCGTCGTAG[CG]CTCGGCCTGCTCGGCCAGCTTGGCCTTCTGGATCAGCTCAGTCTTCTCCATGGCGGGCGC	CGCTCGGCCTGCTCGGCCAGCTTGGCCTTCTGGATCAGCTCAGTCTTCTC	YWHAQ	NM_006826	Body	high-CpG:9687956-9688692				2:9687456-9689045	2:9770527-9771650	Promoter_Associated	YWHAQ	ENST00000381844.4	1stExon	YWHAQ;YWHAQ	ENST00000381844.4;ENST00000460093.1	1stExon;TSS200	chr2:9770525-9771055	3						TRUE		-1.58989951	-1.807660533	-11.62763719
21	chr12	10103711	+	cg01304461	49647829		AAAAAAACCAAAATCTATTACTAAAATACCAAAAATTCAACCTAAATCCC		II			NA	NA	NA	NA	NA	NA		OpenSea	ATAAAGTCATCTCCCCTGGAAATACTTGCCTCAGTGATTGGCATTCTGTGCAATGAGTAA[CG]GGACCTAGGCTGAACCTCTGGCATTTCAGTAACAGATTTTGGTTCCCTCATCAGGAAGAC	CGGGACCTAGGCTGAACCTCTGGCATTTCAGTAACAGATTTTGGTTCCCT	CLEC12A	NM_001207010	TSS1500						12:10103534-10104181	Unclassified_Cell_type_specific	AC091814.3;CLEC12A	ENST00000420905.1;ENST00000355690.4	3'UTR;TSS1500	AC091814.3;CLEC12A	ENST00000420905.1;ENST00000355690.4	3'UTR;TSS1500	chr12:10103680-10103950	3								-1.76756977	-1.314328464	-11.61272052
22	chr2	114481691	+	cg25317548	19726294		ATAATAAAAACCACAAATACTTATTTCCTTTACCTCATCAATAAAAACTC		II			NA	NA	NA	NA	NA	NA		OpenSea	AATAAAAGGGGCTATCTCTCAATAAAGTGTCACTAGAAGTAATGAACAGAGGCTGAACAA[CG]AGTCCTTATTGATGAGGTAAAGGAAACAAGTACTTGTGGTTCCCACTACTTAGCTGCTCT	CGAGTCCTTATTGATGAGGTAAAGGAAACAAGTACTTGTGGTTCCCACTA	SLC35F5;SLC35F5	NR_104470;NM_025181	Body;Body								SLC35F5	ENST00000470204.2	3'UTR	SLC35F5;SLC35F5;SLC35F5;SLC35F5	ENST00000459683.1;ENST00000470204.2;ENST00000485214.1;ENST00000469702.1	3'UTR;3'UTR;3'UTR;TSS1500	chr2:114481680-114481870	3								-2.116845209	0.741190824	-11.56495331
23	chr14	55583319	-	cg23743591	14790538		TTATCACCAATTAACTAACAAAAACACAAAAAACAACATTCAACTCTATC		II			NA	NA	NA	NA	NA	NA		OpenSea	AAGAAAAAACCTTATCACCAGTTGACTGGCAAGGACACAGGAGGCAACATTCAACTCTGT[CG]CCGGGATCTGGGTGGTTGGGTCAAACTTTTGTGGCATTTCTAACTAGTCCCAGTCCCCCA	TATCACCAGTTGACTGGCAAGGACACAGGAGGCAACATTCAACTCTGTCG					chr14:55583130-55583130												chr14:55583040-55583335	3								-2.765705163	1.194764633	-11.55190174
24	chr11	85568704	+	cg20963267	90685361		ATCACRTCTATAACCCACTTAATACTATCTATAAAAAACTCCTAACAACC		II			NA	NA	NA	NA	NA	NA	chr11:85565908-85566451	S_Shelf	GAAAGTGCCTGCCATCAATGTCAACAACTCCGTCACCAAGAGCAAGTTTGACAACCTCTC[CG]GCTGCCAGGAGTCCCTCATAGATAGCATCAAGTGGGCCACAGACGTGATGATTGCCAGCA	CGGCTGCCAGGAGTCCCTCATAGATAGCATCAAGTGGGCCACAGACGTGA	CCDC83	NM_173556	5'UTR								CCDC83;CCDC83;CCDC83	ENST00000280245.4;ENST00000376067.1;ENST00000342404.3	5'UTR;5'UTR;5'UTR	CCDC83;CCDC83;CCDC83	ENST00000280245.4;ENST00000376067.1;ENST00000342404.3	5'UTR;5'UTR;5'UTR								TRUE		1.453617419	1.289994072	11.35679174
25	chr1	59097190	+	cg00305263	79729568		AATATACRAACTAATAACAATAAAAAACTTCRACRAACATAACTCCCAAC		II			rs12077107	0.086144	NA	NA	NA	NA		OpenSea	ACCGGCCCTGGGAGGCCCCAGCAGCACAGCCTTTAGGACACTCGGGTTCTGCCGCTGGCA[CG]CTGGGAGCCATGTCCGCCGAAGTCTCTCACTGCCACCAGTTCGCACACCTCACAGGTCCC	CGCTGGGAGCCATGTCCGCCGAAGTCTCTCACTGCCACCAGTTCGCACAC																	chr1:59097085-59097335	3								1.845605605	1.672222631	11.30926697
26	chr17	7833237	+	cg14918082	76650270		AAATATTCAAACTACAAAACCTTCAACAAACRAAACTTATACAAATAAAC		II			rs11656822	0.470428	NA	NA	NA	NA	chr17:7835171-7835569	N_Shore	CAGCATGCAGGCACCGCCTCCTCATCTGCATAGAGCCGCCCTCCTCTCAGCCAAACCTGC[CG]CTCATCTGCATAAGCCCCGCCTGCTGAAGGCTCTGCAGCTTGAATATTTTCTGAGCGGAA	AATATTCAAGCTGCAGAGCCTTCAGCAGGCGGGGCTTATGCAGATGAGCG	KCNAB3	NM_004732	TSS1500					17:7773262-7773982	17:7833067-7833374	Unclassified_Cell_type_specific	KCNAB3;RP11-1099M24.7	ENST00000303790.2;ENST00000573621.1	TSS1500;3'UTR	KCNAB3;KCNAB3;RP11-1099M24.7	ENST00000303790.2;ENST00000570852.1;ENST00000573621.1	TSS1500;TSS200;3'UTR	chr17:7833065-7833310	3					TRUE	TRUE		3.100201678	1.424882588	11.2744305
27	chr19	54805375	+	cg21898358	91615267		TCTAACCTCTATTATTTAATATAAATCCATCTACACTTAAAAACTTCCAC		II			NA	NA	NA	NA	NA	NA		OpenSea	AATGTACGTGAAGTATTTCTGAAATATGCAGAACATCAATATCATGAGCAGAAAAAGAGG[CG]TGGAAGTCTCCAAGTGTAGATGGATCCACATTAAATAACAGAGGCCAGAGGTGAGTCGCC	CTGGCCTCTGTTATTTAATGTGGATCCATCTACACTTGGAGACTTCCACG	LILRA3;LILRA3	NM_001172654;NM_006865	TSS1500;TSS1500								LILRA3;LILRA3;LILRA3	ENST00000391745.1;ENST00000391744.3;ENST00000251390.3	5'UTR;TSS1500;TSS1500	LILRA3;LILRA3;LILRA3	ENST00000391745.1;ENST00000391744.3;ENST00000251390.3	5'UTR;TSS1500;TSS1500										1.855416324	1.845201372	11.26728371
28	chr2	101044200	-	cg12291982	4795476		AAATACTCTAATACTCTAAAACTTCTAAAAAACCRAACTCTAAAAACAAC		II			NA	NA	NA	NA	NA	NA		OpenSea	TCTGCTGAAATGGATGCTCTGATGCTCTGAAGCTTCTGGGAGGCCGGGCTCTGGAGGCAA[CG]TGCTGCAGGCGCACTCTGTCAGAGTGAACAGCACCCGCGAGACAGGCCAGGCTCCTGGCT	GATGCTCTGATGCTCTGAAGCTTCTGGGAGGCCGGGCTCTGGAGGCAACG									2:101044068-101044534	Unclassified_Cell_type_specific							chr2:101044105-101044395	3								-1.728658406	-1.480349446	-11.2492976
29	chr1	94978879	-	cg23646894	82684439		CTACAATTAATTCAATAACATAACAACTCTTTACTAATAATTTTAACCAC		II			NA	NA	NA	NA	NA	NA		OpenSea	AACCATGTAGTCTGCAGTTGATTCAATGACATAGCAGCTCTTTGCTGGTAATTTTGACCA[CG]TGATTTCCTCTTATGCTCTAGCTATAGGCTTGAAGTCCCCACATAAGACTGTATAAATTC	CGTGGTCAAAATTACCAGCAAAGAGCTGCTATGTCATTGAATCAACTGCA	ABCD3	NM_002858	Body								ABCD3	ENST00000484213.1	5'UTR	ABCD3;ABCD3	ENST00000464165.1;ENST00000484213.1	TSS200;5'UTR										1.847772233	0.063345677	11.23680208
30	chr10	81899292	+	cg14152806	42696212		AAAAAAACTATACAAAATAAACCRACATCAACAAAAAATCCTAAAAACAC		II			NA	NA	NA	NA	NA	NA		OpenSea	TCCAGCCATCTGTCTTTGCTGCCCTGCACCCAGACTGTGGAGCACTGCTGGGGGAGGACT[CG]TGCTTCCAGGATTCCTTGTTGATGCCGGCTCATTCTGCATAGCCCTCCTACACTGCATCC	CGTGCTTCCAGGATTCCTTGTTGATGCCGGCTCATTCTGCATAGCCCTCC	PLAC9	NM_001012973	Body								PLAC9	ENST00000372270.1	5'UTR	PLAC9	ENST00000372270.1	5'UTR	chr10:81899045-81899335	3								1.934756722	1.367860564	11.23109761
31	chr14	62331287	-	cg04791162	40750954		ATTATAATATAATAAAAATAAACAACCTAACCTACCAAATACTACATAAC		II			NA	NA	NA	NA	NA	NA	chr14:62331009-62331641	Island	TGGCCTTGTGGATTATGATGTGGTAGAGATGAGCAACCTGGCCTACCAAGTGCTGCATGG[CG]AGGCACTGGCTGCACAGGCCAAGGCCGCTTCGGCCGCCGCCTCGCTGCGCGGCCTCAATT	CGCCATGCAGCACTTGGTAGGCCAGGTTGCTCATCTCTACCACATCATAA								14:61400775-61401394			CTD-2277K2.1;CTD-2277K2.1	ENST00000554436.1;ENST00000554138.1	TSS1500;5'UTR	CTD-2277K2.1;CTD-2277K2.1	ENST00000554436.1;ENST00000554138.1	TSS1500;5'UTR	chr14:62331080-62331350	3						TRUE		1.95928489	1.342065365	11.21096481
32	chr17	26443366	-	cg11792281	79771578		CACCTATTAAAACCATATTTCAAAATCAAACCATACTAATTTAAACAAAC		II			NA	NA	NA	NA	NA	NA		OpenSea	AACACTGGCAGCACCTATTGAGGCCATGTTTCAGGATCAGACCATGCTGGTTTGAGCAGA[CG]CAGCAAGAGTGAGAACCCCGGCCGAATTTTCATGGGTGGCTCTAGTAGAGCTGCTGGTGA	ACCTATTGAGGCCATGTTTCAGGATCAGACCATGCTGGTTTGAGCAGACG	NLK	NM_016231	Body				TRUE																	TRUE		3.198669058	0.597187761	11.18690043
33	chr17	4608515	+	cg13593809	57649136		AAAACRAAAACTTAAATACCTTCAAAATTCAACTTCACTTATAACCCACC		II			NA	NA	NA	NA	NA	NA	chr17:4606984-4607722	S_Shore	CTTGTGAAGCAGTATTAACATCCATTACCCCTCCAGCAGCAATGCCTTCCTCGGCCGTGG[CG]GTGGGTTACAAGTGAAGCTGAATCTTGAAGGTACCCAAGCCTCCGCCTCCGCGCAACTCG	AGGCGGAGGCTTGGGTACCTTCAAGATTCAGCTTCACTTGTAACCCACCG	LOC101559451;PELP1;PELP1	NR_103482;NM_001278241;NM_014389	Body;TSS1500;TSS1500					17:4555128-4555325			RP11-314A20.2;PELP1;PELP1;PELP1;PELP1	ENST00000497885.1;ENST00000436683.2;ENST00000574876.1;ENST00000572293.1;ENST00000269230.7	5'UTR;TSS1500;TSS1500;TSS1500;TSS1500	RP11-314A20.2;PELP1;PELP1;PELP1;PELP1;PELP1;PELP1;PELP1;PELP1	ENST00000497885.1;ENST00000570571.1;ENST00000575342.1;ENST00000575101.1;ENST00000573523.1;ENST00000436683.2;ENST00000574876.1;ENST00000572293.1;ENST00000269230.7	5'UTR;TSS1500;TSS1500;TSS1500;TSS1500;TSS1500;TSS1500;TSS1500;TSS1500	chr17:4608440-4608735	3								2.422464799	1.504674626	11.12992944
34	chr1	109046245	+	cg12615557	40733820		ATAATTCCTAATAAAAAACATTATCTACATAAATACCCTAATAACAAACC		II			NA	NA	NA	NA	NA	NA		OpenSea	GGGGTGCTTTGAAGATAATCTCTACCTGTCTACCCTGAATGCAACTAAAGCATTTTACAG[CG]GTTTGCCATTAGGGTATTCATGCAGATAATGCTTTCTACTAGGAATTACAAACTTTAAAC	TAATTCCTAGTAGAAAGCATTATCTGCATGAATACCCTAATGGCAAACCG																	chr1:109045720-109046270	3								2.293144616	0.062439243	11.00868979
35	chr6	27568835	-	cg20734448	27664161		CTATCTCATCTTCAAAAAACCTACTCTAACTCAACTTTCAATATACTTTC		II			NA	NA	NA	NA	NA	NA		OpenSea	GCCAGCTGGCGCTGTCTCATCTTCAAGAAGCCTGCTCTGACTCAGCTTTCAGTGTACTTT[CG]TTTTTGCAATAAACTGCCTTAAGGTGTTATCTTCGTTGTTGTTTGTCTCTTGCTTAAATT	CGAAAGTACACTGAAAGCTGAGTCAGAGCAGGCTTCTTGAAGATGAGACA									6:27568757-27568892	Unclassified_Cell_type_specific							chr6:27568700-27569015	3								-2.268970709	-0.50290312	-10.98007634
36	chr17	74221806	-	cg01603311	26673931		AATAATTTATTAAAACACACAACTACAACAAACACTCTATATACAAACAC		II			NA	NA	NA	NA	NA	NA	chr17:74222880-74223132	N_Shore	TTTCCCTACAAAATAATTTATTGGAACACACAGCTACAGCAGACACTCTATGTACAAGCA[CG]TTGACACTCCTGACCTACCCTCAACTAGGGGACCCTTTTCTTCCCCCTTGCCTTGCGGAC	CGTGCTTGTACATAGAGTGTCTGCTGTAGCTGTGTGTTCCAATAAATTAT	RNF157	NM_052916	Body								RNF157	ENST00000301610.5	5'UTR	RNF157	ENST00000301610.5	5'UTR			chr17:74221796-74222062	4						1.947574869	0.259982453	10.94699432
37	chr12	12347284	+	cg12253142	13607238		TCTAAATAATTCACCCAAATCAAATTTTTTTCCTTCATCTAAATAAATTC		II			NA	NA	NA	NA	NA	NA		OpenSea	AACATACAAAACAAACATATAGCTTAACAAGTTACTATAAGGCAAACACTCTTGTAACCA[CG]AATTCACTCAGATGAAGGAAAAAAACTTGATCTGGGTGAATCACCCAGACGACTTCAAAA	CTGGGTGATTCACCCAGATCAAGTTTTTTTCCTTCATCTGAGTGAATTCG	LRP6	NM_002336	Body											LRP6;BCL2L14	ENST00000545658.1;ENST00000298566.1	3'UTR;3'UTR	chr12:12347220-12347470	3								1.951964128	0.454957063	10.94080377
38	chr14	39459310	+	cg26080286	95684257		AAAAAAACTTTACCAACCCAAACAAAAACAAAAACCRAAACTAAAAAACC		II			NA	NA	NA	NA	NA	NA		OpenSea	AAGAATTCTAGGTCAGTCCCTGTGCTCTCAGAGGGATGTCCAAGGGAAAGAATACAGTCA[CG]GCTTCTTAGCTTCGGTTTCTGTTTCTGTTTGGGCTGGTAAAGCCCTTTCCTCTTCCCTCT	CGGCTTCTTAGCTTCGGTTTCTGTTTCTGTTTGGGCTGGTAAAGCCCTTT																	chr14:39459125-39459415	3								-1.873928174	-1.279565898	-10.91207479
39	chr1	61970730	-	cg24403479	95762280		TATTTTAACAAATCCTCTAAATAACTCATTCAAATCTAAAATCACCTTAC		II			NA	NA	NA	NA	NA	NA		OpenSea	CCAGCAATCTGTGTTTTAACAAGTCCTCTGGGTGACTCATTCAAGTCTGAGATCACCTTA[CG]TAAATGGTCTAATTTAATCTATAGAGCTGGGGAAAGGGAGTCCCAGGGAATTTAAATGAC	CGTAAGGTGATCTCAGACTTGAATGAGTCACCCAGAGGACTTGTTAAAAC																	chr1:61970580-61970835	3								-1.979608848	1.739122122	-10.88861727
40	chr3	148414649	-	cg10297223	1628909		TACATACAATAATTTAATACCCCTCACTATAAATTCRAAACTACCTCCTC		II			NA	NA	NA	NA	NA	NA	chr3:148415442-148415932	N_Shore	CACTTTTTAGGTACATGCAATAATTTAATGCCCCTCACTATAAATTCGGAGCTGCCTCCT[CG]CCGATGATTCCAGCGCCTGACAGCCAGGACCCCAGGCAGCAGCGAGTGACAGGACTTTTT	ACATGCAATAATTTAATGCCCCTCACTATAAATTCGGAGCTGCCTCCTCG	AGTR1;AGTR1;AGTR1;AGTR1	NM_004835;NM_031850;NM_000685;NM_009585	TSS1500;TSS1500;TSS1500;TSS1500								AGTR1;AGTR1;AGTR1;AGTR1	ENST00000497524.1;ENST00000418473.2;ENST00000404754.2;ENST00000475166.1	TSS1500;TSS1500;TSS1500;TSS1500	AGTR1;AGTR1;AGTR1;AGTR1	ENST00000497524.1;ENST00000542281.1;ENST00000404754.2;ENST00000475166.1	TSS1500;TSS1500;TSS1500;TSS1500	chr3:148414565-148414755	3								2.078526721	-0.639667879	10.86707553
41	chr5	77080995	+	cg04473235	12705175		AAATTCAAAAAAACCTCAAACAACAACATAAATTACTCCTCRAAAACCAC		II			NA	NA	NA	NA	NA	NA		OpenSea	TGTCACCAACTGGGACGACATGGAGAAGATCTGGCACCACACCTTCTACAATGAGCTGCG[CG]TGGCTCCCGAGGAGCAACCCATGCTGCTGTTTGAGGCCCCCCTGAACCCCAGGGCCAACT	GGTTCAGGGGGGCCTCAAACAGCAGCATGGGTTGCTCCTCGGGAGCCACG								5:77116400-77116761			TBCA	ENST00000522370.1	5'UTR	TBCA	ENST00000522370.1	5'UTR			chr5:77080559-77081219	6	chr5:77080769-77082428	4		TRUE		1.622811399	1.009188596	10.85418487
42	chr3	27258259	+	cg07677891	77787448		AAATTCTACAATTTAAACAAAACTTATTAATAACAACTTATCTCTACTCC		II			NA	NA	NA	NA	NA	NA		OpenSea	AATATCCTCCTTAAAAGAGATTCCTCCCATTCCAGTTAAGTTGCCCTAGTTAATGCCTCA[CG]GAGCAGAGATAAGCTGTTATTAATAAGCCCTGTTCAAACTGCAGAATTTGAGCAAATAAA	CGGAGCAGAGATAAGCTGTTATTAATAAGCCCTGTTCAAACTGCAGAATT	NEK10;NEK10;NEK10;NEK10	NM_001031741;NM_001304384;NM_152534;NM_199347	TSS1500;TSS1500;Body;Body								NEK10	ENST00000295720.6	TSS1500	NEK10;NEK10	ENST00000295720.6;ENST00000574215.1	TSS1500;3'UTR	chr3:27258005-27258275	3								2.000889614	0.047844104	10.76371407
43	chr8	95865927	-	cg10921908	73675962		TTAATATTATATTATAACTATCATTTTCCTTTCTCTTTAAAAAACRACCC		II			NA	NA	NA	NA	NA	NA		OpenSea	GTTCATTTTCGTTAGTGTTATATTATGGCTGTCATTTTCCTTTCTCTTTAAGAGACGACC[CG]TGAGTTATTTGTTTTAAATGCGATTGAAGATTGTTGAAAGATTCTTATCTAGATTTGGCT	CGGGTCGTCTCTTAAAGAGAAAGGAAAATGACAGCCATAATATAACACTA	INTS8;INTS8;INTS8	NR_073445;NR_073444;NM_017864	Body;Body;Body								INTS8	ENST00000520845.1	TSS200	INTS8;INTS8;INTS8;INTS8	ENST00000520845.1;ENST00000523321.1;ENST00000524333.1;ENST00000523206.1	TSS200;5'UTR;3'UTR;3'UTR										2.172813981	0.381668817	10.7636703
44	chr3	125579589	+	cg24674363	4700916		ACCATCACTTACCATTTATACAAATTATACATTACACACCTCCAAAAAAC		II			NA	NA	NA	NA	NA	NA		OpenSea	AAGCCACAGACTGTGTACTGTGCAATTCCTGGGGCGGCATTTTCATAAATATGTGGGTGG[CG]CCCCCTGGAGGTGTGCAATGTACAACTTGCATAAATGGTAAGTGATGGTATCCCAAAGTC	CGCCCCCTGGAGGTGTGCAATGTACAACTTGCATAAATGGTAAGTGATGG	LOC101927056;LOC101927056	NR_125396;NR_125395	Body;Body														chr3:125579460-125579630	3								2.179024932	-0.249608686	10.71231343
45	chr12	19587815	-	cg10464496	32767930		AAAAACTCTCCAATAATAAAAAACACAATTTTCTACAAAATACCAATTCC		II			NA	NA	NA	NA	NA	NA		OpenSea	GAGGAAGACAGGGAAACTCTCCAGTGATGGGAAACACAATTTTCTGCAAAATGCCAATTC[CG]AGACAGTTCATTTTAGTCTTCAAGTATAAATACCACAGCTAAAATATTCGTTTGTGGCTT	CGGAATTGGCATTTTGCAGAAAATTGTGTTTCCCATCACTGGAGAGTTTC									12:19587662-19587887	Unclassified_Cell_type_specific	AEBP2	ENST00000541908.1	5'UTR	AEBP2;AEBP2	ENST00000538425.1;ENST00000541908.1	5'UTR;5'UTR	chr12:19587565-19587830	3								-1.463422299	0.715332868	-10.69324817
46	chr18	75072036	-	cg19076536	53650255		CCTTTCTCTCTTTAACRCTTTACACTTAAATAATAATCTTATTTCACACC		II			rs73492330	0.096435	NA	NA	NA	NA		OpenSea	AACTATTTCAGCCTTTCTCTCTTTAACGCTTTACACTTGGATGATGATCTTGTTTCACAC[CG]CACTGAGAAATTGGTTAGAAATGATTAGAAGGAAACTCTCTTTATTTTATCACTTTTGAA	CTTTCTCTCTTTAACGCTTTACACTTGGATGATGATCTTGTTTCACACCG																					chr18:75072005-75073352	6				-3.704058706	-1.276329439	-10.62517005
47	chr12	11139838	+	cg25565179	93697885		RAAAATAAAATTTCCCTATCTAACAACTAAAATTACTAAACACAAATTAC		II			NA	NA	NA	NA	NA	NA		OpenSea	ATGCAAATAAAGACATATTCTCTTTCAATATTTTGCAATGTTTTCCTTGTTTAACCGATA[CG]TAATTTGTGTTCAGCAACTTCAGCTGTTAGATAGGGAAATTTTACCCCCGAGTCCATCGT	GGGGTAAAATTTCCCTATCTAACAGCTGAAGTTGCTGAACACAAATTACG	TAS2R50;PRH1-PRR4;PRH1;PRH1	NM_176890;NR_037918;NM_001291315;NM_001291314	TSS1500;Body;Body;5'UTR								TAS2R50;PRR4;TAS2R14	ENST00000506868.1;ENST00000536668.1;ENST00000381852.4	TSS1500;3'UTR;3'UTR	TAS2R50;PRR4;PRR4;PRR4;PRR4;PRR4;TAS2R14;PRR4	ENST00000506868.1;ENST00000536668.1;ENST00000535024.1;ENST00000539853.1;ENST00000541977.1;ENST00000536086.1;ENST00000381852.4;ENST00000534923.1	TSS1500;3'UTR;3'UTR;3'UTR;3'UTR;3'UTR;3'UTR;3'UTR										1.741228424	0.244533524	10.52866619
48	chr8	30890469	+	cg21604516	85758284	52705530	AAAACAACAAAAAAATACAAAAAACACAAACAAAACCAAAACAACAACCA	AAAACGACGAAAAAATACGAAAAACGCGAACAAAACCGAAACGACGACCG	I	C	Grn	NA	NA	NA	NA	NA	NA		OpenSea	CGCCGGGCCCGGCTCCCCCGGCGCCGCAGCGCGGGGCTCCAGCCACTGCCGGCCGGTTGG[CG]GCCGCCGCTCCGGCTCTGCCCGCGCTCCCCGCATCCCTCCGCCGCCCCCGGGGCCGCTCC	CGGCCGCCGCTCCGGCTCTGCCCGCGCTCCCCGCATCCCTCCGCCGCCCC	PURG;PURG;PURG;WRN	NM_013357;NM_001015508;NM_001015508;NM_000553	TSS200;1stExon;5'UTR;TSS1500					8:31009312-31011261			PURG;PURG;PURG;WRN;PURG	ENST00000475541.1;ENST00000339382.2;ENST00000523392.1;ENST00000298139.5;ENST00000339382.2	1stExon;1stExon;3'UTR;TSS1500;5'UTR	PURG;PURG;PURG;WRN;PURG	ENST00000475541.1;ENST00000339382.2;ENST00000523392.1;ENST00000298139.5;ENST00000339382.2	1stExon;1stExon;3'UTR;TSS1500;5'UTR	chr8:30890385-30890635	3						TRUE		-1.345635512	-0.670059649	-10.50164592
49	chr1	91490214	+	cg16735130	14787120		CTTCTTTTTAACTTCTTTCTTAAACTTCTTTTCACAAACTAAACTCTCTC		II			NA	NA	NA	NA	NA	NA	chr1:91487158-91487807	S_Shelf	AAGAACAGTGTAACTCCAGACATGATGGAAGAGATGTGTAAGAAAGCTCATGCTGCTATA[CG]AGAGAGTCCAGTCTGTGAAAAGAAGCCCAAGAAAGAAGTTAAAAAGAAGAAGTGGAACCG	CGAGAGAGTCCAGTCTGTGAAAAGAAGCCCAAGAAAGAAGTTAAAAAGAA									1:91490158-91490244	Unclassified_Cell_type_specific							chr1:91490125-91490330	3						TRUE		-1.585172715	-1.208809473	-10.4446174
50	chr7	76139470	-	cg22995176	33797938		TCTTCCTATAAACAAAAAACCCAAACTACRAACTAAAAAAATATAACCTC		II			rs10952936	0.336538	NA	NA	NA	NA		OpenSea	ATCCAAGTTCTTCTTCCTGTGGACAGGGAACCCAGGCTGCGAACTGGGAGGATGTGGCCT[CG]TGGGGGGCAGGGCCAGCGTGCTGTGATGGGGATGGGGCTGGGCAGGTTGGGGCTGCCTGC	CTTCCTGTGGACAGGGAACCCAGGCTGCGAACTGGGAGGATGTGGCCTCG	UPK3B;UPK3B	NM_182684;NM_030570	TSS1500;TSS1500								UPK3B;UPK3B;UPK3B	ENST00000334348.3;ENST00000257632.5;ENST00000394849.1	TSS1500;TSS1500;TSS1500	UPK3B;UPK3B;UPK3B;UPK3B;UPK3B	ENST00000334348.3;ENST00000257632.5;ENST00000394849.1;ENST00000490360.1;ENST00000469114.1	TSS1500;TSS1500;TSS1500;TSS1500;TSS1500	chr7:76139200-76140115	3					TRUE	TRUE		-1.958223709	-2.013232891	-10.42293321
51	chr3	149768629	-	cg10709925	42700221	88750238	ACAAAAAATATAAAACAACAACACTACTAACAAAAAACACTAAAAAAACA	ACAAAAAATATAAAACGACGACACTACTAACGAAAAACGCTAAAAAAACG	I	A	Red	rs9855489	0.366576	NA	NA	NA	NA	chr3:149768454-149768669	Island	GGAAGACCCAGTGCAGAAGGTGTGGGGCGGCGGCACTGCTGGCGGGGAGCGCTGGGAAGG[CG]AGGACTAAGACGAGGGCGTCAACGATAACTGGGATGACGATCAAGACTTAAAAAAAGAAG	CGCCTTCCCAGCGCTCCCCGCCAGCAGTGCCGCCGCCCCACACCTTCTGC								3:151251145-151251320			PFN2	ENST00000497148.1	TSS200	PFN2;RP11-167H9.4	ENST00000497148.1;ENST00000487840.1	TSS200;5'UTR			chr3:149768316-149768659	3	chr3:149768142-149768754	6		TRUE		2.220456923	2.323256713	10.42072319
52	chr4	76958054	-	cg18402991	66662104		AAATTTAAAAACCTATTTAACCTTAAAAACCTTCAATAACTCCATACCAC		II			NA	NA	NA	NA	NA	NA		OpenSea	CTTTTCTTGATGAATTTGAGGGCCTGTTTGACCTTGGAGACCTTCAGTAACTCCATGCCA[CG]CCACTCGTTAGGGGTGAAGCCACACACCTCTGGGATCATGTCCCACACAAATTTAGTGAG	AATTTGAGGGCCTGTTTGACCTTGGAGACCTTCAGTAACTCCATGCCACG	ART3;CXCL11	NM_001130017;NM_005409	5'UTR;TSS1500								CXCL11;CXCL11;ART3	ENST00000503860.1;ENST00000306621.3;ENST00000341029.5	5'UTR;TSS1500;5'UTR	CXCL11;CXCL11;ART3;ART3;ART3;ART3;ART3	ENST00000503860.1;ENST00000306621.3;ENST00000513353.1;ENST00000341029.5;ENST00000510669.1;ENST00000513122.1;ENST00000504914.1	5'UTR;TSS1500;5'UTR;5'UTR;5'UTR;5'UTR;5'UTR	chr4:76958040-76958275	3						TRUE		2.234358483	1.926926159	10.41218195
53	chr2	225362540	+	cg17291213	72663222		AAAACCTAATTTAATTTACTAAAAATTCTACTTAACCAAACACAATAATC		II			NA	NA	NA	NA	NA	NA		OpenSea	GGTCCATAAAATGTGGCATTGAGATCTGCAGAACCCATATGATGCTGGAGTGTGAGCTGT[CG]ACCACTGTGTTTGGCTAAGTAGAACCTTCAGTAAATCAAACCAGGTTTTAGAAAATCAAA	CGACCACTGTGTTTGGCTAAGTAGAACCTTCAGTAAATCAAACCAGGTTT	CUL3;CUL3;CUL3	NM_001257198;NM_001257197;NM_003590	Body;Body;Body											CUL3;CUL3	ENST00000451538.1;ENST00000487558.1	TSS200;3'UTR										1.913725511	0.899204517	10.38987424
54	chr11	36058725	-	cg15208139	41603161		AAACACAAAATTATCTCACAAAAAATTACCTTAAAACCACATAACTAAAC		II			NA	NA	NA	NA	NA	NA		OpenSea	TGACAAGTGGTGGGCACAGGGTTGTCTCACAGGGGATTGCCTTGAGACCACATGACTGGA[CG]ATGGTTCCTGGCTCTTTCATGTGCTTTGGGCACCAGGCCACGTGGCCTGTCTGACAGGAG	CGTCCAGTCATGTGGTCTCAAGGCAATCCCCTGTGAGACAACCCTGTGCC	LDLRAD3;LDLRAD3;LDLRAD3	NM_001304264;NM_001304263;NM_174902	5'UTR;Body;Body				TRUE							LDLRAD3	ENST00000532490.1	5'UTR	chr11:36058660-36058895	3								-2.009927714	1.300200742	-10.33410109
55	chr22	45940602	-	cg20509525	43669201		AAAACTAAATCTACATCCTAAATACCTAATCTTAAACCAATAACAACCAC		II			NA	NA	NA	NA	NA	NA		OpenSea	GGCATGTCAAGGGGGCTGGGTCTACATCCTGGATACCTGGTCTTGGGCCAATGGCAGCCA[CG]CTGAAGTTGGGTCAGGTCTCTTGGTATGTGGGGGTTGGACAGAGTTGTTCCTGCCAACAG	GGGCTGGGTCTACATCCTGGATACCTGGTCTTGGGCCAATGGCAGCCACG	FBLN1;FBLN1;FBLN1;FBLN1	NM_006487;NM_001996;NM_006485;NM_006486	Body;Body;Body;Body								FBLN1	ENST00000476366.1	5'UTR	FBLN1	ENST00000476366.1	5'UTR	chr22:45940480-45940935	3								-1.620995042	0.36751576	-10.31737002
56	chr3	51697263	+	cg05465443	58733831		TAAATAACCTACATATAAAAACATATAACCTAAATAAATAAACATACCCC		II			NA	NA	NA	NA	NA	NA		OpenSea	CTGTCCGAGCCGAGGATGTTTGCGCCTTTTCCTTCCCCTGTCTTGCCCAGCAACCTTTCG[CG]GGGCATGTCTATCTATCCAGGCTACATGTCCCCACATGCAGGCTACCCAGCTGGTGGCCT	CGGGGCATGTCTATCTATCCAGGCTACATGTCCCCACATGCAGGCTACCC	RAD54L2	NM_015106	Body											RAD54L2;TEX264;RAD54L2	ENST00000461680.1;ENST00000419358.1;ENST00000487093.1	5'UTR;5'UTR;5'UTR	chr3:51697065-51697315	3								1.678586032	1.394447266	10.30090981
57	chr3	49938004	+	cg15211623	41758843		TCCCAATCCCCACCCACCCCAAACTATAAACACAAAATATATAAAATTTC		II			NA	NA	NA	NA	NA	NA	chr3:49940099-49940431	N_Shelf	CCTGAGACCTCAGCACTGATTAGTAGCCCTGGAGGCAAAAGTAGATGTGGAGCTGAGCCT[CG]AAACCCCATACACCTTGTGCCTACAGCTTGGGGTGGGTGGGGACTGGGATTTTGTCCTCA	CCCAGTCCCCACCCACCCCAAGCTGTAGGCACAAGGTGTATGGGGTTTCG	MST1R	NM_002447	Body				TRUE				CTD-2330K9.2	ENST00000435478.1	5'UTR	MST1R;MST1R;MST1R;MST1R;CTD-2330K9.2	ENST00000424150.2;ENST00000468525.1;ENST00000493535.1;ENST00000497001.1;ENST00000435478.1	3'UTR;3'UTR;3'UTR;3'UTR;5'UTR	chr3:49937785-49939175	3						TRUE		-1.523540309	1.10534012	-10.28793019
58	chr12	19565983	+	cg05909891	74756169		CCCRACTACTACTAACTCCAAAAACTAAAACTATACTTAAATCCAAACCC		II			NA	NA	NA	NA	NA	NA		OpenSea	GCAGGACCTGCCCCGGCGTTGGGGTGTGGGGTCCCCTGGCCTGGAGCGGGCTCGTCCTGG[CG]GGCCTGGATCCAAGCACAGTCTCAGCTTTTGGAGCCAGCAGCAGCCGGGCCGAATTCAGT	CGGGCCTGGATCCAAGCACAGTCTCAGCTTTTGGAGCCAGCAGCAGCCGG								12:19457077-19457303			AEBP2	ENST00000541908.1	5'UTR	AEBP2;AEBP2	ENST00000538425.1;ENST00000541908.1	5'UTR;5'UTR	chr12:19565805-19566190	3						TRUE		1.742746274	0.79631495	10.27951771
59	chr8	3234047	-	cg13952377	50620257		CAATATTAAATATAAAATATTCATATTTATCATATTACCTCCCATTCTCC		II			NA	NA	NA	NA	NA	NA		OpenSea	ATTAAAATTTACAATGTTAAATATAAAATATTCATATTTATCATGTTACCTCCCATTCTC[CG]TGAAAAATGTGCAGTTGAACTACTTGCATGATTCCAAATAAATTCTTTTTTTGTTGTTAA	CGGAGAATGGGAGGTAACATGATAAATATGAATATTTTATATTTAACATT	CSMD1	NM_033225	Body								RP11-279L11.1	ENST00000520815.1	TSS1500	RP11-279L11.1;CSMD1	ENST00000520815.1;ENST00000523488.1	TSS1500;3'UTR										2.037974235	0.506495704	10.26060243
60	chr15	48441588	+	cg25882643	92768151		CCTTTTCCTTATATTTTTAAAACAAAAACACAAAATTCCCAAATCCCCCC		II			NA	NA	NA	NA	NA	NA		OpenSea	CATTCCTCCAGTCACACTGTTCATGCTACCCATTCCACCACCTGGATTTTCAAGAAAGGA[CG]GGGGGATTTGGGAATTTTGTGTTTTTGTTTCAAAAACATAAGGAAAAGGAGAAGAGGAGA	CGGGGGGATTTGGGAATTTTGTGTTTTTGTTTCAAAAACATAAGGAAAAG	MYEF2;MYEF2	NM_001301210;NM_016132	Body;Body											MYEF2;MYEF2;MYEF2;MYEF2;MYEF2;MYEF2	ENST00000558289.1;ENST00000560530.1;ENST00000558289.1;ENST00000560513.1;ENST00000559057.1;ENST00000560172.1	3'UTR;3'UTR;1stExon;3'UTR;TSS200;TSS200										1.799011442	0.040659753	10.22718078
61	chr16	10205262	+	cg09622330	20684955		AAAAAAAACTACTACACRATAAACCAATCCTAAAACACRTAACCRATACC		II			rs75721537	0.020644	NA	NA	NA	NA		OpenSea	CGCGGGTGTTTGTCGCTTCGCGGGGCCTTGCGGCAGCATGGCGAACCATCTGATCAGTGG[CG]GCACCGGCTACGTGCCCCAGGACTGGCTCACCGTGCAGCAGCTCTTCCTCGGCGCCAACT	CGGCACCGGCTACGTGCCCCAGGACTGGCTCACCGTGCAGCAGCTCTTCC	GRIN2A;GRIN2A;GRIN2A	NM_001134407;NM_000833;NM_001134408	Body;Body;Body					16:10112690-10112818																TRUE		1.851295103	1.985467399	10.21570637
62	chr8	64120709	-	cg14625829	98633568		TCTATTTTTATTATTTTAATCTTCCATTTCAATATATCTCACCRATACTC		II			NA	NA	NA	NA	NA	NA		OpenSea	ATCTAGCTAGCTCTGTTTTTGTTATTTTAGTCTTCCATTTCAATGTATCTCACCGATACT[CG]TTAGTCTATGAAATAGTTTCATTTATAGTTATGTAGTAGGACATTTCTTTTGTTAGCTTT	CGAGTATCGGTGAGATACATTGAAATGGAAGACTAAAATAACAAAAACAG	YTHDF3;YTHDF3;YTHDF3;YTHDF3;YTHDF3;YTHDF3;YTHDF3;YTHDF3	NM_001277818;NM_001277817;NM_001277816;NM_001277815;NR_102434;NM_152758;NM_001277814;NM_001277813	Body;Body;Body;Body;Body;Body;Body;Body								AC011978.1;YTHDF3	ENST00000408744.1;ENST00000521674.1	TSS1500;5'UTR	AC011978.1;YTHDF3;YTHDF3;YTHDF3;YTHDF3;YTHDF3;YTHDF3;YTHDF3;YTHDF3	ENST00000408744.1;ENST00000521674.1;ENST00000539294.1;ENST00000542911.1;ENST00000517371.1;ENST00000524135.1;ENST00000339066.7;ENST00000434924.2;ENST00000517303.1	TSS1500;5'UTR;5'UTR;5'UTR;5'UTR;5'UTR;5'UTR;5'UTR;5'UTR										1.875691543	0.585140937	10.20962982
63	chr6	97721440	+	cg22395021	32743141		TATTTACACTATCTAAACAATCCAAATATAAATATTAAACAATTTAACAC		II			NA	NA	NA	NA	NA	NA		OpenSea	TGATAATGACTCTAAAAGGGTTATCTACAACCCCATCTCTCCTTTGCACTCCAGACCTTC[CG]TGTTAAACTGCCTAACACCTATACTTGGATTGCTCAGACAGTGCAAATAATACCTCCTTT	ATTTGCACTGTCTGAGCAATCCAAGTATAGGTGTTAGGCAGTTTAACACG	MIR548H3;MMS22L	NR_031679;NM_198468	Body;Body								MMS22L	ENST00000506256.1	TSS1500	MMS22L;MMS22L;MMS22L;MMS22L;MMS22L	ENST00000484170.2;ENST00000506256.1;ENST00000511335.1;ENST00000508976.1;ENST00000508820.1	TSS1500;TSS1500;TSS1500;3'UTR;3'UTR										1.835837789	0.653378812	10.18446954
64	chr8	109477031	-	cg13442241	55740200		AAAACTACAAACAACAATACTACTAAATACACCCRAATACACAATCAAAC		II			NA	NA	NA	NA	NA	NA		OpenSea	GGTGAACACAGGGAACTGCAGGCAACAATGCTGCTGAATACACCCGAGTGCACAGTCAGA[CG]TGTTCCGTAAACGGTAAATGTGTAAGACCAATTATCTTGAGAGGGTATCTTGCTCCAGAA	CGTCTGACTGTGCACTCGGGTGTATTCAGCAGCATTGTTGCCTGCAGTTC	EMC2	NM_014673	Body								TTC35	ENST00000520294.1	5'UTR	TTC35;TTC35	ENST00000517784.1;ENST00000520294.1	5'UTR;5'UTR	chr8:109476820-109477055	3								1.812175251	0.826626347	10.16822173
65	chr12	94533865	+	cg05742286	39650832		ACTATCATCCTCAAAATAAAACTATCTACRATTAAACACCRTCTTAACCC		II			rs10859676	0.451186	NA	NA	NA	NA	chr12:94533729-94533952	Island	CCCCCTGGGGCAGCTGAGCGGGGTAATGCCCTCCGTGATGGAGAGCGCGTGTCCCACAGC[CG]GGCCAAGACGGTGCCCAACCGCAGATAGCCCCACTCTGAGGATGACAGCAGCGAGGAGGA	CGGGCCAAGACGGTGCCCAACCGCAGATAGCCCCACTCTGAGGATGACAG								12:93057892-93058138											chr12:94533639-94533968	3	chr12:94533614-94534820	6		TRUE		1.417039512	1.211267756	10.1676952
66	chr1	10218266	-	cg20816798	82723831		AATCTTCATTATAAAACTTTTATCTTTAAAAACAACTTATAATTTCTATC		II			NA	NA	NA	NA	NA	NA		OpenSea	TGTCATTGTCAAATCTTCATTGTGAAACTTTTGTCTTTAAAAGCAGCTTATAATTTCTGT[CG]TGCCCTACATGCAAAAGAAGTGCAAAATTTCACCAGCTCTCTGATTTTGCAGGTTTACAT	ATCTTCATTGTGAAACTTTTGTCTTTAAAAGCAGCTTATAATTTCTGTCG	UBE4B;UBE4B	NM_001105562;NM_006048	Body;Body											UBE4B	ENST00000488228.1	TSS200										1.720098981	0.430585861	10.11310943
67	chr7	39609707	+	cg22726533	24705189		TAATACTATTACTTAAAAATACTCCCTAAACCCACAAACRACAAAACAAC		II			NA	NA	NA	NA	NA	NA	chr7:39605776-39606376	S_Shelf	ATTGTATCATCCAGCCTCCTTCCAGCAGCTCTCTCCAGTTCTTGTCTGTGATGATGCGTA[CG]TTGCTCTGCCGCCTGTGGGTCCAGGGAGCACCCCCAAGCAACAGTACCAGGACTGCCAGC	GGTACTGTTGCTTGGGGGTGCTCCCTGGACCCACAGGCGGCAGAGCAACG	YAE1D1;YAE1D1	NM_020192;NM_001282446	Body;Body								YAE1D1	ENST00000469737.1	5'UTR	YAE1D1;YAE1D1;YAE1D1	ENST00000474392.1;ENST00000469737.1;ENST00000485025.1	5'UTR;5'UTR;TSS200										2.44601023	0.983499206	10.10787668
68	chr1	87019175	+	cg10690677	58744237	26626292	AAAAAACAAACAACAACAACAATAACATCAACTAAACAAAAAACCCAACA	GAAAAACAAACGACAACGACGATAACGTCGACTAAACAAAAAACCCAACG	I	A	Red	NA	NA	NA	NA	NA	NA	chr1:87018668-87019254	Island	TATTCCAGCAAGCTGTCGAAGCCTTTGTCACGACGATCCTGTCCGACCCGCGAGTCTGCC[CG]CTGGGTCCTCTGCTCAGCCGACGCCACCGCCGCTGCCGCCTGCTTCCCGCCGCTCAGGGA	GGGAAGCAGGCGGCAGCGGCGGTGGCGTCGGCTGAGCAGAGGACCCAGCG	CLCA4;CLCA4	NR_024602;NM_012128	Body;Body					1:86790807-86791842			CLCA4	ENST00000263723.5	5'UTR	CLCA4	ENST00000263723.5	5'UTR	chr1:87018800-87019195	3						TRUE		2.089102121	2.382191571	10.08048083
69	chr5	174350112	+	cg05526438	36616967	2625987	CTAAAACCCAAAATCTTCCTACAAATTCAACAACAAAATTAACCCAACCA	CTAAAACCCGAAATCTTCCTACGAATTCAACAACAAAATTAACCCAACCG	I	A	Red	NA	NA	NA	NA	NA	NA		OpenSea	TTCCGGGAGCGCAGCGTGGACTTGGTGTCGCCGCTTTTGGCATGGCGGCCTTTTCCGGCC[CG]GCTGGGCCAATCCTGTTGCTGAACCCGCAGGAAGATCCCGGGTTTCAGAAGGAGGGGGCG	CTGAAACCCGGGATCTTCCTGCGGGTTCAGCAACAGGATTGGCCCAGCCG								5:174282655-174282871			CTC-281M20.1	ENST00000377300.3	3'UTR	CTC-281M20.1	ENST00000377300.3	3'UTR	chr5:174350025-174350335	3						TRUE		1.530793575	0.767209048	10.07510481
70	chr6	157309556	-	cg18546989	59728109		TATAATACCTACAACCTACCACTATTTTTTATACTTATCTCAAAAAATTC		II			rs75275599	0.013467	NA	NA	NA	NA		OpenSea	ATTCATGCATGTGTGGTGCCTGCAGCCTGCCACTGTTTTTTGTGCTTATCTCAGGGGATT[CG]CTGCAAACCATGGTGAGGGGGAGGGGAGGAACGGCTAGTGCATCCATGGAGTCCTTCTCT	GTGGTGCCTGCAGCCTGCCACTGTTTTTTGTGCTTATCTCAGGGGATTCG	ARID1B;ARID1B	NM_020732;NM_017519	Body;Body											ARID1B	ENST00000452544.1	5'UTR	chr6:157309345-157309910	3								1.570215758	-0.75991732	10.06589894
71	chr20	55050494	-	cg26508775	50605929		ACTCCCAATCTAAAACTCTAAATTTTACCTTCTTTTTCTTTCTTTCTTTC		II			NA	NA	NA	NA	NA	NA		OpenSea	CAGATCCCCTAACTCCCAGTCTAAGGCTCTAGGTTTTGCCTTCTTTTTCTTTCTTTCTTT[CG]TATTATTAGGCTTTTTGTTCAAATGCTTGGGGTTGATTATAGGATATGTTCATTTCAGGC	CGAAAGAAAGAAAGAAAAAGAAGGCAAAACCTAGAGCCTTAGACTGGGAG	RTFDC1;RTFDC1;RTFDC1;RTFDC1	NM_001283037;NM_001283036;NM_001283035;NM_016407	Body;Body;Body;Body								snoU13	ENST00000459416.1	TSS1500	C20orf43;snoU13	ENST00000466260.1;ENST00000459416.1	5'UTR;TSS1500										2.365156269	1.045331072	10.04191825
72	chr4	69179905	+	cg12486486	82663484	56749985	CAAAAACAAAAACAAAACCACCCTAAAAATAACAAACAAAACAAAAAACA	CGAAAACGAAAACGAAACCGCCCTAAAAATAACAAACGAAACAAAAAACG	I	A	Red	NA	NA	NA	NA	NA	NA		OpenSea	CGGTCTCTGTCTCGATCACATAATCGCTCTCTTTCTCTTTCTCTATCACGTCCTCTATCT[CG]CTCTCTGTCTCGTCTGTTATCTCTAGGGCGGTCTCGCTCTCGTTCCCGGTCTCTTTCACG	CGCTCTCTGTCTCGTCTGTTATCTCTAGGGCGGTCTCGCTCTCGTTCCCG	YTHDC1;YTHDC1	NM_001031732;NM_133370	Body;Body					4:68862464-68862576													chr4:69174445-69179982	6		TRUE		1.762748455	0.701164701	10.00852993
73	chr7	66460076	+	cg06420603	2801314		ATCCRAACTTAACRCCTAAACCAAAAATTTCTTCTTTATTTAATTAATTC		II			NA	NA	NA	NA	NA	NA	chr7:66461857-66462107	N_Shore	TTTCTTGGCTGCAGCTTTTATGACACCAACAAAACAAAACCCCAAACCAACAACCCAATC[CG]AACCAACCAAATAAAGAAGAAACCCTTGGCTTAGGCGCCAAGCTCGGACAGCGACGTCTC	TCCGAGCTTGGCGCCTAAGCCAAGGGTTTCTTCTTTATTTGGTTGGTTCG	SBDS	NM_016038	Body						7:66459733-66461004	Promoter_Associated	TYW1;SBDS	ENST00000491969.1;ENST00000496763.1	TSS200;3'UTR	SBDS;SBDS;TYW1;SBDS	ENST00000490953.1;ENST00000463579.1;ENST00000491969.1;ENST00000496763.1	3'UTR;TSS1500;TSS200;3'UTR	chr7:66460020-66460450	3								-1.573967302	-0.633908055	-9.979134387
74	chr1	179103607	-	cg19476594	94628183		ATAAAAACTACRTAAAAACTACRTAAAACCTACTTAAAAACCRAAATAAC		II			NA	NA	NA	NA	NA	NA		OpenSea	TGGACTCGGCCATGGAGGCTGCGTGGAGGCTGCGTGGAGCCTGCTTGGGAACCGGGATGG[CG]TTTGCCTTCCACCATCAAGTTATTTATAAAATCAAAAGTTTCCTCCGAGGCCTTGGAGAT	CGCCATCCCGGTTCCCAAGCAGGCTCCACGCAGCCTCCACGCAGCCTCCA	ABL2;ABL2;ABL2;ABL2;ABL2;ABL2;ABL2;ABL2	NM_005158;NM_001136000;NM_001168239;NM_001168237;NM_007314;NM_001168238;NM_001168236;NM_001136001	Body;Body;Body;Body;Body;Body;Body;Body					1:177370176-177370231						ABL2;ABL2;ABL2	ENST00000509520.1;ENST00000504324.1;ENST00000508127.1	3'UTR;3'UTR;3'UTR	chr1:179103485-179103775	3								1.920293681	1.102435237	9.968969916
75	chr17	56246182	+	cg24269480	76771869		CAACTAAATACCTAAAACATCCAATAATTCCCCTACCCTCCACTATAAAC		II			NA	NA	NA	NA	NA	NA		OpenSea	CTCCCTCCCTTTTCTCCCTCTTGTCTCAGCACCACCACATATGCCTCACTCATAAGGGGC[CG]CCCACAGTGGAGGGCAGGGGAACTACTGGATGTCTCAGGCATCCAGCTGCATCCAGTGTC	AGCTGGATGCCTGAGACATCCAGTAGTTCCCCTGCCCTCCACTGTGGGCG	OR4D2	NM_001004707	TSS1500								OR4D2	ENST00000545221.1	TSS1500	OR4D2	ENST00000545221.1	TSS1500										1.639031907	0.331562365	9.952309018
76	chr5	158478734	+	cg17847344	63657553		ACTACAAAACRAAATCRACTAAAATAAAAACCACRAAACAAAAACACCCC		II			NA	NA	NA	NA	NA	NA	chr5:158478378-158478630	S_Shore	GTAATTCATGAGTCCCCACAATGCCACTACTGAGAGGCATTCAGAAGGGGGGGCAAGACA[CG]GGGTGTTCCTGCTCCGTGGCCTCCATCCCAGCCGATCCCGCTTTGCAGTTGTGCACAATC	CGGGGTGTTCCTGCTCCGTGGCCTCCATCCCAGCCGATCCCGCTTTGCAG	EBF1	NM_024007	Body				TRUE	5:158411006-158411353			EBF1	ENST00000518836.1	3'UTR	EBF1;EBF1;EBF1;EBF1	ENST00000519890.1;ENST00000519739.1;ENST00000518836.1;ENST00000522192.1	3'UTR;3'UTR;3'UTR;3'UTR	chr5:158478345-158478810	3						TRUE		-1.559016555	-0.114738479	-9.939461502
77	chr5	79647614	-	cg06774087	44793167		CCAACTCATTAAAATCCCRATTAACCRAATATAAATTATCCTAAAAATAC		II			rs115882637	0.012163	NA	NA	NA	NA		OpenSea	GCTCAGACGTTCCAGCTCATTGAGGTCCCGGTTGACCGAATGTAAGTTGTCCTGGAAGTG[CG]CAATGAAGGCCTTCTCCCGGCCCTCCAGCGTCTCCTTGTTCCGCATCCCATCCTTCAGGC	CGCACTTCCAGGACAACTTACATTCGGTCAACCGGGACCTCAATGAGCTG	LOC441089	NR_003665	Body					5:79683317-79683464									chr5:79647605-79647875	3						TRUE		1.84105894	1.298962025	9.939270676
78	chr17	21360435	+	cg23717752	81779242		CTACTCTAAACTTTCTAATATAAACRAAACCRAACCRAACAAAACCAAAC		II			rs140914323	0.016	NA	NA	NA	NA		OpenSea	CCCGCAGGCGCCTGGCCCCGCCCCTCCCCTCAGTCGCCGGGCCCCGCCCCTCCCCGCAGG[CG]CCTGGCCCTGCCCGGCCCGGTCCCGCCCACATCAGAAAGCTCAGAGCAGGCTGCGGGCAG	TGCTCTGAGCTTTCTGATGTGGGCGGGACCGGGCCGGGCAGGGCCAGGCG								17:21300970-21301136	17:21360169-21361141	Unclassified							chr17:21360340-21361255	3						TRUE		-1.469293114	-1.624203533	-9.936947499
79	chr2	143633616	-	cg11805548	48695205		AACTTAATTTTCAAATTTACTCTAAAATCCCCTTAACCAAAAACRTATCC		II			NA	NA	NA	NA	NA	NA		OpenSea	TCATGGCCAAAAACTTAGTTTTCAAGTTTACTCTGGGATCCCCTTGGCCAAGAGCGTGTC[CG]TTCAGTTAATCTAGGGGCTTGGGATTTTATTTTTATTCCTCAAATGTAACAAATTTAAAG	CGGACACGCTCTTGGCCAAGGGGATCCCAGAGTAAACTTGAAAACTAAGT											KYNU	ENST00000264170.4	TSS1500	KYNU	ENST00000264170.4	TSS1500					chr2:143629969-143640215	6				1.864167141	0.960770794	9.930863716
80	chr9	104249759	+	cg04387445	55807235		TTTACCRAAATTATTCTCAATCAATATACATACTTTCTCATACCTCAAAC		II			NA	NA	NA	NA	NA	NA	chr9:104248247-104249501	S_Shore	AATGTTTTTCAGTCTTCCCCAAACCCTCAATTTAAACACAAACGGCCACGAGAGACATAA[CG]CCTGAGGTATGAGAAAGTATGCACATTGATTGAGAACAATCCCGGCAAAGCAAATAGGAA	CGCCTGAGGTATGAGAAAGTATGCACATTGATTGAGAACAATCCCGGCAA	TMEM246;TMEM246;TMEM246	NM_001303108;NM_001303107;NM_032342	TSS1500;TSS1500;TSS1500								C9orf125;C9orf125;C9orf125	ENST00000374847.1;ENST00000374848.3;ENST00000374851.1	TSS1500;TSS1500;5'UTR	C9orf125;C9orf125;C9orf125	ENST00000374847.1;ENST00000374848.3;ENST00000374851.1	TSS1500;TSS1500;5'UTR	chr9:104248145-104249775	3								-2.403717981	-0.272063204	-9.926143086
81	chr3	187717711	-	cg04799410	22624553		CTATCACAAAACTCTCTTAAATTAATTACTACTATTCTCAAATCATCCTC		II			NA	NA	NA	NA	NA	NA		OpenSea	AGAGCTTTGATCTGTCACAGGGCTCTCTTGGGTTAATTGCTGCTGTTCTCAAGTCATCCT[CG]CTCAGACAGGTAGGTGGGAGTGAGTAGAATTAGCCAATTGTACAGAGAATCAAAGCCATT	TGTCACAGGGCTCTCTTGGGTTAATTGCTGCTGTTCTCAAGTCATCCTCG					chr3:187717670-187717670				3:187717597-187718269	Unclassified_Cell_type_specific	RP11-132N15.1	ENST00000415940.1	3'UTR	RP11-132N15.1	ENST00000415940.1	3'UTR	chr3:187717665-187717950	3								2.496955394	-0.390726008	9.903637329
82	chr11	94225897	+	cg17079765	1657260		ATAAACACCTAACTTCTAAAATCCCTTATTATTTAAAATTTCTAAAACTC		II			rs497763	0.45871	NA	NA	NA	NA	chr11:94226672-94227412	N_Shore	AAACAGGTTCCTTATTTACTGCTTATTAAATAAGTTTTCTTTTACTGTGATCACAGTTGA[CG]AGCTTTAGAAACCCCAAATAACAAGGGATTCCAGAAGTCAGGTGCTTACAGTGCATCTGC	CGAGCTTTAGAAACCCCAAATAACAAGGGATTCCAGAAGTCAGGTGCTTA	ANKRD49;MRE11A;MRE11A	NM_017704;NM_005591;NM_005590	TSS1500;Body;Body								ANKRD49;ANKRD49;ANKRD49;MRE11A;MRE11A	ENST00000544612.1;ENST00000540349.1;ENST00000544253.1;ENST00000407439.3;ENST00000536550.1	TSS1500;TSS1500;TSS1500;5'UTR;3'UTR	ANKRD49;ANKRD49;ANKRD49;ANKRD49;ANKRD49;ANKRD49;ANKRD49;MRE11A;MRE11A;MRE11A;MRE11A	ENST00000544612.1;ENST00000540349.1;ENST00000534911.1;ENST00000535502.1;ENST00000545130.1;ENST00000544253.1;ENST00000541144.1;ENST00000407439.3;ENST00000536550.1;ENST00000541157.1;ENST00000536144.1	TSS1500;TSS1500;TSS1500;TSS1500;TSS1500;TSS1500;TSS1500;5'UTR;3'UTR;3'UTR;3'UTR					chr11:94225763-94228929	6				1.840773337	0.376829556	9.900599533
83	chr1	36931324	-	cg01873305	43657291		TTTAATTTTATTTCCCCAACAAAAATTAATTTTTCCAAAATCTCTTCACC		II			NA	NA	NA	NA	NA	NA	chr1:36929414-36930131	S_Shore	GGGATTTTGTCTTTAATTTTATTTCCCCAACAGGGGTTAGTTTTTCCAAAGTCTCTTCAC[CG]TGTCCCACCGCACTGTCACTCCCCCCGTGTAACCCATGCCACTGTGCCCTAAGGATCAGT	CGGTGAAGAGACTTTGGAAAAACTAACCCCTGTTGGGGAAATAAAATTAA	MRPS15	NM_031280	TSS1500								MRPS15	ENST00000373116.5	TSS1500	MRPS15;MRPS15	ENST00000462067.1;ENST00000373116.5	TSS1500;TSS1500	chr1:36931025-36931355	3						TRUE		1.916005769	0.39080652	9.880799799
84	chr6	18368844	-	cg14645856	88657988	58615245	CACTAATAAAAAACTACTATAAAATAAACCCATCCTCAAACACATAACCA	CGCTAATAAAAAACTACTATAAAATAAACCCGTCCTCAAACACGTAACCG	I	A	Red	NA	NA	NA	NA	NA	NA		OpenSea	TGAGGCCGTCAGCGCTGGTGAAGAGCTGCTGTGGGATGAGCCCGTCCTCAGGCACGTAGC[CG]GTGCAGCAGTTGCTCAGATAGTCCGCCATGCTGCGGGAGACCCCGCGACCCCACGTAAAC	CGGCTACGTGCCTGAGGACGGGCTCATCCCACAGCAGCTCTTCACCAGCG								6:18476605-18476897			RNF144B;RNF144B	ENST00000429054.2;ENST00000429054.2	5'UTR;1stExon	RNF144B;RNF144B	ENST00000429054.2;ENST00000429054.2	5'UTR;1stExon					chr6:18368513-18369480	6		TRUE		1.606484536	1.379070221	9.864762456
85	chr10	104781910	-	cg04342458	55742584		CTTATATAAACAAACCTATAAAACTACAATTTCTACCRCRTCAACTAAAC		II			NA	NA	NA	NA	NA	NA		OpenSea	AATTCTGACTTCTTATATAAACAGACCTGTGAAACTGCAGTTTCTACCGCGTCAGCTGGG[CG]TGCTGATTTGGAACTTTTTCTTAGGGTTTGTAGTTGTTGAGATGACCTTTTAGATTTTGG	CGCCCAGCTGACGCGGTAGAAACTGCAGTTTCACAGGTCTGTTTATATAA	CNNM2;CNNM2	NM_199076;NM_017649	Body;Body				TRUE										chr10:104781720-104781990	3								2.212565034	0.738848738	9.8550671
86	chr3	47705369	+	cg25953395	93786967		ATTAAAACTTCATAACRATAACAACTAAACCCAACAAAATAACTATAACC		II			NA	NA	NA	NA	NA	NA		OpenSea	GGGGCAACAGCCAGCGCTCTCAGCTCATGATGTGCACCTGGATCGCCGCCCAGGGTTTCA[CG]GTCACAGCCATCTTGCTGGGTCTAGCTGTCACCGCTATGAAGTCTCAACCCTGAGCCCAG	CGGTCACAGCCATCTTGCTGGGTCTAGCTGTCACCGCTATGAAGTCTCAA	SMARCC1	NM_003074	Body								SMARCC1	ENST00000425518.1	3'UTR	SMARCC1	ENST00000425518.1	3'UTR	chr3:47705125-47705395	3								1.757230321	1.93822383	9.847599117
87	chr19	37888254	-	cg08870845	98776903		TTCTATAAACTCTCATAATATTTTTACCCAATTTTCAACTAAACTCTAAC		II			NA	NA	NA	NA	NA	NA		OpenSea	TTGCACTTCTTTTCTGTGAACTCTCATGATATTTTTGCCCAATTTTCAACTGGACTCTAG[CG]TTTTTCTTGTATAGCAGGGAAATTAGCACTTTATGTGAGTTGCAAATATTTTCTTCCAGT	CGCTAGAGTCCAGTTGAAAATTGGGCAAAAATATCATGAGAGTTCACAGA																										1.873536345	0.636904252	9.837337075
88	chr3	10019040	-	cg14583999	25677240		CCAAAACCCCCTTATAAAACATTCAAATATCTACTACCCAACAATAAATC		II			NA	NA	NA	NA	NA	NA		OpenSea	TTTAGCTTTCCCCAGAGCCCCCTTATAAAACATTCAGATATCTACTGCCCAACAGTGAAT[CG]TGGAGCTTTTTAATAAAAGATAAATGAGTACCTGTTTGGGAATGTATTTTCCATTTTCCC	CAGAGCCCCCTTATAAAACATTCAGATATCTACTGCCCAACAGTGAATCG	TMEM111	NM_018447	Body				TRUE				TMEM111	ENST00000497557.1	3'UTR	TMEM111;TMEM111	ENST00000497557.1;ENST00000487465.1	3'UTR;3'UTR			chr3:10018592-10019126	6	chr3:10017703-10021960	6		TRUE		-1.980238615	1.05037625	-9.764464438
89	chr3	16476363	+	cg01430167	84775127		AATTAACCTTTTACACTTTTAAAACAATTACCTATTCATATATTTTTCCC		II			NA	NA	NA	NA	NA	NA		OpenSea	GACAAAGGGCTAATTTCCTTAAATTTGCAAAACACTCCCCACCCCAAAATAATTTTTAAA[CG]GGAAAAATATATGAATAGGCAATTGCCTTAAAAGTGTAAAAGGCTAACCAATATTTGAAA	CGGGAAAAATATATGAATAGGCAATTGCCTTAAAAGTGTAAAAGGCTAAC	RFTN1	NM_015150	Body											RFTN1;RFTN1;RFTN1	ENST00000495666.1;ENST00000470458.1;ENST00000484752.1	TSS200;3'UTR;3'UTR										1.997859379	0.630183768	9.744338614
90	chr2	104497863	+	cg03689380	78798117		AACTAAAATTTCACTATAAACAACACAATTTCAATACTAAAATCACTATC		II			rs80284247	0.013889	NA	NA	NA	NA		OpenSea	ACACTATAAACTACATATGGACAGGATCCTGTCTGCTTACTTGGAAGGGCTATAGCTGAT[CG]ACAGTGATCTCAGTATTGAAATTGTGCTGTCCATAGTGAAATTCCAGTTCTGCCCCTAAC	CGACAGTGATCTCAGTATTGAAATTGTGCTGTCCATAGTGAAATTCCAGT											AC013727.1;RP11-76I14.1;RP11-76I14.1	ENST00000455716.1;ENST00000537492.1;ENST00000544869.1	TSS1500;5'UTR;5'UTR	AC013727.1;RP11-76I14.1;RP11-76I14.1	ENST00000455716.1;ENST00000537492.1;ENST00000544869.1	TSS1500;5'UTR;5'UTR										1.899069767	0.789210153	9.72485408
91	chr20	11758521	-	cg02844688	81678240		CCACATACCAAAATTCAATCTTATTATTTTTCCCTAATTACTCCTTAAAC		II			NA	NA	NA	NA	NA	NA		OpenSea	CACCTCTCACCCCACATGCCAGAATTCAATCTTGTTATTTTTCCCTAATTGCTCCTTAGA[CG]TTGGTCCACTCCCGGGTGAGAGTACCAGTTTGGGATTGTTCCAAACTCAGGGTCACTGAC	CGTCTAAGGAGCAATTAGGGAAAAATAACAAGATTGAATTCTGGCATGTG							TRUE										chr20:11758465-11759170	3								-2.374775931	0.723957545	-9.719941701
92	chr6	82393976	+	cg27627737	49675859		TTATAATACATTACAATTCTAAAACCACTTATATTCTAAAACAAAACCTC		II			NA	NA	NA	NA	NA	NA		OpenSea	TATTAGCACAAAGACAACAAAATTCAGCAGAAGGTAGCTTTGTTAACACTGACCTCTTGG[CG]AGGTTCTGCCTTAGAATATAAGTGGCTCCAGAATTGCAATGTATCACAAAATGCAGAATT	TGTGATACATTGCAATTCTGGAGCCACTTATATTCTAAGGCAGAACCTCG																			chr6:82393652-82394104	4	chr6:82392721-82394487	6				1.841483564	0.11904581	9.719500831
93	chr2	39112055	+	cg14950698	47766987		AAAATTTAACTCAAAACTAAAAACCAATTTCAATATTTTAAACAACAACC		II			rs72797402	0.060189	NA	NA	NA	NA		OpenSea	CTCAGCAGGCTTGAACCCAAACTGGGCCTTGAACATTCCCAAGCACTGAGAAAGGTATTT[CG]GTTGTTGCTCAAAACACTGAAACTGGCCCCCAGCCCTGAGCCAAATTTCTCAAACTGTCA	CGGTTGTTGCTCAAAACACTGAAACTGGCCCCCAGCCCTGAGCCAAATTT											U6	ENST00000384565.1	TSS1500	U6	ENST00000384565.1	TSS1500										1.811993702	1.40498337	9.716994004
94	chr17	29672644	+	cg07917842	50706210		ATCTCACCAACTTCRATACTAACCTTAATATTCTCCCRCAAAAAATAACC		II			NA	NA	NA	NA	NA	NA	chr17:29672335-29672612	S_Shore	GGGCAAGGGCACCGTGTGCCAGAGGATCGCCCAGAACTTTGGTCTCCAGCATCTCTCCAG[CG]GCCACTTCTTGCGGGAGAACATCAAGGCCAGCACCGAAGTTGGTGAGATGGCAAAGCAGT	CGGCCACTTCTTGCGGGAGAACATCAAGGCCAGCACCGAAGTTGGTGAGA	NF1;NF1	NM_001042492;NM_000267	Body;Body					17:26696479-26696904						NF1	ENST00000471572.1	5'UTR								TRUE		1.358409132	0.739190862	9.708966696
95	chr5	10741861	-	cg03278573	98690314		AAACRTACCTACTTACTAAAATTTATTTATAACCCCAAAATCAAACACAC		II			NA	NA	NA	NA	NA	NA		OpenSea	TCCATTTTTGTAAACGTGCCTACTTGCTAAAATTTATTTGTAACCCCAAAATCAAACACA[CG]TAGCACCTTCGTGGTCATTCACAGACACAGGCAGAGCAGCGAAGGCTTTTTGTAGTATTT	CGTGTGTTTGATTTTGGGGTTACAAATAAATTTTAGCAAGTAGGCACGTT	DAP;DAP	NM_001291963;NM_004394	Body;Body								DAP	ENST00000510546.1	3'UTR	DAP;DAP;DAP	ENST00000514882.1;ENST00000508253.1;ENST00000510546.1	3'UTR;3'UTR;3'UTR	chr5:10741845-10742035	3								2.372648645	1.364689447	9.675140748
96	chr2	63377498	-	cg07395826	6671221		TCCTCCCCCCAAAAAACATTTAACAATATCTAAAAAATTATTTAATTACC		II			rs12620642	0.027422	NA	NA	NA	NA		OpenSea	TTTTACTATCTTCCTCCCCCCAGGAGACATTTGGCAATGTCTGGAGAGTTATTTGGTTGC[CG]TGACTGGGGTTGGGAAACTACTGGCATTCAGTAGACAGAGGCCAGGGATTGCTGCTAAAC	CGGCAACCAAATAACTCTCCAGACATTGCCAAATGTCTCCTGGGGGGAGG	WDPCP;WDPCP;WDPCP	NR_122106;NM_001042692;NM_015910	Body;Body;Body											WDPCP;WDPCP	ENST00000409354.2;ENST00000487280.1	3'UTR;3'UTR	chr2:63377380-63377555	3								1.914934618	0.036821907	9.632245678
97	chr6	86259651	+	cg15482621	31659243		TAAACCACCACRCCCAACCCATACTCTTCTATTTATTAATAAAAATAACC		II			NA	NA	NA	NA	NA	NA		OpenSea	TTTTTTACTATAGAGATTAAAGATAAATATTGAAACAAGTTAAGTGACATTAAATAATTT[CG]GTCATTTCCACTAACAAATAGAAGAGCATGGGCTGGGCGTGGTGGCTCATGCCTGTAATC	CGGTCATTTCCACTAACAAATAGAAGAGCATGGGCTGGGCGTGGTGGCTC	SNX14;SNX14;SNX14;SNX14	NM_001304479;NM_020468;NM_001297614;NM_153816	Body;Body;Body;Body								SNX14;SNX14	ENST00000508980.1;ENST00000369628.2	3'UTR;5'UTR	SNX14;SNX14;SNX14;SNX14;SNX14	ENST00000504191.1;ENST00000513869.1;ENST00000508980.1;ENST00000503491.1;ENST00000369628.2	TSS200;3'UTR;3'UTR;3'UTR;5'UTR										1.877255986	0.406356427	9.620559194
98	chr1	156122663	-	cg22276442	88747954		TTAACCCTAAAATATCTATACTCTTTAACCTACAATCAACTAACCATATC		II			NA	NA	NA	NA	NA	NA		OpenSea	TTAGAGTTGGATTAGCCCTGGGATGTCTGTGCTCTTTAACCTGCAGTCAGCTGACCATGT[CG]AGTGGGCAGGAACCTACCCACTTTGTAGGCCACAGAGTTCTTGGCGCTGGATGCCTCATT	TAGCCCTGGGATGTCTGTGCTCTTTAACCTGCAGTCAGCTGACCATGTCG	SEMA4A;SEMA4A;SEMA4A;SEMA4A	NM_001193300;NM_022367;NM_001193301;NM_001193302	TSS1500;TSS1500;5'UTR;TSS1500				TRUE				SEMA4A;SEMA4A;SEMA4A;SEMA4A;SEMA4A;SEMA4A	ENST00000368285.3;ENST00000355014.2;ENST00000368284.1;ENST00000544376.1;ENST00000368286.2;ENST00000368282.1	TSS1500;5'UTR;TSS1500;TSS1500;TSS1500;TSS1500	SEMA4A;SEMA4A;SEMA4A;SEMA4A;SEMA4A;SEMA4A;SEMA4A;SEMA4A;SEMA4A;SEMA4A	ENST00000368285.3;ENST00000435124.1;ENST00000414683.1;ENST00000355014.2;ENST00000485575.1;ENST00000368284.1;ENST00000544376.1;ENST00000368286.2;ENST00000438830.1;ENST00000368282.1	TSS1500;5'UTR;5'UTR;5'UTR;5'UTR;TSS1500;TSS1500;TSS1500;TSS1500;TSS1500	chr1:156122365-156122935	3								-1.363097561	-0.690211547	-9.614547038
99	chr12	113345598	+	cg04951822	45610881		ATAAAAACAACTTTCTTCTTTTACTTACTAAACTTTTACTCCAAACTCAC		II			NA	NA	NA	NA	NA	NA		OpenSea	GAATTAGTACCCAAGGTTCTTTGTCCTGCATCCAAGAAAATTAAGGAACATGGACACAAA[CG]TGAGCTTGGAGCAAAAGTTCAGTAAGCAAAAGAAGAAAGCTGTCTCCACTGTGGAGAGGG	CGTGAGCTTGGAGCAAAAGTTCAGTAAGCAAAAGAAGAAAGCTGTCTCCA	OAS1;OAS1;OAS1	NM_001032409;NM_002534;NM_016816	Body;Body;Body						12:113345236-113345627	Promoter_Associated	RP1-71H24.1	ENST00000552784.1	3'UTR	RP1-71H24.1	ENST00000552784.1	3'UTR	chr12:113345245-113345655	3						TRUE		-1.923993438	-1.532836467	-9.611476345
100	chr12	43030949	-	cg12050434	86663332	90609404	CCATCCATTCAACTCATCCACTAAAACTAAAAATCAAACTCATAACACCA	CCATCCATTCAACTCGTCCGCTAAAACTAAAAATCAAACTCATAACGCCG	I	T	Red	NA	NA	NA	NA	NA	NA		OpenSea	CGGTAACTGCTGCCATCCATTCAACTCGTCCGCTGGAACTGGAAGTCAGACTCATGGCGC[CG]TCGCTTGCAAGGCGTGTGCACTAGGATACCGAGCACAAACGGGTTTGCGCGGCCAGCGAG	CGGCGCCATGAGTCTGACTTCCAGTTCCAGCGGACGAGTTGAATGGATGG								12:41317182-41317322			RP11-609L23.1	ENST00000550337.1	3'UTR	RP11-609L23.1	ENST00000550337.1	3'UTR			chr12:43030672-43031062	6				TRUE		1.391120495	-0.023124631	9.600865406
101	chr19	47713807	-	cg27333886	76636580		ATCAAAACTTTTATTAAAAAACCAAATTTACCTTAATACAACCAAAATAC		II			NA	NA	NA	NA	NA	NA		OpenSea	AGCCGCTACGGGTCAGAGCTTTTATTGGAAGACCAGGTTTGCCTTGATGCAGCCAAAGTG[CG]TTCCAGTTCACCCCACTCTTGCTTGTGTTTCTTCTTTATGTAAATTGTGTGATGTTTCAA	CGCACTTTGGCTGCATCAAGGCAAACCTGGTCTTCCAATAAAAGCTCTGA	SAE1;SAE1;SAE1;SAE1	NM_001145714;NM_001145713;NR_027280;NM_005500	3'UTR;3'UTR;Body;3'UTR				TRUE		19:47713630-47714382	Gene_Associated	SAE1;SAE1;SAE1	ENST00000270225.6;ENST00000413379.2;ENST00000392776.2	3'UTR;3'UTR;3'UTR	SAE1;SAE1;SAE1	ENST00000270225.6;ENST00000413379.2;ENST00000392776.2	3'UTR;3'UTR;3'UTR					chr19:47713682-47714386	6		TRUE		-1.342917932	0.253631327	-9.595231513
102	chr22	43432281	+	cg11370299	97675488		CRCTAAACTAAAACTAAACAATAAACCCTACTAAAAACTATCCRAAAACC		II			rs2005983	0.245566	NA	NA	NA	NA		OpenSea	CAACCCTCTGGCCTGGGACCCACCCCATCAAGTGTGTGGGGGCTGACAAGAAAACAGCAA[CG]GCTCCCGGACAGCTCCCAGCAGGGCTCACTGCTTAGCCCCAGCCTAGCGCTGAATGGGGC	CGGCTCCCGGACAGCTCCCAGCAGGGCTCACTGCTTAGCCCCAGCCTAGC																	chr22:43432145-43432735	3								-1.278741385	-0.758255521	-9.586677515
103	chr5	148772476	-	cg01033552	99761179		ATATCTTACCCTCTAAAACTAAAACAACCACAATCTCTACATCTATATAC		II			NA	NA	NA	NA	NA	NA		OpenSea	AGAAGTGAGTCATGTCTTACCCTCTAAGGCTGAAACAACCACAGTCTCTGCATCTGTGTA[CG]TGTGTGTGCATGTGTGTGTACGTGCGTGTGTGCGTGCGTGTGTGCGTGTGTGTGCGCGCG	TGTCTTACCCTCTAAGGCTGAAACAACCACAGTCTCTGCATCTGTGTACG											IL17B	ENST00000505432.1	3'UTR	IL17B	ENST00000505432.1	3'UTR	chr5:148772300-148772610	3								1.717409772	1.065896845	9.586335276
104	chr10	21186180	+	cg03484402	83634575	74797144	AACACCAAAAACATCAACATCTCAAAAACACTATAATATAAAAAAAAACA	AACACCAAAAACGTCAACATCTCAAAAACACTATAATATAAAAAAAAACG	I	C	Grn	NA	NA	NA	NA	NA	NA		OpenSea	TACAGGGACCCTCATTTTTACCCTTTAAAATATTTATATTTTTAAAATTTACTCATGTGG[CG]TCCTTTTCCATACCACAGTGCCCTTGAGATGCTGACGTCTCTGGTGCTCTGGCAGAAATG	AGCACCAGAGACGTCAGCATCTCAAGGGCACTGTGGTATGGAAAAGGACG	NEBL;NEBL;NEBL;NEBL	NM_006393;NM_006393;NM_213569;NM_001173484	1stExon;5'UTR;Body;Body								NEBL;NEBL;NEBL	ENST00000377122.4;ENST00000377122.4;ENST00000377119.1	1stExon;5'UTR;TSS200	NEBL;NEBL;NEBL	ENST00000377122.4;ENST00000377122.4;ENST00000377119.1	1stExon;5'UTR;TSS200	chr10:21186180-21186370	3								2.209866283	1.475462091	9.580717807
105	chr7	99494765	-	cg23024233	73631965		TTAAAACTATCATAACTAAATTATCCTAAAACCCTAAATCCTAAAACCCC		II			NA	NA	NA	NA	NA	NA		OpenSea	GCCACATGGAGTTAGGACTATCATGACTAAATTGTCCTGGAACCCTAAGTCCTGGGACCC[CG]TGAAGAGATCTAGTGGCAGGGAGGATGAGGACTGGGATGAGTCCATAGAGGTTCCCATCC	CGGGGTCCCAGGACTTAGGGTTCCAGGACAATTTAGTCATGATAGTCCTA	TRIM4;TRIM4	NM_033091;NM_033017	Body;Body																		chr7:99493775-99495080	6				1.450850297	0.822699153	9.569909442
106	chr12	34077318	+	cg16568612	74735932		AACATTTTTTCATACTTTCCCAAAAAACATTTTAATTTCTTATTAAAACC		II			NA	NA	NA	NA	NA	NA		OpenSea	AGACAACCAGCTGCCCATGGCAGGAGGAATCCAGCCACCCTGCTGCTCTAGCACAGCTCT[CG]GCTTTAACAAGAAATCAAAATGCCTCCTGGGAAAGTATGAAAAAATGTTTATTTCACTAC	CGGCTTTAACAAGAAATCAAAATGCCTCCTGGGAAAGTATGAAAAAATGT											U6	ENST00000384299.1	TSS1500	U6	ENST00000384299.1	TSS1500										1.829191434	0.544567923	9.566576037
107	chr16	79627831	-	cg06938319	45645978		ACTATATCTAACAAATAAACACRTTTAACATCACTAATAAATACAACACC		II			NA	NA	NA	NA	NA	NA	chr16:79623491-79623957	S_Shelf	TTTCATTTACAGCTATGTCTGACAAATGAGCACGTTTGACATCACTGATAAATGCAACAC[CG]TCTAGGGCCTACGAGAAAACCAGGGGGCTCGGCTCCGCTGGAGCCTCTGCCCGTGGATTT	CGGTGTTGCATTTATCAGTGATGTCAAACGTGCTCATTTGTCAGACATAG	MAF;MAF;MAF	NM_005360;NM_001031804;NM_001031804	3'UTR;3'UTR;1stExon								MAF	ENST00000326043.4	3'UTR	MAF	ENST00000326043.4	3'UTR										1.975340269	1.105905595	9.542427037
108	chr10	110321580	+	cg27406001	14641296		AAAACCTACCCTTAACTATCACTTTCTCAATAACTAACAAAAATTACCTC		II			NA	NA	NA	NA	NA	NA		OpenSea	TTCAGCTATTAACTTCCTTAGGATTCATCCTACTTTTTTTAGCAGAGGTCATGCTATTTA[CG]AGGTAACCTCTGCCAGTTACTGAGAAAGTGACAGCTAAGGGTAGGCTTTATTTGGCTGGT	CGAGGTAACCTCTGCCAGTTACTGAGAAAGTGACAGCTAAGGGTAGGCTT											RP11-163F15.1	ENST00000366253.2	TSS200	RP11-163F15.1	ENST00000366253.2	TSS200	chr10:110321500-110321810	3								-2.206116418	1.079256154	-9.536945328
109	chr5	25909518	+	cg15633893	38642977		TATCRAACAATACTAAACATACAATACACACRACTAAAATTCRACTAACC		II			rs35855354	0.118265	NA	NA	NA	NA	chr5:25909342-25909651	Island	CCCGTTAGCAGGAAGCCTAACAGTCGCCCCGACGCTAGTGAGGGACCCAATCTGAGTCCC[CG]GCCAGCCGAATCCCAGCCGTGTGTACTGCATGCTCAGCACTGCCCGACAGTCCTAGCTAA	CGGCCAGCCGAATCCCAGCCGTGTGTACTGCATGCTCAGCACTGCCCGAC								5:25945103-25945363									chr5:25909325-25909675	3						TRUE		1.491175224	1.38137049	9.53222154
110	chr1	36565988	+	cg10997069	26705273		ATACAAACCCCCRCRACTTTAAAAATTACTTATAAATAATATCTAAATTC		II			rs4652900	0.000228	NA	NA	NA	NA		OpenSea	AAAAGATCAGAATTTAGAGATTACACTGGAGATTTCAGTCAAAAGGCTGAGAAGCAATTC[CG]AATTTAGATATTATTCACAAGCAATTTTCAAAGTCGCGGGGGTCTGCATAAGCCACCTCC	TGCAGACCCCCGCGACTTTGAAAATTGCTTGTGAATAATATCTAAATTCG	COL8A2;COL8A2	NM_001294347;NM_005202	5'UTR;5'UTR						1:36564452-36566456	Unclassified	COL8A2;COL8A2	ENST00000303143.4;ENST00000397799.1	TSS200;5'UTR	COL8A2;COL8A2	ENST00000303143.4;ENST00000397799.1	TSS200;5'UTR			chr1:36562054-36566451	6	chr1:36564676-36566144	6				-1.77507577	1.436284386	-9.520142964
111	chr2	46964839	+	cg24498417	22622969		ATAAAACATAACTCACCATTTTACCAAACAATCAACTTCAATAAAAAAAC		II			NA	NA	NA	NA	NA	NA		OpenSea	TCAGATAATTCATGCATTTACATAGAATACATATCAGTGGTTTAAACAGAATTTCACAGA[CG]CTTTCCCATTGAAGCTGATTGTTTGGCAAAATGGTGAGTCATGCTTTACTGGCCAACTCA	CGCTTTCCCATTGAAGCTGATTGTTTGGCAAAATGGTGAGTCATGCTTTA	SOCS5;SOCS5	NM_014011;NM_144949	5'UTR;5'UTR								SOCS5;SOCS5	ENST00000306503.5;ENST00000394861.2	5'UTR;5'UTR	SOCS5;SOCS5	ENST00000306503.5;ENST00000394861.2	5'UTR;5'UTR	chr2:46964760-46964995	3								1.810520474	0.929081395	9.507163306
112	chr3	73159953	-	cg07867325	23667122	94801903	ATAAAAAAACACAAAACATACAAACTCAAAATAAAAACCCAAAAACACCA	ATAAAAAAACACGAAACATACAAACTCGAAATAAAAACCCGAAAACGCCG	I	A	Red	rs301539	0.495445	NA	NA	NA	NA	chr3:73159857-73160140	Island	AGGCCACGCTCTGTGGGAAAGCACGGGGCATGCAAACTCGAAATGAAAGCCCGGGAACGC[CG]GAACAAGCACAGGTGTAAGATTTCCCTTTTAAAACGTGGAGAATAAGAAATCAGCCCGAG	CGGCGTTCCCGGGCTTTCATTTCGAGTTTGCATGCCCCGTGCTTTCCCAC					chr3:73159773-73159773			3:73242521-73242830	3:73159789-73160177	NonGene_Associated	U2	ENST00000411315.1	TSS200	U2	ENST00000411315.1	TSS200	chr3:73159725-73160175	3						TRUE		1.615571255	0.956993818	9.502557449
113	chr11	66397365	-	cg06328456	6730126	40645962	ACAAAAAAATTACTAAAAACCAAAATTTTAAAACCAACTTCAACAATACA	ACAAAAAAATTACTAAAAACCAAAATTTTAAAACCAACTTCGACAATACG	I	A	Red	NA	NA	NA	NA	NA	NA	chr11:66393924-66394132	S_Shelf	TGGGAATTTGAGGCAAGAGGATTGCTAGAGGCCAGGATTTTGAGACCAGCTTCGGCAATA[CG]GTGAGACCTTGTCTCTACCAAAAGAAAAGAAAAAAAAAAGCCAGCTGTGGTGGCATGCAC	GCAAGAGGATTGCTAGAGGCCAGGATTTTGAGACCAGCTTCGGCAATACG	RBM14	NM_006328	3'UTR								RBM14-RBM4	ENST00000503028.2	5'UTR	RBM14;RBM14-RBM4	ENST00000511114.1;ENST00000503028.2	5'UTR;5'UTR					chr11:66388114-66398334	6		TRUE		1.553170604	1.642304864	9.495531278
114	chr1	146522492	+	cg06548512	36730959		ATAACRCRAATAACCCAATTCTTATAAAAATAATCCACRAAAACATAACC		II			NA	NA	NA	NA	NA	NA	chr1:146522288-146522555	Island	CCTCTGGCAGCTCTTTGGGGACAGGAAGCTGCCCCCCACCGGACAGGTCCTGCTCAAGTC[CG]GCTATGCCTTCGTGGACTACCCCTACAAGAACTGGGCCATCCGCGCCATCGAGACCCTCT	CGGCTATGCCTTCGTGGACTACCCCTACAAGAACTGGGCCATCCGCGCCA								1:144988865-144989179											chr1:146522106-146522661	6				TRUE		1.383082619	0.75524755	9.493917563
115	chr4	79892266	-	cg24419993	12749567		TTAACATATTTATCATAATTATACTAAAATTACTCCCTAATAAATCTAAC		II			NA	NA	NA	NA	NA	NA		OpenSea	CACTGAATTATTTGACATATTTATCATAGTTATGCTGAAGTTACTCCCTGATAAATCTAA[CG]TCTGTGCTTTCTAGAGTCTCAGCCTGTTGACTGTTTTCTCATTTGATTATTGCTCACATT	TGACATATTTATCATAGTTATGCTGAAGTTACTCCCTGATAAATCTAACG	LINC01088	NR_038342	TSS1500								RP11-438E5.1	ENST00000510667.1	TSS1500	RP11-438E5.1	ENST00000510667.1	TSS1500										2.153553305	0.528383758	9.448366345
116	chr8	50820975	-	cg26518408	91803259		AAAAACTTCCRAAAATAACACAACCAACRTTTCACATAATATATAATAAC		II			NA	NA	NA	NA	NA	NA	chr8:50822270-50822860	N_Shore	ATGTGAAAATAGGAGGCTTCCGGAAGTGACACAGCCAACGTTTCACATAGTGTATAATGA[CG]ATTCATTTAGATCATATTGTATGGCGGTTTCAACTTACATTTCAAACTTCCTGACCCAAA	CGTCATTATACACTATGTGAAACGTTGGCTGTGTCACTTCCGGAAGCCTC	SNTG1	NM_001287813	TSS1500								SNTG1	ENST00000518864.1	TSS1500	SNTG1;SNTG1	ENST00000518864.1;ENST00000521574.1	TSS1500;TSS1500										1.941823467	0.468689551	9.442906903
117	chr5	122112946	-	cg21777827	5805401		AATACCTATACCTCACTAAAAACTTCATATTTAATAAATATTCTAAATCC		II			NA	NA	NA	NA	NA	NA	chr5:122110539-122111169	S_Shore	TTTAAAATGCAGATGCCTGTGCCTCACTGGAAACTTCATGTTTAATAAGTGTTCTAGATC[CG]TGTTTTGCAATCTTTGTAAATAGGGATCTTGTTGAAGTGCAAATTCGGATTCTGTAGGAC	CGGATCTAGAACACTTATTAAACATGAAGTTTCCAGTGAGGCACAGGCAT	SNX2;SNX2	NM_001278199;NM_003100	5'UTR;Body								AC093267.1;SNX2	ENST00000390825.1;ENST00000514949.1	TSS1500;5'UTR	AC093267.1;SNX2;SNX2	ENST00000390825.1;ENST00000505854.1;ENST00000514949.1	TSS1500;5'UTR;5'UTR										1.461692098	-0.501751391	9.435603153
118	chr5	13944781	+	cg09678707	66606877		ATTCAACTATATAATATATAAACAATATTACCCTAACAACACCAAACTTC		II			NA	NA	NA	NA	NA	NA		OpenSea	TCCACTTATACCACTCAAGTTTTTCTCCTAGAGTGTCTGCCCTGGGCCTCTCCTCTCTCT[CG]AAGCCTGGTGTTGTTAGGGTAATATTGTTTATACACTATACAGTTGAACCATGCCTCTTA	TTCAACTGTATAGTGTATAAACAATATTACCCTAACAACACCAGGCTTCG	DNAH5	NM_001369	TSS200								DNAH5	ENST00000265104.4	TSS200	DNAH5	ENST00000265104.4	TSS200										1.657857212	0.190795247	9.428683353
119	chr12	19699504	+	cg05694021	28772189		TCCTAAAACTACATTTAAATAACCCAATTCCTCAACTTTAACTTTAAAAC		II			NA	NA	NA	NA	NA	NA		OpenSea	ACAAAATATTGGCCAGTTCAGGTGAAGCAATAAAGATGTTTGAGGGAAAATGATTCTAAT[CG]TTTTAAAGCTAAAGCTGAGGAATTGGGCTATCTAAATGTAGCTTTAGGATTGCCATCGGT	CCTAAAGCTACATTTAGATAGCCCAATTCCTCAGCTTTAGCTTTAAAACG							TRUE										chr12:19699500-19700490	3						TRUE		-2.628462382	-0.439331202	-9.422907667
120	chr12	76531007	+	cg27272293	1610945		ACTAATAAACAAATCTATCCTAAAAACCCTCTACRAAACAAACAAACACC		II			rs61926825	0.074954	NA	NA	NA	NA		OpenSea	CCGGGCCAAGGTCGCGGCAGTAGTCGGCAAGCGTTTGATTCTCTGGCATTGGATCGCGAG[CG]GTGTCTGCTTGTTCCGCAGAGGGCTCCCAGGACAGATTTGTCCATTAGTTTAACTTCATT	CTAATGGACAAATCTGTCCTGGGAGCCCTCTGCGGAACAAGCAGACACCG								12:75055090-75055139																TRUE		2.135674619	2.445871584	9.411641762
121	chr13	75801289	-	cg01244663	27765931		CTACTAATATATAACAATTACCAATTTCCACAATATAAATACTACCCATC		II			NA	NA	NA	NA	NA	NA		OpenSea	ACGGAGGGAGACTACTGATATGTAACAGTTACCAATTTCCACAGTGTAAATACTACCCAT[CG]TAGTTAATTTCAACCTACTGATGTGATGCCAACTGGCTTGCAAACTTTTTGAAAATTTCT	CGATGGGTAGTATTTACACTGTGGAAATTGGTAACTGTTACATATCAGTA																			chr13:75800784-75801539	4	chr13:75799978-75801600	6				-2.716532157	0.736349795	-9.411583102
122	chr3	33257461	+	cg27105694	96613590		CTTTCCRTTTTACTAATTTCTACTCTATCTATATTATTTCCTCCTTCTAC		II			NA	NA	NA	NA	NA	NA	chr3:33259919-33260763	N_Shelf	TGATCTAAGTTTCTAGCTCAAAAAACAAACACAAAAGTCCCACAAAATCAAATCTTCTAA[CG]TAGAAGGAGGAAATAATACAGATAGAGCAGAAATCAGTAAAACGGAAAGCAGACACACAA	CGTAGAAGGAGGAAATAATACAGATAGAGCAGAAATCAGTAAAACGGAAA	SUSD5	NM_015551	Body																							2.05170608	0.252388139	9.377987553
123	chr21	15873733	+	cg00688698	75672235		AACTTAAATTCTAATTCTACCRTTAACTTCCTACAAACTTTTAAAAAATC		II			rs4817229	0.34068	NA	NA	NA	NA		OpenSea	TAAAGGAGGTATCATCATTATTAATGTAGATATTACAGAAAAAGAAACAGAGATATTAAA[CG]ACTTCTCAAAAGCTTGCAGGAAGTTAACGGCAGAACCAGAACTCAAGTTCAAGTTATCTT	CGACTTCTCAAAAGCTTGCAGGAAGTTAACGGCAGAACCAGAACTCAAGT	SAMSN1;SAMSN1;SAMSN1	NM_001286523;NM_022136;NM_001256370	Body;Body;Body								SAMSN1	ENST00000463807.1	TSS1500	SAMSN1	ENST00000463807.1	TSS1500										1.726153573	0.259879391	9.374830578
124	chr16	14169732	+	cg02559410	90765379		ATAAACATCTTATCTACATAAAAACAATTTATAAATATTAAAAACACCTC		II			rs75503212	0.044373	NA	NA	NA	NA		OpenSea	ACCAATTTCAGAGAAAACTTAGACTCTGGTTTGTAGGTGGTTCTCTTTTGCTTCTTTTTG[CG]AGGTGCTTTTAACATTTACAAATTGTTTTCATGTAGATAAGATGTTCATATGGTTCAAAA	TGAACATCTTATCTACATGAAAACAATTTGTAAATGTTAAAAGCACCTCG	MKL2	NM_014048	5'UTR								MKL2;MKL2;MKL2	ENST00000571589.1;ENST00000574045.1;ENST00000575537.1	5'UTR;5'UTR;5'UTR	MKL2;MKL2;MKL2;MKL2;MKL2	ENST00000574998.1;ENST00000571589.1;ENST00000572400.1;ENST00000574045.1;ENST00000575537.1	5'UTR;5'UTR;5'UTR;5'UTR;5'UTR								TRUE	TRUE	1.957337309	0.741013521	9.374432751
125	chr6	28827930	+	cg05954567	27809526		ATCCAACCCAAATTACACAATTTTACTTTTAAAAATATTATTAAAACAAC		II			NA	NA	NA	NA	NA	NA	chr6:28831682-28832134	N_Shelf	TACCATTTGCGCATTTACAAATGGATTTCATTCAGTTTTCCAAAATTTTAAAAAATTGAA[CG]TTGTTTCAACAATATTTTCAAAAGTAAAATTGTGTAATTTGGGTTGGACTGAAGCTTTCT	CGTTGTTTCAACAATATTTTCAAAAGTAAAATTGTGTAATTTGGGTTGGA											XXbac-BPG308K3.6	ENST00000440244.1	3'UTR	XXbac-BPG308K3.6	ENST00000440244.1	3'UTR								TRUE		1.849288826	0.618944193	9.36794317
126	chr17	53675190	-	cg12935429	7693388		CTTATCTATTCTATTAATCTATATATCTACCCTTATACCAATACCATACC		II			rs76982647	0.032022	NA	NA	NA	NA		OpenSea	TTCTGAGTTCTCTTATCTGTTCTGTTGGTCTATGTGTCTGCCCTTATGCCAGTACCATGC[CG]TTTTGATTACTGTAGGTTTGTGTTTTGAAGTTAGGAAGTATGAGGCCTTCAGCTTTGTTT	CGGCATGGTACTGGCATAAGGGCAGACACATAGACCAACAGAACAGATAA																					chr17:53674793-53676909	3				1.822982393	0.537443468	9.362128206
127	chr3	145787428	+	cg16106292	84617522		TAATTTCCATTTTATTCTTCTAAATATCTATATTAACTTCCCTCTATCCC		II			NA	NA	NA	NA	NA	NA		OpenSea	TTAGAGAAGTGATAAAACATCAAGTCAACAAGTATTTTTGTTGGAGAATTTTTTTATAAG[CG]GGATAGAGGGAAGTTAACATAGACACTCAGAAGAATAAAATGGAAATTATGCCAGGAAGA	CGGGATAGAGGGAAGTTAACATAGACACTCAGAAGAATAAAATGGAAATT	PLOD2;PLOD2	NM_182943;NM_000935	3'UTR;3'UTR								RP11-274H2.3;PLOD2;PLOD2;RP11-274H2.2	ENST00000490375.1;ENST00000461497.1;ENST00000360060.3;ENST00000480247.1	TSS1500;3'UTR;3'UTR;5'UTR	RP11-274H2.3;PLOD2;PLOD2;RP11-274H2.2	ENST00000490375.1;ENST00000461497.1;ENST00000360060.3;ENST00000480247.1	TSS1500;3'UTR;3'UTR;5'UTR										1.838254001	0.475595831	9.355327054
128	chr12	8551501	+	cg23129217	22635597		CATTCACCTAACCACCAAAATACCTATTCTATCTAATAAATCCTAATCTC		II			rs7974295	0.323422	NA	NA	NA	NA	chr12:8548855-8549512	S_Shore	AAAGGAACTAATGAGACCAGTGCAGGATCACTGGACACAGGCTCTGAACTGGCACTAGGG[CG]AGACTAGGATCTACCAGACAGAATAGGCATTTTGGTGGTCAGGTGAATGTTGGTGCAAGT	ATTCACCTGACCACCAAAATGCCTATTCTGTCTGGTAGATCCTAGTCTCG																								TRUE		1.519938003	1.586689487	9.33840416
129	chr4	174302887	+	cg16977700	22718838		AACAACAATTCCTACTTTCACCACTACTATTTAACATTATACTAAAAATC		II			NA	NA	NA	NA	NA	NA		OpenSea	CTTCTTCCTTCCCAATTTGGATGCCTTTTATTTCTTTTCCTTGCCAAATTGCCCTGGCTA[CG]ATTTCCAGTACAATGTTAAACAGTAGTGGTGAAAGCAGGAATTGTTGTCTTGTTCCTTTT	ACAACAATTCCTGCTTTCACCACTACTGTTTAACATTGTACTGGAAATCG																	chr4:174302860-174303035	3								-1.570430068	0.270371716	-9.32020608
130	chr2	221008317	-	cg24496375	86647992		TATTACTTAACAAAATCCCTAATAAATCACACAAAACCTTCTAAAACTTC		II			NA	NA	NA	NA	NA	NA		OpenSea	ATAGCCATTACTATTGCTTAACAAAGTCCCTGGTGAGTCACACAAGGCCTTCTGAAACTT[CG]TCCCTGTTTCCTGTCTCCCCTCACATTCCTTTGTGCTTTGTACTTTATATACTGCACTTT	ATTGCTTAACAAAGTCCCTGGTGAGTCACACAAGGCCTTCTGAAACTTCG							TRUE				AC114765.2;AC114765.1	ENST00000438633.1;ENST00000432993.1	5'UTR;5'UTR	AC114765.2;AC114765.1	ENST00000438633.1;ENST00000432993.1	5'UTR;5'UTR	chr2:221008000-221008415	3								-1.301740766	0.952579763	-9.319322404
131	chr6	151766687	+	cg19671293	47686203		AAACCAAAAAAAATCAAATACCAACATACTATCTCCATTAAATACTACTC		II			NA	NA	NA	NA	NA	NA		OpenSea	ACTCTCCTGTGAGTACCAAAGGATTTCATGGTTGGAAGGTGTGCCTTTTCATCTTGGCAA[CG]AGCAGCATTTAATGGAGACAGCATGCTGGTATCTGACTTTTTTTGGTTCATTTCCAGGAT	CGAGCAGCATTTAATGGAGACAGCATGCTGGTATCTGACTTTTTTTGGTT	RMND1;RMND1	NM_017909;NM_001271937	Body;5'UTR								RMND1;RMND1;RMND1	ENST00000336451.3;ENST00000491268.1;ENST00000491268.1	TSS1500;1stExon;3'UTR	RMND1;RMND1;RMND1;RMND1	ENST00000336451.3;ENST00000491268.1;ENST00000491268.1;ENST00000444024.1	TSS1500;1stExon;3'UTR;5'UTR	chr6:151766660-151766975	3								-1.7018993	0.907135231	-9.31091677
132	chr6	53171342	+	cg03187947	65743252		ATAAATAAAAATTCCCCTAAAATAAAATTCTAAAATCATATTACCCTCCC		II			NA	NA	NA	NA	NA	NA		OpenSea	CACACAAATACACTTGATCTTAAAAACTCAGATATAGAACATTTTTTCAGCAGTTGGTAG[CG]GGAGGGTAACATGATTTTAGAACTTTATTCTAGGGGAATTCTTATTCACAGCTAAAGAAG	CGGGAGGGTAACATGATTTTAGAACTTTATTCTAGGGGAATTCTTATTCA	ELOVL5;ELOVL5;ELOVL5;ELOVL5;ELOVL5	NM_001301856;NM_001242830;NM_001242831;NM_021814;NM_001242828	5'UTR;5'UTR;5'UTR;5'UTR;5'UTR								ELOVL5;ELOVL5;ELOVL5;ELOVL5;ELOVL5;ELOVL5	ENST00000486973.1;ENST00000542638.1;ENST00000370913.5;ENST00000541407.1;ENST00000304434.6;ENST00000370918.4	3'UTR;5'UTR;5'UTR;5'UTR;5'UTR;5'UTR	ELOVL5;ELOVL5;ELOVL5;ELOVL5;ELOVL5;ELOVL5;ELOVL5	ENST00000485336.1;ENST00000465983.1;ENST00000542638.1;ENST00000370913.5;ENST00000541407.1;ENST00000304434.6;ENST00000370918.4	3'UTR;3'UTR;5'UTR;5'UTR;5'UTR;5'UTR;5'UTR	chr6:53171245-53171570	3								2.025006	0.587721562	9.306067548
133	chr7	40047674	-	cg08832195	72792223		ACTTCCAAATTATTTACCTTATATTTTTCTAAATCTAAATTTATATTCCC		II			NA	NA	NA	NA	NA	NA		OpenSea	AAGAATACCTAGCTTCCAAATTATTTACCTTGTGTTTTTCTAGGTCTGAATTTATATTCC[CG]CAGTTTAGAACTGCTGATATCTCCTGAGGTTTGAGAAGAAAGCAACATTGATTTGTTCAT	CGGGAATATAAATTCAGACCTAGAAAAACACAAGGTAAATAATTTGGAAG	CDK13;CDK13	NM_031267;NM_003718	Body;Body				TRUE				CDK13	ENST00000484589.1	5'UTR	CDK13	ENST00000484589.1	5'UTR					chr7:40047639-40048249	4		TRUE		1.794510595	0.738987844	9.274461279
134	chr3	182653653	+	cg27264892	80740105		AATACAAAAACTCAATCCAAATCCATAACCTACTATAAATTTCATTTAAC		II			NA	NA	NA	NA	NA	NA		OpenSea	GAAATGAATGTAAACGTTGACTTTCACTTATAGAATGGAACACACTTCAAGTTCTATAAA[CG]TTAAATGAAACCTACAGCAGGCCATGGATTTGGACTGAGCTCCTGCATTATACCCAACAG	ATGCAGGAGCTCAGTCCAAATCCATGGCCTGCTGTAGGTTTCATTTAACG																					chr3:182652987-182656070	6				1.732786536	0.136559446	9.266341355
135	chr10	45684508	+	cg08323960	3690214		TAATTATCCCCTCAAATAATTCTTTTTTTCCCAAAAATTAAAAATCTCCC		II			NA	NA	NA	NA	NA	NA		OpenSea	TTCATGGTAATGCAGAATTTGAAAATATTTTAAAAACTCGAGATAGAGATGCAAGTAGCA[CG]GGAGATTTTTAACTTTTGGGAAAAAAAGAATCACTTGAGGGGACAACCACAAGTTGGAAC	CGGGAGATTTTTAACTTTTGGGAAAAAAAGAATCACTTGAGGGGACAACC											U6	ENST00000384343.1	TSS200	U6	ENST00000384343.1	TSS200										1.805491713	0.059014316	9.249822795
136	chr4	113063260	-	cg10302285	15809873	21699206	CTCCATATAATTTAACTTTAAAAAACCAAAATAAACAAATCACCTAAACA	CTCCATATAATTTAACTTTAAAAAACCAAAATAAACGAATCACCTAAACG	I	C	Grn	rs181100558	0.0105	NA	NA	NA	NA	chr4:113066470-113067379	N_Shelf	ATCACAACAAAACTCCATATGATTTGACTTTGGGAGGCCAAGGTAGGCGGATCACCTGAG[CG]CAGGAGTTCGAGACCAGCCTGGCTAACATGGCAAAATCCCATCTTTACAAAGATACAAAA	CTCCATATGATTTGACTTTGGGAGGCCAAGGTAGGCGGATCACCTGAGCG																								TRUE		1.733332326	2.034100054	9.240788699
137	chr5	78536281	-	cg09834770	85731403	20800837	AAACAATTCTCCTTACTCAACCTCCCAAATAACTATAATTACAATCACCA	AAACAATTCTCCTTACTCAACCTCCCAAATAACTATAATTACAATCGCCG	I	C	Grn	NA	NA	NA	NA	NA	NA	chr5:78531531-78533495	S_Shelf	CCTCCCGGGTTCAAGCAGTTCTCCTTGCTCAGCCTCCCAAGTAGCTGTGATTACAGTCGC[CG]CTACCATGCCTGGCTAATTTTTGTATTTTTGTAGTGACAGGGTTTCCCAGTGTTGGCCAG	CGGCGACTGTAATCACAGCTACTTGGGAGGCTGAGCAAGGAGAACTGCTT	JMY	NM_152405	Body																					TRUE		1.878404959	1.418222806	9.232602227
138	chr10	73867155	+	cg13326118	16697136		TTTAATCTCCTCAAAAATAATCTCACAAATAACCCAAAAAACAAATACAC		II			NA	NA	NA	NA	NA	NA		OpenSea	TTATGTTTATTAAAATTCCTCAAACCTAAAAAAAAAAAATTCTGAGTTTCTGCCAAATAC[CG]TGCATTTGTCTTCTGGGCCACCTGTGAGATTACTTCTGAGGAGACCAAATGTGGGAGGTA	TTGGTCTCCTCAGAAGTAATCTCACAGGTGGCCCAGAAGACAAATGCACG	ASCC1;ASCC1;ASCC1;ASCC1	NR_045564;NM_001198798;NM_001198800;NM_001198799	Body;Body;Body;Body						10:73867041-73867642	Unclassified_Cell_type_specific				ASCC1	ENST00000534259.1	3'UTR	chr10:73867125-73867490	3								1.651366281	-0.451324433	9.230734335
139	chr3	82857215	+	cg08450091	3608126	69640941	TCTACCAACTTCTCTTACTCCATCAATTAAAAAAATCAATAACAACCTCA	TCTACCAACTTCTCTTACTCCGTCGATTAAAAAAATCGATAACGACCTCG	I	A	Red	rs9831888	0.425793	NA	NA	NA	NA	chr3:82856984-82857244	Island	AGCCCAGCAGCATCATCCCGGCCGCCGCCGCCATTTCACTCTGTCGGAGACACTGAAGGC[CG]AGGTCGCCACCGATCCTCCTAATCGACGGAGCAAGAGAAGCTGGCAGATGGTCGTCCACA	TCTGCCAGCTTCTCTTGCTCCGTCGATTAGGAGGATCGGTGGCGACCTCG								3:82939716-82939934																TRUE		2.523688702	1.711429229	9.228406198
140	chr3	175484137	+	cg09969640	96691574		ACTTATTCTAAAATCTTTTAATATCTTCAACCCACAACTCTAAAATCCCC		II			NA	NA	NA	NA	NA	NA		OpenSea	TACTATACTTAAAATGTTTTTACATAAATAACAATATAGTATAGAGGGGGGCTCAGTAGA[CG]GGGATCTTAGAGTTGTGGGCTGAAGACACCAAAAGACTCCAGAATAAGTCACTTAACTTC	CGGGGATCTTAGAGTTGTGGGCTGAAGACACCAAAAGACTCCAGAATAAG	NAALADL2	NM_207015	Body								U6	ENST00000364582.1	TSS1500	U6	ENST00000364582.1	TSS1500										1.601605576	0.2986154	9.224111584
141	chr2	222440117	+	cg18123470	73622872		ACACCTTTAAAATTCAATCTTAATTCAATTCAACATTTACAAAATACTTC		II			NA	NA	NA	NA	NA	NA	chr2:222436034-222438941	S_Shore	TAATCTGAAAACAATGATATACTTTTTTTTATACAGTGCCTACCACAAACGTTTGAGCTA[CG]AAGTACCTTGTAAATGCTGAATTGAATTAAGATTGAATTCCAAAGGTGTTTTTAATCCGT	CACCTTTGGAATTCAATCTTAATTCAATTCAGCATTTACAAGGTACTTCG	EPHA4	NM_001304536	TSS1500								EPHA4	ENST00000409938.1	TSS1500	EPHA4;EPHA4	ENST00000434266.1;ENST00000409938.1	TSS1500;TSS1500										1.715892929	0.790481229	9.210473476
142	chr15	35529473	-	cg21581312	7792976	57756880	AAAACTAAACAAAACTAATTAAACCTTAAAAATACTAAAACACACAACCA	AAAACTAAACGAAACTAATTAAACCTTAAAAATACTAAAACGCGCGACCG	I	T	Red	NA	NA	NA	NA	NA	NA		OpenSea	GCTGGGGGCTCGAGAACTGAGCGGAGCTGGTTGAGCCTTGAAAGTGCTAAAACGCGCGGC[CG]TGTTATTGATTGAATTCCAGCGGCGCGGGAGCCTCTGCAGAGAACGCGAGAGATGAAGAT	CGGCCGCGCGTTTTAGCACTTTCAAGGCTCAACCAGCTCCGCTCAGTTCT	LOC723972	NR_003144	TSS200					15:33316757-33316972			ANP32AP1;ATPBD4	ENST00000560832.1;ENST00000560386.1	5'UTR;3'UTR	ANP32AP1;ATPBD4	ENST00000560832.1;ENST00000560386.1	5'UTR;3'UTR	chr15:35529465-35529735	3						TRUE		1.863906358	-0.236604045	9.209730361
143	chr10	22597476	+	cg25340735	80758843		TAAAATCAAAAATCACTACAAAAAAATAATCATTTTACAAACATCCTACC		II			NA	NA	NA	NA	NA	NA		OpenSea	TAGCTAAAGATTTAAGTCTGTTACTTTATGACATATGCTTTCCCCCAACCCCTGTTAACA[CG]GCAGGATGTTTGCAAAATGACTACTCTCCTGTAGTGACTCTTGATTTTAACCTAACAGAC	CGGCAGGATGTTTGCAAAATGACTACTCTCCTGTAGTGACTCTTGATTTT																	chr10:22597340-22597630	3								1.975446286	0.744800055	9.2045042
144	chr10	93567261	+	cg11963436	42661827	92653192	TAAAAAAAAATAACATTACAAAACTCACATCAATTAACAACTCCCAAACA	TAAAAAAAAATAACATTACAAAACTCGCGTCGATTAACGACTCCCGAACG	I	T	Red	NA	NA	NA	NA	NA	NA		OpenSea	GCCTAGAGTGGAAAAGTAAAGAGAAGCAAGGCCTCAGAACCCGGCCCAACAAACTACCTA[CG]TCCGGGAGTCGCCAACCGACGCGAGTCCTGCAATGCCATTCTTTCTTAGCTTTACTTCTC	CGTCCGGGAGTCGCCAACCGACGCGAGTCCTGCAATGCCATTCTTTCTTA	TNKS2	NM_025235	Body					10:93557134-93557265									chr10:93567145-93567395	3						TRUE		2.152692612	-1.246526089	9.204363181
145	chr11	58497059	-	cg10057546	54622135		ATTCTTATCACAATATTTAACACAAAATAAACCCTCAATACATAAATAAC		II			NA	NA	NA	NA	NA	NA		OpenSea	TTTTATCAGTAATTCTTATCACAGTATTTGGCACAGAGTAGGCCCTCAATACATAAGTAA[CG]AATGATTGAATACATGAAATGCTTGTATTAATTGTCTGTCTAATCACTCCACTTTCCAAA	TTCTTATCACAGTATTTGGCACAGAGTAGGCCCTCAATACATAAGTAACG	GLYAT;GLYAT	NM_005838;NM_201648	5'UTR;5'UTR								GLYAT;GLYAT;GLYAT	ENST00000344743.3;ENST00000278400.3;ENST00000529732.1	5'UTR;5'UTR;TSS1500	GLYAT;GLYAT;GLYAT;GLYAT	ENST00000531084.1;ENST00000344743.3;ENST00000278400.3;ENST00000529732.1	3'UTR;5'UTR;5'UTR;TSS1500										2.042948228	0.743179683	9.191480206
146	chr17	49119746	+	cg07290796	83793252		AAACTCTTCRATTTAAAATCTTATATACATCAACAAAAAATATATTTCTC		II			NA	NA	NA	NA	NA	NA		OpenSea	ATGCTTTGTGAGAAGTTTCAATGAACAAGAGTTACAATTTTAATACTAACAGAATTTCAA[CG]AGAAACACATCCTTTGTTGATGCACACAAGATTCCAAATCGAAGAGCTTTTAGAGGGTGG	CGAGAAACACATCCTTTGTTGATGCACACAAGATTCCAAATCGAAGAGCT	SPAG9;SPAG9;SPAG9;SPAG9	NM_001251971;NM_003971;NM_001130527;NM_001130528	Body;Body;Body;Body								RP11-481C4.1	ENST00000509833.1	TSS200	RP11-481C4.1;SPAG9;SPAG9;SPAG9;SPAG9	ENST00000509833.1;ENST00000505173.1;ENST00000511987.1;ENST00000502329.1;ENST00000514613.1	TSS200;3'UTR;3'UTR;3'UTR;3'UTR										1.539999193	0.670451548	9.173630601
147	chr11	77024667	+	cg03008165	84611861		TAAATACAATACCTAATAAAAAAAACCCCACATACACTAACRACRATAAC		II			NA	NA	NA	NA	NA	NA		OpenSea	GCAGTCCCTGCCGCCACCGTCCACGCTCTGCGTTGTAGAGAAGACAGTGGGTCGGAAGAG[CG]CCATCGCCGCCAGTGTATGTGGGGCCCTTTTTATCAGGTACTGCATCTACTTTTACCACA	CGCCATCGCCGCCAGTGTATGTGGGGCCCTTTTTATCAGGTACTGCATCT								11:76702209-76702325																TRUE		1.352194296	1.138381227	9.15624255
148	chr10	2991129	+	cg15695055	47663244		AAAAACTCTCTACCTACTAACTAAACAAATTAAAAATCCTAAACRAAACC		II			NA	NA	NA	NA	NA	NA		OpenSea	GGATTCTTTGAAGGTGGATTTTCCACCTTTAATTCTCCTTTCAAGCTGTGAAACTCAACA[CG]GCCTCGCCTAGGATTCCTAACTTGTCTAGCCAGTAGGCAGAGAGCTTTTCTCTGATGAAA	CGGCCTCGCCTAGGATTCCTAACTTGTCTAGCCAGTAGGCAGAGAGCTTT																					chr10:2990203-2991204	6				2.113718796	0.389551189	9.149088959
149	chr1	208387583	+	cg12869499	39736165		AAATACTTAACACAATACCTAAAACATAATAAACATTCAATAAATAAACC		II			NA	NA	NA	NA	NA	NA		OpenSea	GTAAGATAACTAAGAAAATAGCTGGCTCTTTACTACTGTGATTAATATTAATAATCATAG[CG]GCCCATTTATTGAATGCTTATTATGTTCCAGGTATTGTGCTAAGCACTTTACATAAATTT	CGGCCCATTTATTGAATGCTTATTATGTTCCAGGTATTGTGCTAAGCACT	PLXNA2	NM_025179	Body											PLXNA2	ENST00000460870.1	3'UTR					chr1:208386713-208387899	3				1.448205713	0.482005817	9.145788897
150	chr9	98054883	+	cg14115740	12616267		ACCAAATACATATTAAACRCRAAACTATTAAACAAAATCTTACRACAACC		II			NA	NA	NA	NA	NA	NA	chr9:98054676-98054916	Island	CCAGCAGTAGGTGAGCGAGCTGTCCCAGACCACATGGCCCAACATCCTGTGCACCGTGCG[CG]GCTGCCGCAAGATCCTGCCCAACAGCCCCGCGCTCAACATGCACCTGGTCAAGAGCCACC	CCAGGTGCATGTTGAGCGCGGGGCTGTTGGGCAGGATCTTGCGGCAGCCG	FANCC	NM_000136	5'UTR		chr9:98054647-98054647			9:97094433-97094737			FANCC;FANCC	ENST00000375305.1;ENST00000289081.3	5'UTR;5'UTR	FANCC;FANCC;FANCC;FANCC	ENST00000474949.1;ENST00000433829.1;ENST00000375305.1;ENST00000289081.3	3'UTR;5'UTR;5'UTR;5'UTR	chr9:98054485-98054975	3						TRUE		1.715602592	0.289142151	9.138122094
151	chr10	75187383	+	cg26094470	88661903		TACTCACTATAAAACACTCCCTAATAAACTTTCAAACTCCAAAATTCTCC		II			NA	NA	NA	NA	NA	NA		OpenSea	ATACAGGATCATTTCTGAATGTCTCCCTATTAGCCCCCAACAAGTCACCTCTTACAGTGC[CG]GAGAACCTTGGAGTCTGAAAGCCCACTAGGGAGTGCTCTACAGTGAGCACAGAATCGAAA	GCTCACTGTAGAGCACTCCCTAGTGGGCTTTCAGACTCCAAGGTTCTCCG	ZMYND17	NM_001024593	Body								MSS51	ENST00000299432.2	ExonBnd	MSS51	ENST00000487126.1	ExonBnd								TRUE		1.629175243	1.733038497	9.135444468
152	chr6	33363497	-	cg06099001	26713829		TCTAAACCRACATAAATTCCAAAAAAATAAATCTATAACAAATCCACTAC		II			NA	NA	NA	NA	NA	NA	chr6:33359097-33359975	S_Shelf	TAAACACATTTTCTGAACCGGCATAAATTCCAAGGAGGTAGGTCTGTAGCAGATCCACTA[CG]GTAGTGTAGAGAGGAGGAAGGGCACAGGTTATTTTTAAAAATTAGTGTTTGACTTTGGAA	CTGAACCGGCATAAATTCCAAGGAGGTAGGTCTGTAGCAGATCCACTACG	KIFC1	NM_002263	Body																					TRUE		1.677468706	0.582496996	9.124830243
153	chr19	6639651	-	cg20982546	48665950		TACCTCCRTTAACTCATCTATAATTAAAAAACAATCATAATATCAACATC		II			rs115063868	0.083006	NA	NA	NA	NA		OpenSea	TCACTCCCTCGTGCCTCCGTTAGCTCATCTGTAGTTAGGGGACAATCATAGTATCAACAT[CG]CAGGGGTTAAGATGATCTGGGTTAAGCACTGAGCATGTGGAAATGACTCAGTAGATGAGG	GCCTCCGTTAGCTCATCTGTAGTTAGGGGACAATCATAGTATCAACATCG					chr19:6639523-6639523												chr19:6639480-6639795	3								-1.65014633	-1.503909117	-9.109907834
154	chr5	55279184	+	cg03370998	89729250		CTCCRTCTATCATAAATATTCCTATCATATTTCTATAACATTACATAAAC		II			NA	NA	NA	NA	NA	NA		OpenSea	GATTTGATATACGCTTGCAAACATTATTGGCTCACCCACACCTAATGCAAACTTCCCTGA[CG]TCTATGTAATGTCACAGAAACATGACAGGAACATTTATGACAGACGGAGTTCTTTAACAA	TCCGTCTGTCATAAATGTTCCTGTCATGTTTCTGTGACATTACATAGACG	IL6ST;IL6ST;IL6ST;IL6ST	NR_120480;NM_175767;NM_001190981;NM_002184	Body;5'UTR;5'UTR;5'UTR								IL6ST;IL6ST;IL6ST	ENST00000502326.2;ENST00000381298.1;ENST00000522633.2	3'UTR;5'UTR;TSS1500	IL6ST;IL6ST;IL6ST	ENST00000502326.2;ENST00000381298.1;ENST00000522633.2	3'UTR;5'UTR;TSS1500			chr5:55278732-55279695	6	chr5:55278522-55293160	6				1.583767659	0.178225371	9.104466657
155	chr3	156209042	+	cg04386130	11727877		CAATCTCTACTAATCACTTTCTATACCTACTACATAACTATCCTCTTAAC		II			rs115969864	0.02436	NA	NA	NA	NA		OpenSea	GCCATGGGATCCAATTCATTAAAGGGAGGAGAAGAATTTTCCAGATAATGGGAAGGAAAA[CG]CCAAGAGGACAGCCATGCAGCAGGCACAGAAAGTGACCAGCAGAGACTGCAGCAGGACGA	CGCCAAGAGGACAGCCATGCAGCAGGCACAGAAAGTGACCAGCAGAGACT	KCNAB1;KCNAB1;KCNAB1;KCNAB1;KCNAB1	NM_001308217;NM_172160;NM_003471;NM_172159;NM_001308222	Body;Body;Body;Body;Body								KCNAB1	ENST00000497291.1	5'UTR	KCNAB1;KCNAB1;KCNAB1;KCNAB1	ENST00000489036.1;ENST00000476362.1;ENST00000461717.1;ENST00000497291.1	3'UTR;5'UTR;5'UTR;5'UTR	chr3:156209000-156209250	3								-1.685498525	1.480691908	-9.087207361
156	chr4	189658407	-	cg04734610	15717874		ACTCACATTTATATTTCTTCCCCTTAACCACACAAAACTAAATAAAAAAC		II			NA	NA	NA	NA	NA	NA		OpenSea	AAGTAAGAAAAACTCACATTTGTATTTCTTCCCCTTAGCCACACAGAGCTGGGTAGAAGA[CG]GCTTCTCTTCAAAGTATCGTTCCTTCATCTAGCATAGTTGCTATGGCCATAATAAGTCAA	CTCACATTTGTATTTCTTCCCCTTAGCCACACAGAGCTGGGTAGAAGACG											RP11-756P10.3	ENST00000448646.2	TSS1500	RP11-756P10.3	ENST00000448646.2	TSS1500	chr4:189658245-189658515	3								2.621500007	0.576128105	9.085737411
157	chr15	27629640	+	cg24189676	3611959		AATTAAATTAACTCCAACRTCCCCTTTATCAAACACTTATATATATATAC		II			rs114882293	0.010426	NA	NA	NA	NA		OpenSea	TTAATAGAAGGACTTTTGAAAACTACTAAGAACAAATGCAAGTAAAAAGTGAAATACACA[CG]CACACACACACAAGTGCTTGATAAAGGGGACGTTGGAGTCAATTTAATTGACGGAAGAGT	CGCACACACACACAAGTGCTTGATAAAGGGGACGTTGGAGTCAATTTAAT	GABRG3;GABRG3	NM_001270873;NM_033223	Body;Body																							2.11527353	0.749227826	9.072528148
158	chr3	189750618	-	cg09715793	49652830		AACCTTTTTAATACCAAAATTTCRTAAAAAACAATTTTTCCATACACCAC		II			rs79363709	0.02172	NA	NA	NA	NA		OpenSea	CAGCGGTCTCCAGCCTTTTTGGTGCCAGGATTTCGTGGAAGACAATTTTTCCATGCACCA[CG]GTGGGGATTGTGAGGAGGTAGGGTAGGGCGATGGTGTGAGAATGATTCAAGTGGATTACA	GCCTTTTTGGTGCCAGGATTTCGTGGAAGACAATTTTTCCATGCACCACG	LEPREL1;LEPREL1	NM_001134418;NM_018192	5'UTR;Body				TRUE				LEPREL1	ENST00000427335.2	5'UTR	LEPREL1;LEPREL1;LEPREL1	ENST00000444866.1;ENST00000426003.1;ENST00000427335.2	5'UTR;5'UTR;5'UTR					chr3:189750564-189751158	6		TRUE		2.036704464	0.587541482	9.059308884
159	chr13	94848037	+	cg09879400	85724172		CTTTATATAAATACCTTAATATAAACTCTTCCCCATATTTCTCAAAACAC		II			NA	NA	NA	NA	NA	NA		OpenSea	CTGCCACACAGCCTCTAATGCATCAGCCACCATCTCAGAAGTCAATTCAGACATTTCTCA[CG]TGTTCTGAGAAACATGGGGAAGAGCCCATACCAAGGTACTCACATAAAGACTGTAGTTTA	TTTATGTGAGTACCTTGGTATGGGCTCTTCCCCATGTTTCTCAGAACACG	GPC6	NM_005708	Body																chr13:94847165-94848431	3						-1.470510839	1.009786865	-9.056842356
160	chr6	102375569	-	cg10769416	68809940		ATTCTCAAATCCCATTCTTTTATTAAAATCATAAACAAACAACTCCAACC		II			NA	NA	NA	NA	NA	NA		OpenSea	AGTAAAATATAATTCTCAGATCCCATTCTTTTATTAAGATCATGAGCAGGCAACTCCAGC[CG]TACATTCTGATATAGTTATAAAAGATTTATATATGTATAAAAATAAATGTGACAATTTAG	CGGCTGGAGTTGCCTGCTCATGATCTTAATAAAAGAATGGGATCTGAGAA	GRIK2;GRIK2;GRIK2	NM_175768;NM_001166247;NM_021956	Body;Body;Body											GRIK2;GRIK2	ENST00000487161.1;ENST00000487395.1	TSS1500;TSS200										1.835370038	0.321140199	9.055246748
161	chr8	28806066	-	cg07093455	8655300		TTCTACAAAAAATCCTTATCTATAACCAACTATAAAAAACTTCTATTTAC		II			NA	NA	NA	NA	NA	NA		OpenSea	TTTTCTTCCCCTTCTACAGGAAATCCTTGTCTATGGCCAGCTATGGAGGGCTTCTGTTTG[CG]CATTTATAACAATTCTGAACTCTTAACAAAACCTTTGAATGACATGCATTTAGTAGATCT	CGCAAACAGAAGCCCTCCATAGCTGGCCATAGACAAGGATTTCCTGTAGA	HMBOX1;HMBOX1	NM_001135726;NM_024567	5'UTR;5'UTR				TRUE				AC108449.2;AC108449.3;HMBOX1;HMBOX1;HMBOX1;HMBOX1;HMBOX1	ENST00000558292.1;ENST00000558283.1;ENST00000403668.2;ENST00000558662.1;ENST00000523613.1;ENST00000519047.1;ENST00000355231.5	TSS1500;5'UTR;5'UTR;5'UTR;5'UTR;5'UTR;5'UTR	AC108449.2;AC108449.3;HMBOX1;HMBOX1;HMBOX1;HMBOX1;HMBOX1;HMBOX1;HMBOX1	ENST00000558292.1;ENST00000558283.1;ENST00000403668.2;ENST00000519662.1;ENST00000523613.1;ENST00000560357.1;ENST00000519047.1;ENST00000560269.1;ENST00000355231.5	TSS1500;5'UTR;5'UTR;5'UTR;5'UTR;5'UTR;5'UTR;5'UTR;5'UTR										1.715210524	0.794710462	9.042407896
162	chr16	23815246	-	cg17825846	89759411		ATAAAAACTATATCTCATCTCRTTCAAAACTTTCTTTTTCTTATCTAATC		II			rs12928525	0.222678	NA	NA	NA	NA		OpenSea	CTTTGCACTAAATGGAAGCTGTGTCTCATCTCGTTCAGAACTTTCTTTTTCTTATCTGAT[CG]TTTTATTACTCAGCTCCTCAGTTTAGCTCATTTTTGGCATACTAGCTGGGTTTTAAATTC	CGATCAGATAAGAAAAAGAAAGTTCTGAACGAGATGAGACACAGCTTCCA									16:23814657-23815281	Unclassified									chr16:23814624-23815545	6	chr16:23814694-23815744	6				-1.278780474	0.255702035	-9.042043911
163	chr13	25642895	+	cg19092130	19753115		AATCACAACTCACTACAACCTTAAACTCCTACTTATATACCTATATATAC		II			NA	NA	NA	NA	NA	NA	chr13:25643112-25643562	N_Shore	ACACGCACACGGACACACACATGCACACGCGCACACACACGTCACACGCACACAGACACG[CG]CACACACAGGCACACAAGCAGGAGTTCAAGGCTGCAGTGAGCTGTGATTGTGCCACTACA	ATCACAGCTCACTGCAGCCTTGAACTCCTGCTTGTGTGCCTGTGTGTGCG								13:24540782-24540896																TRUE		1.80025624	0.410938007	9.041199708
164	chr8	29923556	-	cg00877553	51644291	98662557	TACAATTCTAATTTTCATATCTAAATTTAAACATACCAAATAACTACCCA	TACAATTCTAATTTTCGTATCTAAATTTAAACATACCGAATAACTACCCG	I	A	Red	NA	NA	NA	NA	NA	NA		OpenSea	GCTCTTACCTGATGCAGTTCTGGTTTTCGTGTCTGAGTTTGAACATACCGAATAGCTGCC[CG]AGCCTCCATGAAGGGGTGAGTAAGCCCTATTCCACGTGCCAGGGTAGGAGGGAGGATAGG	CGGGCAGCTATTCGGTATGTTCAAACTCAGACACGAAAACCAGAACTGCA	TMEM66	NM_016127	Body											TMEM66;TMEM66;TMEM66;TMEM66;TMEM66	ENST00000518174.1;ENST00000520303.1;ENST00000518340.1;ENST00000521934.1;ENST00000521265.1	3'UTR;3'UTR;3'UTR;3'UTR;ExonBnd								TRUE		1.62039047	1.260702614	9.03044855
165	chr17	7832769	-	cg21017569	54734136	4753145	ATTCTACTCAATACACACAATAAACACCTACATACTAACTAACCAAAACA	ATTCTACTCGATACACGCGATAAACACCTACATACTAACTAACCGAAACG	I	A	Red	rs9898955	0.359079	NA	NA	NA	NA	chr17:7832532-7833164	Island	CCGGCTGCGAAGGTTCTGCTCGGTACACGCGATAGACACCTGCATGCTGGCTGGCCGAGG[CG]GGGGAGGGGGCTCCGAGGGGACGGGAGGGGGGAGCAGGGAAGCCCGAGGGCTGACGACCG	GTTCTGCTCGGTACACGCGATAGACACCTGCATGCTGGCTGGCCGAGGCG	KCNAB3	NM_004732	TSS200					17:7773262-7773982			KCNAB3;RP11-1099M24.7	ENST00000303790.2;ENST00000573621.1	TSS200;3'UTR	KCNAB3;KCNAB3;KCNAB3;RP11-1099M24.7;KCNAB3	ENST00000570852.1;ENST00000303790.2;ENST00000570852.1;ENST00000573621.1;ENST00000574006.1	1stExon;TSS200;5'UTR;3'UTR;TSS1500	chr17:7832685-7832955	3						TRUE		3.013514732	3.001223528	9.029362391
166	chr19	54882688	+	cg00660747	4660370		TAAACATACTTTATCAATTATCTAATTTCCCTAAAACATATTAACTTCAC		II			NA	NA	NA	NA	NA	NA		OpenSea	TAAATTTCCAAAGGCCAATTTAAAGAAATTTTTTTAACAGAACATGTAAAAAAAAATCAA[CG]TGAAGTCAACATGCTCCAGGGAAATCAGACAATTGATAAAGCATGTCTATTTCTGTAGTG	CGTGAAGTCAACATGCTCCAGGGAAATCAGACAATTGATAAAGCATGTCT	LAIR1;LAIR1	NM_001289027;NM_001289026	TSS1500;TSS1500								LAIR1;LAIR1	ENST00000313038.6;ENST00000391743.3	TSS1500;TSS1500	LAIR1;LAIR1;LAIR1	ENST00000313038.6;ENST00000438193.1;ENST00000391743.3	TSS1500;TSS1500;TSS1500										1.29812468	-0.469581873	9.013643107
167	chr6	142582182	+	cg15319895	45771297		ATAATACCCACTTTTCACCAATCACTTTTATCAAAAATTTATTCATCTTC		II			NA	NA	NA	NA	NA	NA		OpenSea	AAGTAAACAAAACAAAATATATAGGACCAGCCAACAAATGCAAACCCCAAACGTTGTCTA[CG]AAGATGAACAAACCTCTGATAAAAGTGATTGGTGAAAAGTGGGCATTATATTTATAATAG	TAATGCCCACTTTTCACCAATCACTTTTATCAGAGGTTTGTTCATCTTCG											RP11-753B14.1	ENST00000426166.1	TSS1500	RP11-753B14.1	ENST00000426166.1	TSS1500					chr6:142581908-142582299	3				1.966185729	0.825150411	9.004953833
168	chr5	142815807	-	cg21979215	47766595		AACAATCAAAATCAAATAATTACCACTATAACAACAATCATTTATAATAC		II			NA	NA	NA	NA	NA	NA		OpenSea	ATATACAAAATAACAGTCAGGGTCAAATAGTTACCACTGTGACAACAATCATTTATGGTA[CG]TTTGCAATTGTTCTAAAAAGTTAATATGGAAAAGTTACCAGAATTAAGTGGTGATGTTTT	CGTACCATAAATGATTGTTGTCACAGTGGTAACTATTTGACCCTGACTGT	NR3C1;NR3C1;NR3C1	NM_001018077;NM_001018075;NM_001018074	TSS1500;TSS1500;TSS1500				TRUE				NR3C1	ENST00000343796.2	TSS1500	NR3C1;NR3C1;NR3C1	ENST00000505058.1;ENST00000503701.1;ENST00000343796.2	TSS1500;TSS1500;TSS1500										1.870526293	0.401582892	8.992289844
169	chr14	50795004	-	cg15503299	9759312		TAACTATTCACRAAAACTAAATATTCTTCCTTATCATTTAAATCAAAACC		II			NA	NA	NA	NA	NA	NA		OpenSea	AAATTTTTTTTTAACTATTCACGGAAGCTGGATGTTCTTCCTTGTCATTTGAATCAAGGC[CG]TCTAACAGGAATTGAATAATTCAGGGACTAGCATTTAACCCATATCAGGTCTAGGCAAGA	CGGCCTTGATTCAAATGACAAGGAAGAACATCCAGCTTCCGTGAATAGTT											RP11-247L20.4	ENST00000555403.1	TSS1500	RP11-247L20.4	ENST00000555403.1	TSS1500										2.060034059	0.456185211	8.986646555
170	chr2	99702410	+	cg27333297	5745154		CTATAATCTATTTCTATACTCTATATTCTACTTTATTAATCTATTAATCC		II			NA	NA	NA	NA	NA	NA		OpenSea	ACTTACCAAAGCTGACTTTGAGACTTACTACAGTATTCAAGATGGTATGGCATTAGTCTA[CG]GATCAACAGACTAATAAAGCAGAATACAGAGCACAGAAATAGACCACAGATATATGGTCA	CGGATCAACAGACTAATAAAGCAGAATACAGAGCACAGAAATAGACCACA	TSGA10;TSGA10	NM_025244;NM_182911	Body;Body								TSGA10	ENST00000478090.1	3'UTR	TSGA10;TSGA10	ENST00000478090.1;ENST00000488960.1	3'UTR;3'UTR					chr2:99701807-99702424	6				2.050620119	0.316376337	8.984151348
171	chr13	21947239	+	cg21178143	54735896		ATCTATTATTAAAAAAATCATATTTTTACATTTCAACCAAAATAAAAACC		II			NA	NA	NA	NA	NA	NA		OpenSea	ATCATATGAAACATATGGATTTCAGACATGTATTATCTGTTTCTAACAGATTATTACAGG[CG]GTCTTTATTTTGGCTGAAATGCAAAAATATGACTTTCTTAATAACAGATTAGTTAAAAAT	TCTGTTATTAAGAAAGTCATATTTTTGCATTTCAGCCAAAATAAAGACCG	ZDHHC20;ZDHHC20;MIPEPP3;ZDHHC20;ZDHHC20	NM_153251;NM_001286638;NR_046461;NR_104487;NR_104486	3'UTR;3'UTR;Body;Body;Body								ZDHHC20-AS1;AL136219.1	ENST00000429933.1;ENST00000400592.2	TSS1500;3'UTR	ZDHHC20-AS1;AL136219.1	ENST00000429933.1;ENST00000400592.2	TSS1500;3'UTR										1.916491955	0.490800667	8.981746254
172	chr13	19760426	+	cg03472399	87773288		AAAATTTAAATCAAAATCTCCCTAAATAAAAAACCACAATTAAACTTACC		II			NA	NA	NA	NA	NA	NA		OpenSea	GAGGTCAGGGTCATCAGTGCAGCAAGTGGTAAGGTTGGGTTGTCAGTACAGCTGACCTCA[CG]GTAAGTCCAACTGTGGCTCTCCACCCAGGGAGACTTTGATTTAAATCTTTTTCTTCTTAA	CGGTAAGTCCAACTGTGGCTCTCCACCCAGGGAGACTTTGATTTAAATCT	LOC101928697	NR_126054	Body														chr13:19760125-19760455	3								1.637041165	1.325521865	8.979548976
173	chr21	30359101	-	cg27461548	35771140		TTTTAATTTTATAATAACATCTTTCTTTAAAAATTTCCRCAACACCATTC		II			NA	NA	NA	NA	NA	NA		OpenSea	AGAAAACTTGCTTTTAATTTTGTGGTGACATCTTTCTTTGAAAGTTTCCGCAGCACCATT[CG]GAAATCAGAATCTACAAGACTGTCAATTTCTTCAGCTCCTTGAATAGCAGGAACATAGCC	TTTAATTTTGTGGTGACATCTTTCTTTGAAAGTTTCCGCAGCACCATTCG	LTN1	NM_015565	Body								LTN1	ENST00000483326.1	TSS200	LTN1	ENST00000483326.1	TSS200										1.662272299	0.703251188	8.973458976
174	chr19	9296167	-	cg00153990	72607181		TCTATTACATAAAAAATACCCRTTAAATATTAACTAATATTTCTCTTACC		II			rs10422604	0.041864	NA	NA	NA	NA		OpenSea	TGGACAACATTTCTATTACATGAAGGATGCCCGTTGGATGTTAACTGATGTTTCTCTTAC[CG]CTTCCTTTTAAATAAATAAATAAATATAATTTTAAATAAATATGTATATTTTAAAATAAA	CTATTACATGAAGGATGCCCGTTGGATGTTAACTGATGTTTCTCTTACCG	OR7D2	NM_175883	TSS200								OR7D2	ENST00000344248.2	TSS200	OR7D2	ENST00000344248.2	TSS200										2.013782796	0.773175642	8.96798648
175	chr4	184376873	+	cg23496836	64739242		CTCCAAAACCTAAAAATACTAAATAACTTTCATAACCATCTTCRTACAAC		II			NA	NA	NA	NA	NA	NA		OpenSea	GAATGACTCAGGGTGAACAAACAGCCGTTGAGACCTCCAATAAGTTCTTGCCATGGTCCA[CG]CTGTACGAAGATGGTCATGAAAGCCATCCAGCACTCCCAGGTCCTGGAGCACACTCTCCC	CGCTGTACGAAGATGGTCATGAAAGCCATCCAGCACTCCCAGGTCCTGGA					chr4:184376829-184376829												chr4:184376680-184377210	3								-2.659007776	-1.342713185	-8.965442975
176	chr5	167001123	-	cg08577341	68625830		TCTCTATTTTCACCRTTTTATAATTAAAAAAAACATCCRCAACAAAAACC		II			NA	NA	NA	NA	NA	NA		OpenSea	GCTTAGTTAAATCTCTGTTTTCACCGTTTTGTAATTGAGAAAGGCATCCGCAGCAGAAGC[CG]ATTTTTCAGTCGGCTTCCTTTTGTTTAACATAGAAAGTACCTGTATTAATTTTGATGAAT	CGGCTTCTGCTGCGGATGCCTTTCTCAATTACAAAACGGTGAAAACAGAG	ODZ2	NM_001122679	Body			DMR	TRUE							ODZ2	ENST00000520393.1	5'UTR			chr5:167000294-167001147	6	chr5:167000347-167001245	6		TRUE		-1.474228684	-0.274072313	-8.961515756
177	chr2	159553092	+	cg08609896	28619175		TAACTATAAACTTTTTATAAATATTCTTCAACAAATTAAAAAAATTCACC		II			NA	NA	NA	NA	NA	NA		OpenSea	GCCAAAAAGATACACATTGAGAAATATAAAAATAAAATGATCTCAGTAAAATAGAAGTAA[CG]GTGAACTTCCTCAACTTGCTGAAGAACATCTACAAAAAGCCTACAGCTAACATCAATGGT	CGGTGAACTTCCTCAACTTGCTGAAGAACATCTACAAAAAGCCTACAGCT											AC005042.4;AC005042.4;AC005042.5	ENST00000342892.4;ENST00000442666.1;ENST00000449526.1	3'UTR;3'UTR;5'UTR	AC005042.4;AC005042.4;AC005042.5	ENST00000342892.4;ENST00000442666.1;ENST00000449526.1	3'UTR;3'UTR;5'UTR					chr2:159551957-159553425	6				1.869171718	0.471013488	8.957361849
178	chr11	18309651	+	cg05341234	56648924		ATAATACTTAATATTAAACCTTACACATAATAAATCCACACAATAAATAC		II			rs1520884	0.139199	NA	NA	NA	NA		OpenSea	TTTATCTCTTAGGCGGAAATATTCAATTTATGAACATGTTCATTCAGCAATCATTAGTCA[CG]TACCTACTGTGTGGACCTATTATGTGCAAGGCCCAATATTAAGCATTACAAGAGAAACAA	TAATGCTTAATATTGGGCCTTGCACATAATAGGTCCACACAGTAGGTACG	HPS5;HPS5;HPS5	NM_007216;NM_181508;NM_181507	Body;Body;Body								HPS5;HPS5	ENST00000537258.1;ENST00000352460.3	TSS1500;3'UTR	HPS5;HPS5;HPS5;HPS5;HPS5	ENST00000545561.1;ENST00000537258.1;ENST00000352460.3;ENST00000543728.1;ENST00000544218.1	3'UTR;TSS1500;3'UTR;3'UTR;5'UTR										1.702971496	0.645987629	8.954525768
179	chr15	42787188	-	cg08397633	75770176		TACCCCTAATACAAAATAATCTAAAATTCCAAAACCTTCCAAAATCTAAC		II			rs1900921	0.264933	NA	NA	NA	NA	chr15:42782959-42783377	S_Shelf	ATAGCTTTCAGTGCCCCTAGTACAAAGTGGTCTAAAATTCCAAGGCCTTCCAAGATCTAG[CG]ATTGTTGGCCTTCTAAAGCTTTCTTTCCTCTACACTCGGGGATGTACGATTAGCACTAAG	CGCTAGATCTTGGAAGGCCTTGGAATTTTAGACCACTTTGTACTAGGGGC	SNAP23;SNAP23	NM_130798;NM_003825	TSS1500;TSS1500						15:42787125-42788638	Promoter_Associated	SNAP23;SNAP23;SNAP23;SNAP23	ENST00000249647.3;ENST00000566141.1;ENST00000349777.1;ENST00000567094.1	TSS1500;TSS1500;TSS1500;TSS1500	SNAP23;SNAP23;SNAP23;SNAP23;SNAP23;SNAP23;SNAP23;SNAP23;SNAP23;SNAP23;SNAP23;SNAP23;SNAP23	ENST00000249647.3;ENST00000566141.1;ENST00000349777.1;ENST00000567094.1;ENST00000568331.1;ENST00000563451.1;ENST00000566035.1;ENST00000568859.1;ENST00000568745.1;ENST00000561526.1;ENST00000568227.1;ENST00000568451.1;ENST00000563765.1	TSS1500;TSS1500;TSS1500;TSS1500;TSS1500;TSS1500;TSS1500;TSS1500;5'UTR;5'UTR;5'UTR;5'UTR;5'UTR	chr15:42787165-42787470	3								-1.491866643	1.509015741	-8.948823801
180	chr7	138776717	-	cg24658321	29767832	76731174	ATTTATTTAACCAACAACCAAAAAACAACTAACACTCAAAATTCTCCCCA	GTTTATTTAACCGACGACCAAAAAACGACTAACGCTCAAAATTCTCCCCG	I	C	Grn	NA	NA	NA	NA	NA	NA		OpenSea	AATTAGGAGTCCGTTTATTTAGCCGGCGGCCAAGAGACGGCTAACGCTCAAAGTTCTCCC[CG]CCCCCGAAGAAGGGGCTAGATTTTCTTTTATACTTTGGTTTAGAAAGGGGAGGGGGGGTC	GTTTATTTAGCCGGCGGCCAAGAGACGGCTAACGCTCAAAGTTCTCCCCG	ZC3HAV1;ZC3HAV1	NM_020119;NM_024625	Body;Body					7:138427190-138427264			ZC3HAV1	ENST00000540247.1	5'UTR	ZC3HAV1	ENST00000540247.1	5'UTR					chr7:138775196-138777546	6		TRUE		1.6054579	0.737466044	8.947490925
181	chr20	53476992	-	cg07164487	75756173		CTCCTTCTTTAATATTCCAATAAAAATTCTCATAACATACACACAAAAAC		II			NA	NA	NA	NA	NA	NA		OpenSea	CATTGTTTTTCCTCCTTCTTTAATGTTCCAGTGAAGATTCTCATGGCATGCACACAGGAA[CG]TGTGGAAGTTTGGTTGTGATCTGCATTTTGTTTTAATTAATTTTTCCTTTTATCTAGGAA	TCCTTCTTTAATGTTCCAGTGAAGATTCTCATGGCATGCACACAGGAACG											U4atac	ENST00000516280.1	TSS1500	U4atac	ENST00000516280.1	TSS1500										1.813860898	-0.02595024	8.946357948
182	chr16	80824159	+	cg26248508	22784241		TTAAATATTTCTTTATTTTATTACCACCCCCTTAACATTTATATAACCAC		II			NA	NA	NA	NA	NA	NA		OpenSea	TCATTAAGTCAATAACCTAACAGGACTTACACCAGCTTCCCAAAAAGCCAATACCATAGA[CG]TGGCTACACAAATGCCAAGGGGGTGGTAATAAAATAAAGAAATACCTAAGATAGCAAAGA	CGTGGCTACACAAATGCCAAGGGGGTGGTAATAAAATAAAGAAATACCTA	CDYL2	NM_152342	Body																							1.561667812	0.50337284	8.942466243
183	chr4	182652283	-	cg06693166	23673161		AAACCACAACTTACAACTTATTAATTCTTTACTCAAATTATATCCACTTC		II			NA	NA	NA	NA	NA	NA		OpenSea	GATGTATGTCAGAACCACAACTTACAGCTTGTTAATTCTTTACTCAGATTATGTCCACTT[CG]TAATAGGGGCAAAAAAGAATATCATATGAGATACATTTTTTTAAAAAAGAGGACAGGTAA	CGAAGTGGACATAATCTGAGTAAAGAATTAACAAGCTGTAAGTTGTGGTT																										1.886383327	0.74044153	8.938921634
184	chr17	41594616	+	cg18647570	85665194		TAAATTAATTCTCTAAATTTCCRACACRTTAATAATCAACATTTCATCTC		II			NA	NA	NA	NA	NA	NA		OpenSea	GGCAGAGCTGGGAGAACAGGCCCAGGGAAGTGTTACAGGTTGTACACAGAACGTGCCTAC[CG]AGATGAAATGCTGACCACCAACGTGCCGGAAATCCAGAGAACCAACTTAGCAAGCACAGT	AAGTTGGTTCTCTGGATTTCCGGCACGTTGGTGGTCAGCATTTCATCTCG	DHX8	NM_004941	Body				TRUE										chr17:41594525-41594915	3						TRUE		-2.304017729	1.057248021	-8.912005136
185	chr8	91209099	+	cg10592509	38629896		ATTTACTTTCCAATAATACTTCTCTAAACTAACTCAATCTTTAAACATCC		II			NA	NA	NA	NA	NA	NA		OpenSea	CAAGTCAAAGTGAATTTTATGTTGGACTGTATTCAATTTTACTACTACATAAAAGAAAAA[CG]GATGCCTAAAGACTGAGTCAGTTCAGAGAAGTATTATTGGAAAGCAAACTAGAAAGAGAA	CGGATGCCTAAAGACTGAGTCAGTTCAGAGAAGTATTATTGGAAAGCAAA																	chr8:91208860-91209170	3								1.697403805	0.158212696	8.909715695
186	chr1	25102228	-	cg17985493	6602586		TCCCTACTAAAATTTCCTATCTTCCTTTATTTTAAACATATTTTTCTTTC		II			NA	NA	NA	NA	NA	NA		OpenSea	TGTGATTTCTTTCCCTACTGAGATTTCCTATCTTCCTTTATTTTGAGCATATTTTTCTTT[CG]TTATTTGAACATAGTTACCATAACTGCCTTAAAATCCTTGACTGCAAACTGTAGAATCTG	CGAAAGAAAAATATGCTCAAAATAAAGGAAGATAGGAAATCTCAGTAGGG	CLIC4	NM_013943	Body								CLIC4	ENST00000497755.1	5'UTR	CLIC4;CLIC4	ENST00000489758.1;ENST00000497755.1	5'UTR;5'UTR										2.157956731	0.689256102	8.907183037
187	chr8	60214969	-	cg15806989	70738177		ACTTAACTCAATATTTACCACCRCACCAACAAATTTAACTAAAAAATATC		II			NA	NA	NA	NA	NA	NA		OpenSea	GTGTGAATGGGACTTGACTCAATATTTGCCACCGCACCAACAAATTTGACTAGGAGGTAT[CG]TACCATATTTTAGAATATATAGCATTGTTTAGTGCTCAGAAAAACATGGGTTGGGACTTC	CTTGACTCAATATTTGCCACCGCACCAACAAATTTGACTAGGAGGTATCG																					chr8:60214573-60215167	6				1.518127516	0.614371866	8.899594393
188	chr14	106831009	-	cg05466248	81647531		CACATATTTACCAATTCAAATCCATCTATCTCTAAAAAAATTTCTCCTCC		II			NA	NA	NA	NA	NA	NA		OpenSea	GAATTCGTACCCACATATTTACCAATTCAGATCCATCTGTCTCTGAAAGAATTTCTCCTC[CG]CTGAATTGCAAGAACATACCCTAGGGTGTGCAGTATTGCAACTTGGGCATTTCACATTAG	CGGAGGAGAAATTCTTTCAGAGACAGATGGATCTGAATTGGTAAATATGT											IGHV4-34	ENST00000390616.2	TSS1500	IGHV4-34	ENST00000390616.2	TSS1500										1.78400379	1.455419518	8.897995503
189	chr6	134528778	-	cg20443413	43670535		TAACACTAAAAATCCCATATCCTAAAAAACCTTTTAATCCTAAACAAACC		II			NA	NA	NA	NA	NA	NA		OpenSea	CGTGCTGGGTATAGCACTGAAAGTCCCATATCCTGGGAAGCCTTTTAGTCCTGGGCAAAC[CG]GGACAGTTGGTCCCCTTACACATGAAGCAGTTTCACTGGGCTGATGGCTGGGTTAGCACA	AGCACTGAAAGTCCCATATCCTGGGAAGCCTTTTAGTCCTGGGCAAACCG	SGK1	NM_001143676	Body								snoU13	ENST00000458970.1	TSS1500	SGK1;SGK1;SGK1;snoU13	ENST00000524387.1;ENST00000531575.1;ENST00000484353.1;ENST00000458970.1	3'UTR;3'UTR;3'UTR;TSS1500										1.637716153	0.408417567	8.887986238
190	chr15	52181280	+	cg26862717	93659928		CTTAATCAACACCATTACTACTTCCCATTATATTACAAAACTTTATATTC		II			NA	NA	NA	NA	NA	NA		OpenSea	AACAATAAAAACTTTCTTTTTCTGTATTTATAGCAATTCTTGGGATGCACAATTTGATAA[CG]AATACAAAGTTCTGTAATATAATGGGAAGTAGTAATGGTGTTGACCAAGAACATTTTTCA	CGAATACAAAGTTCTGTAATATAATGGGAAGTAGTAATGGTGTTGACCAA	TMOD3	NM_014547	Body								RP11-56B16.5	ENST00000558142.1	3'UTR	RP11-56B16.5	ENST00000558142.1	3'UTR					chr15:52180172-52181369	6				1.726679719	0.267756639	8.885741679
191	chr6	131380543	+	cg17329834	50684975	5652961	TAACCTCCAAATTAACTATTAAAATTATTTAAAAATTATAACTAAACACA	TAACCTCCAAATTAACTATTAAAATTATTTAAAAATTATAACTAAACGCG	I	A	Red	NA	NA	NA	NA	NA	NA	chr6:131383431-131384371	N_Shelf	TGACCTCATGATCCACCCGCCTCAGCCTCCCAAAGAGGTGGGATTACAGGCGTGAGCCAT[CG]CGCCCAGCTATAATTCCTAAACAACTCTAATAGCTAACTTGGAGGCCATTTCCCTATAGT	CGCGCCCAGCTATAATTCCTAAACAACTCTAATAGCTAACTTGGAGGCCA	EPB41L2;EPB41L2;EPB41L2	NM_001135554;NM_001431;NM_001135555	5'UTR;5'UTR;5'UTR								EPB41L2;EPB41L2;EPB41L2;EPB41L2;EPB41L2;EPB41L2;EPB41L2;EPB41L2	ENST00000257986.4;ENST00000530481.1;ENST00000392427.3;ENST00000525271.1;ENST00000527411.1;ENST00000445890.2;ENST00000368128.2;ENST00000337057.3	5'UTR;5'UTR;5'UTR;5'UTR;5'UTR;5'UTR;5'UTR;5'UTR	EPB41L2;EPB41L2;EPB41L2;EPB41L2;EPB41L2;EPB41L2;EPB41L2;EPB41L2;EPB41L2;EPB41L2;EPB41L2	ENST00000257986.4;ENST00000528179.1;ENST00000526333.1;ENST00000530707.1;ENST00000530481.1;ENST00000392427.3;ENST00000525271.1;ENST00000527411.1;ENST00000445890.2;ENST00000368128.2;ENST00000337057.3	5'UTR;3'UTR;3'UTR;5'UTR;5'UTR;5'UTR;5'UTR;5'UTR;5'UTR;5'UTR;5'UTR								TRUE		1.461812508	1.445563295	8.875708153
192	chr3	87846180	-	cg18998938	34606206		ATATAATAATCCCTCCTTATTCAATTTCACTTTCCCTAATTTCAATTACC		II			NA	NA	NA	NA	NA	NA	chr3:87841796-87842563	S_Shelf	AAATAATCTATATATAGTAGTCCCTCCTTATTCAGTTTCACTTTCCCTAGTTTCAGTTAC[CG]GCAGTCAACCGCAGTCTAAAAATGTTAAATGGAAAATTTCAGACATACAAAAATCATGTT	TATAGTAGTCCCTCCTTATTCAGTTTCACTTTCCCTAGTTTCAGTTACCG																								TRUE		-1.629703725	-0.968913476	-8.875407632
193	chr7	34429577	-	cg01837413	25750230		TCTCTTAATCTTCACCATCCAATAAAAATACTTTTCAAATTACATCAAAC		II			NA	NA	NA	NA	NA	NA		OpenSea	TGGGGGCACTCTCTCTTGGTCTTCACCATCCAGTGGGGATGCTTTTCAGGTTACATCAGG[CG]GTCAGTCTGAAAATGGCTGGGAACCTGAGGGTTTTTTGTTTTTGTTGTTATTCTGAATGT	CGCCTGATGTAACCTGAAAAGCATCCCCACTGGATGGTGAAGACCAAGAG	NPSR1-AS1;NPSR1-AS1	NR_033665;NR_033664	Body;Body								AAA1	ENST00000419766.1	3'UTR	AAA1;AAA1;AAA1	ENST00000419766.1;ENST00000537560.1;ENST00000539747.1	3'UTR;3'UTR;3'UTR	chr7:34429440-34429630	3								1.641724406	0.601111115	8.87424763
194	chr10	96953221	+	cg16131342	57677150		TTACTAATAATTAAAATTCTTCATCACAATTCCTATCCATATTTCCAATC		II			NA	NA	NA	NA	NA	NA		OpenSea	TTCTGGAATGCGAATAAGTGAACCCATCATCCAAAGCTTACATTATTTTACTCCCTCTGG[CG]ACTGGAAACATGGATAGGAATTGTGATGAAGAACTTCAACCACCAGTAACCAAGTTACAC	TACTGGTGGTTGAAGTTCTTCATCACAATTCCTATCCATGTTTCCAGTCG	ACSM6	NM_207321	TSS1500								C10orf129;C10orf129	ENST00000341686.3;ENST00000394005.3	TSS1500;TSS1500	C10orf129;C10orf129	ENST00000327739.3;ENST00000404473.2	TSS1500;TSS1500										2.077532208	0.567194785	8.871382384
195	chr2	191518259	-	cg17401072	10684566		AATTTCTAATCTTATACATAAATAAATCAAACCTTACTAAAATTTTACCC		II			NA	NA	NA	NA	NA	NA	chr2:191512946-191514439	S_Shelf	TTGGGGGAAGGAATTTCTAGTCTTATGCATAAATAAGTCAGGCCTTACTAGGATTTTGCC[CG]TGGTTTCTTCCCACTCCTGGAAGTGTGTTCATATGTGTATTGCTATATATGTTTGTGTAT	CGGGCAAAATCCTAGTAAGGCCTGACTTATTTATGCATAAGACTAGAAAT	NAB1	NM_005966	5'UTR								NAB1;NAB1;NAB1	ENST00000409581.1;ENST00000337386.5;ENST00000357215.5	5'UTR;5'UTR;5'UTR	NAB1;NAB1;NAB1;NAB1;NAB1;NAB1;NAB1;NAB1	ENST00000416973.1;ENST00000426601.1;ENST00000409581.1;ENST00000337386.5;ENST00000357215.5;ENST00000423376.1;ENST00000423076.1;ENST00000448811.1	5'UTR;5'UTR;5'UTR;5'UTR;5'UTR;TSS200;TSS200;5'UTR	chr2:191518060-191518290	3								1.779112114	0.52168196	8.870203645
196	chr13	63699320	-	cg25019518	77787235		AAAATTCTAAAAATCTTTCAATACTCAAATCCCTAAACTCTATAATAAAC		II			NA	NA	NA	NA	NA	NA		OpenSea	CTCTTCAACTAAAAATTCTAGAAATCTTTCAATACTCAAATCCCTGAACTCTGTGATAGG[CG]TCAAAGATTAATTATTAATCTAACAATACTGAGAGCAAATACTAGAGCAAAAACAAACAA	CGCCTATCACAGAGTTCAGGGATTTGAGTATTGAAAGATTTCTAGAATTT																	chr13:63699060-63699350	3								1.731369039	0.378038674	8.869040068
197	chr11	129288930	-	cg02568557	27629289		ACRTAAATTTTCTCTAAATCCTTCAATTTCCTCCCATATCCCAAAACTAC		II			NA	NA	NA	NA	NA	NA		OpenSea	TCTCCATGTCTGCGTGGGTTTTCTCTGGGTCCTTCAGTTTCCTCCCATGTCCCAAAGCTG[CG]CACATGAGGTGAACAGGCGTGCCTACATGGTCCCTGTGTGAGTGAGTGTGGGTGTACATG	CGCAGCTTTGGGACATGGGAGGAAACTGAAGGACCCAGAGAAAACCCACG	BARX2	NM_003658	Body																chr11:129287901-129289050	4				TRUE	TRUE	1.696497371	1.09295915	8.866007441
198	chr22	46465717	+	cg03834031	18695888		TTCCCAAAAAACTTCATTTCACATTAAATTAAACTACCCAAAAAAACAAC		II			NA	NA	NA	NA	NA	NA	chr22:46465976-46468528	N_Shore	TGGAAGGCAGCTCAGTGGGCAGCGAGGCCCTGGCAGAGTTGCCCGGCTGCCCCAGCCCAG[CG]TTGCCCTCCTGGGCAGTCTAATCCAATGTGAAATGAAGTTTCCTGGGAAGCAGGGCACAC	TCCCAGGAAACTTCATTTCACATTGGATTAGACTGCCCAGGAGGGCAACG											RP6-109B7.4;RP4-695O20__B.10;RP6-109B7.4	ENST00000412643.1;ENST00000381051.2;ENST00000412643.1	1stExon;5'UTR;3'UTR	RP6-109B7.4;RP4-695O20__B.10;RP6-109B7.4	ENST00000412643.1;ENST00000381051.2;ENST00000412643.1	1stExon;5'UTR;3'UTR			chr22:46464718-46471495	6	chr22:46462613-46516469	6		TRUE		-1.944489982	-2.446442895	-8.855186353
199	chr14	67437500	+	cg11204897	33675955		TTTTAATCTCACTAATTCACTAATTTCCAACCTTTTTATTATATATTAAC		II			NA	NA	NA	NA	NA	NA		OpenSea	CATTGGTATGACAATATGTTCAGCTATTAATGACATTATAGAAATAGATTCTACACATAC[CG]TCAACACACAACAAAAAGGTTGGAAACCAGTGAATTAGTGAGATCAAAAATACATTCTCT	TTTGATCTCACTAATTCACTGGTTTCCAACCTTTTTGTTGTGTGTTGACG	GPHN;GPHN	NM_020806;NM_001024218	Body;Body								RP11-862P13.1;GPHN	ENST00000555850.1;ENST00000544752.2	TSS1500;5'UTR	RP11-862P13.1;GPHN	ENST00000555850.1;ENST00000544752.2	TSS1500;5'UTR			chr14:67437053-67438017	6						1.935524482	0.875526694	8.852991638
200	chr6	131962001	-	cg19419776	49695943		TCTAATCATAACATAAAATTCRTTACACCAAAAAACTTTATCAACAAAAC		II			NA	NA	NA	NA	NA	NA		OpenSea	TCATAGTTTAATCTAATCATAGCATAAAGTTCGTTACACCAAAGGGCTTTGTCAGCAGAG[CG]ATAATGAATGACATAAACAATCTTTGGTCAGGCAGTTTCCAAATTATCCTAAGTGGTTTG	CGCTCTGCTGACAAAGCCCTTTGGTGTAACGAACTTTATGCTATGATTAG	ENPP3	NM_005021	Body								ENPP3;ENPP3	ENST00000543135.1;ENST00000470930.1	5'UTR;TSS1500	ENPP3;ENPP3;ENPP3;ENPP3	ENST00000543135.1;ENST00000470930.1;ENST00000423831.1;ENST00000427707.1	5'UTR;TSS1500;3'UTR;3'UTR			chr6:131961260-131962121	5	chr6:131960680-131962941	6				1.799973159	0.79372539	8.852835299
201	chr9	38577744	+	cg06337383	86700285		AAATATATATATATTATATTTCCTCTACCTCTCTTACAACAATTTCCTTC		II			NA	NA	NA	NA	NA	NA		OpenSea	AATAATAATGGAAATTTAAATATTTAAAAGGAAAAAAGTCACTTTTTTTCTAGAACTCTA[CG]AAGGAAATTGCTGTAAGAGAGGCAGAGGAAACACAATATATACATATCCAAAATATAGTT	CGAAGGAAATTGCTGTAAGAGAGGCAGAGGAAACACAATATATACATATC	ANKRD18A	NM_147195	Body								ANKRD18A	ENST00000313339.3	TSS1500	ANKRD18A;ANKRD18A;ANKRD18A	ENST00000357072.5;ENST00000564591.1;ENST00000566717.1	TSS1500;TSS1500;TSS1500										1.984398273	0.537385729	8.846415286
202	chr18	59757373	+	cg07492055	27762299		AATACTTTTTATCTTATTTTCTTCATATTTCACATCCAATTTTTCCTTCC		II			NA	NA	NA	NA	NA	NA		OpenSea	TTATAATAAAATTCATAAATTGACTTGTGACAACATTAAAATTCTTCCAAGATAAATTGA[CG]GAAGGAAAAATTGGATGTGAAATATGAAGAAAATAAGATAAAAAGCATTCTTTTCTGTAT	CGGAAGGAAAAATTGGATGTGAAATATGAAGAAAATAAGATAAAAAGCAT	PIGN;PIGN	NM_176787;NM_012327	Body;Body																chr18:59753928-59757988	6						1.911141224	0.477942159	8.845525249
203	chr7	114122364	-	cg04240329	78602199		TAAACAATATTAACATCCTCTCAATATTATAAAAACTTATAAAAACTAAC		II			NA	NA	NA	NA	NA	NA		OpenSea	ACTCAATGCCTTGAGCAATATTAACATCCTCTCAGTGTTATGGAGGCTTGTAAAGACTGA[CG]TTAGGATTTATTTTTCATAATTAAATGATATATTCTTTGTTTTCTTTTTAAATTTAAAGA	CGTCAGTCTTTACAAGCCTCCATAACACTGAGAGGATGTTAATATTGCTC	FOXP2;FOXP2;FOXP2;FOXP2;FOXP2;FOXP2;FOXP2;FOXP2	NM_148899;NM_001172767;NR_033766;NR_033767;NM_148898;NM_014491;NM_001172766;NM_148900	Body;Body;Body;Body;Body;Body;Body;Body								FOXP2;FOXP2;FOXP2	ENST00000393500.3;ENST00000459666.1;ENST00000393489.3	5'UTR;5'UTR;5'UTR	FOXP2;FOXP2;FOXP2;FOXP2	ENST00000393500.3;ENST00000459666.1;ENST00000393489.3;ENST00000440349.1	5'UTR;5'UTR;5'UTR;3'UTR	chr7:114122160-114122390	3								1.538843044	0.380139172	8.839621927
204	chr5	179046121	+	cg09323041	90648480		CCTAAATAATTAATATTTTACCATAATTTCCAAACTTATATCAATCCCAC		II			NA	NA	NA	NA	NA	NA	chr5:179049815-179051611	N_Shelf	TGTCAAGCAGACCAATTAACTAGGGACAAATTTCAAACCTAAAATTTAGTTTGCGTGTAA[CG]TGGGACTGACACAAGTTTGGAAATCATGGCAAAACATCAATTACCTAGGACTACAAAACA	CGTGGGACTGACACAAGTTTGGAAATCATGGCAAAACATCAATTACCTAG	HNRNPH1;HNRNPH1	NM_001257293;NM_005520	Body;Body								HNRNPH1	ENST00000511300.2	TSS1500	HNRNPH1;HNRNPH1;HNRNPH1;HNRNPH1;HNRNPH1;HNRNPH1;HNRNPH1;HNRNPH1;HNRNPH1;HNRNPH1;HNRNPH1;HNRNPH1;HNRNPH1;HNRNPH1;HNRNPH1	ENST00000521720.1;ENST00000504779.2;ENST00000511300.2;ENST00000520415.1;ENST00000515481.1;ENST00000518548.1;ENST00000519033.1;ENST00000523921.1;ENST00000502632.1;ENST00000504549.1;ENST00000502904.1;ENST00000522958.1;ENST00000515481.1;ENST00000514332.1;ENST00000514731.1	TSS1500;3'UTR;TSS1500;3'UTR;1stExon;3'UTR;TSS1500;TSS1500;TSS1500;TSS1500;TSS1500;3'UTR;3'UTR;3'UTR;3'UTR	chr5:179046100-179046475	3								1.516894277	0.244990473	8.83066309
205	chr7	47552912	+	cg10003974	43678572		AAACCCCATTTCTACAAAAAATTTAAAAATTAACCTACACAATAACACRC		II			NA	NA	NA	NA	NA	NA		OpenSea	CAAATTTACAGGCTGAAGCAATCCTCCTGCCTCAGCCTCTAGGGTAGCTGGGACCATTGG[CG]CGTGCCACTGTGCAGGCCAATTTTTAAATTTTTTGTAGAAATGGGGTCTTGTTTTGTTGC	CGCGTGCCACTGTGCAGGCCAATTTTTAAATTTTTTGTAGAAATGGGGTC	TNS3	NM_022748	5'UTR				TRUE				TNS3;TNS3;TNS3	ENST00000545849.1;ENST00000398879.1;ENST00000311160.9	5'UTR;5'UTR;5'UTR	TNS3;TNS3;TNS3	ENST00000545849.1;ENST00000398879.1;ENST00000311160.9	5'UTR;5'UTR;5'UTR								TRUE		1.559504292	0.600391682	8.821677432
206	chr14	56110355	-	cg15443266	55667977		TCTAAAACTATCCTAAAATTCTTATATTCTAATAATATCCAAATACTAAC		II			rs77011728	0.018663	NA	NA	NA	NA		OpenSea	GCTTAGAAACTTCTGAAACTGTCCTAGAATTCTTATATTCTAGTAGTATCCAGGTGCTGG[CG]ACTCTTATTTAAACAGAAAACTTCTGTTCTTTGCTAAAAATGGTATTTTCCATCATTAGA	CGCCAGCACCTGGATACTACTAGAATATAAGAATTCTAGGACAGTTTCAG	KTN1;KTN1;KTN1;KTN1;KTN1;KTN1	NR_073129;NR_073128;NM_001271014;NM_001079521;NM_004986;NM_001079522	Body;Body;Body;Body;Body;Body								KTN1	ENST00000554507.1	TSS1500	KTN1;KTN1	ENST00000554507.1;ENST00000554890.1	TSS1500;TSS1500										1.805937964	0.220497209	8.809844865
207	chr19	54791483	+	cg04209883	6607585		TTCCTTAATTTTTAAAATACTTTCAATATAATTAATACCAACCCTCCTTC		II			rs76903891	0.057343	NA	NA	NA	NA		OpenSea	AATCTTCCAGCAAAAAAGTCCAGGAACAGATGGATTCGCAGTTGAACTTAGCTGTATGTA[CG]AAGGAGGGCTGGTACCAATCATACTGAAAGTATTCCAAAAATCAAGGAAGTGGGATTCTT	CGAAGGAGGGCTGGTACCAATCATACTGAAAGTATTCCAAAAATCAAGGA																	chr19:54791365-54791595	3								1.579067311	0.68887459	8.808241239
208	chr20	20742553	-	cg02870819	32603948		TTTTAATACTCCRACTCCCCTACCTCCATATTTAATTAACACATAAAACC		II			NA	NA	NA	NA	NA	NA		OpenSea	TGCTGTGGTGTTTTTGATACTCCGGCTCCCCTGCCTCCATATTTGGTTAGCACATAGAGC[CG]CTGCTTTGCCCTGTCCTCTGTGTCTTCAGTGCCACTTGGTTTATGCAAGTTGATCTTGCC	CGGCTCTATGTGCTAACCAAATATGGAGGCAGGGGAGCCGGAGTATCAAA																					chr20:20741724-20742566	4				-1.915488449	0.024645499	-8.807340232
209	chr9	115147327	+	cg17141163	49616272		ACAATCTTACACAAATTTTTCACTACTACAAACAAAACTATAAACAAATC		II			rs10981378	0.018298	NA	NA	NA	NA		OpenSea	TTTCGTCTTTTAACCTTGCTCAGGGGTGTCTGGAGTTCATTTCTGCAGGCTAGGTCACCA[CG]ACCTGTCTACAGCCTTGCTTGCAGTAGTGAAAAACTTGTGCAAGACTGTCAAAAGAAAAA	CAGTCTTGCACAAGTTTTTCACTACTGCAAGCAAGGCTGTAGACAGGTCG	HSDL2;HSDL2;HSDL2	NR_036651;NM_001195822;NM_032303	Body;Body;Body								HSDL2;HSDL2;HSDL2	ENST00000262542.7;ENST00000539114.1;ENST00000488101.1	5'UTR;5'UTR;5'UTR	HSDL2;HSDL2;HSDL2;HSDL2	ENST00000262542.7;ENST00000539114.1;ENST00000488101.1;ENST00000467434.1	5'UTR;5'UTR;5'UTR;5'UTR	chr9:115146980-115147375	3								-2.189616957	-0.316607904	-8.801458815
210	chr15	80390669	-	cg23137760	25619141		TTTATTTTTCACTTTTTCTTCAACCACCCTTTTAACCTAACTATAATAAC		II			rs75087678	0.019531	NA	NA	NA	NA		OpenSea	ATTGGAATGTTTTTATTTTTCACTTTTTCTTCAGCCACCCTTTTAACCTAGCTATAATAG[CG]AAAGCACTCCTTAAAATTTTAGGTGGTTAAAATGTGGTACGTAAATTTTATATGTCTCAA	CGCTATTATAGCTAGGTTAAAAGGGTGGCTGAAGAAAAAGTGAAAAATAA	ZFAND6;ZFAND6;ZFAND6;ZFAND6;ZFAND6;ZFAND6;ZFAND6;ZFAND6;ZFAND6;ZFAND6	NM_001242919;NM_001242918;NM_001242917;NM_001242912;NM_001242911;NM_019006;NM_001242913;NM_001242914;NM_001242915;NM_001242916	TSS200;5'UTR;5'UTR;5'UTR;5'UTR;5'UTR;5'UTR;5'UTR;5'UTR;5'UTR								ZFAND6;ZFAND6;ZFAND6;ZFAND6;ZFAND6;ZFAND6;ZFAND6;ZFAND6	ENST00000261749.6;ENST00000561060.1;ENST00000559157.1;ENST00000558494.1;ENST00000559835.1;ENST00000559775.1;ENST00000558688.1;ENST00000558087.1	5'UTR;5'UTR;5'UTR;5'UTR;5'UTR;5'UTR;5'UTR;5'UTR	ZFAND6;ZFAND6;ZFAND6;ZFAND6;ZFAND6;ZFAND6;ZFAND6;ZFAND6;ZFAND6;ZFAND6;ZFAND6;ZFAND6;ZFAND6;ZFAND6;ZFAND6	ENST00000261749.6;ENST00000561060.1;ENST00000559157.1;ENST00000561012.1;ENST00000564367.1;ENST00000558494.1;ENST00000560470.1;ENST00000560228.1;ENST00000559835.1;ENST00000559775.1;ENST00000558688.1;ENST00000560392.1;ENST00000558272.1;ENST00000557793.1;ENST00000558997.1	5'UTR;5'UTR;5'UTR;5'UTR;5'UTR;5'UTR;5'UTR;5'UTR;5'UTR;5'UTR;5'UTR;5'UTR;5'UTR;5'UTR;5'UTR										1.755767156	1.10547095	8.79557615
211	chr17	58036034	+	cg11398790	48808212		AATAAATTTTTTTCATTTACAAACTAAAAAAATATCAACTATAACAAACC		II			NA	NA	NA	NA	NA	NA		OpenSea	ACTTTTTAAACCTGTTTGGATTTTAGATCTTCCCTTCATAGAATAAGGAAAAAGTCTTCA[CG]GTTTGTCATAGTTGACACCTTTCTAGCCTGTAAATGAAAAAAACTCATCAATACCAGACA	CGGTTTGTCATAGTTGACACCTTTCTAGCCTGTAAATGAAAAAAACTCAT	RNFT1	NM_016125	Body											RNFT1;RNFT1	ENST00000493737.1;ENST00000486103.1	3'UTR;TSS200										2.008808006	0.335383954	8.788055993
212	chr8	82350707	-	cg00366205	8734100		TTATTTATACTACCTATTTCACAAAATTTTCCTTTCATATCTTATATCAC		II			rs6984672	0.018721	NA	NA	NA	NA		OpenSea	GTGATTGTTTTTTATTTATGCTACCTATTTCACAGAATTTTCCTTTCATATCTTGTATCA[CG]TCTTTGATTTCTTTAAGTTGGAGTTCACTTTTCTCTGGTGCCTCCCTGATTAGCTTAAGA	CGTGATACAAGATATGAAAGGAAAATTCTGTGAAATAGGTAGCATAAATA											RP11-157I4.4	ENST00000524085.2	TSS1500	RP11-157I4.4	ENST00000524085.2	TSS1500										1.791643031	0.354227791	8.786123082
213	chr6	137224053	-	cg12853765	64625547		ATTTATTATTTTAATCTCTTTTAAAATAAACRCTACCACTTTCAAATATC		II			NA	NA	NA	NA	NA	NA		OpenSea	GGGGCATAGTTATTTATTATTTTAATCTCTTTTAAAGTAAACGCTACCACTTTCAGATGT[CG]CTGCTGTATGTTTAATAAGCTTTAATGTTTTCCTCATGACAAAATTTTGGAAATTACATT	TTTATTATTTTAATCTCTTTTAAAGTAAACGCTACCACTTTCAGATGTCG	PEX7	NM_000288	Body								RP11-55K22.2;PEX7	ENST00000574864.1;ENST00000541292.1	TSS1500;3'UTR	RP11-55K22.2;PEX7	ENST00000574864.1;ENST00000541292.1	TSS1500;3'UTR										2.119338218	0.334139155	8.781347346
214	chr1	70703132	-	cg07261924	75733523		ATCCCATTTCTTAATTCTATTTCAAATTAAATCATATAACTACTAATCTC		II			NA	NA	NA	NA	NA	NA		OpenSea	AAATATTTCAGATCCCATTTCTTGGTTCTGTTTCAGGTTGAATCATGTAGCTGCTGGTCT[CG]TTTCACCAAGTCTGAAATCGGATACCTCTAGTAAAGAAATAGAGGAAGCTATGAAAAGAG	CGAGACCAGCAGCTACATGATTCAACCTGAAACAGAACCAAGAAATGGGA	SRSF11;SRSF11	NM_004768;NM_001190987	Body;Body								SRSF11;SRSF11	ENST00000436161.2;ENST00000484162.1	3'UTR;5'UTR	SRSF11;SRSF11;SRSF11;SRSF11	ENST00000436161.2;ENST00000463859.1;ENST00000486667.1;ENST00000484162.1	3'UTR;TSS200;5'UTR;5'UTR										1.732124281	0.376794608	8.779705032
215	chr13	51960482	+	cg24362774	25601584		CATTTTACTTTCTTTTCTAAAACTCTTTCAACTCTTACAAAACAAATACC		II			rs80212380	0.027778	NA	NA	NA	NA		OpenSea	CTCCTGTACATGTTAAATAAATAGAATAAATAACCAACATGACAATATTTCATACAAATA[CG]GTATCTGTTCTGTAAGAGTTGAAAGAGCTCCAGAAAAGAAAGTAAAATGACCAAAGAAAT	CGGTATCTGTTCTGTAAGAGTTGAAAGAGCTCCAGAAAAGAAAGTAAAAT	INTS6;INTS6;INTS6	NM_001306091;NM_012141;NM_001039937	Body;Body;Body								INTS6;INTS6;INTS6	ENST00000420668.2;ENST00000490542.1;ENST00000425000.1	3'UTR;TSS1500;5'UTR	INTS6;INTS6;INTS6;INTS6	ENST00000420668.2;ENST00000490542.1;ENST00000469430.1;ENST00000425000.1	3'UTR;TSS1500;3'UTR;5'UTR										1.935032896	0.317386145	8.777451778
216	chr18	47085749	-	cg21469505	64616232		CAACACAACAAAAATTCCATCAAAACTCCTCAACTAAAACTCCTCCAAAC		II			NA	NA	NA	NA	NA	NA	chr18:47087075-47087446	N_Shore	AATTTTGACTGCAACACAGCAGAAGTTCCATCAAGACTCCTCAGCTGGAACTCCTCCAGG[CG]AGAGGCTCTTCAGATCTCCTTGTTCTTGGGAAGGATGAAGCAGAACAGTTGACATCATAC	CGCCTGGAGGAGTTCCAGCTGAGGAGTCTTGATGGAACTTCTGCTGTGTT									18:47085644-47085978	Unclassified_Cell_type_specific							chr18:47085705-47086010	3						TRUE		-1.479410831	-0.057906982	-8.772698377
217	chr15	90999842	+	cg24979785	42622990		CAAAAAATCTACCTACCTTAACCTCTCAAAATACTATAAAATTACAAAAC		II			NA	NA	NA	NA	NA	NA		OpenSea	TGTCTCTTTCAGTAAATTCTTTACTGAAATATAAGATCCAGGGCTGGGCGCAGTGGCTCA[CG]CCTTGTAATCCCACAGCACTTTGAGAGGCCAAGGCAGGCAGATCCCTTGAGGCCAGGAGT	CGCCTTGTAATCCCACAGCACTTTGAGAGGCCAAGGCAGGCAGATCCCTT	IQGAP1	NM_003870	Body				TRUE																			1.281324188	-0.15471715	8.767262549
218	chr11	104022049	+	cg25300132	38653595		CAAATAACTATTTTACTACTTTATACTATTTACRCATCCAACTTACATAC		II			NA	NA	NA	NA	NA	NA		OpenSea	TCAAAAAATTATTTTCAATCAATCAATATTTCTAAATTGGATTTTCATGAACTTTACACA[CG]CATGCAAGCTGGATGCGTAAATAGTACAAAGTAGTAAAACAGTTATCTGAATTATTTCAA	CGCATGCAAGCTGGATGCGTAAATAGTACAAAGTAGTAAAACAGTTATCT	PDGFD;PDGFD	NM_025208;NM_033135	Body;Body																		chr11:104021920-104022931	6				1.866390563	0.576425771	8.76696905
219	chr5	13034401	+	cg07881040	98625540		TCACAATCATATTAAATAAAATTACATAAACTAACCCRTAAATCACACTC		II			rs9505707	0.245916	NA	NA	NA	NA		OpenSea	CAGATATAGTCAAAATTTAGTCAGTCATTGTTAGTGGTATAAGACAAAAAGTAAACACTG[CG]AGTGTGACTCACGGGTTAGTCTATGTAATTCTACTTAATATGATTGTGAAAAAGTATTAA	CACAATCATATTAAGTAGAATTACATAGACTAACCCGTGAGTCACACTCG											RP11-419C19.2	ENST00000510065.1	TSS1500	RP11-419C19.2	ENST00000510065.1	TSS1500	chr5:13034160-13034490	3								2.080414641	0.610750217	8.762015042
220	chr2	230110977	+	cg16260597	65713207		TACATAATTTCATAATTATATTATTTCATAACCTAAATACCAACAACTCC		II			NA	NA	NA	NA	NA	NA		OpenSea	TCATATTAGCCAGGGAGCCAATACAGCCAGCCTACCAGAAGGAAATGATGCTTCAAACTG[CG]GAGCTGCTGGCATTCAGGTCATGAAATAACATAACTATGAAATTATGCAAGTAAATACCA	CGGAGCTGCTGGCATTCAGGTCATGAAATAACATAACTATGAAATTATGC	PID1;PID1	NM_017933;NM_001100818	Body;Body								PID1	ENST00000482518.2	TSS1500	PID1	ENST00000482518.2	TSS1500										1.729750643	0.777322074	8.758438242
221	chr1	21766356	-	cg14018420	33607833		AAAAATATATCTTCTACTTCTTTAACCTAACAAAAACRATTCAAATAACC		II			NA	NA	NA	NA	NA	NA	chr1:21766272-21767224	Island	CGGGCCTCCGAGGGGGTGTGTCTTCTGCTTCTTTAACCTGGCAGGGGCGGTTCAAGTGGC[CG]GGGAAATCAGCGATTTGGAGGGTCGAGGGCTGGTGCTTTGAGAGAGACGCGGAGGGCAGA	CGGCCACTTGAACCGCCCCTGCCAGGTTAAAGAAGCAGAAGACACACCCC	NBPF3	NM_032264	TSS1500					1:21638870-21640130	1:21766104-21767382	Promoter_Associated	NBPF3;NBPF3;NBPF3;NBPF3	ENST00000454000.2;ENST00000318220.6;ENST00000478653.1;ENST00000342104.5	TSS1500;TSS1500;TSS1500;TSS1500	NBPF3;NBPF3;NBPF3;NBPF3;NBPF3;NBPF3;NBPF3	ENST00000454000.2;ENST00000475869.1;ENST00000318220.6;ENST00000478653.1;ENST00000485941.1;ENST00000342104.5;ENST00000486229.1	TSS1500;TSS1500;TSS1500;TSS1500;TSS1500;TSS1500;TSS1500	chr1:21766205-21766715	3						TRUE		-1.227235493	-0.317451995	-8.755272592
222	chr13	85653914	+	cg17990422	55656106		CACAATTAATACTATTATATTAATCCTCCRACTATATTAACCATTAACAC		II			NA	NA	NA	NA	NA	NA		OpenSea	AAATTTTTCAATATACAATAGAATTTTTTTCCACAAAGCACTGAAGCAACAATAATTAAA[CG]TGTTAATGGTTAACACAGTCGGAGGATCAACATAACAGTATCAACTGTGTTGGATATAGG	CGTGTTAATGGTTAACACAGTCGGAGGATCAACATAACAGTATCAACTGT	LINC00375	NR_126383	Body								RP11-531P20.1	ENST00000433074.1	TSS1500	RP11-531P20.1	ENST00000433074.1	TSS1500										1.973754393	0.66754868	8.754113114
223	chr5	166524123	-	cg07804408	19769179	49645255	TCTAAATACTAACTATCATCTTTTCTTTCCCCACCCAAAAAAATCAAACA	TCTAAATACTAACTATCGTCTTTTCTTTCCCCGCCCGAAAAAATCAAACG	I	C	Grn	rs2961662	0.497092	NA	NA	NA	NA		OpenSea	CGTTGTCATCCATCTAAATGCTAACTATCGTCTTTTCTTTCCCCGCCCGAGAGAGTCAAA[CG]CTCAAGGCATTGGCTTGTCAGTGGTGGGTGTTTGCCGGCGCTAGTCTTGTGGCCTATTGA	TCTAAATGCTAACTATCGTCTTTTCTTTCCCCGCCCGAGAGAGTCAAACG								5:166456669-166456742									chr5:166523840-166524130	3						TRUE		2.218679556	1.902752661	8.750860606
224	chr21	15608505	-	cg03976151	16729891		TTTATTTATTTTTCCRAACACCTACTTAAAAACTTATTACACCAAAATAC		II			NA	NA	NA	NA	NA	NA		OpenSea	TTTGTTTTTCATTTGTTTGTTTTTCCGAACACCTGCTTGAAGGCTTATTACACCAAAATA[CG]TAATTATATTCTGACTTTAGGTAATCCTGCAGAAGATGCAGTCCTGATGAAAGAAGTGAA	CGTATTTTGGTGTAATAAGCCTTCAAGCAGGTGTTCGGAAAAACAAACAA														ABCC13	ENST00000429114.1	TSS200										1.913613998	0.076380867	8.744082734
225	chr10	35733641	-	cg18702026	7724821		ATCATAAACTCAAAAAACTACTATCATTAATACAATCTATTAACCAAAAC		II			NA	NA	NA	NA	NA	NA		OpenSea	TTTTCAGCTCCATCATAAGCTCAAGGGACTACTGTCATTGATGCAGTCTGTTGACCAAAA[CG]TTACGCAGTGCATGACTGAATTTTTGTTTTAAAATTTTTTGCAAATGAAATTAGATTTGT	TCATAAGCTCAAGGGACTACTGTCATTGATGCAGTCTGTTGACCAAAACG	CCNY;CCNY;CCNY;CCNY;CCNY	NM_181698;NM_001282853;NM_001282854;NM_145012;NM_001282852	5'UTR;5'UTR;5'UTR;Body;Body								CCNY;CCNY;CCNY;CCNY	ENST00000374706.1;ENST00000265375.9;ENST00000456784.2;ENST00000492478.1	5'UTR;5'UTR;5'UTR;5'UTR	CCNY;CCNY;CCNY;CCNY;CCNY;CCNY;CCNY	ENST00000470025.1;ENST00000374706.1;ENST00000490012.1;ENST00000493157.1;ENST00000265375.9;ENST00000456784.2;ENST00000492478.1	5'UTR;5'UTR;5'UTR;5'UTR;5'UTR;5'UTR;5'UTR					chr10:35732496-35734530	6				1.790159733	0.870954262	8.737428232
226	chr3	188326604	-	cg24349074	95724338		ACATTCTAACAATATCAAATCTTTCAACCTATAAACACAAATATTTATCC		II			NA	NA	NA	NA	NA	NA		OpenSea	GGGTAGGATATACATTCTAACAATATCAAGTCTTTCAACCTATGAACACAGATGTTTATC[CG]TTTGTTTGTGTCTTGTATAATTTCTTTCACCGATGTTTAATAGTTTTCAGTATATAATCT	CGGATAAACATCTGTGTTCATAGGTTGAAAGACTTGATATTGTTAGAATG	LPP;LPP;LPP	NM_001167671;NM_001167672;NM_005578	Body;Body;Body								LPP;LPP	ENST00000415906.1;ENST00000471917.1	TSS1500;5'UTR	LPP;LPP;LPP;LPP;LPP	ENST00000415906.1;ENST00000462758.1;ENST00000487347.1;ENST00000494233.1;ENST00000471917.1	TSS1500;5'UTR;5'UTR;5'UTR;5'UTR										2.212728335	0.683714281	8.736570723
227	chr15	33962292	-	cg19213762	16728205		TTCATTTAAAATAACTCATTATTAACTTCTTCTACAAATTCTAAAACCAC		II			NA	NA	NA	NA	NA	NA		OpenSea	TTGACAAGCTTTTCATTTGAAATAACTCATTGTTAACTTCTTCTACAGATTCTAGGGCCA[CG]TCCCCCAAACATTCTTCCAGAGGTTTCAACACTATAAGAGTGTATGTAATCCCCCTTACA	CGTGGCCCTAGAATCTGTAGAAGAAGTTAACAATGAGTTATTTCAAATGA	RYR3;RYR3	NM_001243996;NM_001036	Body;Body																							1.996183077	0.31940303	8.733927088
228	chr1	84873405	+	cg21971721	10618958		ATCAATTTTCAAACAACCAAATCTTAAAACCAAAATAAAACTATTATTTC		II			NA	NA	NA	NA	NA	NA		OpenSea	AAATGGAACCACCTAGAACAAATATTAGCAAGTTTCTAAAACATGAAAAATAGATACTAT[CG]AAATAATAGCTTTATTTTGGCTCTAAGATTTGGCTGTTTGAAAATTGACTCATATTTGGC	TCAATTTTCAAACAGCCAAATCTTAGAGCCAAAATAAAGCTATTATTTCG	DNASE2B;DNASE2B	NM_058248;NM_021233	TSS1500;Body								DNASE2B	ENST00000370662.3	TSS1500	DNASE2B	ENST00000370662.3	TSS1500										2.080795606	0.541200007	8.728447245
229	chr5	58400401	+	cg05514853	92797441		TTTTCTACTTACTTTAATTCTTATCAACTTTCTTAAACAATTTCCTTACC		II			NA	NA	NA	NA	NA	NA		OpenSea	AGGGATACATAGCCTTGAAATGTGCCACATTTTACCACAGCCCCATGTAATTCACAACAG[CG]GCAAGGAAACTGCTTAAGAAAGCTGATAAGAATCAAAGTAAGTAGAAAAAGAATTACTTT	CGGCAAGGAAACTGCTTAAGAAAGCTGATAAGAATCAAAGTAAGTAGAAA	PDE4D;PDE4D;PDE4D;PDE4D;PDE4D;PDE4D	NM_001197220;NM_001197219;NM_006203;NM_001197218;NM_001104631;NM_001165899	Body;Body;Body;Body;Body;Body											PDE4D;PDE4D	ENST00000405053.3;ENST00000505453.1	3'UTR;5'UTR	chr5:58400220-58400490	3								-1.404994246	1.114542672	-8.719380204
230	chr19	54836098	-	cg22446177	80759303		TAAAATTCTTTTCCTCAACTTAATCTATTCTACTATTAATACTTCTCATC		II			NA	NA	NA	NA	NA	NA		OpenSea	TCTTCAAGCTTTGAAATTCTTTTCCTCAGCTTGGTCTATTCTGCTGTTAATGCTTCTCAT[CG]TATTATGAAATTCGTGTCATGAATTTTTCAGCTCGAGAAGTTCAGTTTGGGTGTTTCTTA	CGATGAGAAGCATTAACAGCAGAATAGACCAAGCTGAGGAAAAGAATTTC							TRUE				AC008984.2	ENST00000507363.1	3'UTR	AC008984.2	ENST00000507363.1	3'UTR					chr19:54835136-54837681	6				1.85991477	0.287143249	8.718097861
231	chr1	170037915	-	cg03068437	30742297		AATTCAAAAATAAACTCAAACAAATCCACAATAAAACACTCTATACTAAC		II			rs117013088	0.015625	NA	NA	NA	NA		OpenSea	AAGCTCAATGAAATTCAAAGATAAACTCAAACAGATCCACAATAAGACACTCTATACTGA[CG]CTCTATTTAAAAAAATAAATAAAAGATTTTGAATTAATAACCTAATTTTACACCTTAAGG	ATTCAAAGATAAACTCAAACAGATCCACAATAAGACACTCTATACTGACG	KIFAP3;KIFAP3;KIFAP3;KIFAP3;KIFAP3	NM_001204517;NM_001204514;NM_001204517;NM_001204516;NM_014970	1stExon;5'UTR;5'UTR;Body;Body								KIFAP3;KIFAP3;KIFAP3;KIFAP3	ENST00000367765.1;ENST00000490550.1;ENST00000538366.1;ENST00000367765.1	1stExon;3'UTR;5'UTR;5'UTR	KIFAP3;KIFAP3;KIFAP3;KIFAP3	ENST00000367765.1;ENST00000490550.1;ENST00000538366.1;ENST00000367765.1	1stExon;3'UTR;5'UTR;5'UTR	chr1:170037860-170038430	3								-1.490535616	1.278695958	-8.715303788
232	chr21	15919593	+	cg06197710	76611457		RTTAATCCATTAACTCATCACCAAAACAACAATTATCAATATATAACATC		II			NA	NA	NA	NA	NA	NA		OpenSea	GTTAACAAAGAGATCAATTAAACAGAACCCCCAATTAACCATATGTCTTTGTGCTACAAA[CG]ATGCCATATACTGATAATTGCTGCCCTGGTGATGAGCCAATGGATCAACGGTTTCTTCAA	CGATGCCATATACTGATAATTGCTGCCCTGGTGATGAGCCAATGGATCAA	SAMSN1;SAMSN1;SAMSN1	NM_022136;NM_001286523;NM_001256370	TSS1500;TSS1500;Body								SAMSN1;SAMSN1	ENST00000400564.1;ENST00000400566.1	TSS1500;TSS1500	SAMSN1;SAMSN1;SAMSN1	ENST00000493640.1;ENST00000400564.1;ENST00000400566.1	TSS1500;TSS1500;TSS1500					chr21:15919553-15923141	6				2.018603038	0.88456949	8.704517471
233	chr5	139800228	-	cg23525657	65653890		CTATCCCCCTTAAATTATCTTTACACCCTTTTCAAAAATCAATTAACTAC		II			NA	NA	NA	NA	NA	NA		OpenSea	AAAGACTATTTCTATCCCCCTTGAATTGTCTTTGCACCCTTTTCAAAAATCAGTTGACTA[CG]TGTGAGGGTTTATTTCTGGACTGTCTGTTCTATTCATTGATCTATATGTCTCCCTATGCC	TATCCCCCTTGAATTGTCTTTGCACCCTTTTCAAAAATCAGTTGACTACG	ANKHD1;ANKHD1;ANKHD1;ANKHD1;ANKHD1-EIF4EBP3	NM_001197030;NM_024668;NM_017978;NM_017747;NM_020690	Body;Body;Body;Body;Body								ANKHD1;ANKHD1	ENST00000310356.6;ENST00000235510.7	5'UTR;5'UTR	ANKHD1;ANKHD1	ENST00000310356.6;ENST00000235510.7	5'UTR;5'UTR					chr5:139799588-139800340	4				1.855650923	0.727349322	8.703067484
234	chr13	43355739	+	cg13237945	97748237		ATTCCCCCACTTTTAAAAACTACCATTCCTATTCAATATAATTTTCTTAC		II			NA	NA	NA	NA	NA	NA		OpenSea	CTTGGATATCAGCTTATCAACAGACTTCCACCACCACCACCAGCATATAAACAGAGTCCG[CG]TAAGAAAACTACACTGAATAGGAATGGCAGCTTTTAAAAGTGGGGGAACTACAGTATAGG	TTCCCCCACTTTTAAAAGCTGCCATTCCTATTCAGTGTAGTTTTCTTACG	C13orf30;C13orf30	NM_182508;NM_182508	1stExon;5'UTR								FAM216B;FAM216B;FAM216B	ENST00000313851.1;ENST00000537894.1;ENST00000537894.1	TSS200;1stExon;5'UTR	FAM216B;FAM216B;FAM216B	ENST00000313851.1;ENST00000537894.1;ENST00000537894.1	TSS200;1stExon;5'UTR	chr13:43355580-43355770	3						TRUE		-2.053658713	1.824943229	-8.699801654
235	chr17	7832680	+	cg15951188	97726854	34799171	AAACAAAACCTTCACAACCAAAACAATAAAAACCATCTATATAAACCCCA	GAACAAAACCTTCGCAACCGAAACAATAAAAACCGTCTATATAAACCCCG	I	A	Red	NA	NA	NA	NA	NA	NA	chr17:7832532-7833164	Island	CCCGGAGGATTCCCGTGCCCCCCGCCGGCCGGCCCACCATTACCGCCCCCGGGGCCCGGC[CG]GGGTCCACACAGACGGTCCTCACTGCTCCGGCTGCGAAGGTTCTGCTCGGTACACGCGAT	GAGCAGAACCTTCGCAGCCGGAGCAGTGAGGACCGTCTGTGTGGACCCCG	KCNAB3	NM_004732	1stExon					17:7773262-7773982			KCNAB3;RP11-1099M24.7	ENST00000303790.2;ENST00000573621.1	1stExon;3'UTR	KCNAB3;KCNAB3;KCNAB3;RP11-1099M24.7;KCNAB3	ENST00000570852.1;ENST00000303790.2;ENST00000570587.1;ENST00000573621.1;ENST00000574006.1	1stExon;1stExon;1stExon;3'UTR;TSS1500			chr17:7831978-7836771	6				TRUE		2.934549282	2.342026874	8.697869796
236	chr2	165336155	-	cg02919691	48667965		TTCCTAAAAAATAACAACAAAAACAACACTTACTTCTACAAATCCRTAAC		II			NA	NA	NA	NA	NA	NA		OpenSea	CCAGCCAGATATTCCTGAGAAGTAACAGCAAAAACAACACTTGCTTCTACAAATCCGTGG[CG]CACTGGTGACATCCACTGGCTGTTCCTTAGCATTATTCTGATACTTTGGATTTTTAGTTC	CGCCACGGATTTGTAGAAGCAAGTGTTGTTTTTGCTGTTACTTCTCAGGA																	chr2:165336040-165336255	3								-1.41071781	0.932518642	-8.696750229
237	chr6	13217279	-	cg11436846	16795528		CCCTTTTCCAATACACAAATATTAACTCTTTAATCTTCTTAAAAACCATC		II			rs76902236	0.010322	NA	NA	NA	NA		OpenSea	TAGAAATACTGCCCTTTTCCAATGCACAAATATTGACTCTTTGATCTTCTTGGAAACCAT[CG]TCCAGAAAGTTTTGCAGATCAAAAATATTAAAACACTAAAGGAAATATTTTAATAAATTA	CCTTTTCCAATGCACAAATATTGACTCTTTGATCTTCTTGGAAACCATCG	PHACTR1;PHACTR1	NM_001242648;NM_030948	Body;Body											PHACTR1	ENST00000468142.1	5'UTR			chr6:13216539-13218204	6						1.742197124	0.191052568	8.694260689
238	chr3	141462099	-	cg23639667	90782440		TATAATAAAATATAACATATTTTTCTCTAATAATTTTCTCTCTTAACACC		II			NA	NA	NA	NA	NA	NA		OpenSea	GTAACTTTGAATATAGTGGAGTATGGCATATTTTTCTCTAGTAGTTTTCTCTCTTGGCAC[CG]TCAGGACATCTTTTCATCAGAGCTTATAAAAATAGAGGATTTGTTAACCCTTGTGAAATT	CGGTGCCAAGAGAGAAAACTACTAGAGAAAAATATGCCATACTCCACTAT	RNF7;RNF7;RNF7;RNF7;RNF7	NR_037703;NR_037702;NM_183237;NM_014245;NM_001201370	Body;Body;Body;Body;Body											RNF7;RNF7	ENST00000477393.1;ENST00000477012.1	3'UTR;3'UTR					chr3:141461979-141462681	6				1.965914718	0.205665024	8.689073288
239	chr7	7811913	-	cg01553030	76763840		TTCCTTACTATAAATTTTAATAAAAAACCTTAAAACACAAATTAAAAACC		II			NA	NA	NA	NA	NA	NA		OpenSea	CTTGACCTTAATTCCTTACTATGGATTTTAATGGAGAGCCTTAAAACACAAGTTGAAAAC[CG]TTTGTTGTACTTTTTGTGAATATGCTGAAGTTTTCTCATGAACTAACTAATGCCTCTCCA	CGGTTTTCAACTTGTGTTTTAAGGCTCTCCATTAAAATCCATAGTAAGGA	UMAD1;UMAD1;UMAD1	NM_001302350;NM_001302348;NM_001302349	5'UTR;Body;Body								AC006465.3;AC006465.3	ENST00000406829.1;ENST00000469183.1	TSS200;5'UTR	AC006465.3;AC006465.3;AC006465.3;AC006465.3;AC006465.3	ENST00000406829.1;ENST00000463725.1;ENST00000469183.1;ENST00000468567.1;ENST00000482067.1	TSS200;5'UTR;5'UTR;5'UTR;5'UTR			chr7:7811837-7812516	6	chr7:7811616-7813816	6				1.908016385	0.184825956	8.684599067
240	chr13	41384019	+	cg02718464	48692577		TTAAATACATAAAACTACTAACCACTCTATATTTTACCAAAAACAAAAAC		II			NA	NA	NA	NA	NA	NA		OpenSea	GAACCTCTATTTTGCATCATATCATTTCTGTCCATAATTGTACTGAAATAGAAAAGTGAC[CG]CTCTTGCTCTTGGTAAAATATAGAGTGGTCAGTAGCCTTATGCACCTAATTCAAAAGGTG	TAGGTGCATAAGGCTACTGACCACTCTATATTTTACCAAGAGCAAGAGCG	SUGT1L1;SLC25A15;MIR621	NR_003365;NM_014252;NR_030352	Body;3'UTR;TSS1500								MIR621;SLC25A15;SLC25A15	ENST00000384919.1;ENST00000338625.4;ENST00000443985.2	TSS1500;3'UTR;3'UTR	MIR621;SLC25A15;SLC25A15;SLC25A15	ENST00000384919.1;ENST00000338625.4;ENST00000443985.2;ENST00000426521.2	TSS1500;3'UTR;3'UTR;3'UTR								TRUE		1.826397759	1.92269008	8.680432262
241	chr2	43455862	+	cg26695233	49627555		CTACATTAAACATTTTATACTAACAAATACTCTATACACAAACATATCCC		II			NA	NA	NA	NA	NA	NA	chr2:43451445-43454951	S_Shore	CAGCTGTGAGAACACCCACTTTGCAGATTAGGATTCTGGAGATAACATGTGGACATGTTA[CG]GGACATGCTTGTGTACAGAGTACCTGCTAGTATAAAATGTCTAATGTAGCTGCTTTTATT	CGGGACATGCTTGTGTACAGAGTACCTGCTAGTATAAAATGTCTAATGTA	LINC01126	NR_027251	Body								AC010883.5	ENST00000423354.1	TSS1500	AC010883.5	ENST00000423354.1	TSS1500	chr2:43455445-43455895	3								-1.369325324	0.13833099	-8.67761607
242	chr15	80448155	-	cg15113743	28612525		CAAACAAATCATATAATCATAAAACRAAAACTCTTCCCTCTAAAATAACC		II			NA	NA	NA	NA	NA	NA		OpenSea	ATTGATAAGGTCAAGCAAGTCATGTGATCATGGGACGGGGGCTCTTCCCTCTAAGGTAGC[CG]AAGCAGAGAGGGAAGGCAGCATAAGTCAGCATTTTCTTCTATGCACTTATAAGAAAGATC	CGGCTACCTTAGAGGGAAGAGCCCCCGTCCCATGATCACATGACTTGCTT	FAH	NM_000137	Body								FAH	ENST00000539156.1	TSS200	FAH;FAH;FAH;FAH	ENST00000539156.1;ENST00000537726.1;ENST00000558767.1;ENST00000561369.1	TSS200;5'UTR;5'UTR;5'UTR	chr15:80447960-80448190	3								-1.617338231	-1.568447933	-8.676251409
243	chr1	119623430	+	cg06713813	87789147		CTTTATAATTTATCTCTTATCCAAACCCATAAAAAACCCAAACTCCTTTC		II			NA	NA	NA	NA	NA	NA		OpenSea	GGGTGGTGGGAGGATGGGGGTTCTGTGTTCAAAAGCACTAGAGTTAGAAAAGAATGAAAA[CG]AAAGGAGCTTGGGCTTCCCATGGGTTTGGACAAGAGACAAACCACAAAGAAAACAGCTTC	CGAAAGGAGCTTGGGCTTCCCATGGGTTTGGACAAGAGACAAACCACAAA	WARS2;WARS2	NM_015836;NM_201263	Body;Body								WARS2	ENST00000537870.1	5'UTR	WARS2;WARS2;WARS2	ENST00000497402.1;ENST00000495746.1;ENST00000537870.1	3'UTR;3'UTR;5'UTR	chr1:119623240-119623555	3								-2.491131744	-0.50009327	-8.67195982
244	chr4	68593702	-	cg02902469	40683144		CCTAAATTCACTAAAATTCTAAATCAACTCACCCTAAAATTAACTATTAC		II			NA	NA	NA	NA	NA	NA		OpenSea	TATGCTGAAGTCCTAAATTCACTGGAGTTCTGAATCAACTCACCCTGGGATTGACTGTTA[CG]TGAAATAGTAAATGTCATTTTGCTTAAGTCATTTTTAGTTGTGTTTTCAGTTACTTGTAG	CTAAATTCACTGGAGTTCTGAATCAACTCACCCTGGGATTGACTGTTACG											RP11-453E17.1	ENST00000500538.2	5'UTR	RP11-453E17.1	ENST00000500538.2	5'UTR			chr4:68592757-68593721	5	chr4:68592116-68593777	6				1.930419895	0.960762296	8.67066086
245	chr17	70815226	+	cg10369197	26747910		CCACACAATTTCCAAATAAATTCACATTCTAAATTATTACRAATTAAAAC		II			NA	NA	NA	NA	NA	NA		OpenSea	CTTCCCTGGATGGAGGGGTGTCATAAATTGAACTGTCTCTCCCCCAAATTAATATGTGAA[CG]TCCCAACTCGCAATAACTCAGAATGTGAACTTATTTGGAAATTGTGTGGTTTGCAGATAT	CGTCCCAACTCGCAATAACTCAGAATGTGAACTTATTTGGAAATTGTGTG	SLC39A11;SLC39A11	NM_139177;NM_001159770	Body;Body								SCARNA24	ENST00000516465.1	TSS200	SCARNA24	ENST00000516465.1	TSS200										1.953959077	1.307099986	8.667752294
246	chr15	92392821	-	cg13615971	30614992		CTTCAAATCCTAATCACTAAACATTTACCTATAACTTATCAATATCTTAC		II			NA	NA	NA	NA	NA	NA	chr15:92396013-92397682	N_Shelf	GGAGGAAAGCTCTTCAAATCCTGATCACTAAGCATTTACCTATAGCTTATCAATATCTTA[CG]AACCAAAAGCCAGTTTATCTTCTCATGTCACCCCACTTTCTTTTTTGCTTCCCCACATCA	TTCAAATCCTGATCACTAAGCATTTACCTATAGCTTATCAATATCTTACG									15:92392746-92393816	Unclassified											chr15:92392528-92393740	6		TRUE		-1.824974816	-0.114055401	-8.657602591
247	chr3	185785561	+	cg24939283	62600917		CTACAAATTCTTTCCCCCTAATTTAATATATTTCTTTTAATTTTATTTCC		II			NA	NA	NA	NA	NA	NA		OpenSea	ATCATCAAGATAAACCTGGATATACCTCACTGTATAAATTTCTATAACTTAAAAAGACAT[CG]GAAACAAAACCAAAAGAAACACATCAAACCAGGGGGAAAGAATCTGCAGTAGTCAGAAAA	CGGAAACAAAACCAAAAGAAACACATCAAACCAGGGGGAAAGAATCTGCA	ETV5	NM_004454	Body											ETV5;ETV5;ETV5	ENST00000489830.1;ENST00000484223.1;ENST00000472868.2	3'UTR;3'UTR;3'UTR	chr3:185785460-185785715	3								1.524899067	0.121518195	8.655236805
248	chr2	205054290	-	cg21683810	60715542		AATAAAACAAACACAAACTCTACTATCCTACTACTTACAATCTAAAAATC		II			NA	NA	NA	NA	NA	NA		OpenSea	AAACAGAAGTGGGTAAGGCAGACACAGACTCTGCTGTCCTGCTGCTTACAGTCTAGGGGT[CG]GGAATAGGTGGTGGATTTTCCAAAGACACCTTTGGTAGAACAACTTCAAAAAGTGAAGCA	GTAAGGCAGACACAGACTCTGCTGTCCTGCTGCTTACAGTCTAGGGGTCG					chr2:205054126-205054126																					1.694169016	1.039691175	8.653090883
249	chr3	197505231	-	cg15804259	24794183		TCTAATATTTTAATATTTTTCTAATAAAACTCAAAAACCACRATTAACTC		II			NA	NA	NA	NA	NA	NA		OpenSea	TGTTAAGCTGCTCTGATATTTTAATATTTTTCTAATAGAACTCAGAAACCACGATTAACT[CG]TACTGCTGTACCTTCATTTTTAACAAAGCGGGAGCAAAGTGACGTCAAGAAAGTTCCTAA	CGAGTTAATCGTGGTTTCTGAGTTCTATTAGAAAAATATTAAAATATCAG	FYTTD1;FYTTD1;FYTTD1	NM_032288;NR_027840;NM_001011537	Body;Body;Body								FYTTD1	ENST00000492360.1	TSS200	FYTTD1	ENST00000492360.1	TSS200										1.882637157	0.95006638	8.65164962
250	chr9	71628309	+	cg05570315	6639905		ACAAAACCRTAAACTAATAAACCCTAAAAATACTCATCTATAAAATAACC		II			NA	NA	NA	NA	NA	NA	chr9:71628407-71628907	N_Shore	CAGAGACGATCTTCTCGTAGATCTGGATGGGCTGGTCGGCGTAGAAGGGTGGGAAGCCCA[CG]GCCATCTCATAGATGAGCACCCCTAGGGCCCACCAGTCCACGGCCTTGTTGTAGCCTTTG	CGGCCATCTCATAGATGAGCACCCCTAGGGCCCACCAGTCCACGGCCTTG	PRKACG	NM_002732	1stExon					9:70817958-70818928			PRKACG	ENST00000377276.2	1stExon	PRKACG	ENST00000377276.2	1stExon	chr9:71627485-71628375	3								-1.708043631	-1.733813832	-8.642810796
251	chr4	74854993	-	cg25194937	29748271		CTATAATAAAAACAATAATTACTCAACCTTACCTTATTAATACCCTTCAC		II			NA	NA	NA	NA	NA	NA		OpenSea	CATGTGACGTCCTGTGATAAGAACAATAGTTACTCAACCTTGCCTTGTTGGTGCCCTTCA[CG]GTGTTTCCAATTTTGCACTATTAGAAATTGTGCAAGAAATGTCCTTACCAAGGAAAATAT	TGTGATAAGAACAATAGTTACTCAACCTTGCCTTGTTGGTGCCCTTCACG	PPBP	NM_002704	TSS1500								PPBP	ENST00000296028.3	TSS1500	PPBP	ENST00000296028.3	TSS1500										-1.304470039	1.027071398	-8.640789868
252	chr15	53028453	+	cg20304665	18768165		AAAAAATTCCTAACCCCAAAAAATCRAAACTACAATAAACCCTAATAATC		II			rs147614048	0.0238	NA	NA	NA	NA		OpenSea	TTTTTTTATTTTTTATTTTTATTTTTGAGACAGGGTCACCCAGGCTGGAGTGCAGTGGCG[CG]ACCATCAGGGCTCACTGCAGCCTCGACCTCCTGGGGTCAGGAACTCCTCCCACCTCAGCC	AGGAGTTCCTGACCCCAGGAGGTCGAGGCTGCAGTGAGCCCTGATGGTCG																					chr15:53027469-53028634	6				1.622998367	1.242523217	8.630483562
253	chr9	113065911	+	cg01567259	79807431		AATTTAACTTTTCAATCAAAAATAAAATTCCTTAAAACCTCAACATTTTC		II			NA	NA	NA	NA	NA	NA		OpenSea	AAAACTCAAAAATCTGTTCACAAATGCACAAAGGTGAAACATTTATTGATTCAAGTGCTG[CG]AAAATGTTGAGGCTTTAAGGAATTTTATTCCTGATTGAAAAGTTAAATCCTACTCATTTC	ATTTAACTTTTCAATCAGGAATAAAATTCCTTAAAGCCTCAACATTTTCG	TXNDC8;TXNDC8	NM_001003936;NM_001286946	3'UTR;3'UTR								TXNDC8;TXNDC8	ENST00000374510.4;ENST00000423740.2	3'UTR;3'UTR	TXNDC8;TXNDC8	ENST00000374510.4;ENST00000423740.2	3'UTR;3'UTR					chr9:113065363-113066040	6				1.696846605	0.390090545	8.629604069
254	chr2	49179532	-	cg11339224	78725873		TAAATCCTCTATAACTAACTATCAAACAAAAACTCACACTAAACTCTAAC		II			NA	NA	NA	NA	NA	NA		OpenSea	TGCCTTGCTGCTGGGTCCTCTGTGACTGACTGTCAGACAGGGGCTCACACTGGGCTCTGG[CG]CAGGAGGAGTGTGAGTCACGTGACATGGCTGGGTTGCTGTTTAATGCTCCTTCATTTCCT	CGCCAGAGCCCAGTGTGAGCCCCTGTCTGACAGTCAGTCACAGAGGACCC																	chr2:49179380-49179670	3								-1.732976961	0.125403193	-8.626084032
255	chr4	13784347	-	cg01295846	99650473		ATATTCCTAAATTTTTATACCTTCCTTTTAATAATACCAATTAACTTACC		II			NA	NA	NA	NA	NA	NA		OpenSea	GTTTTATGAATGTGTTCCTGGATTTTTGTACCTTCCTTTTAATGATACCAATTGACTTAC[CG]TTTGAGAGATCTACAGTAGAGTGATAAGAAGCACAGATGTTGGGTAAGATAGACCTACCT	CGGTAAGTCAATTGGTATCATTAAAAGGAAGGTACAAAAATCCAGGAACA	LINC01182	NR_121681	Body								AC007126.1;RP11-341G5.1	ENST00000508202.1;ENST00000510907.1	TSS1500;5'UTR	AC007126.1;RP11-341G5.1	ENST00000508202.1;ENST00000510907.1	TSS1500;5'UTR										1.458269056	0.74533847	8.621128615
256	chr6	24383595	+	cg03175870	45726271		TTCCTACACAATTATTACTTTATAATAATTAACTTCTCTCTTAATTATTC		II			NA	NA	NA	NA	NA	NA		OpenSea	CAAGAGCGAAACTCTGTCTCAAAAAAAAAAAAAAAAAAGTAAGAAAACTACCCCCTGCTG[CG]AACAACTAAGAGAGAAGTTAACCATTACAAAGTAACAATTGTGCAGGAAATTATGTCACT	TCCTGCACAATTGTTACTTTGTAATGGTTAACTTCTCTCTTAGTTGTTCG	DCDC2	NM_001195610	TSS200														chr6:24383540-24383795	3								1.680288292	0.595653401	8.60754796
257	chr14	40046254	-	cg04147689	59776167		AACTCATCCTCATATTTAAATTCTAAAATATTACTAATAAAAATCTTAAC		II			NA	NA	NA	NA	NA	NA		OpenSea	TGTTGGGAACTGACTCATCCTCATATTTGAGTTCTGGGATATTGCTGGTGAAAATCTTGG[CG]CTCTATATTTGCTTTTGGCTTTCTCTGTGTATGTGTTATGGGGTGGGTGTGGGTGTGGAA	CGCCAAGATTTTCACCAGCAATATCCCAGAACTCAAATATGAGGATGAGT																	chr14:40046000-40046270	3								1.724788386	0.051609354	8.604948244
258	chr2	55536724	+	cg27317471	9747550		AAATCAAAAAATAATTCTCTACAAATAAATCAAACCTAAATAATTCTACC		II			NA	NA	NA	NA	NA	NA		OpenSea	ACAATTATAGATATAATAAATAATCCTGCAAACACATGTTCATGCAAATATTTTTCTTTT[CG]GCAGAATTACTTAGGTTTGATTTACTTGTAGAGAACCATTTCCTGACTCCAGCAATGCAT	CGGCAGAATTACTTAGGTTTGATTTACTTGTAGAGAACCATTTCCTGACT	CCDC88A;CCDC88A;CCDC88A	NM_018084;NM_001135597;NM_001254943	Body;Body;Body								CCDC88A;AC012358.8	ENST00000422883.2;ENST00000366287.3	TSS1500;5'UTR	CCDC88A;AC012358.8;CCDC88A	ENST00000444458.1;ENST00000366287.3;ENST00000474059.1	TSS1500;5'UTR;3'UTR	chr2:55536660-55536930	3								1.794911477	0.117873293	8.60257562
259	chr12	70735907	-	cg17579867	34656547		CAAAATATTTTCTTTTCCTCCTTATTCAAAAATCTCTACCCCAAATTTAC		II			NA	NA	NA	NA	NA	NA		OpenSea	TTTCTGGATTTCAAAATGTTTTCTTTTCCTCCTTATTCAGAAATCTCTACCCCAAATTTG[CG]TCACCCTGGGCATCTTCACCTTGTCGACCTCAAGACATAGGTAGGAGAATCTATTTGTGT	CGCAAATTTGGGGTAGAGATTTCTGAATAAGGAGGAAAAGAAAACATTTT	CNOT2;CNOT2;CNOT2;CNOT2	NM_014515;NM_001199303;NM_001199302;NR_037615	Body;Body;Body;Body											CNOT2;CNOT2;CNOT2;CNOT2;CNOT2;CNOT2;CNOT2	ENST00000548939.1;ENST00000551434.1;ENST00000551710.1;ENST00000548686.1;ENST00000548686.1;ENST00000549709.1;ENST00000551434.1	5'UTR;1stExon;TSS200;1stExon;5'UTR;1stExon;5'UTR										1.954578308	0.790604156	8.602165403
260	chr6	106080517	+	cg18583918	1783105		CACAAATACATAAATTTATTTCTAAAATTTCTATTCTATTCCATTAATTC		II			NA	NA	NA	NA	NA	NA		OpenSea	AACTCTATTATACAGCTACATTAATTAAAATAGTATGGTACTGGCATAAAAACAGACATA[CG]AACCAATGGAACAGAATAGAAATTCCAGAAATAAACCCATGCATCTGTGGTCAACTAATC	CGAACCAATGGAACAGAATAGAAATTCCAGAAATAAACCCATGCATCTGT											RP3-359N14.2	ENST00000423489.1	TSS1500	RP3-359N14.2	ENST00000423489.1	TSS1500										1.697347658	0.836461782	8.595437383
261	chr3	112645078	+	cg07061387	52626135		ACTACCCCTAAACTATATTCATACAACACCAAAAACATAATTTACAAATC		II			NA	NA	NA	NA	NA	NA		OpenSea	TACAAAACTCTATCTGACAAGCGTGCAAATCAACCAAGGAATTGCCAGCCTGAGAGGCAA[CG]ATTTGCAAACTATGCTCCTGGTGTTGCATGAATATAGCTCAGGGGCAGCAGAGGAGATGA	CTGCCCCTGAGCTATATTCATGCAACACCAGGAGCATAGTTTGCAAATCG	CD200R1;CD200R1	NM_170780;NM_138806	Body;Body														chr3:112644845-112645090	3								-3.16868288	-0.513372511	-8.595189964
262	chr16	10483353	-	cg07479492	81781556	67678524	AACATCTTTATAATTTAAAAAAAAACTCTTAAAACTATAAATACTCCCCA	AACGTCTTTATAATTTAAAAAAAAACTCTTAAAACTATAAATACTCCCCG	I	T	Red	NA	NA	NA	NA	NA	NA	chr16:10479686-10480254	S_Shelf	GCTAATTACAAGAACGTCTTTATAATTTGGAGGGAAACTCTTGGAACTGTGAGTGCTCCC[CG]TCCAGTGTTACCATCCCCTACCATCCAATTAAAATGTTTCCAACCCACCTCCAAAAAAAA	CGGGGAGCACTCACAGTTCCAAGAGTTTCCCTCCAAATTATAAAGACGTT											ATF7IP2;ATF7IP2;ATF7IP2	ENST00000396559.1;ENST00000561932.1;ENST00000543967.1	5'UTR;5'UTR;5'UTR	ATF7IP2;ATF7IP2;ATF7IP2;ATF7IP2;ATF7IP2;ATF7IP2	ENST00000564797.1;ENST00000562527.1;ENST00000561932.1;ENST00000562102.1;ENST00000543967.1;ENST00000569939.1	5'UTR;5'UTR;5'UTR;5'UTR;5'UTR;5'UTR					chr16:10479036-10486241	6		TRUE		1.929761228	1.3697463	8.592538349
263	chr22	46092412	-	cg19649937	86753108		AATAACTATTAAAATAAAACCAACCCCTCCACCATATACTAAATTTCATC		II			NA	NA	NA	NA	NA	NA		OpenSea	TGCTGTGATTAAATAACTATTAGAATGGAGCCAGCCCCTCCACCATGTGCTGGATTTCAT[CG]CCACTTGCCCACGCAGAAGCTTTTCTCCTGAAATTATCCCCTTGCTCTCAGGCAGCCTCT	ATAACTATTAGAATGGAGCCAGCCCCTCCACCATGTGCTGGATTTCATCG	ATXN10;ATXN10	NM_001167621;NM_013236	Body;Body								ATXN10	ENST00000498009.1	5'UTR	ATXN10;ATXN10	ENST00000498009.1;ENST00000470722.1	5'UTR;5'UTR			chr22:46092043-46092513	5	chr22:46092068-46092614	6				1.8922825	0.787659728	8.589781734
264	chr2	144477952	+	cg27474094	10715147		RCTAAACTACAAAATAACRACCCTTACCACTTATAATCATTAAAATTCCC		II			NA	NA	NA	NA	NA	NA		OpenSea	CAGATTGGAAGTCAGCCAGGACGCCGAGGTTAACAATCCCTTCACTCACAAAAAGCACCA[CG]GGAACTTTAATGACCACAAGTGGTAAGGGCCGCTATCCTGCAGCCCAGCGAAAGGCCTCA	CGGGAACTTTAATGACCACAAGTGGTAAGGGCCGCTATCCTGCAGCCCAG	ARHGAP15	NM_018460	Body				TRUE				RP11-434H14.1	ENST00000552220.1	3'UTR	ARHGAP15;RP11-434H14.1	ENST00000549060.1;ENST00000552220.1	5'UTR;3'UTR	chr2:144477800-144478190	3								-1.425665677	1.065092133	-8.588139189
265	chr9	14137335	+	cg25455317	62655847		CACTCTCATTAAATAACAATAATTAAACTACTTATATACTTAAAAACCCC		II			NA	NA	NA	NA	NA	NA		OpenSea	TGCAGGACAGGACATGCATTTGTGAGAACTGCGCATTCCTCAGGTATAAAGCAAAATATA[CG]GGGCCTCCAAGCACATAAGCAGCCCAATTATTGTTATTCAATGAGAGTGTTTAAAATGAA	CGGGGCCTCCAAGCACATAAGCAGCCCAATTATTGTTATTCAATGAGAGT	NFIB;NFIB;NFIB;NFIB	NM_001282787;NM_001190737;NM_005596;NM_001190738	Body;Body;Body;Body																		chr9:14136683-14137441	4				1.804385762	0.22158309	8.586580776
266	chr4	90760841	-	cg03513680	98730478		ACAAACCAATATAAAAAAATTATTTCTAAACAATTACACTTCTTATAAAC		II			rs2583988	0.134317	NA	NA	NA	NA	chr4:90758008-90758870	S_Shore	GTCTCATTACAACAGACCAATGTGAGAGAATTATTTCTGGACAGTTGCACTTCTTATAAA[CG]TTTAACATGATTCCAAACTTTTATTTGGTAATTTGTTAGTCCTTTGGCAAAGGACTAATG	CAGACCAATGTGAGAGAATTATTTCTGGACAGTTGCACTTCTTATAAACG	SNCA-AS1;SNCA	NR_045481;NM_001146055	Body;TSS1500								RP11-67M1.1;SNCA	ENST00000501215.1;ENST00000336904.3	5'UTR;TSS1500	RP11-67M1.1;RP11-67M1.1;SNCA	ENST00000513653.1;ENST00000501215.1;ENST00000336904.3	5'UTR;5'UTR;TSS1500										1.665468396	0.269476976	8.583788677
267	chr3	27235897	+	cg04150707	87745189		ATATTATAACTCTAATTCAATTACTATTAAAAATTTCTCTAAAACCRAAC		II			rs11928916	0.18448	NA	NA	NA	NA		OpenSea	ACCTTGTGATCCACCCACCTCGGCCTCCCAAAGTGCTGGGATTACAAGGGTGAGTCACCG[CG]CCCGGCCTCAGAGAAATTCTTAACAGCAACTGAATCAGAGTCATAATACATGCTAAAGAT	CGCCCGGCCTCAGAGAAATTCTTAACAGCAACTGAATCAGAGTCATAATA	NEK10;NEK10;NEK10	NM_001031741;NM_001304384;NM_152534	Body;Body;Body								NEK10	ENST00000498182.1	3'UTR	NEK10;NEK10;NEK10	ENST00000460447.1;ENST00000498182.1;ENST00000574215.1	TSS200;3'UTR;3'UTR	chr3:27235800-27236210	3								1.897398294	0.513926361	8.572921308
268	chr15	52358353	-	cg21279826	95765136		ATCCCAAAACAAACATAAATAAAATTAAATTAAACRTAACATATAACATC		II			NA	NA	NA	NA	NA	NA		OpenSea	ATCTATTCCCCATCCCAAGGCAAGCATGAATAAAATTAGGTTAAACGTAGCATGTGGCAT[CG]CAGTCTCTTAGAATTTGTTTCATCTATTTTATTTTATTGAATACTGTCTGTATCTTTGGT	TCCCAAGGCAAGCATGAATAAAATTAGGTTAAACGTAGCATGTGGCATCG	MAPK6	NM_002748	3'UTR								MAPK6;CTD-2184D3.5	ENST00000261845.5;ENST00000558607.1	3'UTR;3'UTR	MAPK6;CTD-2184D3.5	ENST00000261845.5;ENST00000558607.1	3'UTR;3'UTR					chr15:52358342-52361359	6		TRUE		1.696984058	0.378203667	8.572411704
269	chr10	4858639	-	cg18635169	65624564		CACAACATACAACATTTTAAAAATTATCTTATACTTTACTACTCCCTCCC		II			NA	NA	NA	NA	NA	NA		OpenSea	TTTAAAAGTCTCACAACATGCAGCATTTTAAAAATTGTCTTATGCTTTACTGCTCCCTCC[CG]TAGGTAATCACTGTTACATTTCTCATTTACTGCAAAATTCTCTGTGCATATGGAGCACAT	CGGGAGGGAGCAGTAAAGCATAAGACAATTTTTAAAATGCTGCATGTTGT														AKR1E2;AKR1E2	ENST00000462718.2;ENST00000533295.1	5'UTR;5'UTR			chr10:4858628-4858956	5	chr10:4856913-4858832	6				1.970582094	0.706292802	8.561707727
270	chr18	19760716	-	cg01465822	87634547		CCTCTTCTAAAAACCATTTCTAATAATATACTTTCAAAATTTCCATTAAC		II			NA	NA	NA	NA	NA	NA	chr18:19756794-19757080	S_Shelf	AAACTTTTACCCCTCTTCTGAAAGCCATTTCTAATAATGTACTTTCAAAGTTTCCATTAA[CG]TACTTTCAAAGTTTCTGGTTTACTCCTTTACATATATCTGAGAAATAGACCTGGTGATCT	CTCTTCTGAAAGCCATTTCTAATAATGTACTTTCAAAGTTTCCATTAACG	GATA6	NM_005257	Body								U6	ENST00000364982.1	TSS1500	U6	ENST00000364982.1	TSS1500										2.008986225	1.079453998	8.560992533
271	chr5	68411876	-	cg25044533	32667583		CTACRTAAATTCCATTTATTCAATCAAAATAAAAATTTCCAAATATACTC		II			NA	NA	NA	NA	NA	NA		OpenSea	ATCCTGGATTTCTACGTGGATTCCATTTGTTCAGTCAAAATGGAAGTTTCCAAATGTGCT[CG]TTATGGATCCTTTCCCATTTTTATTAGTGCTCTCCTTTTTGGAAATTTTTGGACACATCC	CGAGCACATTTGGAAACTTCCATTTTGACTGAACAAATGGAATCCACGTA	SLC30A5	NM_022902	Body								SLC30A5;CTC-498J12.3	ENST00000438236.2;ENST00000504129.1	TSS200;3'UTR	SLC30A5;SLC30A5;SLC30A5;CTC-498J12.3	ENST00000513937.1;ENST00000438236.2;ENST00000507354.1;ENST00000504129.1	TSS1500;TSS200;5'UTR;3'UTR										1.927140422	0.514528237	8.557296851
272	chr4	129389744	+	cg16301894	69777957		AAAAAACRATAACTCATAACAACAAAAATCAATCATATAACAAACCAAAC		II			NA	NA	NA	NA	NA	NA		OpenSea	TCTCACCGATTAACCTCCATTTCTAAGCTCTGTCTGATTGAGGGAAGCAATGACAGAAAA[CG]CTTGGCCTGTCACATGACTGATCCTTGCTGTCATGAGCCATCGTTTTCTAACTGCAAGCT	CGCTTGGCCTGTCACATGACTGATCCTTGCTGTCATGAGCCATCGTTTTC					chr4:129389693-129389693		TRUE				RP11-420A23.1	ENST00000511497.1	5'UTR	RP11-420A23.1;RP11-420A23.1;RP11-420A23.1	ENST00000504984.1;ENST00000509834.2;ENST00000511497.1	5'UTR;5'UTR;5'UTR	chr4:129389645-129389915	3						TRUE		-2.461712872	1.746034945	-8.550504303
273	chr12	80906091	-	cg14123840	64781248		ATAATTATTTTCTTCTATACAATAATCATACTTCCCTTCCTAAAACTTCC		II			NA	NA	NA	NA	NA	NA		OpenSea	GCATTATGAGAATAATTGTTTTCTTCTATACAGTGATCATGCTTCCCTTCCTAGAGCTTC[CG]TGTATATCTAGCATAATGCATAACACACCTAGACAGAAACACATGTGGTTGGATAGCATT	CGGAAGCTCTAGGAAGGGAAGCATGATCACTGTATAGAAGAAAACAATTA	PTPRQ	NM_001145026	Body								PTPRQ	ENST00000547485.1	TSS1500	PTPRQ	ENST00000547485.1	TSS1500										1.843581406	0.197803744	8.549708464
274	chr19	35629273	-	cg16294662	46668256		TATATATAATACATTTCTAAAAATCTCACCACAACAAATAACRCACATAC		II			rs76437871	0.013901	NA	NA	NA	NA	chr19:35632356-35632572	N_Shelf	GTGTGGGTGTGTGTGTGTGGTGCATTTCTGGGGATCTCACCACAGCAGATAGCGCACATG[CG]CGCGCACACACACACACACACACACACCTCCCTCCCGTCCTCTAAAACAGCCCTGTTAAG	GTGTGTGGTGCATTTCTGGGGATCTCACCACAGCAGATAGCGCACATGCG	FXYD1;FXYD1;FXYD1;FXYD1	NM_021902;NM_001278717;NM_005031;NM_001278718	TSS1500;TSS1500;TSS1500;TSS1500			CDMR					FXYD1;FXYD1;LGI4	ENST00000351325.3;ENST00000455515.1;ENST00000493050.1	TSS1500;TSS1500;3'UTR	FXYD1;FXYD1;LGI4	ENST00000351325.3;ENST00000455515.1;ENST00000493050.1	TSS1500;TSS1500;3'UTR	chr19:35628920-35629290	3								1.732513099	0.39064999	8.54616481
275	chr2	234825404	+	cg24061330	8768112	21754224	AAAAACTCTCCTCAAAAAAATAAATAACAATTATCAATAAACAACTTTCA	AAAAACTCTCCTCGAAAAAATAAATAACAATTATCAATAAACAACTTTCG	I	A	Red	NA	NA	NA	NA	NA	NA		OpenSea	GAGGAACATTAGTTATAATATAACTGTTATGTTTGTGGCACGTGATTTAAGTAAAATGAC[CG]AAAGTTGCCCACTGACAATTGTTACTTATTTCTTCGAGGAGAGCTCTTCCAAAGTGTAGT	AAGAGCTCTCCTCGAAGAAATAAGTAACAATTGTCAGTGGGCAACTTTCG	TRPM8	NM_024080	TSS1500								TRPM8;TRPM8	ENST00000324695.4;ENST00000433712.2	TSS1500;TSS1500	TRPM8;TRPM8	ENST00000324695.4;ENST00000433712.2	TSS1500;TSS1500										1.733864755	1.391093448	8.538738375
276	chr2	227605003	-	cg07440466	90669208		CATTTTAACAAAATTTCATCACCACATCAATATCTACTATATCCTTCTAC		II			NA	NA	NA	NA	NA	NA		OpenSea	GCAGGAAATTACATTTTGACAAAATTTCATCACCACATCAGTATCTACTATGTCCTTCTG[CG]TGTATATTCTTGTAAGATAAAACCCACCTAATCCTGTTGCCAGTAATGAAAAATGTAATT	CGCAGAAGGACATAGTAGATACTGATGTGGTGATGAAATTTTGTCAAAAT	IRS1	NM_005544	3'UTR								IRS1	ENST00000305123.4	3'UTR	IRS1	ENST00000305123.4	3'UTR	chr2:227604840-227605350	3								-1.590478405	0.040765123	-8.538488721
277	chr8	69445439	+	cg16160608	58649189		TCCCTAAAACAAAACTATTCAAAACTTTTAAAATCTCTTAATCACCACAC		II			NA	NA	NA	NA	NA	NA		OpenSea	TGCTGGGTAATTTTAAAAATTAATAATTTCTCATTTTCTTCTTTGACATTGTAAAAAAAA[CG]TGTGGTGATTAAGAGATTTTAAAAGTTTTGAATAGCCTTGTCTTAGGGAAAAGAAACCAT	CGTGTGGTGATTAAGAGATTTTAAAAGTTTTGAATAGCCTTGTCTTAGGG	C8orf34;C8orf34	NM_001195639;NM_052958	3'UTR;Body								C8orf34	ENST00000348340.2	3'UTR	C8orf34;C8orf34;C8orf34	ENST00000348340.2;ENST00000521406.1;ENST00000518515.1	3'UTR;3'UTR;5'UTR										1.638783658	0.4787623	8.537510373
278	chr15	30022866	+	cg15810754	97751104	8601557	ATAACAATAACAACAAAACATAAATACTAAACATAAAATACAACAACACA	ATAACGATAACGACAAAACGTAAATACTAAACGTAAAATACAACGACACG	I	C	Grn	NA	NA	NA	NA	NA	NA		OpenSea	AAAAAAAGAGGAGCAGTGTGAAGAAGAGGCGAGAACGACCCCCGGACCGACCAAAGCCCG[CG]TGCCGCTGCATCCCACGTCCAGCACCTACGTCCTGTCGCCACCGCCACCATGCCCAAGAG	GTGGCGGTGGCGACAGGACGTAGGTGCTGGACGTGGGATGCAGCGGCACG	TJP1;TJP1;TJP1;TJP1	NM_001301026;NM_175610;NM_003257;NM_001301025	Body;Body;Body;Body								RP11-680F8.4	ENST00000560740.1	TSS1500	RP11-680F8.4	ENST00000560740.1	TSS1500										1.781125407	1.193977907	8.534087357
279	chr2	99628963	+	cg27051502	18709845		TCTATTTTATCTAATATAAAAATAACTACTCTTACTCACTTTCCATTTAC		II			NA	NA	NA	NA	NA	NA		OpenSea	TCACCTAACACATAAGGACTCACATAAACTTAAGGTTAAAGGGTGGAAAAAGATATTCCA[CG]CAAATGGAAAGTGAGCAAGAGTAGCTATTCTTATATCAGACAAAACAGACTTTAAAGCAA	CGCAAATGGAAAGTGAGCAAGAGTAGCTATTCTTATATCAGACAAAACAG	TSGA10;TSGA10	NM_025244;NM_182911	Body;Body																							1.747559446	-0.106025298	8.529764247
280	chr6	118895754	+	cg03388324	89611100		ATTTATTCTTCACACTAAATAAATTCTAATTCCTTACCCCTAAAACCACC		II			NA	NA	NA	NA	NA	NA		OpenSea	TCCTCCGGGAAAGGGTCTCCAATCACCTCTCATAAGGAGACATGTCCTGCTGCCTCACTG[CG]GTGGCCTCAGGGGTAAGGAATCAGAACCCACCCAGTGTGAAGAATAAACCTGGACTCTCG	CGGTGGCCTCAGGGGTAAGGAATCAGAACCCACCCAGTGTGAAGAATAAA	CEP85L;CEP85L;CEP85L	NM_001042475;NM_001178035;NM_206921	Body;Body;Body								CEP85L;CEP85L	ENST00000472713.1;ENST00000360290.3	TSS1500;5'UTR	CEP85L;CEP85L;CEP85L;CEP85L;CEP85L	ENST00000472713.1;ENST00000483035.1;ENST00000476150.1;ENST00000462101.1;ENST00000360290.3	TSS1500;3'UTR;3'UTR;3'UTR;5'UTR					chr6:118894770-118898597	6				1.642581488	1.317427995	8.527671334
281	chr9	32339841	+	cg19564579	91722394		TTTCTATTTAACTCTTTTTACTCAACAAAATTACTTTAAAATTCATCCAC		II			NA	NA	NA	NA	NA	NA		OpenSea	TATCAATACATTAGAATACTACTCAGCAATAAAATAACTAACTACTAATATATGCAACAA[CG]TGGATGAATCTCAAAGCAATTCTGCTGAGTAAAAAGAGCCAAACAGAAAAAGCACATACT	CGTGGATGAATCTCAAAGCAATTCTGCTGAGTAAAAAGAGCCAAACAGAA																			chr9:32339402-32339987	3						1.463290809	1.068374233	8.523061676
282	chr21	34995066	-	cg11755269	52641267		TTTAAACCCRTAATTTAAACTCCTAACACTTAACACTACAAATACTAAAC		II			NA	NA	NA	NA	NA	NA		OpenSea	GGTATACTGTCTTTAAGCCCGTGGTTTAAGCTCCTGGCACTTAACACTACAGATGCTGAA[CG]TATTTGTAGATACCACAATATTTTAGGAACAGTAAGTAAAAAGAAATTAATTCTCTTCTA	CGTTCAGCATCTGTAGTGTTAAGTGCCAGGAGCTTAAACCACGGGCTTAA	CRYZL1	NM_145858	Body											CRYZL1;CRYZL1;CRYZL1;CRYZL1	ENST00000440526.1;ENST00000490714.1;ENST00000417979.1;ENST00000426935.1	TSS1500;3'UTR;5'UTR;5'UTR										2.161216623	0.3671918	8.519502874
283	chr10	21430961	+	cg06177557	84794957		ATAAAATCTTTTATCCTATTACAAAAAATAATTCAAAACCCTTTAATCCC		II			NA	NA	NA	NA	NA	NA		OpenSea	ATCCTTCTAGGTAGAAGACAGGCCCTGCCCCTGGTATCCAAACATCAACTCCAGCCTGGC[CG]GGATTAAAGGGTTTTGAATCACTCTCTGTAATAGGACAAAAGACCTCATTCAGTGGCAAA	TGAGGTCTTTTGTCCTATTACAGAGAGTGATTCAAAACCCTTTAATCCCG	C10orf113;C10orf113;NEBL;NEBL	NM_001010896;NM_001177483;NM_213569;NM_001173484	Body;Body;Body;Body		chr10:21430870-21430870																					1.673450032	1.01606014	8.513480225
284	chr9	99374660	+	cg20404850	43630123		TTAATACCCATTAATAACCAAAACTACATCAATATTCTCTTATATCACAC		II			NA	NA	NA	NA	NA	NA		OpenSea	CCCTTCCAGCCGTGATGACTGTGCCTCAGCCTGCCCTTTGTCCTCGCAGCTGCTGTCACG[CG]TGTGACACAAGAGAACACTGATGCAGCCCTGGCCATCAATGGGCATCAAGCCAGGCACTT	TGATGCCCATTGATGGCCAGGGCTGCATCAGTGTTCTCTTGTGTCACACG	CDC14B;CDC14B	NM_003671;NM_033331	Body;Body				TRUE							CDC14B;CDC14B	ENST00000496750.1;ENST00000463547.1	3'UTR;3'UTR	chr9:99374405-99374875	3								-2.737744128	0.940776447	-8.506866949
285	chr13	73456493	+	cg00531853	14675906		CTTATACRATATCACTCAAAAAATCTTTACTCAAAACAATATCCTAAAAC		II			rs116971643	0.012587	NA	NA	NA	NA		OpenSea	ATGGGTTAAAGACTTAAATCTAAGACCTCAAACTATAAAACTACTAAAACATTGGAGAAA[CG]CTCTAGGACATTGTTCTGAGCAAAGATTTCTTGAGTGATACCGCACAAGCACAGGCAGCC	CGCTCTAGGACATTGTTCTGAGCAAAGATTTCTTGAGTGATACCGCACAA	PIBF1	NM_006346	Body								RNU6-79	ENST00000362511.1	TSS1500	RNU6-79	ENST00000362511.1	TSS1500										1.531181301	0.349101949	8.497899058
286	chr6	54056384	-	cg15086520	71612221		TCCTACTCTAACATTAACTAATAATCTAACAATAAATAAATCAAAAATCC		II			NA	NA	NA	NA	NA	NA		OpenSea	CACCTTATACTTCCTGCTCTGACATTAACTAGTGGTCTGACAGTGGGTAAGTCAAAAGTC[CG]GGAGTCTGGATTTCAATTTCTTAATTGAAAGTGAGAGCATTCTATTGCGTACTTTCCAAG	CCTGCTCTGACATTAACTAGTGGTCTGACAGTGGGTAAGTCAAAAGTCCG	MLIP;MLIP;MLIP	NM_001281746;NM_138569;NM_001281747	Body;Body;Body		chr6:54056382-54056382						MLIP;MLIP	ENST00000370878.3;ENST00000511744.1	3'UTR;5'UTR	MLIP;MLIP	ENST00000370878.3;ENST00000511744.1	3'UTR;5'UTR	chr6:54056345-54056615	3								1.435195237	-0.101947849	8.492653387
287	chr10	119774576	+	cg01226278	96646192		ATTAATTTTCATATAAATCCAACAAACAATAAAAACCTCAAAAAAATCCC		II			rs58533443	0.032693	NA	NA	NA	NA		OpenSea	GTGCCAGAGAAAAAGACCAGCTTACTCTTTGACAACCCTCTAACCCCTTCAGCAACTTAC[CG]GGATTTTCCTGAGGTCTTCATTGCTTGTTGGACTCATATGAAAACTAATAAAACACAAAC	CGGGATTTTCCTGAGGTCTTCATTGCTTGTTGGACTCATATGAAAACTAA	RAB11FIP2	NM_014904	Body				TRUE				RAB11FIP2	ENST00000355624.3	ExonBnd	RAB11FIP2;RAB11FIP2;RAB11FIP2	ENST00000355624.3;ENST00000476207.1;ENST00000476207.1	ExonBnd;1stExon;3'UTR								TRUE		1.674058049	-0.077139291	8.492302786
288	chr2	16581393	+	cg15144237	80705163		AATATAACACAATTAAAATATCCRACCCTCTAAAACCTTCAATCAAACTC		II			NA	NA	NA	NA	NA	NA		OpenSea	TCTTAGGAGAACCCACTGTGGGAAATATAAACACTTGTGCCTGACATGCAGCCCCAAACA[CG]AGCTTGACTGAAGGCTCTAGAGGGCCGGACACCTCAACTGTGTCACACTTAATTGATCCC	CGAGCTTGACTGAAGGCTCTAGAGGGCCGGACACCTCAACTGTGTCACAC											AC010880.1;AC010880.1	ENST00000425176.1;ENST00000427950.1	5'UTR;5'UTR	AC010880.1;AC010880.1	ENST00000425176.1;ENST00000427950.1	5'UTR;5'UTR					chr2:16581279-16582010	3				-1.511864775	0.714083601	-8.479304378
289	chr8	120724788	-	cg10066697	6768182		TTCTTTTAAACTAATTCRTTAACATACAATTATTCATAATCTTTCCTTAC		II			NA	NA	NA	NA	NA	NA		OpenSea	GAATCTTCCATTTCTTTTAGGCTAATTCGTTGACATACAATTGTTCATAGTCTTTCCTTA[CG]ATTAATCCTTTTTACTTCTGTAACATTTGTAGAGATGTCTCCTCTTTTTATTTCTGATTT	CGTAAGGAAAGACTATGAACAATTGTATGTCAACGAATTAGCCTAAAAGA											7SK	ENST00000365026.1	TSS1500	7SK	ENST00000365026.1	TSS1500										1.58095161	1.087069427	8.476408689
290	chr4	71932677	-	cg05511798	18783249		TACCCTAAAATTCATTAACTTTAACCATCCTTAACCTATAACTTTACTTC		II			NA	NA	NA	NA	NA	NA		OpenSea	CTTAGTGGGTTTGCCCTAGAGTTCATTGACTTTGGCCATCCTTGGCCTATGACTTTACTT[CG]CTCTTTAGCCTCCTGCCAAAAATTACTTCTGTTGAGAGGTAAGGGGGTAGAGATGAGGTA	GCCCTAGAGTTCATTGACTTTGGCCATCCTTGGCCTATGACTTTACTTCG																					chr4:71931676-71933790	6				2.133361367	0.118472441	8.47323222
291	chr5	72804089	+	cg14261898	81741232		AAAATATAATACTATTTTCTTTACTAACTATACCTACATTCCCAAAACTC		II			NA	NA	NA	NA	NA	NA		OpenSea	TTCTATTCACATAAGTTTTCATCGCTCCAATCAGCACAGTCTTGAATGCCATTTTTGCAG[CG]AGTTCTGGGAATGCAGGCACAGTCAGCAAAGAAAACAGTATCACATCTCCAGCCTGAACA	AGATGTGATACTGTTTTCTTTGCTGACTGTGCCTGCATTCCCAGAACTCG											AC099522.1	ENST00000327891.6	TSS1500	AC099522.1	ENST00000327891.6	TSS1500										1.909085481	0.781973933	8.471418453
292	chr4	159985743	-	cg10226239	51694595		TTTCCTCTTACTCAAAAATAATCAACAAAATTACTTAAAAAAACATCACC		II			NA	NA	NA	NA	NA	NA		OpenSea	TGATTCGTATTTTTCCTCTTACTCAAAAATGGTCAACAAGATTGCTTGAAAAAGCATCAC[CG]TATTTCATGTTAACTTTTCCCCTAACACTTACAATGTCTATGGTTTCCTCTCCCAAATTC	CGGTGATGCTTTTTCAAGCAATCTTGTTGACCATTTTTGAGTAAGAGGAA											Y_RNA	ENST00000384251.1	TSS200	Y_RNA	ENST00000384251.1	TSS200										2.088128515	0.504879647	8.470370923
293	chr13	45770307	+	cg24498885	77718325		AAACACAACTCTAAAAACATTATACCTTAATTTTCTAATTCRATTTCAAC		II			NA	NA	NA	NA	NA	NA		OpenSea	AAATTATATTCTTATAGTGATCTTGAAGTTAACATTTATGTATTATTGAGATCAAAAGTT[CG]TTGAAATCGAACTAGAAAACTAAGGCATAATGTTTTTAGAGCTGTGTTTTTGCTTAGAGA	CGTTGAAATCGAACTAGAAAACTAAGGCATAATGTTTTTAGAGCTGTGTT	KCTD4;GTF2F2	NM_198404;NM_004128	5'UTR;Body				TRUE				KCTD4;KCTD4	ENST00000405872.1;ENST00000379108.1	5'UTR;TSS1500	KCTD4;KCTD4	ENST00000405872.1;ENST00000379108.1	5'UTR;TSS1500								TRUE		-1.479411112	2.11201239	-8.466664423
294	chr3	150329458	-	cg00832928	96746902		ATCTTCACCTTCTAAAATATACTCTTCTAAATCCTCTTACTAAAACTAAC		II			NA	NA	NA	NA	NA	NA	chr3:150329457-150329728	Island	TATCCAGCTCGATCTTCACCTTCTGGGATATGCTCTTCTGGATCCTCTTGCTGAAGCTGG[CG]TTGCCTGCTGCCCGACCGCACCGCTCACCATCCTCCGCAGGCAGCACAGTTGCCAGGAGC	CGCCAGCTTCAGCAAGAGGATCCAGAAGAGCATATCCCAGAAGGTGAAGA	SELT	NM_016275	Body								RP11-392O18.1;RP11-392O18.1;RP11-392O18.1	ENST00000480740.1;ENST00000477889.1;ENST00000485923.1	5'UTR;5'UTR;5'UTR	RP11-392O18.1;RP11-392O18.1;RP11-392O18.1	ENST00000480740.1;ENST00000477889.1;ENST00000485923.1	5'UTR;5'UTR;5'UTR	chr3:150329445-150329795	3						TRUE		1.374281315	0.264539298	8.465448249
295	chr11	13714075	-	cg00753139	30612941		AACTATTTTACAATCTCACCAACAATATATAATTATTCTAATTTTTATAC		II			NA	NA	NA	NA	NA	NA		OpenSea	CACAGCAGCTGAGCTATTTTACAGTCTCACCAACAGTGTATGATTGTTCTGATTTTTGTA[CG]TCTTCACCAACACTTATTTTTTTCTGTAATTTTGGTGTTCTATACTGTTTTAAGTGGTAT	GCTATTTTACAGTCTCACCAACAGTGTATGATTGTTCTGATTTTTGTACG	FAR1	NM_032228	5'UTR								FAR1;FAR1	ENST00000354817.3;ENST00000355107.6	5'UTR;5'UTR	FAR1;FAR1;FAR1	ENST00000354817.3;ENST00000532701.1;ENST00000355107.6	5'UTR;5'UTR;5'UTR					chr11:13713728-13714118	3				2.042660025	0.70609101	8.463594994
296	chr5	138495127	+	cg07536018	54722292		AAATTACAAACCTAATACAATAAAACTCTTCTCTCCTCTAATCTTTTTCC		II			NA	NA	NA	NA	NA	NA		OpenSea	GAATCAAGTTTCTGAAACGTAAGACCATGAAAGGGGATGTTAAAATAAATTGAGAGAAAA[CG]GAAAAAGATCAGAGGAGAGAAGAGTCTTATTGCACCAGGTTTGCAATTTGTCTGCTTTCT	CGGAAAAAGATCAGAGGAGAGAAGAGTCTTATTGCACCAGGTTTGCAATT	SIL1;SIL1	NM_001037633;NM_022464	5'UTR;5'UTR				TRUE				SIL1;SIL1;SIL1;SIL1	ENST00000537511.1;ENST00000265195.5;ENST00000394817.2;ENST00000509534.1	5'UTR;5'UTR;5'UTR;5'UTR	SIL1;SIL1;SIL1;SIL1;SIL1;SIL1;SIL1;SIL1;SIL1	ENST00000504666.1;ENST00000537511.1;ENST00000508639.1;ENST00000265195.5;ENST00000394817.2;ENST00000507002.1;ENST00000505830.1;ENST00000509534.1;ENST00000509400.1	3'UTR;5'UTR;5'UTR;5'UTR;5'UTR;5'UTR;5'UTR;5'UTR;3'UTR								TRUE		-1.831069075	1.025208106	-8.463282338
297	chr3	128483832	-	cg13284070	18778281		ATTAATCTAACCRTTAATAACRACCTCTAAATCCTAATAATAATTCTAAC		II			NA	NA	NA	NA	NA	NA	chr3:128483727-128484050	Island	TAGAGCTCCAGGTTGATCTGGCCGTTGATGGCGGCCTCTGAGTCCTGGTGGTAGTTCTGG[CG]CACCTGCGAGGTGGACGCAGTTGTCATGGCAGCAACTAAGGAGAGGTGGCGGCGGTGGCT	CGCCAGAACTACCACCAGGACTCAGAGGCCGCCATCAACGGCCAGATCAA	RAB7A	NM_004637	5'UTR					3:129966439-129966737			FTH1P4;RAB7A;RAB7A	ENST00000421542.2;ENST00000265062.3;ENST00000482525.1	1stExon;5'UTR;5'UTR	FTH1P4;RAB7A;RAB7A;RAB7A	ENST00000421542.2;ENST00000265062.3;ENST00000482525.1;ENST00000491681.1	1stExon;5'UTR;5'UTR;5'UTR	chr3:128483820-128484115	3						TRUE		1.935026325	1.737591522	8.462179892
298	chr8	151978	-	cg24893198	63670597	23746922	CAATATACAACATTAATATTCTACAACATTACTTAACACAAAAAAAAACA	CGATATACAACATTAATATTCTACAACATTACTTAACGCAAAAAAAAACG	I	C	Grn	NA	NA	NA	NA	NA	NA		OpenSea	GGTCGCCAACATCGATGTACAACATTGATGTTCTACAACATTGCTTAACGCAAGGGGAGA[CG]CTCCTGACTCAGAGTGTTTAATTGCTCACCTACTTCTTTTTCTGCCCTCTTTGGCTTCTG	CGATGTACAACATTGATGTTCTACAACATTGCTTAACGCAAGGGGAGACG											RP11-585F1.10	ENST00000523795.2	TSS1500	RP11-585F1.10	ENST00000523795.2	TSS1500								TRUE		-1.827542288	1.402400769	-8.460721358
299	chr6	128214929	+	cg13677162	79601987		CCTCTTTCTACCTTTTATCTCAATTCAAACAATAAAACCAAATTCCACCC		II			NA	NA	NA	NA	NA	NA		OpenSea	CAAATTTCCTTAAACCTCCCATCCCCCAAAATTTGTCACAGAGTCATCATCACCACAGGA[CG]GGTGGAATCTGGCTCCACTGCCTGAACTGAGACAAAAGGCAGAAAGAGGACAAAGAATAT	CGGGTGGAATCTGGCTCCACTGCCTGAACTGAGACAAAAGGCAGAAAGAG	THEMIS;THEMIS;THEMIS	NM_001164685;NM_001010923;NM_001164687	Body;Body;5'UTR								THEMIS;THEMIS;RP11-73O6.4	ENST00000368250.1;ENST00000537166.1;ENST00000563385.1	5'UTR;5'UTR;5'UTR	THEMIS;THEMIS;THEMIS;RP11-73O6.4	ENST00000434358.1;ENST00000368250.1;ENST00000537166.1;ENST00000563385.1	5'UTR;5'UTR;5'UTR;5'UTR	chr6:128214800-128214970	3								1.765388149	0.181198045	8.457158062
300	chr15	25414769	+	cg19556901	29657531	28698570	ATCTCAATTATCCCAACCTTTTAAATCCCTCAAAATCACTATACCTCCCA	ATCTCAATTATCCCAACCTTTTAAATCCCTCAAAATCGCTATACCTCCCG	I	A	Red	NA	NA	NA	NA	NA	NA		OpenSea	GTGAGGTCGGCGATCCGGGTGTAGCTGGGGTTGCAGGCTTGGCAGGCACGGCGGCGGTAT[CG]GGAGGCACAGCGATCTTGAGGGACTCAAAAGGCTGGGACAACTGAGACCCCGTGTTCTGG	CGGGAGGCACAGCGATCTTGAGGGACTCAAAAGGCTGGGACAACTGAGAC	SNORD115-1	NR_001291	TSS1500					15:22965850-22965875			SNORD115-1	ENST00000364961.1	TSS1500	SNORD115-1;SNHG14;SNHG14	ENST00000364961.1;ENST00000553149.1;ENST00000549301.1	TSS1500;5'UTR;5'UTR								TRUE		1.581683277	1.254506036	8.455633568
301	chr8	110692574	+	cg18656468	89770964		CTATACAAAACTAATTTCTTTCRATTCTTCACTCTAAATCTCTCTAATCC		II			NA	NA	NA	NA	NA	NA		OpenSea	ACCTGCCAAGTGCAGGAATGGCAGCATGCTACTATAGTTAGCAGCTCTCTCCTGGTCAAT[CG]GATCAGAGAGACTCAGAGTGAAGAACCGAAAGAAATTAGTTTTGTACAGTTTGATAAAAG	CGGATCAGAGAGACTCAGAGTGAAGAACCGAAAGAAATTAGTTTTGTACA	SYBU;SYBU;SYBU;SYBU	NM_001099746;NM_001099745;NM_001099743;NM_001099744	5'UTR;5'UTR;5'UTR;5'UTR								SYBU;SYBU;SYBU	ENST00000408889.3;ENST00000533171.1;ENST00000419099.1	5'UTR;5'UTR;5'UTR	SYBU;SYBU;SYBU;SYBU;SYBU;SYBU;SYBU;SYBU;SYBU;SYBU;SYBU;SYBU	ENST00000533821.1;ENST00000531230.1;ENST00000532189.1;ENST00000408889.3;ENST00000528716.1;ENST00000527600.1;ENST00000534184.1;ENST00000533171.1;ENST00000534578.1;ENST00000529190.1;ENST00000422135.1;ENST00000527664.1	TSS200;5'UTR;5'UTR;5'UTR;5'UTR;5'UTR;5'UTR;5'UTR;5'UTR;5'UTR;5'UTR;3'UTR			chr8:110692528-110692972	3						1.815093271	1.121647939	8.455531194
302	chr14	61411138	+	cg22431028	50796908		TTTAATTACTAACRAAAACTCTCTTCCTAACCTTCTATCTATATCCTCAC		II			NA	NA	NA	NA	NA	NA		OpenSea	ACTCTATTAATGCCCTTATAAGAACAGCTACCAGAGAACAAACTTGCTGTCTCTCTGCCA[CG]TGAGGACACAGATAGAAGGCCAGGAAGAGAGCCCTCGCCAGCAACCAAATCAGCCAGGAC	TTGGTTGCTGGCGAGGGCTCTCTTCCTGGCCTTCTATCTGTGTCCTCACG	MNAT1;MNAT1	NM_002431;NM_001177963	Body;Body								RP11-193F5.1	ENST00000553946.1	5'UTR	RP11-193F5.1	ENST00000553946.1	5'UTR	chr14:61410960-61411190	3								1.907625609	-0.068666429	8.452645593
303	chr7	104541144	+	cg21870708	10714949		ATAACCCTATTATCCAAACTATCTAAATACTACTTAACTAAATTTTCCAC		II			NA	NA	NA	NA	NA	NA		OpenSea	GGTCAGACAGGAACAATGAGCAGAAACCAACCACAGGAGACATTTCAACATCTGTAAACA[CG]TGGAAAATTCAGCCAAGTAGCATTTAGATAGCCTGGACAATAGGGCCATTATAAATGCTG	CGTGGAAAATTCAGCCAAGTAGCATTTAGATAGCCTGGACAATAGGGCCA	LHFPL3-AS2;LHFPL3	NR_027374;NM_199000	Body;Body								LHFPL3;LHFPL3	ENST00000401970.2;ENST00000543266.1	3'UTR;3'UTR	LHFPL3;LHFPL3	ENST00000401970.2;ENST00000543266.1	3'UTR;3'UTR	chr7:104540840-104541435	3								-1.211023248	0.72994384	-8.450553376
304	chr5	167836834	+	cg05941376	72691145		ACCRATACTAAATTAAATTTCRAAAACTCATAAAAAACTTAACAACTTAC		II			NA	NA	NA	NA	NA	NA		OpenSea	GCTTCCCTGCGATCTGCACCGCCAGCCCAGTCACCGGGGGCTATTCTTGGCTACTGCCCA[CG]CAAGCTGTCAAGTCTCTCATGAGCCCTCGAAACCCAACTCAGCACCGGCCACAACAGCCA	CGCAAGCTGTCAAGTCTCTCATGAGCCCTCGAAACCCAACTCAGCACCGG	WWC1;WWC1;WWC1	NM_001161662;NM_015238;NM_001161661	Body;Body;Body				TRUE							WWC1;WWC1;WWC1	ENST00000519659.1;ENST00000517425.1;ENST00000517646.1	5'UTR;5'UTR;5'UTR	chr5:167836265-167837410	3						TRUE		-1.549377575	-0.926649372	-8.448853545
305	chr12	49855209	-	cg27347391	66806160		AACAAAAATAAATATTTCTAAATTTTATTTCCTTCTTTAACTTTCCTTCC		II			rs57202083	0.05398	NA	NA	NA	NA		OpenSea	AAAGGCAGTGGAGCAAGAGTAAATGTTTCTGGGTTTTGTTTCCTTCTTTAGCTTTCCTTC[CG]GGAATGTTCTTCTAGCTTCTTATCTAAAGTGAAATACAAGGTGCAAAGAGTCAGGAAATA	GCAAGAGTAAATGTTTCTGGGTTTTGTTTCCTTCTTTAGCTTTCCTTCCG	SPATS2;SPATS2;SPATS2;SPATS2	NM_023071;NM_001293286;NM_001293285;NR_120663	Body;Body;Body;Body											SPATS2	ENST00000549375.1	5'UTR	chr12:49855020-49855255	3								1.807127673	0.6039057	8.445225239
306	chr12	58378763	+	cg23860436	1659869	70704118	AATATAAACATATATACACAAAAAAACAAAAAACAACACAAACAACCACA	AATATAAACATATATACGCAAAAAAACAAAAAACAACACGAACAACCACG	I	C	Grn	rs2372379	0.475364	NA	NA	NA	NA		OpenSea	GCCTGCTCATTCCTATTCCCTCTGCGCTGCTCCTGCCCTCTCCCTAGAACCTTCTAGAAG[CG]TGGCTGTTCGTGCTGTTCCCTGCCTTTCTGCGCACACATGCTCATATTCTTAACTAGGGA	AATATGAGCATGTGTGCGCAGAAAGGCAGGGAACAGCACGAACAGCCACG							TRUE																	TRUE		1.60805609	0.915178216	8.444448059
307	chr13	41323778	-	cg07788360	9665179		TAACTTTCATTTTTAAAATCTAACCTATTTATCTTTATTTTTAATCTATC		II			NA	NA	NA	NA	NA	NA		OpenSea	TGTAGAATATGTGACTTTCATTTTTAAAGTCTAGCCTGTTTATCTTTATTTTTAGTCTAT[CG]AAATTAGTCACAAATGTACTACTGTTAACAACCAAAGAAGTTAAATTAACAGAATAACAA	CGATAGACTAAAAATAAAGATAAACAGGCTAGACTTTAAAAATGAAAGTC	MRPS31	NM_005830	Body								MRPS31	ENST00000498078.1	TSS200	MRPS31;MRPS31	ENST00000498078.1;ENST00000461675.1	TSS200;3'UTR					chr13:41323271-41324046	6				1.647591922	0.454098418	8.440133009
308	chr4	146353280	-	cg23882086	86723555		TCTTTCTTCACTAAATTACCTTTATACCTTATCAAAAATAAATTATCCAC		II			NA	NA	NA	NA	NA	NA		OpenSea	GAAAATACTGCTCTTTCTTCACTGAATTGCCTTTATACCTTGTCAAAAATGAGTTATCCA[CG]TATACGGGGGTTAATCTCTGGAATCTGTATTCTCTTGCATCGATCTATGAATCTATCTTT	CGTGGATAACTCATTTTTGACAAGGTATAAAGGCAATTCAGTGAAGAAAG																										1.836557327	0.762686873	8.438764832
309	chr6	28101960	-	cg09908764	31708939		AATATAAAAACTATCCTCTACACTATAAAATATTTAACAATATCCCTAAC		II			NA	NA	NA	NA	NA	NA	chr6:28104457-28104668	N_Shelf	GACAATTCTTTGATGTAGGGGCTGTCCTCTGCACTGTAGGATGTTTAGCAGTATCCCTGG[CG]TCTACCCACTAGATGTCACTAGCACTTCCCACTTGTGATATCCAAAAATGTCTCCAGGCA	CGCCAGGGATACTGCTAAACATCCTACAGTGCAGAGGACAGCCCCTACAT									6:28101867-28102098	Promoter_Associated							chr6:28101840-28102075	3						TRUE		-1.245919656	-0.816473177	-8.438639492
310	chr12	44447982	-	cg21940302	9689218		ACCAATTTAATTAAAAATCCCCTAAATATCAAAATCATAAAAACAATAAC		II			NA	NA	NA	NA	NA	NA		OpenSea	GCCGTTAGTGAACCAATTTAGTTGGAGATCCCCTGGGTATCAAAGTCATAAGAGCAATGG[CG]TATATTGAGAAGGATATTTTCCTATTTTGGAAGGTTTGTACTTACAATCTATGTGCTTAT	CGCCATTGCTCTTATGACTTTGATACCCAGGGGATCTCCAACTAAATTGG	TMEM117;TMEM117;TMEM117;TMEM117	NM_001286213;NM_001286211;NM_032256;NM_001286212	5'UTR;Body;Body;Body																chr12:44447298-44448039	4	chr12:44447170-44448475	6				1.970432361	0.430835654	8.427602596
311	chr7	93550781	-	cg08038054	58672165		CTTTTCAACCTTTTCTTAAACRTCCRCATTCTCCACTATACATTTATTAC		II			NA	NA	NA	NA	NA	NA		OpenSea	AGCTTCATTTTCTTTTCAGCCTTTTCTTAAGCGTCCGCATTCTCCACTATGCATTTATTA[CG]TTGGTGCAAAACTAATTGCACCAACCTATATATGTAATTAGAGAAAAGTAATTACTTTTG	TTTTCAGCCTTTTCTTAAGCGTCCGCATTCTCCACTATGCATTTATTACG	GNG11	NM_004126	TSS1500								GNG11	ENST00000248564.4	TSS1500	GNG11	ENST00000248564.4	TSS1500	chr7:93550780-93551835	3						TRUE		-1.908266226	-0.402329081	-8.412831369
312	chr12	88423137	+	cg03538663	41694850		AAAAATTCTAAAAATTTAAATTTATATACTTACTAACAACCACTTTCAAC		II			NA	NA	NA	NA	NA	NA		OpenSea	GCAATAGATAATTCTTAAAGACATTTAAATTAGAAGATACCTTCTCTAGCTTTGCAGAAA[CG]CTGAAAGTGGTTGCTAGTAAGCACACAAACTCAAACTTCTAGAATTTTCCTCATTGTTAC	CGCTGAAAGTGGTTGCTAGTAAGCACACAAACTCAAACTTCTAGAATTTT	C12orf50;C12orf50	NM_152589;NM_152589	5'UTR;1stExon								C12orf50;C12orf50;C12orf50;C12orf50;C12orf50;C12orf50;C12orf50	ENST00000298699.2;ENST00000550553.1;ENST00000551944.1;ENST00000551944.1;ENST00000298699.2;ENST00000550553.1;ENST00000546547.1	5'UTR;5'UTR;1stExon;5'UTR;1stExon;1stExon;3'UTR	C12orf50;C12orf50;C12orf50;C12orf50;C12orf50;C12orf50;C12orf50;C12orf50	ENST00000298699.2;ENST00000550553.1;ENST00000551163.1;ENST00000551944.1;ENST00000551944.1;ENST00000298699.2;ENST00000550553.1;ENST00000546547.1	5'UTR;5'UTR;TSS1500;1stExon;5'UTR;1stExon;1stExon;3'UTR					chr12:88422885-88423279	3				1.982626687	0.638582892	8.408582914
313	chr9	36277400	+	cg05844977	4695993		CTTACTACCAATCTAACTATAAAAATCCCTAAACACCAAAAACAAAACAC		II			NA	NA	NA	NA	NA	NA		OpenSea	TCTATTCTTTTCTTTTTTTTTTTTTTTTTTTTTTTTTTTTTTTTGAGATGGAGTCTTGCT[CG]TGTCTTGCTTTTGGTGCTTAGGGACTCTCACAGCCAGATTGGTAGCAAGGGATACTGACC	TTGCTACCAATCTGGCTGTGAGAGTCCCTAAGCACCAAAAGCAAGACACG	GNE	NM_001128227	TSS1500				TRUE				GNE	ENST00000396594.3	TSS1500	GNE;GNE;CLTA	ENST00000543356.1;ENST00000396594.3;ENST00000464497.1	TSS1500;TSS1500;3'UTR	chr9:36277365-36277670	3						TRUE		1.454886832	1.111882857	8.408319799
314	chr8	66542625	+	cg12927915	83640879		ATCTAATAACTCCTTAAATAAAAATAAAACTCTTCAATTTCAAAACCAAC		II			NA	NA	NA	NA	NA	NA	chr8:66546058-66546400	N_Shelf	TTTAAAATAAATCAGGGAAAAAAGAACCAAACACTCTGGGTGTTGGCCTTTTGCATACAA[CG]CTGGCCTTGAAACTGAAGAGTTCCATTCTCATTCAAGGAGCCATTAGATAACTATTCAGT	CGCTGGCCTTGAAACTGAAGAGTTCCATTCTCATTCAAGGAGCCATTAGA	ARMC1	NM_018120	5'UTR								ARMC1;ARMC1;ARMC1	ENST00000458464.2;ENST00000276569.3;ENST00000523384.1	5'UTR;5'UTR;3'UTR	ARMC1;ARMC1;ARMC1;ARMC1;ARMC1;ARMC1	ENST00000458464.2;ENST00000518908.1;ENST00000528721.1;ENST00000519352.1;ENST00000276569.3;ENST00000523384.1	5'UTR;5'UTR;5'UTR;5'UTR;5'UTR;3'UTR								TRUE		1.905147768	0.879997558	8.405807584
315	chr2	70452453	+	cg14434028	15786943		AATTACCCTAACTAACTACAAACTACRATTCACAATAAATAAATATTAAC		II			NA	NA	NA	NA	NA	NA		OpenSea	ATTGATTGGAACTACAAGATATAAAAGCAAAATTTTAAAAAGTCAGAAAGTAAAAAAGCA[CG]CCAACATTTATCCACTGTGAACCGTAGCTTGTAGTTAGCCAGGGCAATTCTGTCCATTCT	CGCCAACATTTATCCACTGTGAACCGTAGCTTGTAGTTAGCCAGGGCAAT	TIA1;TIA1	NM_022173;NM_022037	Body;Body								TIA1;C2orf42	ENST00000482876.1;ENST00000470096.1	TSS1500;3'UTR	TIA1;TIA1;TIA1;TIA1;C2orf42;TIA1;TIA1;TIA1;TIA1	ENST00000477044.2;ENST00000482876.1;ENST00000474699.1;ENST00000474809.2;ENST00000470096.1;ENST00000477415.1;ENST00000496096.1;ENST00000454815.2;ENST00000474809.2	3'UTR;TSS1500;TSS1500;ExonBnd;3'UTR;3'UTR;3'UTR;5'UTR;3'UTR										1.975494107	0.325637318	8.403643154
316	chr6	509762	+	cg10934068	73629521		AAACAACATTAAACCRAATACCTTAAAATCCRCCTATATTTAAAAAAACC		II			NA	NA	NA	NA	NA	NA		OpenSea	TTAACCTATACCAAGAATGCAAACTTTTCCATGAAGCATTTCCTGTTGTAATTGGAAAGA[CG]GCTCCTTTAAACACAGGCGGATTTCAAGGTACTCGGCCTAATGTTGTTTTGACGCATAAC	CGGCTCCTTTAAACACAGGCGGATTTCAAGGTACTCGGCCTAATGTTGTT	EXOC2;EXOC2	NR_073064;NM_018303	Body;Body														chr6:509680-509930	3								2.078840737	0.033905462	8.399703524
317	chr13	29875027	+	cg00252121	43687927		ATCTTAATCTTAAATATTCCAACCTCCAAAACTATAAAAAATAAATATTC		II			NA	NA	NA	NA	NA	NA		OpenSea	CTTTATCTTAGTCTATTCAAGCCACTATAAAAAAATTAAGACTGAGCGGCTTATAAACAA[CG]AACATTTATTTTTCACAGTTCTGGAGGCTGGAACATCCAAGATCAAGACACTGGAAGAAG	TCTTGATCTTGGATGTTCCAGCCTCCAGAACTGTGAAAAATAAATGTTCG	MTUS2	NM_001033602	Body				TRUE														chr13:29875014-29875617	4		TRUE		1.604490949	0.777521658	8.397784042
318	chr12	41807607	-	cg26906638	49803915		TTTTTAATCCAACTTACCACTCTCTAACTTTTAAATAAAATATTAAAACC		II			NA	NA	NA	NA	NA	NA		OpenSea	TATGTCTTGTTTTTTTAATCCAACTTGCCACTCTCTGACTTTTAAGTGGGGTGTTAAGAC[CG]TTTACATTCAAGGTTAATATTGATATATGAGGTTTTGATCCTACCATGAAGTTGTTAGTT	CGGTCTTAACACCCCACTTAAAAGTCAGAGAGTGGCAAGTTGGATTAAAA	PDZRN4	NM_001164595	Body								RP11-413B19.2;RP11-413B19.2	ENST00000548450.1;ENST00000547168.1	TSS1500;3'UTR	RP11-413B19.2;RP11-413B19.2	ENST00000548450.1;ENST00000547168.1	TSS1500;3'UTR										1.570354183	0.188801855	8.39758282
319	chr11	19222395	-	cg05895618	79792595		ATCCCAAATATAAACTAAAAACACAAACCATCCCCAATTTCCCACTCTTC		II			NA	NA	NA	NA	NA	NA		OpenSea	ATTGAGATTTAATCCCAGATGTAAACTGAGGACACAGGCCATCCCCAATTTCCCACTCTT[CG]TGCTGTTCACTTATACCCTTCCCTGCATAGAGCTGCCTCTACCTCCCTCCAGCCCTGACA	TCCCAGATGTAAACTGAGGACACAGGCCATCCCCAATTTCCCACTCTTCG	CSRP3;CSRP3	NM_001127656;NM_003476	5'UTR;5'UTR				TRUE				CSRP3;CSRP3;RP11-428C19.4	ENST00000265968.3;ENST00000533783.1;ENST00000527978.1	5'UTR;5'UTR;5'UTR	CSRP3;CSRP3;RP11-428C19.4	ENST00000265968.3;ENST00000533783.1;ENST00000527978.1	5'UTR;5'UTR;5'UTR			chr11:19221967-19222646	6	chr11:19221919-19222695	4		TRUE		-2.26873394	-1.941061735	-8.397094034
320	chr12	81028423	+	cg04584923	25645522		CRAAAACCTAAACCATTAATACATTTAAATATAAAACCAAAAAAACTTAC		II			NA	NA	NA	NA	NA	NA		OpenSea	ATAGTTCCTTTATATGACAAATCAATGACATAGCTAGAGAGAAGAGAAACAAGATCACAA[CG]TAAGTCTTCTTGGCTCTATATTTAAATGTACCAATGGCTCAGGCCTTCGTCAACTAATTC	GAAGGCCTGAGCCATTGGTACATTTAAATATAGAGCCAAGAAGACTTACG	PTPRQ	NM_001145026	Body											PTPRQ	ENST00000549355.1	TSS200										1.677214834	0.469557542	8.395336905
321	chr5	72804051	+	cg26378548	20641863		TTCCCAAAACTCRCTACAAAAATAACATTCAAAACTATACTAATTAAAAC		II			NA	NA	NA	NA	NA	NA		OpenSea	CAGTTTTCAGCTTTTCCAAAACAATGATTAGAAAAGTCTTCTATTCACATAAGTTTTCAT[CG]CTCCAATCAGCACAGTCTTGAATGCCATTTTTGCAGCGAGTTCTGGGAATGCAGGCACAG	CGCTCCAATCAGCACAGTCTTGAATGCCATTTTTGCAGCGAGTTCTGGGA											AC099522.1	ENST00000327891.6	TSS1500	AC099522.1	ENST00000327891.6	TSS1500										1.899733086	0.616675108	8.389900412
322	chr7	133198736	-	cg14805382	1664233		TTCCATTAAATAATATTTTCCTAACACATTATAACTAACTAACTCAAAAC		II			NA	NA	NA	NA	NA	NA		OpenSea	AAAATTGGCTGTTCCATTGGGTAGTGTTTTCCTAGCACATTGTGGCTGGCTGGCTCAGGG[CG]CTATATCATGCTTATTAATTTATGTATGTAATGTGATACTTAGCATTTATTGTTTGTTAT	CGCCCTGAGCCAGCCAGCCACAATGTGCTAGGAAAACACTACCCAATGGA	EXOC4	NM_021807	Body				TRUE							EXOC4;EXOC4	ENST00000486013.1;ENST00000486409.1	5'UTR;5'UTR								TRUE		1.719074071	0.486365958	8.387343941
323	chr22	24861780	+	cg01595413	3700917		ACRTAACCAAAATAAAAACCACATTCCTTTTACAACCTAATCTCAAAAAC		II			NA	NA	NA	NA	NA	NA		OpenSea	GTGGGCTGAACTTGGTGACTCACTGCTGATAACAAGAATACAACAAAAGTGATGGGATAT[CG]CTTCTGAGATTAGGTTGCAAAAGGAATGTGGCTTCCATCTTGGTCACGCTTCCTCTCTTA	CGCTTCTGAGATTAGGTTGCAAAAGGAATGTGGCTTCCATCTTGGTCACG	ADORA2A-AS1;ADORA2A-AS1	NR_028484;NR_028483	Body;Body								UPB1;C22orf45;C22orf45;C22orf45	ENST00000413389.2;ENST00000326341.4;ENST00000543438.1;ENST00000427813.2	TSS1500;5'UTR;5'UTR;3'UTR	UPB1;C22orf45;C22orf45;C22orf45;C22orf45	ENST00000413389.2;ENST00000326341.4;ENST00000543438.1;ENST00000427813.2;ENST00000412790.1	TSS1500;5'UTR;5'UTR;3'UTR;3'UTR	chr22:24861565-24861855	3								-1.486414221	0.657456785	-8.387191558
324	chr2	135988809	+	cg14165048	91668572		TAACTACTCTAACCAAATTATCTTACCTCTCTAAAACTACAATTTCTTCC		II			NA	NA	NA	NA	NA	NA		OpenSea	TAACTCATTTAATCCTCACATCAGCTCTATGAAGTCAATACTAGTATTATTATAACATTT[CG]GAAGAAACTGCAGCTTTAGAGAGGTAAGATAACTTGGTTAGAGCAGTTATATAACAAAAA	CGGAAGAAACTGCAGCTTTAGAGAGGTAAGATAACTTGGTTAGAGCAGTT	ZRANB3;ZRANB3;ZRANB3	NM_001286569;NM_032143;NM_001286568	Body;Body;Body								ZRANB3;ZRANB3;ZRANB3	ENST00000538542.1;ENST00000397448.2;ENST00000283060.5	TSS1500;3'UTR;5'UTR	ZRANB3;ZRANB3;ZRANB3;ZRANB3;ZRANB3	ENST00000412849.1;ENST00000538542.1;ENST00000403017.2;ENST00000452187.1;ENST00000283060.5	5'UTR;TSS1500;3'UTR;3'UTR;5'UTR										1.978021966	0.98727568	8.38493872
325	chr8	75353923	-	cg24174782	74712108		TCCTCAAAACTTCCACATTTTATTATTCTAACTCCAAATTAAAATAATCC		II			NA	NA	NA	NA	NA	NA		OpenSea	AATTAGCAAAGTCCTCAAAACTTCCACATTTTGTTATTCTAACTCCAAGTTGAAATGATC[CG]TAATATTACAGTTTTTAGTATTTATAACTTAAAATTTAATCTAAGAATTGGCATTAAATT	CGGATCATTTCAACTTGGAGTTAGAATAACAAAATGTGGAAGTTTTGAGG							TRUE							GDAP1	ENST00000524195.1	5'UTR										1.687372407	0.610460656	8.379156691
326	chr12	23117337	-	cg06712980	71764566		TCTCCTTATACAAAAAATATATAAATCTAATTCTTACTTCACTCAATATC		II			NA	NA	NA	NA	NA	NA		OpenSea	ATGAAATTGTGTCTCCTTATACAAAAGGTATGTGAGTCTGGTTCTTGCTTCACTCAATAT[CG]TTGAAAATGTTTATTTCTGGCCATGAAAAAAGCAATCTATCTACCTAAATCAGAATGTTC	CTCCTTATACAAAAGGTATGTGAGTCTGGTTCTTGCTTCACTCAATATCG											RP11-114G22.1;RP11-114G22.1	ENST00000540895.1;ENST00000538317.1	TSS200;5'UTR	RP11-114G22.1;RP11-114G22.1	ENST00000540895.1;ENST00000538317.1	TSS200;5'UTR										1.6532342	0.893508483	8.378309996
327	chr4	122723875	-	cg26557993	46670211		CAAAATTCTTAAACAAATTTCCTATAAACTTATATCTCCAAAACTCAATC		II			NA	NA	NA	NA	NA	NA	chr4:122722335-122722758	S_Shore	CTTTATCTTTGCAGAGTTCTTGGACAGGTTTCCTGTGAACTTGTGTCTCCAAAACTCAAT[CG]GGCAACAGAAGGTATTCTTTTTTTTAACCTTGAACTCTCTCAGATGGCCGCTCCAGCTTT	AGAGTTCTTGGACAGGTTTCCTGTGAACTTGTGTCTCCAAAACTCAATCG	EXOSC9;EXOSC9	NM_001034194;NM_005033	Body;Body								EXOSC9	ENST00000509980.1	5'UTR	EXOSC9;EXOSC9;EXOSC9	ENST00000508212.1;ENST00000511454.1;ENST00000509980.1	TSS200;ExonBnd;5'UTR										1.786805301	0.16623137	8.373814574
328	chr2	63029155	-	cg04741218	56688966		TATCCCAAATACTACTAATACAATTAATCACAAAATATACTCTAAAAAAC		II			NA	NA	NA	NA	NA	NA		OpenSea	CTTTTAACAAATATCCCAGGTGCTGCTGATGCAGTTGGTCACAGGATATACTCTGAGGAA[CG]CAGCCCAAGAGATAACTGTTTAACCACTCTGAACACCTTCCTAGAAAAGGCTCACAGCCT	ATCCCAGGTGCTGCTGATGCAGTTGGTCACAGGATATACTCTGAGGAACG	EHBP1;EHBP1;EHBP1;EHBP1	NM_001142616;NM_001142615;NM_015252;NM_001142614	Body;Body;Body;Body											EHBP1;EHBP1	ENST00000494958.1;ENST00000426940.1	5'UTR;5'UTR	chr2:63029060-63029230	3								1.812155154	0.034533268	8.371292996
329	chr16	50407774	+	cg03362815	21629195	4668346	AATAAAACTATTCCCTAAACAATTAATATTCCCAATCCCCCCTCACCCCA	AATAAAACTATTCCCTAAACAATTAATATTCCCAATCCCCCCTCGCCCCG	I	C	Grn	NA	NA	NA	NA	NA	NA		OpenSea	GGGGTGGGTAGAAGCAGAGAAAGAGGTGGTCCCAGCCTCAGCCCCGTGCCACAGTGGTGG[CG]GGGCGAGGGGGGATTGGGAACATCAACTGTCCAGGGAACAGTCCCACCCTGTGGGAGGTG	CGGGGCGAGGGGGGATTGGGAACATCAACTGTCCAGGGAACAGTCCCACC							TRUE										chr16:50407545-50407830	3						TRUE		-1.38955614	1.305625517	-8.370427294
330	chr9	5608645	+	cg05579534	26633228		AAAAAATATAACCAACTTCCACAATTACATACAATCAAATCTCTAAATCC		II			NA	NA	NA	NA	NA	NA		OpenSea	CAAATGTAATCAGTCAAGGTTTGTTCATAGAAGTAGAACTACTAAGATAAATTGACAAAA[CG]GATTTAGAGACTTGACTGTATGCAATTGTGGAAGCTGGTTATACTCTCTAGGGGAGGCTG	CGGATTTAGAGACTTGACTGTATGCAATTGTGGAAGCTGGTTATACTCTC																	chr9:5608620-5609310	3								-1.460095027	-1.913688584	-8.370263458
331	chr4	68288521	-	cg22584296	4740337		AAACTATAATACCCAATTATTTAATCAAACATCAATCTAAACATTACTAC		II			rs114017390	0.020833	NA	NA	NA	NA		OpenSea	TCAACATGACTAGGCTGTGGTACCCAGTTGTTTGGTCAAACATCAATCTAGACATTGCTG[CG]AAGGTGTTTTTAGATATGATTAATATGCAAATCAATAGATTATCCTCCATAATATGAGTG	CGCAGCAATGTCTAGATTGATGTTTGACCAAACAACTGGGTACCACAGCC	LOC101927237	NR_110747	TSS1500								RP11-584P21.2;RP11-584P21.2	ENST00000502400.1;ENST00000505155.1	3'UTR;TSS1500	RP11-584P21.2;RP11-584P21.2	ENST00000502400.1;ENST00000505155.1	3'UTR;TSS1500										1.71614406	0.714405236	8.358361683
332	chr11	85335518	+	cg09452922	2743332		ATCACCTTAAATCTTTTTCTCTCTTCATTATTTCATATAATAAACATAAC		II			NA	NA	NA	NA	NA	NA	chr11:85339343-85339629	N_Shelf	ATAAACACTTGGCTCAGTGAGGATAGTTATTGTTTAGAATCACATTAAGTCTAGCTTTTT[CG]TCATGTCTACCACATGAAACAATGAAGAGAGAAAAAGACTCAAGGTGACAGAGGACAGTG	CGTCATGTCTACCACATGAAACAATGAAGAGAGAAAAAGACTCAAGGTGA	DLG2	NM_001142699	5'UTR								DLG2;DLG2	ENST00000472545.2;ENST00000376104.2	3'UTR;5'UTR	DLG2;DLG2;DLG2	ENST00000472545.2;ENST00000526147.1;ENST00000376104.2	3'UTR;3'UTR;5'UTR								TRUE		1.714360925	1.175803823	8.351515387
333	chr5	94316127	+	cg07218995	71612911		CATTAAATTCCAATACTATACTAAAAACATTCAAACTACCTCTACATTCC		II			NA	NA	NA	NA	NA	NA		OpenSea	TTCATTAATACAAAAATTCTAGTTACAAACCCAGTAACATATGACACATGATCATATAGA[CG]GAATGTAGAGGCAGCTTGAATGCTTCCAGCACAGCACTGGAATTCAATGAAATATTGAAT	CGGAATGTAGAGGCAGCTTGAATGCTTCCAGCACAGCACTGGAATTCAAT	MCTP1;MCTP1;MCTP1	NM_001002796;NM_001297777;NM_024717	Body;Body;Body								CTC-558O19.1	ENST00000503710.1	5'UTR	CTC-558O19.1;MCTP1;MCTP1;MCTP1	ENST00000503710.1;ENST00000512568.1;ENST00000512425.1;ENST00000513695.1	5'UTR;TSS1500;5'UTR;3'UTR										1.851446662	0.841692893	8.346221154
334	chr1	183880255	-	cg12605529	92685906		ATCTTTATCAAAAAATTCTCTAAAACCTAAACTAAAAATATATCCCTCCC		II			NA	NA	NA	NA	NA	NA		OpenSea	ATCACGAGTTTATCTTTATCAGGGGATTCTCTGAAGCCTGGGCTGAAGGTATATCCCTCC[CG]CAAGATTTTCTTTTTTTTTAAGAAAAAATCTAGTTTACTAGCGGTGTCACCGGTTGAGAG	CGGGAGGGATATACCTTCAGCCCAGGCTTCAGAGAATCCCCTGATAAAGA	RGL1;RGL1;RGL1;RGL1;RGL1	NM_015149;NM_001297670;NM_001297669;NM_001297671;NM_001297672	Body;Body;Body;Body;Body														chr1:183879980-183880430	3								1.977898309	0.591956794	8.341514829
335	chr16	68348754	-	cg04970945	68642108		TCTCTCCCTCCCAAAAATAAATCTCTTTAAAAAAACAAACCATACAAAAC		II			rs79104152	0.034722	NA	NA	NA	NA	chr16:68344306-68345246	S_Shelf	GCGGTGGTGTTTCTCTCCCTCCCAGAAATAGATCTCTTTGGGGAGACAGGCCATACAAGA[CG]TGAATCTGGTGACATTTTACTTGTTTGAAGCAAAATTTTTTTAGATGATGGAGGGTTTTT	CGTCTTGTATGGCCTGTCTCCCCAAAGAGATCTATTTCTGGGAGGGAGAG	PRMT7;PRMT7;PRMT7	NM_001184824;NM_019023;NM_001290018	5'UTR;5'UTR;5'UTR								PRMT7;PRMT7;PRMT7;PRMT7;PRMT7	ENST00000449359.3;ENST00000348497.4;ENST00000339507.5;ENST00000563562.1;ENST00000564441.1	5'UTR;5'UTR;5'UTR;TSS1500;5'UTR	PRMT7;PRMT7;PRMT7;PRMT7;PRMT7;PRMT7;PRMT7;PRMT7;PRMT7;PRMT7;PRMT7;PRMT7;PRMT7;PRMT7;PRMT7;PRMT7;PRMT7;PRMT7	ENST00000566657.1;ENST00000565745.1;ENST00000569571.1;ENST00000566341.1;ENST00000569047.2;ENST00000562050.1;ENST00000565983.1;ENST00000441236.1;ENST00000339507.5;ENST00000568975.1;ENST00000563562.1;ENST00000561806.1;ENST00000562456.1;ENST00000566430.2;ENST00000564050.1;ENST00000564441.1;ENST00000565356.1;ENST00000563520.1	5'UTR;5'UTR;5'UTR;5'UTR;5'UTR;5'UTR;5'UTR;5'UTR;5'UTR;TSS1500;TSS1500;TSS1500;TSS1500;TSS1500;5'UTR;5'UTR;5'UTR;5'UTR	chr16:68348445-68348755	3								1.858847197	0.048315093	8.333727557
336	chr1	822774	+	cg06919059	32638542		CAAACTCCACAACTTCACTAATAATACTTAAATTCATAATACATATTACC		II			NA	NA	NA	NA	NA	NA		OpenSea	GTAACATCTGCCATTTATAAAATTTCTGTAGAGTTAATAGAACTTTTCCTGAAGGGAGGC[CG]GCAATATGCATCATGAATTCAAGCACTACCAGTGAAGTTGTGGAGTTTGAAGTGGTACTC	AAACTCCACAACTTCACTGGTAGTGCTTGAATTCATGATGCATATTGCCG																					chr1:822621-823589	3				1.744823018	0.543823127	8.331109774
337	chr3	47139139	+	cg02359935	86660536		ACAAATAAAACATATCTTTTCTCCCTAATAACTCACTATATCTACTATAC		II			NA	NA	NA	NA	NA	NA		OpenSea	GAAGAACACTCAAAGTTTAGAGTACCAAACAAAGACAAACCAATAACAAGAGATTAGAAA[CG]TACAGCAGACATAGTGAGCTATCAGGGAGAAAAGATATGTTTTACTTGTACTTAGGAGTT	CGTACAGCAGACATAGTGAGCTATCAGGGAGAAAAGATATGTTTTACTTG	SETD2	NM_014159	Body				TRUE				SETD2	ENST00000543224.1	3'UTR	SETD2;SETD2;SETD2;SETD2	ENST00000543224.1;ENST00000431180.1;ENST00000330022.7;ENST00000484689.1	3'UTR;3'UTR;3'UTR;3'UTR			chr3:47138332-47139206	5						1.413922721	1.293271604	8.328611796
338	chr3	166106211	-	cg00320779	70620283		ATACATTATTTTCTATTTTTACTTATTTTCCACTCATTTCTCATACCTAC		II			rs76959254	0.038884	NA	NA	NA	NA		OpenSea	CAATGAGGAATATGCATTGTTTTCTGTTTTTGCTTATTTTCCACTCATTTCTCATACCTA[CG]ATTAGGCAAAATAACAAAATTTACAAAATTAACTTATTCATGACCTTATGTGAAAAACTA	CGTAGGTATGAGAAATGAGTGGAAAATAAGCAAAAACAGAAAACAATGCA																					chr3:166106095-166106658	3				1.951259528	0.656298296	8.327779055
339	chr11	108163424	-	cg09493837	59636580		RTAACTTCTCCCTTTATTATAACTTATTAAATCAAATTTACCAAACAACC		II			NA	NA	NA	NA	NA	NA		OpenSea	TGTGTCATTACGTAGCTTCTCCCTTTGTTGTGACTTATTAAGTCAGGTTTGCCAGACAGC[CG]TGACTTACTGTAAGGATGCTCTAGAAAACCATCTTCATGTTATTGTTGGTACACTTATAC	CGGCTGTCTGGCAAACCTGACTTAATAAGTCACAACAAAGGGAGAAGCTA	ATM	NM_000051	Body											ATM;ATM	ENST00000531957.1;ENST00000524792.1	TSS1500;5'UTR										1.785964558	1.225579216	8.325087386
340	chr9	3690422	-	cg06293861	38642207		AACAACTTTTTTCAAATCCTAATTATCAAATACTAAAATAATATTTCCTC		II			rs181595021	0.011	NA	NA	NA	NA		OpenSea	TCAATGATGAAAGCAACTTTTTTCAGATCCTAGTTGTCAAATACTGAAATAATGTTTCCT[CG]ATTTTTGGTGCTACTTACCATATAGAGGCTATTGTCATAATATACCTTTAGTTTAATTTA	CGAGGAAACATTATTTCAGTATTTGACAACTAGGATCTGAAAAAAGTTGC	RFX3-AS1	NR_121586	Body								RP11-509J21.4;RP11-509J21.3	ENST00000438147.1;ENST00000427722.1	TSS1500;5'UTR	RP11-509J21.4;RP11-509J21.3	ENST00000438147.1;ENST00000427722.1	TSS1500;5'UTR										1.757161502	0.555268966	8.321352242
341	chr12	12849096	+	cg06928346	28700185	77667941	TTTTAACACACAAAAATTTCAAAACTTTCCACCTAATAAAAAACAATCCA	TTTTAACGCGCAAAAATTTCAAAACTTTCCGCCTAATAAAAAACGATCCG	I	A	Red	NA	NA	NA	NA	NA	NA	chr12:12849067-12849270	Island	GTGGTGTTGTGTACGTGAATCCATCAGATCAACGCGACGGACACTCCCCAAGGGCCAAAT[CG]GACCGCCTCTCACTAGGCGGAAAGTTTTGAAACTTTTGCGCGCTAAAAATGATGAGCCAG	CGGACCGCCTCTCACTAGGCGGAAAGTTTTGAAACTTTTGCGCGCTAAAA	GPR19;GPR19	NM_006143;NM_006143	1stExon;5'UTR			CDMR	TRUE	12:12740229-12740497	12:12848817-12850273	Promoter_Associated	GPR19;GPR19;GPR19	ENST00000332427.2;ENST00000332427.2;ENST00000537507.1	1stExon;5'UTR;3'UTR	GPR19;GPR19;GPR19;GPR19;GPR19;GPR19;GPR19	ENST00000545876.1;ENST00000332427.2;ENST00000540796.1;ENST00000332427.2;ENST00000540796.1;ENST00000545876.1;ENST00000537507.1	1stExon;1stExon;1stExon;5'UTR;5'UTR;3'UTR;3'UTR	chr12:12849060-12849275	3						TRUE		-1.282271405	-0.700963577	-8.32039868
342	chr9	104637662	+	cg25102652	91721334		AAACATCATAAATCAAAATCTATATTTCCACAAAATACCCAAAAAATCAC		II			rs80011017	0.020833	NA	NA	NA	NA		OpenSea	AACTGGCCTGGATTCCTAGTCTTTGGATTACATGCAGAACTTCTTATACTTTCATGTACA[CG]TGATTCCCTGGGCATCTTGTGGAAATACAGATTCTGATTCATGATGTCTGAAGTAGGCTG	GACATCATGAATCAGAATCTGTATTTCCACAAGATGCCCAGGGAATCACG																					chr9:104637561-104638182	3				-1.396947608	0.784502983	-8.319702823
343	chr8	99659081	+	cg16089678	6631238		AAAAAAAACCAATTAAAAAACCTCTACAATAATCCAAATAAAAAATAATC		II			NA	NA	NA	NA	NA	NA		OpenSea	ATATATCCAAAACCTGATTAGGTCTTACCACCTCCACTGTTACCAACCTAACACATGCCA[CG]ATCATCTCTCACTTGGATTACTGCAGAGGCCTCCCAACTGGCCTCTTTCCTTCTATCTTT	AAAGAGGCCAGTTGGGAGGCCTCTGCAGTAATCCAAGTGAGAGATGATCG	STK3;STK3;STK3	NM_006281;NM_001256313;NM_001256312	Body;Body;Body		chr8:99658802-99658802									STK3;STK3	ENST00000518582.1;ENST00000424861.2	3'UTR;3'UTR										1.875387717	0.19867272	8.319619758
344	chr8	11640100	-	cg20741980	26629577		ACAAAATCATCTAACACAAAACTTATTCTATAAAATATTAAATATCTCAC		II			NA	NA	NA	NA	NA	NA		OpenSea	CCTACAGTTGGGCAAAATCATCTAACACAAAGCTTGTTCTATAAAATGTTGAATATCTCA[CG]TAATTTATTGAATGCTGTACTGAAAATGAAGGTTTTATAGGTACTCAAAGTATGGCTTTT	CGTGAGATATTCAACATTTTATAGAACAAGCTTTGTGTTAGATGATTTTG	NEIL2;NEIL2;NEIL2;NEIL2	NM_001135747;NM_001135748;NM_145043;NM_001135746	Body;Body;Body;Body											NEIL2	ENST00000524741.1	TSS200										1.67964175	0.458586301	8.313864422
345	chr7	16307431	-	cg10040125	15719224		TATACAATCTACCTCCAAAATCTATTAATTCCACAATTAAAAATTCRAAC		II			NA	NA	NA	NA	NA	NA		OpenSea	TTCTGTCTAAATGTACAGTCTGCCTCCAGAATCTGTTGGTTCCACAGTTAAGGATTCGAG[CG]TGGGTCAAAAACATTTGAAAAACAAAACTAAACAATAAAAATACAAATTTATAAAAATAC	CGCTCGAATCCTTAACTGTGGAACCAACAGATTCTGGAGGCAGACTGTAC	ISPD;ISPD;ISPD-AS1;ISPD-AS1	NM_001101426;NM_001101417;NR_038947;NR_038946	Body;Body;Body;Body								AC004741.4;AC004741.3	ENST00000436328.1;ENST00000438573.1	TSS1500;5'UTR	AC004741.4;AC004741.3;AC004741.3	ENST00000436328.1;ENST00000438573.1;ENST00000457112.1	TSS1500;5'UTR;5'UTR					chr7:16300752-16310018	6				1.705533716	0.612483277	8.3123133
346	chr9	104231547	+	cg07605566	31649940		ATCACATAATATAAAAATACCCTTCTTTAAACCCTAAAAAATTTTTAACC		II			NA	NA	NA	NA	NA	NA		OpenSea	CAGGCCTGTGGTTCCCTATGGAAACACTGACAAGAACAGGTGGAAGAAATATGTGGTCTT[CG]GTTAAAAACTCTTCAGGGTTCAAAGAAGGGCACTCTCACATCATGTGATGGGTGAGCTCT	CGGTTAAAAACTCTTCAGGGTTCAAAGAAGGGCACTCTCACATCATGTGA	TMEM246-AS1;TMEM246-AS1;TMEM246-AS1;TMEM246-AS1	NR_121575;NR_121574;NR_121576;NR_121573	TSS200;TSS200;Body;Body								RP11-490D19.6;RP11-490D19.6;RP11-490D19.6;RP11-490D19.6	ENST00000431507.1;ENST00000425734.1;ENST00000424154.1;ENST00000450109.1	TSS200;TSS200;5'UTR;5'UTR	RP11-490D19.6;RP11-490D19.6;RP11-490D19.6;RP11-490D19.6	ENST00000431507.1;ENST00000425734.1;ENST00000424154.1;ENST00000450109.1	TSS200;TSS200;5'UTR;5'UTR	chr9:104231325-104231755	3								-1.78073723	1.384235888	-8.309636321
347	chr7	29951408	+	cg04883232	48602928		ATATTTTCTCCTAAAAATTTTACAATTTCAAATCCTACATTTAAATCTTC		II			rs10267608	0.019186	NA	NA	NA	NA		OpenSea	ATAGAAGAATGAAGTTGGACCCCTTCTAATATCATGTACAAAAATTAACTCAAAATGAAT[CG]AAGACCTAAATGTAGGACCTGAAACTGTAAAACTCTTAGGAGAAAACACAGGGCAAAACC	CGAAGACCTAAATGTAGGACCTGAAACTGTAAAACTCTTAGGAGAAAACA	WIPF3	NM_001080529	Body								snoU13	ENST00000459368.1	TSS1500	snoU13	ENST00000459368.1	TSS1500										1.802004483	0.590240011	8.306419022
348	chr14	23066724	+	cg16614489	44602553		ACAACRCCATTAATTAAATACTCCTACAAAAAACCTAAATACCAAATTTC		II			NA	NA	NA	NA	NA	NA	chr14:23067443-23067773	N_Shore	AGTATTTGCTTTATTTAAATCTGGAATTTACATTTAACTAGGTGTCCTGTATTTTAGTTT[CG]AAATCTGGCATCCAGGCCCTTTGTAGGAGCATTCAACCAATGGCGTTGTCTCCACAAACA	CAACGCCATTGGTTGAATGCTCCTACAAAGGGCCTGGATGCCAGATTTCG	ABHD4	NM_022060	TSS1500						14:23066347-23068129	Promoter_Associated	AL160314.1;AL160314.1;ABHD4;ABHD4	ENST00000536432.1;ENST00000536432.1;ENST00000428304.2;ENST00000544562.1	3'UTR;1stExon;TSS1500;TSS1500	AL160314.1;AL160314.1;ABHD4;ABHD4;ABHD4;ABHD4;ABHD4;ABHD4;ABHD4	ENST00000536432.1;ENST00000536432.1;ENST00000428304.2;ENST00000216327.6;ENST00000537243.1;ENST00000544562.1;ENST00000542041.1;ENST00000539344.1;ENST00000418446.2	3'UTR;1stExon;TSS1500;TSS1500;TSS1500;TSS1500;TSS1500;TSS1500;TSS1500	chr14:23066660-23067010	3								-1.358353402	0.26296253	-8.301988105
349	chr6	119378161	+	cg05014601	17656568		ATCCTACTACTCAAAATCTAATTCCAAAAATTCAAAAAATTACAACCTTC		II			NA	NA	NA	NA	NA	NA		OpenSea	GAACTTAATCATATTGAGAAATTTATTCCACAGTATGTTTAAGAATTAACCCATTTATGC[CG]AAGGTTGCAATTTTTTGAATTTTTGGAATCAGACCTTGAGCAGTAGGATATAAATAATTC	TCCTACTGCTCAAGGTCTGATTCCAAAAATTCAAAAAATTGCAACCTTCG	FAM184A;FAM184A;FAM184A	NM_024581;NM_001288576;NM_001100411	Body;5'UTR;5'UTR								Y_RNA;FAM184A;FAM184A;FAM184A	ENST00000410717.1;ENST00000522284.1;ENST00000368475.4;ENST00000352896.5	TSS1500;5'UTR;5'UTR;5'UTR	Y_RNA;FAM184A;FAM184A;FAM184A	ENST00000410717.1;ENST00000522284.1;ENST00000368475.4;ENST00000352896.5	TSS1500;5'UTR;5'UTR;5'UTR										1.87523385	0.806358184	8.293923092
350	chr1	219444794	-	cg19091291	25707141		AACTTTTTTCCTTTAACATTTTCTATTTTTCTAACTAAAAAACCRACTCC		II			rs6679287	0.198765	NA	NA	NA	NA		OpenSea	TTTTTTCTGAAGGCTTTTTTCCTTTGACATTTTCTATTTTTCTAACTAAAAGACCGGCTC[CG]TGAGTTTAAAGGATTATAATCTTTTGCATTTGTATTTTTCTGCATGCATTGAAGAGCATT	CGGAGCCGGTCTTTTAGTTAGAAAAATAGAAAATGTCAAAGGAAAAAAGC							TRUE														chr1:219444612-219446074	4		TRUE		1.402370678	0.80896252	8.293749067
351	chr13	26352738	+	cg17121400	3663557		TCAAACACCTCCATTCCAAACATTATACCAAACACTAAAATTAATCAAAC		II			NA	NA	NA	NA	NA	NA		OpenSea	CCGCTAGTTTCACTTCCTTGACCATCTCCGCTGTAGCTAGGATACGATTTCTGAAACATA[CG]TCTGATCAATTCCAGTGTCTGGCACAATGTCTGGAATGGAGGTGCTTGAAAATGCTGGCA	CGTCTGATCAATTCCAGTGTCTGGCACAATGTCTGGAATGGAGGTGCTTG	ATP8A2	NM_016529	Body								ATP8A2	ENST00000491840.1	5'UTR	ATP8A2;ATP8A2	ENST00000281620.6;ENST00000491840.1	3'UTR;5'UTR	chr13:26352520-26352835	3								-1.492297878	0.011268843	-8.292562274
352	chr13	22102098	+	cg08843804	9747377		ATAATCCAATCTCTTTAAAAAACAAAATTCACAAAATTATACTTAACAAC		II			NA	NA	NA	NA	NA	NA		OpenSea	ATTCTGTCAGTTACAATGCTTATCTAGAAATATTAAGATGGAACCATTCTAAAATATGAC[CG]CTGTTAAGTACAATTTTGTGAATCCTGTTTTCCAAAGAGATTGGATTATCCCACCTATTG	CGCTGTTAAGTACAATTTTGTGAATCCTGTTTTCCAAAGAGATTGGATTA	MICU2	NM_152726	Body								snoU13	ENST00000459621.1	TSS200	snoU13;EFHA1;EFHA1	ENST00000459621.1;ENST00000476895.1;ENST00000469058.1	TSS200;3'UTR;3'UTR										1.935185697	0.609802827	8.288730547
353	chr5	132416006	-	cg26144819	99692549	90691373	ATAACTTAATATAATAATATTCACTTATAATACCAACTACTCAAAAAACA	ATAACTTAATATAATAATATTCGCTTATAATACCGACTACTCGAAAAACG	I	A	Red	NA	NA	NA	NA	NA	NA		OpenSea	AAATACAAAAAAGTAGCTTGATGTGGTGGTGTTCGCTTGTAGTACCGGCTACTCGGGAGG[CG]GAGGTGGGAGGATCACCTGAGCTTAGTAAGTCGAGGCTGCAGCGAACCATGATCACACCA	CGCCTCCCGAGTAGCCGGTACTACAAGCGAACACCACCACATCAAGCTAC	HSPA4	NM_002154	Body				TRUE				HSPA4	ENST00000504328.1	5'UTR	HSPA4	ENST00000504328.1	5'UTR								TRUE		1.365268502	0.761196192	8.288162573
354	chr12	10959721	-	cg23342872	85808108	98615874	CATACAATAATATTTTCATCTACTATTATTTCAACATTATTATTCTTCCA	CATACAATAATATTTTCATCTACTATTATTTCGACGTTATTATTCTTCCG	I	A	Red	rs60652912	0.019965	NA	NA	NA	NA		OpenSea	AATTCTTCGAATCATGCAATAATGTTTTCATCTGCTGTTATTTCGACGTTGTTATTCTTC[CG]GAAGTGTTCAGCTCTCCTCTGAAATAGGATTGTCTCTACACTCCTGAAGATGAAACCAAC	CATGCAATAATGTTTTCATCTGCTGTTATTTCGACGTTGTTATTCTTCCG	TAS2R8	NM_023918	TSS200								TAS2R8;TAS2R8	ENST00000240615.2;ENST00000240615.2	1stExon;5'UTR	TAS2R8;TAS2R8	ENST00000240615.2;ENST00000240615.2	1stExon;5'UTR										1.743325372	1.293143578	8.286126607
355	chr1	119456780	-	cg27311171	31650286		TTCTTACCTATTTCTCCCAAAATCTCTAAATCCTTTAACAAAAAAATTTC		II			NA	NA	NA	NA	NA	NA		OpenSea	TTCCCCAGTGATTCTTACCTGTTTCTCCCAGAATCTCTGAATCCTTTAGCAAAAGGGTTT[CG]GTCAATTTTTAATCTGGTAATCTGGAAACAAACAAATAAGTATGAATTGCTTTTATATTA	TCTTACCTGTTTCTCCCAGAATCTCTGAATCCTTTAGCAAAAGGGTTTCG	TBX15	NM_152380	Body											TBX15	ENST00000449873.1	TSS200					chr1:119456521-119458074	6				1.834801118	0.413793316	8.284132152
356	chr1	64014643	+	cg18803079	26777532		AATAAATTATCCTATCTCTTCCRCTAAATTAATAAAATCAAATATCACTC		II			NA	NA	NA	NA	NA	NA		OpenSea	AGGCAGGGTTGGCTCTAACGAATTTGAATGAGGAGCCTCAGCACTTTTCGGCGCCATTTT[CG]AGTGATACCTGATCTCATCAATCTAGCGGAAGAGACAGGATAACCTATCCAAGAGTATAG	CGAGTGATACCTGATCTCATCAATCTAGCGGAAGAGACAGGATAACCTAT	EFCAB7;DLEU2L	NM_032437;NR_002771	Body;TSS200								DLEU2L;DLEU2L;DLEU2L;DLEU2L	ENST00000371086.1;ENST00000371086.1;ENST00000340052.3;ENST00000340052.3	5'UTR;1stExon;1stExon;5'UTR	DLEU2L;DLEU2L;DLEU2L;DLEU2L;EFCAB7;EFCAB7;ITGB3BP	ENST00000371086.1;ENST00000371086.1;ENST00000340052.3;ENST00000340052.3;ENST00000496956.1;ENST00000460678.1;ENST00000478138.1	5'UTR;1stExon;1stExon;5'UTR;5'UTR;5'UTR;3'UTR	chr1:64014525-64014735	3						TRUE		1.483427681	-0.104311619	8.279196262
357	chr4	129605243	+	cg04524417	94754388		CATTAACAAAAATTTTTCTATAATTTTATCATCCTCCTCTTCCTAATACC		II			NA	NA	NA	NA	NA	NA		OpenSea	CATTTTCTTAGGAAAAATTTACATTTATAAAGCAAATCTCCATTTGTAAGGGTGTCTCCT[CG]GTATCAGGAAGAGGAGGATGACAAAATTACAGAAAAACTCTTGTCAATGGGAAAGTCACT	CGGTATCAGGAAGAGGAGGATGACAAAATTACAGAAAAACTCTTGTCAAT																	chr4:129605180-129605390	3								1.730017314	0.312170655	8.279136355
358	chr2	234132356	-	cg02087002	99687955		ATACRTCTTTCAATAACTTCTAATTTCACATCCRTATTTCTAATCTAACC		II			NA	NA	NA	NA	NA	NA		OpenSea	TGGGGGGAGCTATGCGTCTTTCAGTAGCTTCTAGTTTCACATCCGTATTTCTAGTCTGAC[CG]TTTTCTGTCCCATGCTAGACCCTGCCCTGATTCCTTTACTCCCTAAAATACCACCAACGA	CGGTCAGACTAGAAATACGGATGTGAAACTAGAAGCTACTGAAAGACGCA														ATG16L1	ENST00000431917.1	5'UTR	chr2:234132245-234132450	3								-1.694705842	-1.903756437	-8.278142202
359	chr2	39798287	-	cg08910792	9663847		TTTAAAACCAACACTAATTAACAACATTTATTTTTACTATAATTACCTAC		II			NA	NA	NA	NA	NA	NA		OpenSea	TGCTGTTAGTCTTTAAGACCAACACTAATTAACAGCATTTATTTTTACTGTGATTGCCTA[CG]TGAAAGTATGCAAAAGTAAATTTATATTCTGAGAATGTGGTTGCTTTGGTCTGAAGCGGT	TTAAGACCAACACTAATTAACAGCATTTATTTTTACTGTGATTGCCTACG	LOC728730	NR_037875	Body								AC007246.3	ENST00000449569.1	5'UTR	AC007246.3;AC007246.3;AC007246.3;AC007246.3;AC007246.3;AC007246.3;AC007246.3;AC007246.3	ENST00000438649.1;ENST00000425775.1;ENST00000451547.1;ENST00000426083.1;ENST00000422128.1;ENST00000449569.1;ENST00000446698.1;ENST00000415640.1	5'UTR;5'UTR;5'UTR;5'UTR;5'UTR;5'UTR;5'UTR;5'UTR	chr2:39798280-39798775	3								1.655773727	1.16373129	8.276512121
360	chr12	91227763	-	cg10963869	66767162		TTCTACCTATTACRTTATTTTAACTCCACATATATTTATTCCTAATATCC		II			NA	NA	NA	NA	NA	NA		OpenSea	TGCTATGTGTTTTCTGCCTATTGCGTTATTTTAACTCCACATATATTTATTCCTGGTATC[CG]TGAATAGATTGCAGTCTTCCTCAGAAAAATTATTTTCTTTTAAGGTTATCATACTTCACT	CGGATACCAGGAATAAATATATGTGGAGTTAAAATAACGCAATAGGCAGA																										1.737030933	0.326430092	8.274342438
361	chr7	37779764	-	cg22175046	66717882		TATCTTATCTACATACATCTCTCTAAAAAACAACTTAAAAATTCAAATTC		II			NA	NA	NA	NA	NA	NA		OpenSea	TTTATGTAAATTGTCTTATCTACATACATCTCTCTGGGGGGCAACTTGAAGATTCAGATT[CG]ATTTTTATTCCTATTAAAGAGTAAGAATCAATGGCTTACTGTGTTTTAGGTCTAGGGTAT	CGAATCTGAATCTTCAAGTTGCCCCCCAGAGAGATGTATGTAGATAAGAC	GPR141	NM_181791	TSS1500								GPR141;GPR141;EPDR1;GPR141	ENST00000334425.1;ENST00000461610.1;ENST00000476620.1;ENST00000447769.1	TSS1500;5'UTR;5'UTR;5'UTR	GPR141;GPR141;GPR141;EPDR1;GPR141	ENST00000334425.1;ENST00000461610.1;ENST00000450180.1;ENST00000476620.1;ENST00000447769.1	TSS1500;5'UTR;5'UTR;5'UTR;5'UTR										1.588768994	0.461106561	8.273790324
362	chr22	40177395	+	cg27421422	87651836		TTTCCTTCTTAATTTCTTTCATTAACCCATTAATTATTCCRAAACATATC		II			NA	NA	NA	NA	NA	NA		OpenSea	GCAACTAGGAATCAATAACAAAAGGAACCTTGGAAAGTTCACAAACACATGGAAATTAAA[CG]ACATGCTCCGGAACAACCAATGGGTCAATGAAAGAAATTAAGAAGGAAATTTAAAAATTT	CGACATGCTCCGGAACAACCAATGGGTCAATGAAAGAAATTAAGAAGGAA	ENTHD1	NM_152512	Body																							1.718331854	0.245407758	8.264440635
363	chr22	36220700	+	cg19199512	99703382		TTTTTAATTCTTTTATTAACTAATTTCAAATATCCCTAATTCTATCTTCC		II			NA	NA	NA	NA	NA	NA		OpenSea	TATAAACAGACTGTTATTACTGAACAGGAAAACCTATCTCAACTTAAGAAAGGTGGCCTG[CG]GAAGACAGAACTAGGGATACCTGAAACCAGCTAACAAAAGAACCAAAAACAAGCCATCCA	TTTTGGTTCTTTTGTTAGCTGGTTTCAGGTATCCCTAGTTCTGTCTTCCG	RBFOX2;RBFOX2;RBFOX2;RBFOX2;RBFOX2;RBFOX2	NM_001082577;NM_014309;NM_001031695;NM_001082576;NM_001082579;NM_001082578	Body;Body;Body;Body;Body;Body								RBFOX2	ENST00000359369.4	5'UTR	RBFOX2;RBFOX2;RBFOX2;RBFOX2	ENST00000473487.1;ENST00000397305.3;ENST00000491982.1;ENST00000359369.4	TSS1500;5'UTR;3'UTR;5'UTR					chr22:36220221-36220743	6				1.564592108	1.034322358	8.260278742
364	chr8	116614580	+	cg00678876	76602591		ATTTATTTCTAAAACTCRCAAACATCAACTACTTTCTAAACTTTACTAAC		II			NA	NA	NA	NA	NA	NA		OpenSea	TCTGATTTTTACATCACTCAACACATGTACATGCACAATGTGCACATACACACATATCCA[CG]CTAGTAAAGCTCAGAAAGCAGCTGATGTTTGCGAGCCTCAGAAATAAATTAACATGCAGC	CGCTAGTAAAGCTCAGAAAGCAGCTGATGTTTGCGAGCCTCAGAAATAAA	TRPS1;TRPS1;TRPS1	NM_001282903;NM_014112;NM_001282902	Body;Body;Body																chr8:116614304-116615143	3						1.574833453	1.410254562	8.25916859
365	chr5	102465193	-	cg17494252	9717153		ATAATATCAAATAATTATATAAACAAAAACAAACTATCACAAACCTATAC		II			NA	NA	NA	NA	NA	NA		OpenSea	CAACAGTCATCATAATATCAAGTGATTGTATAAGCAGAAACAAGCTGTCACAGACCTGTG[CG]TCAGCTAATATATGGAGAATGCTTTCTTCTGATACTATTTACTTAGAGGCAGTTTTAATA	CGCACAGGTCTGTGACAGCTTGTTTCTGCTTATACAATCACTTGATATTA	PPIP5K2;PPIP5K2;PPIP5K2;PPIP5K2	NM_001281471;NM_001276277;NM_015216;NM_015216	5'UTR;5'UTR;5'UTR;1stExon								PPIP5K2;PPIP5K2;PPIP5K2	ENST00000321521.8;ENST00000451606.1;ENST00000414217.1	5'UTR;5'UTR;TSS200	PPIP5K2;PPIP5K2;PPIP5K2;PPIP5K2;PPIP5K2;PPIP5K2;PPIP5K2	ENST00000515845.1;ENST00000321521.8;ENST00000451606.1;ENST00000513500.1;ENST00000414217.1;ENST00000504275.1;ENST00000502481.1	5'UTR;5'UTR;5'UTR;5'UTR;TSS200;5'UTR;5'UTR										1.658349452	0.47215279	8.259066973
366	chr12	96850359	-	cg12389939	3725121		TAAAATCTCACTTTATTACCCAAACTAATATACCAATTTTTACTCCAACC		II			NA	NA	NA	NA	NA	NA		OpenSea	TTTTGTAGAGATGAGGTCTCACTTTGTTGCCCAGGCTGGTGTACCAATTTTTACTCCAGC[CG]TATAAAAGTTCTTGTTTTCCCATATATTCCTAACACTTGGTATTAGAGTACTTTTTTTTA	CGGCTGGAGTAAAAATTGGTACACCAGCCTGGGCAACAAAGTGAGACCTC											RP11-510I5.1	ENST00000548740.1	3'UTR	RP11-510I5.1	ENST00000548740.1	3'UTR					chr12:96850294-96850802	6				1.851323823	0.510535911	8.254898497
367	chr17	73056681	-	cg21400851	97742500		CTTTTCACTTCTATATTATCCTAATTAAAATTAACAAAAAACAACTAACC		II			NA	NA	NA	NA	NA	NA		OpenSea	CTCTTGATGCCCTTTTCACTTCTGTGTTGTCCTGGTTGAAGTTGGCAAAGAGCAGCTGGC[CG]GCGCCGGCCTCCCCGCTCTGGCTCGCCAGGTTCATGGCTGGGCGCGTGGCGAGTGGGCCC	TTTTCACTTCTGTGTTGTCCTGGTTGAAGTTGGCAAAGAGCAGCTGGCCG	KCTD2	NM_015353	Body				TRUE	17:70568276-70568403									chr17:73056565-73057055	3						TRUE		2.153737486	1.581800237	8.254656609
368	chr3	117833812	-	cg20209046	68749925		ATTACCRCATTTATTCCCTATCTTTTACTTAAAACTTAATTTTTTACCCC		II			NA	NA	NA	NA	NA	NA		OpenSea	TTGAGAAATCCATTGCCGCATTTATTCCCTATCTTTTGCTTGAGACTTAATTTTTTACCC[CG]TGGAAGTTTTAAGGGCTTTCTCTTTACTCCTAGTGCCCTAAAATTTCATGAAAAATGTGT	CGGGGTAAAAAATTAAGTCTCAAGCAAAAGATAGGGAATAAATGCGGCAA											RP11-384F7.1	ENST00000482142.1	3'UTR	RP11-384F7.1	ENST00000482142.1	3'UTR										1.87181561	0.409702904	8.251802678
369	chr12	78009703	+	cg16958752	42783547		TCACTAATACTTTATACAAAATTTATAAAAATAATATCCCCCTCTACCCC		II			NA	NA	NA	NA	NA	NA		OpenSea	TTCATTTCAACATCATCTCTTCCCTTGTTTAAATGAGTTATCCATTTGTACACTAACTTG[CG]GGGCAGAGGGGGACATTATCCTCATAAACTTTGTATAAAGCATCAGTGATTTCACTATTC	CGGGGCAGAGGGGGACATTATCCTCATAAACTTTGTATAAAGCATCAGTG																					chr12:78009037-78009737	6				1.431201591	0.480389857	8.249112526
370	chr17	4099490	+	cg19547333	46774572		TTTCCCTACTATTAATTCTTTCATTTTTTTCCTCCAACRACAATAAACTC		II			rs4790592	0.12204	NA	NA	NA	NA		OpenSea	TGCATCTACTACACACACACACACACACACACACACACACACACACACACACACACACTG[CG]AGTTTATTGCCGTTGGAGGAAAAAAATGAAAGAATCAACAGCAGGGAAAGGGATGCAATT	TTCCCTGCTGTTGATTCTTTCATTTTTTTCCTCCAACGGCAATAAACTCG	ANKFY1;ANKFY1;ANKFY1	NR_047571;NM_001257999;NM_016376	Body;Body;Body				TRUE							ANKFY1;ANKFY1	ENST00000572412.1;ENST00000570934.1	3'UTR;3'UTR	chr17:4099165-4099530	3								1.701912835	1.310918954	8.245875163
371	chr7	154859334	-	cg11541252	93803153		TAATAAAATCCCCATCTCTACTACAAATACAAAAAACTTAACTAAAAATC		II			rs116337053	0.010426	NA	NA	NA	NA	chr7:154861797-154862074	N_Shelf	CCTGGACAACATGGTAAAATCCCCATCTCTACTACAAATACAAAAAACTTAGCTGGGAAT[CG]CTTGAACCCGGAAGATGGAAGTTGCAGTGAGCCAAGATTGTGCCACTGCACTCCAGCCTG	GGTAAAATCCCCATCTCTACTACAAATACAAAAAACTTAGCTGGGAATCG											AC093726.4	ENST00000395731.2	3'UTR	AC093726.4	ENST00000395731.2	3'UTR								TRUE		1.568599741	0.804794215	8.240678177
372	chr10	119028963	+	cg00156858	83693539		TTATACTACCTACTCCCCACTATTCAAAAAACRAAATTCTAATACTAATC		II			NA	NA	NA	NA	NA	NA		OpenSea	ATACATACATACTCATAAATACACACATATACATACAGACATACACCCCAGCAACAACCA[CG]ACCAGCATTAGAATCTCGTCTCTTGAATAGTGGGGAGCAGGTAGCATAAAGATGGTGTGT	CGACCAGCATTAGAATCTCGTCTCTTGAATAGTGGGGAGCAGGTAGCATA	SLC18A2	NM_003054	Body								SLC18A2	ENST00000497497.1	5'UTR	SLC18A2	ENST00000497497.1	5'UTR										2.097040469	0.59612208	8.233217373
373	chr8	31200692	+	cg26842332	23796547		TTATCTATAATTATATCCTACCACCTTTACTAACTATCAAAAATAACCAC		II			NA	NA	NA	NA	NA	NA		OpenSea	ATGTCAGTAATGCATTTATGTATGTATATATATATATATATATTTATACCAAATATTAAT[CG]TGGTTATCTCTGATAGTTAGCAAAGGTGGTAGGATACAATTATAGATAACCTTCACTTTT	CGTGGTTATCTCTGATAGTTAGCAAAGGTGGTAGGATACAATTATAGATA											RP11-566H8.2;RP11-566H8.2;RP11-566H8.3	ENST00000524017.1;ENST00000505166.2;ENST00000524022.1	5'UTR;TSS1500;5'UTR	RP11-566H8.2;RP11-566H8.2;RP11-566H8.2;RP11-566H8.3	ENST00000524017.1;ENST00000522611.1;ENST00000505166.2;ENST00000524022.1	5'UTR;TSS1500;TSS1500;5'UTR										2.076654182	0.835852952	8.23299025
374	chr10	96350302	-	cg05473796	50756209		CCCTAATAAATTAAAAAAACTAATCAATCAAATACAACCAAAAATAAACC		II			NA	NA	NA	NA	NA	NA		OpenSea	ATAGATGATTTCCCTAATGAATTGGAAAAACTGATCAGTCAAATACAGCCAGAGGTGGAC[CG]AGAAAGGTTTGAATTCAAAAGTGAATTTAAGTATTCTTTAAACTGTGACCATTTTTTGCA	CGGTCCACCTCTGGCTGTATTTGACTGATCAGTTTTTCCAATTCATTAGG	HELLS;HELLS;HELLS;HELLS;HELLS;HELLS;HELLS;HELLS;HELLS;HELLS;HELLS;HELLS;HELLS;HELLS;HELLS;HELLS;HELLS;HELLS;HELLS;HELLS	NM_018063;NM_001289075;NM_001289074;NM_001289073;NM_001289072;NM_001289071;NM_001289069;NM_001289070;NM_001289068;NM_001289067;NM_001289074;NM_018063;NM_001289072;NM_001289069;NM_001289070;NM_001289067;NM_001289068;NM_001289073;NM_001289071;NM_001289075	ExonBnd;ExonBnd;ExonBnd;ExonBnd;ExonBnd;ExonBnd;ExonBnd;ExonBnd;ExonBnd;ExonBnd;Body;Body;Body;Body;Body;Body;Body;Body;Body;Body								HELLS;HELLS;HELLS;HELLS;RP11-119K6.6	ENST00000371327.1;ENST00000394045.1;ENST00000239026.6;ENST00000394036.1;ENST00000432120.1	TSS200;ExonBnd;3'UTR;3'UTR;5'UTR	HELLS;HELLS;HELLS;HELLS;HELLS;RP11-119K6.6	ENST00000371327.1;ENST00000394036.1;ENST00000464030.1;ENST00000239026.6;ENST00000394036.1;ENST00000432120.1	TSS200;ExonBnd;TSS200;3'UTR;3'UTR;5'UTR			chr10:96350177-96350414	3						1.766843519	0.31959169	8.232498357
375	chr2	169402526	-	cg03116459	87666464		CCTTCACACCAAATACATTTTATAATCTTACTATTTACTTTTACTAAACC		II			NA	NA	NA	NA	NA	NA		OpenSea	AACAGTTGTGTCCTTCACACCAAATGCATTTTGTGGTCTTACTGTTTGCTTTTGCTGGAC[CG]TATGTCTTTTCACCCCGCTCTGTTGTACCTTATGATGAGGGGCAAATAACCACAAAGCAG	CGGTCCAGCAAAAGCAAACAGTAAGACCACAAAATGCATTTGGTGTGAAG	CERS6;CERS6	NM_001256126;NM_203463	Body;Body																chr2:169401964-169402759	4	chr2:169401982-169402999	6				-1.505942317	0.55249141	-8.222492702
376	chr8	116440901	+	cg05711842	49645149		CCCRTATTTCTAAAAATCAAACAAAATTACRTAATCCCAAAAATATTCCC		II			NA	NA	NA	NA	NA	NA		OpenSea	TCCACAAAAAGAGCCTGACACCAAATATGCAATTTGGATTAAATACTTCACAGACTATCT[CG]GGAATACCTCTGGGACCACGCAATTCTGTCTGACTTTTAGAAACACGGGGAATGGGGCAG	CGGGAATACCTCTGGGACCACGCAATTCTGTCTGACTTTTAGAAACACGG	TRPS1	NM_014112	Body				TRUE							TRPS1	ENST00000517323.1	3'UTR					chr8:116438896-116441999	6		TRUE		2.13017736	0.507188929	8.21975307
377	chr1	25570778	-	cg24197035	30774195		CATATATTATAAAAAAAACATCTTTTTCACAAATACCCCACCRTTACAAC		II			NA	NA	NA	NA	NA	NA	chr1:25572966-25574521	N_Shelf	GGAATATATTGCATATATTATGAAAGGGACATCTTTTTCACAGATGCCCCACCGTTACAA[CG]TGTACCTTTGCTTAGTTTAAAAATTGACTTTAATACTTTATGCAAATAGTGCCTGTCCCA	ATATATTATGAAAGGGACATCTTTTTCACAGATGCCCCACCGTTACAACG	RSRP1	NM_020317	Body											C1orf63;C1orf63;C1orf63;C1orf63;C1orf63;C1orf63;C1orf63;C1orf63	ENST00000498238.1;ENST00000566395.1;ENST00000473314.2;ENST00000570063.1;ENST00000475766.2;ENST00000564223.1;ENST00000491378.1;ENST00000569495.1	3'UTR;3'UTR;3'UTR;3'UTR;3'UTR;TSS1500;3'UTR;TSS200	chr1:25570760-25570970	3								-1.20260484	1.241662902	-8.214487659
378	chr6	21723886	-	cg11621100	97674569		ATATCAACCTCCTCAAAAACCCATAAAAATTTCTTTAAAAATTTAAATCC		II			NA	NA	NA	NA	NA	NA		OpenSea	TTTGTATCATAGTGTCAGCCTCCTCAGAAACCCATAAAGATTTCTTTAAGGATTTGGATC[CG]ATATCTTTCTGAATTAGGCCCTAAATTATTATGAATGTGAACCTAGGTTATATGTCTTGC	CGGATCCAAATCCTTAAAGAAATCTTTATGGGTTTCTGAGGAGGCTGACA	FLJ22536	NR_015410	Body				TRUE																	TRUE		1.5987468	0.424265077	8.212317941
379	chr6	135769570	+	cg10171170	61677529		TTTTAAACTTCTAAAAACCAATAAAAATACAAACATCAACTCAAAACTTC		II			NA	NA	NA	NA	NA	NA		OpenSea	AATGCCTCAACAACACTTAATGGGGATCGAGGCTTAGTAGGTGGGTAATATAGCTGCAAG[CG]AAGTTTTGAGTTGATGTTTGCATTTCCATTGGCTCCCAGAAGCTTAAAATAAGAATTCAT	TTTAAGCTTCTGGGAGCCAATGGAAATGCAAACATCAACTCAAAACTTCG	AHI1;AHI1;AHI1;AHI1	NM_001134830;NM_017651;NM_001134831;NM_001134832	Body;Body;Body;Body											AHI1	ENST00000367799.2	TSS200										1.81383108	0.87709752	8.207010473
380	chr10	641615	+	cg05661869	57698108	1689317	ACATACAACTCCACAAAATAAACACAAATCCTACAAACACATAAATTTCA	ACATACAACTCCACAAAATAAACGCGAATCCTACGAACGCGTAAATTTCG	I	A	Red	NA	NA	NA	NA	NA	NA		OpenSea	AAGCTCCAGTTGTCCCTCCATCTACACAGGGACATCGGTTCCAGGACACCCCGGGTTTAC[CG]AAATCCACGCGTCCGCAGGACCCGCGCCCACCCTGTGGAGCTGCATGTAGGAAATGTCGG	ACATGCAGCTCCACAGGGTGGGCGCGGGTCCTGCGGACGCGTGGATTTCG	DIP2C	NM_014974	Body					10:631606-631642																TRUE		1.583074298	1.667728959	8.206861923
381	chr11	122974340	-	cg11489945	96627170		ACCATAAAATCAAAACRCATACACTTCTAATCTTCCTTAAACTTCAATTC		II			NA	NA	NA	NA	NA	NA		OpenSea	CAAGGCAGGGAGCCATGAGATCAGGGCGCATACACTTCTAGTCTTCCTTGAACTTCAGTT[CG]TTAGACTCCAGGAGGCCACTGAGATTTCTACAGATTTCTAAGGTCCTTCTCCTTCTGTCC	CGAACTGAAGTTCAAGGAAGACTAGAAGTGTATGCGCCCTGATCTCATGG	CLMP	NM_024769	Body						11:122973919-122974413	Unclassified									chr11:122973915-122974366	6	chr11:122973646-122974516	6				-1.393718102	1.439849914	-8.206538035
382	chr5	110089559	-	cg01432951	2603926		ACTACCCAATCCTAAATATTTACCACAATTTCATACTTAAAATTAATATC		II			rs75077037	0.010426	NA	NA	NA	NA		OpenSea	TTAAAGGGGAGGCTACCCAGTCCTAAGTGTTTACCACAGTTTCATACTTAAAATTGGTGT[CG]TCATAAACTGTGGTAATACTTTGTGAGGCCATGAGTATTAGCTGTGCCAAGATGATTTAC	CGACACCAATTTTAAGTATGAAACTGTGGTAAACACTTAGGACTGGGTAG	SLC25A46;SLC25A46;SLC25A46	NM_001303250;NM_001303249;NM_138773	Body;Body;Body								SLC25A46;SLC25A46;SLC25A46	ENST00000513706.1;ENST00000509432.1;ENST00000513706.1	1stExon;TSS1500;5'UTR	SLC25A46;SLC25A46;SLC25A46;SLC25A46;SLC25A46	ENST00000513706.1;ENST00000509432.1;ENST00000508781.1;ENST00000502462.2;ENST00000513706.1	1stExon;TSS1500;5'UTR;5'UTR;5'UTR										2.302177625	0.694614834	8.204937137
383	chr8	119413023	+	cg04419237	99732181		TCAATATTCATTAAAATCRACCTTTCTTTTAACAAAAACTATCTCCTAAC		II			NA	NA	NA	NA	NA	NA		OpenSea	CAATCTGTAAATCAACACACACTCCACCATGTTGTGACTGTGAGAACACATACCCTCACA[CG]CCAGGAGACAGCCTTTGTCAAAAGAAAGGCCGATTCCAATGAATACTGATCAGCCACTAA	CGCCAGGAGACAGCCTTTGTCAAAAGAAAGGCCGATTCCAATGAATACTG	SAMD12;SAMD12;SAMD12	NR_109794;NM_001101676;NM_207506	Body;Body;Body																chr8:119411551-119413267	3						1.866360141	0.686163592	8.204422144
384	chr3	141464142	+	cg12113395	18627906		CCTTTATAAAACACTAAATTACAAAATCCACCAAAACTCTAAACAACTAC		II			rs3184648	0.103345	NA	NA	NA	NA		OpenSea	GCCAGCAGGACTGGGTGGTCCAAAGAATCGGCAAATGAGAGTGGTTAGAAGGCTTCTTAG[CG]CAGTTGTTCAGAGCCCTGGTGGATCTTGTAATCCAGTGCCCTACAAAGGCTAGAACACTA	CGCAGTTGTTCAGAGCCCTGGTGGATCTTGTAATCCAGTGCCCTACAAAG	RNF7;RNF7;RNF7;RNF7;RNF7	NM_183237;NM_014245;NM_001201370;NR_037703;NR_037702	3'UTR;3'UTR;3'UTR;Body;Body								RNF7;RNF7;RNF7;RNF7	ENST00000486377.1;ENST00000393000.3;ENST00000480908.1;ENST00000273480.3	TSS1500;3'UTR;3'UTR;3'UTR	RNF7;RNF7;RNF7;RNF7;RNF7;RNF7	ENST00000477393.1;ENST00000477012.1;ENST00000486377.1;ENST00000393000.3;ENST00000480908.1;ENST00000273480.3	3'UTR;3'UTR;TSS1500;3'UTR;3'UTR;3'UTR										1.319054647	0.484687499	8.204233662
385	chr1	51821069	-	cg19175993	61795101		ATACATTTTTCTTTATCTTAATATTTAATACATCATCTAAATCAATAACC		II			rs1802598	0.05215	NA	NA	NA	NA		OpenSea	TTAGATTTTAGGTGCATTTTTCTTTATCTTGGTATTTAATACATCATCTAAGTCAGTAAC[CG]TGTTAAACAAAATTAAAATGACAAGTTACAGCTTACTTCACAGTCTATTTCAAATTCAGC	CGGTTACTGACTTAGATGATGTATTAAATACCAAGATAAAGAAAAATGCA	EPS15;EPS15	NM_001159969;NM_001981	3'UTR;3'UTR								EPS15	ENST00000371730.2	3'UTR	EPS15	ENST00000371730.2	3'UTR			chr1:51820885-51821125	5	chr1:51821060-51821409	3				1.53000141	0.901176028	8.202577343
386	chr2	49286673	+	cg11812525	39744870		CAATCTTCTACATATAAATATCCAATTTTCCCAACATCATTTATAAAACC		II			NA	NA	NA	NA	NA	NA		OpenSea	ACGTATCTATAGCCAACTGATTTTTGACAAAGGTGCCAAGAACATTCACTGGAGAAAGGA[CG]GTTTCATAAATGATGCTGGGAAAACTGGATATCCACATGTAGAAGACTGATACTATTAGG	CGGTTTCATAAATGATGCTGGGAAAACTGGATATCCACATGTAGAAGACT	MIR548BA;FSHR;FSHR	NR_107011;NM_000145;NM_181446	TSS200;Body;Body																							1.602200241	0.799242477	8.200063075
387	chr9	88935205	+	cg18029619	92649584		CTTATTTCACATAACTTCATCATAAAATATTCATCCRTATCAAAAAACAC		II			NA	NA	NA	NA	NA	NA		OpenSea	CTCATAATATAAAAAAAAAAAATTTCCCAAAAAAAAAAAAAAAAGGACTTGTTAAGAACA[CG]TGTCTTCTGACACGGATGAACACCTTATGATGAAGCCATGTGAAACAAGTTCCTTCATTT	CGTGTCTTCTGACACGGATGAACACCTTATGATGAAGCCATGTGAAACAA	ZCCHC6;ZCCHC6;ZCCHC6	NM_001185074;NM_001185059;NM_024617	Body;Body;Body								ZCCHC6;ZCCHC6	ENST00000375957.1;ENST00000427388.2	TSS1500;3'UTR	ZCCHC6;ZCCHC6	ENST00000375957.1;ENST00000427388.2	TSS1500;3'UTR										2.054322998	0.667606262	8.198105648
388	chr13	97846783	-	cg23933458	37656116		TCTTTATATAATCCTAAAACTATCAAAAACATTCCRACCATAACAACTTC		II			NA	NA	NA	NA	NA	NA		OpenSea	ACACAAACATCTCTTTGTATAATCCTGGAACTGTCAGAGGCATTCCGACCATAGCAACTT[CG]TCTTGAATAAGGGCAGGGTAAAATGAGGGTGAGACCGACTGGGCTGCATTCCCGGGAGGT	CTTTGTATAATCCTGGAACTGTCAGAGGCATTCCGACCATAGCAACTTCG																	chr13:97846665-97846990	3								-1.381087557	-1.615389082	-8.197246765
389	chr6	124143340	-	cg13440910	4742124		TACTATATCCAAATAAATAATTTACACAAATACCAAAATTCTTTACACTC		II			NA	NA	NA	NA	NA	NA		OpenSea	ATGAGATAATGTACTATATCCAGGTAAGTGATTTACACAAATGCCAGAATTCTTTGCACT[CG]GATGACTGTTAAAAAAAAAACTCCTAGTGTTCTGACAACTAATTTTTTATGCCTTGTTTG	ACTATATCCAGGTAAGTGATTTACACAAATGCCAGAATTCTTTGCACTCG	NKAIN2;NKAIN2;NKAIN2;NKAIN2	NM_001300737;NM_001300738;NM_001040214;NM_153355	5'UTR;5'UTR;Body;Body								RP11-374A22.1;NKAIN2	ENST00000441521.1;ENST00000476571.1	TSS1500;5'UTR	RP11-374A22.1;NKAIN2	ENST00000441521.1;ENST00000476571.1	TSS1500;5'UTR										1.80884482	0.551077759	8.195641271
390	chr8	131415376	-	cg18582010	23780139		ATTTTAAAAAAATTTCCAATCATCTTATCATTTCAATCATAAATATTACC		II			NA	NA	NA	NA	NA	NA		OpenSea	CGTGCATTATTATTTTGAGGAAATTTCCAGTCATCTTATCATTTCAGTCATAAATATTAC[CG]CATGGATTTCTAAGATAAGGTCTTTGGAAAAAAATAACACTGTAAAACCACTACCATACC	TTTTGAGGAAATTTCCAGTCATCTTATCATTTCAGTCATAAATATTACCG	ASAP1	NM_018482	TSS1500								ASAP1;ASAP1;ASAP1	ENST00000520625.1;ENST00000357668.1;ENST00000518721.1	TSS1500;TSS1500;5'UTR	ASAP1;ASAP1;ASAP1;ASAP1;ASAP1;ASAP1	ENST00000520625.1;ENST00000521075.1;ENST00000357668.1;ENST00000520927.1;ENST00000524299.1;ENST00000518721.1	TSS1500;TSS1500;TSS1500;5'UTR;5'UTR;5'UTR								TRUE		-1.472403132	1.918817411	-8.189214194
391	chr4	16200728	-	cg01116498	79808391		TTCTATATAACCTAACCTATCCTCAAAACATTTATAATTACCTAAACTCC		II			NA	NA	NA	NA	NA	NA		OpenSea	GGATTTTCATATTCTGTGTAACCTGGCCTATCCTCAAAGCATTTATAATTGCCTGAACTC[CG]TTTCATTTAAAATTTAAATGAAAATTTAAGTTTCATTTAAACTCCTATCATTTAAAATTG	CGGAGTTCAGGCAATTATAAATGCTTTGAGGATAGGCCAGGTTACACAGA	TAPT1	NM_153365	Body								TAPT1	ENST00000508888.1	3'UTR	TAPT1;TAPT1;TAPT1;TAPT1;TAPT1	ENST00000508888.1;ENST00000513359.1;ENST00000510868.1;ENST00000505152.1;ENST00000505317.1	3'UTR;3'UTR;3'UTR;3'UTR;3'UTR			chr4:16200471-16201127	6	chr4:16200564-16201492	6				1.971199603	0.812011279	8.178902859
392	chr21	15455198	+	cg18017082	27610213	89719858	TCAAAAAATCCACCCATCCTCAAACTCCCAAAATACAAAAATAAAAAACA	TCAAAAAATCCACCCGTCCTCAAACTCCCGAAATACAAAAATAAAAAACG	I	T	Red	NA	NA	NA	NA	NA	NA	chr21:15456285-15456856	N_Shore	GGAAAGACAAGTGATTAAAAAAAAGAAAAAAAAAACAATGCTGTCAGGAGCAGTGGCTCA[CG]TCTTTCATCCCTGCACTTCGGGAGCCTGAGGACGGGTGGATTCCTTGATCCCAGGCAATC	TCAAGGAATCCACCCGTCCTCAGGCTCCCGAAGTGCAGGGATGAAAGACG											AP001347.6	ENST00000428809.1	5'UTR	AP001347.6;AP001347.6	ENST00000448463.1;ENST00000432621.1	5'UTR;5'UTR								TRUE		1.298725779	1.073206968	8.174290675
393	chr6	25726437	-	cg16898066	51680947		CTCTCAATCTTCTTAAACAACAACACTACCTAAATATTAAACAAAACTCC		II			NA	NA	NA	NA	NA	NA	chr6:25726454-25726722	N_Shore	TATGGTGGTGACTCTCAGTCTTCTTGGGCAGCAGCACTGCCTGAATGTTAGGCAGGACTC[CG]CCCTGGGCAATGGTCACGCCGCCCAAAAGCTTATTGAGTTCCTCATCATTGCGGATCGCT	TCTCAGTCTTCTTGGGCAGCAGCACTGCCTGAATGTTAGGCAGGACTCCG	HIST1H2BA;HIST1H2AA	NM_170610;NM_170745	TSS1500;1stExon					6:25834416-25835176			HIST1H2BA;HIST1H2AA	ENST00000274764.2;ENST00000297012.3	TSS1500;1stExon	HIST1H2BA;HIST1H2AA	ENST00000274764.2;ENST00000297012.3	TSS1500;1stExon					chr6:25725363-25728760	6		TRUE		1.621219738	1.224324645	8.172279598
394	chr11	23254980	-	cg22292151	17719942		TTTATCATCTATACATCATCTTTAACAAAAATTCTATTCATATCCTTTAC		II			NA	NA	NA	NA	NA	NA		OpenSea	TTGTGTGCTTATTTGTCATCTGTGCATCATCTTTGGCAAAAGTTCTGTTCATATCCTTTG[CG]TATTTCTTAATTTTTAAAAAAATCGTTCAGTTTCAAGAGTTATTTATATATTTGACATTT	CGCAAAGGATATGAACAGAACTTTTGCCAAAGATGATGCACAGATGACAA																					chr11:23254374-23255180	4				1.581025705	0.485729413	8.169363414
395	chr18	10193569	-	cg09446680	29774178		ATCTCATTCTATCCTAAATAACTCAACTAATAAACTTTCCATAACCTAAC		II			NA	NA	NA	NA	NA	NA		OpenSea	GTGAACATTTTGTCTCATTCTATCCTAAGTGACTCAGCTAATGAGCTTTCCATAACCTGA[CG]TTGGAAGAAGTGTCCAGAAACCTAAAAGGTTTCCCTATTAGGAAAAATTGTTCTTATTCC	CGTCAGGTTATGGAAAGCTCATTAGCTGAGTCACTTAGGATAGAATGAGA																	chr18:10193500-10194075	3								1.888289901	0.536023276	8.164208566
396	chr3	128491584	-	cg06675951	43711572	71681142	ATTTAAAAAACTCAATTAAAAATTTAAAAACCTACAAAAAACACAAACCA	ATTTAAAAAACTCAATTAAAAATTTAAAAACCTACAAAAAACGCGAACCG	I	C	Grn	NA	NA	NA	NA	NA	NA		OpenSea	CCCTAGTATCTGATTTGGAAGACTCAATTAAGGGTTTAAAAGCCTGCAGAAGGCGCGGGC[CG]CCACGCCTAACTGGTTTTCATATTTTTTTGGTGGAGACGGGGTTTCGCTGTGTTGGCCGG	CGGCCCGCGCCTTCTGCAGGCTTTTAAACCCTTAATTGAGTCTTCCAAAT	RAB7A	NM_004637	5'UTR					3:129974274-129975039			RAB7A;RAB7A	ENST00000265062.3;ENST00000482525.1	5'UTR;5'UTR	RAB7A;RAB7A;RAB7A	ENST00000265062.3;ENST00000482525.1;ENST00000491681.1	5'UTR;5'UTR;5'UTR								TRUE		2.172050919	2.38069605	8.154565404
397	chr2	190449241	-	cg10382675	35643243		TTAAAACRCAAAACAAATACTTAATATCACCACAACAATATCCCCTTCAC		II			NA	NA	NA	NA	NA	NA	chr2:190445459-190445983	S_Shelf	GTCTGAATTCATTAAAGCGCAAAACAAATGCTTGGTATCACCACAACAGTATCCCCTTCA[CG]TTCTCCAGATGCTGCTCAGCCTTGCCTTCCTCAGGTTGTATAAACAGGGATGGATTTCCC	CGTGAAGGGGATACTGTTGTGGTGATACCAAGCATTTGTTTTGCGCTTTA											SLC40A1	ENST00000481497.2	TSS1500	SLC40A1;SLC40A1;SLC40A1	ENST00000440626.1;ENST00000481497.2;ENST00000427241.1	TSS1500;TSS1500;TSS1500					chr2:190443638-190450728	6				-1.524460661	1.332046333	-8.151535733
398	chr11	118351312	-	cg10846457	39643232		ATACTAACTTTTAACTACAAAAAACTAAAAATATTATATCACATTTCTAC		II			NA	NA	NA	NA	NA	NA		OpenSea	TTAGCCTTTCAATGCTAACTTTTAACTGCAGGAAACTGAGAATGTTGTGTCACATTTCTA[CG]CTTCTATTTTTTAAATGTATTTTTTTAACTTATTTTTAATTTTTGTGGATACATGGCAGG	TGCTAACTTTTAACTGCAGGAAACTGAGAATGTTGTGTCACATTTCTACG	KMT2A;KMT2A	NM_001197104;NM_005933	Body;Body								MLL;MLL	ENST00000420751.2;ENST00000328469.5	TSS1500;3'UTR	MLL;MLL;MLL	ENST00000392873.3;ENST00000420751.2;ENST00000328469.5	TSS1500;TSS1500;3'UTR										1.713953439	0.802899441	8.148862097
399	chr19	22020329	+	cg15236308	42750572		AATCATACACCTATATCCCCAACTACTTAATAAACTAAATCAAAAAAATC		II			NA	NA	NA	NA	NA	NA	chr19:22018594-22018827	S_Shore	CAGGCTGGAGTGCAGTGGCACAATCTCGGCTCACTGCAACCTCCGCCTCCCAGGTTCAAG[CG]ATTCTCCTGACTCAGCCTACCAAGTAGCTGGGGATACAGGTGCATGACCCCATGCCCAGC	GTCATGCACCTGTATCCCCAGCTACTTGGTAGGCTGAGTCAGGAGAATCG	ZNF43;ZNF43;ZNF43;ZNF43;ZNF43;ZNF43;ZNF43	NM_001256653;NM_001256651;NM_001256650;NM_001256649;NM_001256648;NM_001256654;NM_003423	Body;5'UTR;5'UTR;5'UTR;5'UTR;TSS1500;TSS1500								ZNF43;ZNF43	ENST00000397148.2;ENST00000354959.3	5'UTR;TSS1500	ZNF43;ZNF43	ENST00000397148.2;ENST00000354959.3	5'UTR;TSS1500										1.728294026	0.12140315	8.148221505
400	chr22	28837147	-	cg08817610	84725895		AAATCTTCCAAAATCCAAAAATCCACCTAACTACCAAAAATAATACTTCC		II			NA	NA	NA	NA	NA	NA		OpenSea	CACTTGAAACAGAATCTTCCAGAGTCCAGAAATCCACCTGACTGCCAAGAATAATACTTC[CG]TGGTTCAAGCAATACCAGTACCCAGAGGGGTTTCCACAGACATAACCACATGAGTTACTG	CGGAAGTATTATTCTTGGCAGTCAGGTGGATTTCTGGACTCTGGAAGATT	TTC28	NM_001145418	Body								TTC28	ENST00000490475.1	3'UTR	TTC28	ENST00000490475.1	3'UTR	chr22:28837020-28837355	3								-1.560101526	0.150068135	-8.14652204
401	chr14	61227762	-	cg02788038	7657836		ATAAATTTTTCTCAACTCTTTTAACCATTATACTTTTTTTCTTACTAAAC		II			NA	NA	NA	NA	NA	NA		OpenSea	GGTGCAAGAAAATGAATTTTTCTCAACTCTTTTGGCCATTGTACTTTTTTTCTTGCTAGA[CG]CTTATGAATAACTCCTTTGGAAAATGTATTAATATGTAATGTGTTTACTTCTTTGTTTTT	TGAATTTTTCTCAACTCTTTTGGCCATTGTACTTTTTTTCTTGCTAGACG	MNAT1;MNAT1	NM_002431;NM_001177963	Body;Body				TRUE							MNAT1;MNAT1	ENST00000556764.1;ENST00000553354.1	5'UTR;5'UTR			chr14:61227119-61228148	6	chr14:61226943-61227781	5				1.928343589	0.943678129	8.144879119
402	chr14	45127266	+	cg01442160	12792168		ACCATTACTAATATCAAAATATAAATTCTCAACTCTCTTTCAATACTCAC		II			NA	NA	NA	NA	NA	NA		OpenSea	TATTCTCTTGGCCCACATCCCAAACTCCAGCCATAACTCCATCTTTAATCAGTAATACCA[CG]TGAGCATTGAAAGAGAGCTGAGAATTCATATCTTGACATTAGCAATGGCAGCCCTCCCTT	CCATTGCTAATGTCAAGATATGAATTCTCAGCTCTCTTTCAATGCTCACG																					chr14:45126843-45127404	6				1.782011486	0.735748008	8.143877514
403	chr17	42432046	-	cg22078805	9604327	87664358	AAAATAATCAATAAAACCACAAAAAATAAACTACCCCACCTAACCCAACA	AAAATAATCGATAAAACCGCAAAAAATAAACTACCCCGCCTAACCCAACG	I	A	Red	rs76054861	0.0408	NA	NA	NA	NA	chr17:42431092-42432555	Island	GACGTTGTCCTTGAGGTGGTCGATGGAGCCGCAGAAGATGAGCTGCCCCGCCTGGCCCAG[CG]ACGGCGGCCGCGCCAGCTGGTCCACCGACTGCGACAGCAGGAAGTCGGGGGTCTTGCCCT	CGCTGGGCCAGGCGGGGCAGCTCATCTTCTGCGGCTCCATCGACCACCTC	FAM171A2	NM_198475	Body			DMR		17:39786543-39788225	17:42431956-42432257	Unclassified_Cell_type_specific							chr17:42430485-42432215	3						TRUE		3.07522205	-2.504869756	8.142040928
404	chr17	27573017	+	cg22682254	50619128		CAAATAACTTACCTAAAATCACAATATTTATAATAACAAAACCAAAACTC		II			NA	NA	NA	NA	NA	NA		OpenSea	ATTACTCCTGAGGGAGGGCCAGTGCAGGGCAGTGACTTTGGTGTTGGTTAGAACTGGATT[CG]AGTCTTGGCTCTGCCATTATAAATACTGTGACCTTAGGCAAGTCACCTGATTGTTCTCTT	CGAGTCTTGGCTCTGCCATTATAAATACTGTGACCTTAGGCAAGTCACCT	CRYBA1	NM_005208	TSS1500								CRYBA1;CRYBA1	ENST00000225387.2;ENST00000484605.1	TSS1500;TSS1500	CRYBA1;CRYBA1	ENST00000225387.2;ENST00000484605.1	TSS1500;TSS1500										1.969035808	1.164063063	8.14179198
405	chr5	71920983	-	cg17238334	30685190		CAAAATAATTATAACTAAACCAAACCCAACAACCACTCTCAAATTTAACC		II			NA	NA	NA	NA	NA	NA		OpenSea	ACAACCACAGCCAGGGTGGTTATGGCTGGACCAGGCCCAGCAACCACTCTCAAATTTGGC[CG]TGGGGCAGCAGCCAAATTTCACAGGCTGGTTACAAAATTCATGCAGCATGGTGATCATCC	CGGCCAAATTTGAGAGTGGTTGCTGGGCCTGGTCCAGCCATAACCACCCT	LOC102477328	NR_105007	Body								CTC-347C20.2	ENST00000512573.1	3'UTR	CTC-347C20.2	ENST00000512573.1	3'UTR	chr5:71920425-71921070	3								-2.595104841	-0.967762015	-8.139573999
406	chr4	123977694	-	cg14636834	62679569		TATCCTATACAACTTCCCTTTTATTTTAAATAACAAACTTTAACATTTCC		II			NA	NA	NA	NA	NA	NA		OpenSea	AATCACACTTCTGTCCTGTGCAGCTTCCCTTTTGTTTTAGGTAACAGACTTTGGCATTTC[CG]AAGTCAGATCTTAGTGGTATTTTTTTTTCTTCAGGTAAATATTATTTTATTATTTAAAAA	CGGAAATGCCAAAGTCTGTTACCTAAAACAAAAGGGAAGCTGCACAGGAC	SPATA5	NM_145207	Body				TRUE				SPATA5	ENST00000422835.2	5'UTR	SPATA5	ENST00000422835.2	5'UTR								TRUE		1.672995011	0.940908865	8.136637523
407	chr4	87581495	+	cg21408445	3614339		AAAAATTCAATTTAAAATTCATACTTTAACTCTCTTCTTATACTTTAATC		II			NA	NA	NA	NA	NA	NA		OpenSea	AAAATAAAAAAGAAAGTGTAAAACTTCCCATCTGGTAGAAACAAAGGAGAATAAGTAACA[CG]ATTAAAGCATAAGAAGAGAGCCAAAGCATGAACTTCAAATTGAATTCCTGAGGTTTTTTT	GGAATTCAATTTGAAGTTCATGCTTTGGCTCTCTTCTTATGCTTTAATCG	PTPN13;PTPN13;PTPN13;PTPN13	NM_006264;NM_080684;NM_080685;NM_080683	Body;Body;Body;Body								PTPN13	ENST00000357349.4	TSS1500	PTPN13	ENST00000357349.4	TSS1500										1.584953343	0.729431097	8.13656166
408	chr2	226557276	-	cg17414511	26764116		CCATTTATATACTTTAACTCTCTACCTCCTACAACCACATAAAATATAAC		II			NA	NA	NA	NA	NA	NA		OpenSea	TGGGGATTTCTCCATTTATATGCTTTAGCTCTCTGCCTCCTACAACCACATAAAGTGTGA[CG]TGTGTAGCAACATGTATTTTTTATATATATATACACACACACAGTACAATATCCATAAAA	CGTCACACTTTATGTGGTTGTAGGAGGCAGAGAGCTAAAGCATATAAATG																										1.501652298	0.692856656	8.135846017
409	chr1	21558579	-	cg01478827	49628214		AAAACCTATACCATATTCTAAAAATAAAAACCCACCTTCTTATACATAAC		II			NA	NA	NA	NA	NA	NA		OpenSea	AAACTGGCAACAGAGCCTATGCCATGTTCTGAAGGTAAAAGCCCACCTTCTTGTACATAG[CG]GGGTGTCCTGGTTGGAGGCTGGAAATGAAGGAAATAGAGATGTTTGAACCCCTATAGTCC	GAGCCTATGCCATGTTCTGAAGGTAAAAGCCCACCTTCTTGTACATAGCG	ECE1;ECE1;ECE1;ECE1	NM_001113347;NM_001113349;NM_001397;NM_001113348	Body;Body;Body;Body		chr1:21558552-21558552				1:21558500-21558819	Unclassified_Cell_type_specific							chr1:21558540-21558815	3								-1.343518751	0.837997283	-8.128764253
410	chr1	235291319	+	cg14336654	66656866	88688968	TACAATCAAACATCACCACACCCAATAATTTTTTATATTTAATAAAAACA	TACAATCGAACGTCACCACGCCCGATAATTTTTTATATTTAATAAAAACG	I	A	Red	NA	NA	NA	NA	NA	NA	chr1:235291740-235292387	N_Shore	GCCAGGCGGATCATCTGAGGTCAGGAGTTCGAGACTAGCCTGACCAACACGGTGAAACCC[CG]TCTCTACTAAACACAAAAAATCACCGGGCGTGGTGACGCCCGACTGTAATCCCAGCTACT	TACAGTCGGGCGTCACCACGCCCGGTGATTTTTTGTGTTTAGTAGAGACG	SNORA14B;TOMM20	NR_002956;NM_014765	TSS200;Body								SNORA14B	ENST00000384452.1	TSS200	SNORA14B	ENST00000384452.1	TSS200	chr1:235290680-235291390	3								-1.866838011	0.757937642	-8.125563311
411	chr12	15935482	+	cg04522024	81723450		ATTCATAACATACCTAACTTTTTTCTTAATATTTTTATTATCCTAACTAC		II			NA	NA	NA	NA	NA	NA		OpenSea	AGACTCTGTCTCAAAAAATTTTTTTAAATAAATAAATACAATAAAAACACAGACAAACCA[CG]TAGCCAGGATAACAAAAACATTAAGAAAAAAGTTAGGTATGTCATGAATGCATAATATGT	TTCATGACATACCTAACTTTTTTCTTAATGTTTTTGTTATCCTGGCTACG	EPS8	NM_004447	5'UTR								EPS8;EPS8	ENST00000543523.1;ENST00000281172.5	5'UTR;5'UTR	EPS8;EPS8;EPS8;EPS8;EPS8;EPS8	ENST00000543468.1;ENST00000544064.1;ENST00000543523.1;ENST00000536956.1;ENST00000281172.5;ENST00000535752.1	5'UTR;5'UTR;5'UTR;5'UTR;5'UTR;5'UTR					chr12:15935205-15935536	3				1.445632279	0.656310785	8.124597874
412	chr3	130805815	-	cg21459336	37621223		TTCAAATCTTTATCCATTTCCTTCAACAAATTATTTCATTTCTCTAACCC		II			NA	NA	NA	NA	NA	NA		OpenSea	GGCATCTCCTATTCAAATCTTTGTCCATTTCCTTCAGCAAATTATTTCATTTCTCTGACC[CG]TTTTTCTTAAGAGAGTATAACATATATTTTGTTTTTATAGGGATTTGAAATAATGAATGT	CGGGTCAGAGAAATGAAATAATTTGCTGAAGGAAATGGACAAAGATTTGA	NEK11;NEK11;NEK11	NM_145910;NM_001146003;NM_024800	Body;Body;Body								NEK11;NEK11	ENST00000426022.2;ENST00000412440.2	TSS1500;5'UTR	NEK11;NEK11;NEK11	ENST00000426022.2;ENST00000506695.1;ENST00000412440.2	TSS1500;5'UTR;5'UTR										2.007625108	0.810548133	8.123448933
413	chr13	79934402	+	cg04043098	61807205		ATATACAATAATTCCCCTTTATCTATAAATAATATATTCCAAAACTCCTC		II			NA	NA	NA	NA	NA	NA		OpenSea	TGTGACTGTATAGGAAAAAGCATAGTATATGTAGGGTTTGGTACTCTGTGGTTTTACACA[CG]AGGAGTCTTGGAACATATCACCCACAGACAAAGGGGAATTACTGTACATTCAAATACAGT	CGAGGAGTCTTGGAACATATCACCCACAGACAAAGGGGAATTACTGTACA	RBM26;RBM26;RBM26	NM_022118;NM_001286632;NM_001286631	Body;Body;Body								RBM26	ENST00000484573.1	3'UTR	RBM26	ENST00000484573.1	3'UTR										1.447213249	-0.075560783	8.122551469
414	chr14	104408135	-	cg05165779	56624880		TTCTAAACAAATATTTATTTCTTTACAATAAATTTACCCRAAAAATACAC		II			NA	NA	NA	NA	NA	NA		OpenSea	ATGTTATGTTCTTCTGAGCAAATATTTGTTTCTTTACAATAAATTTGCCCGAAAAGTGCA[CG]ATTTTTTTTCACATTTAGCTATGCAGGTCAAAATAAGATTAGAACATGGATTAACGTCTT	CGTGCACTTTTCGGGCAAATTTATTGTAAAGAAACAAATATTTGCTCAGA	RD3L;TDRD9	NM_001257268;NM_153046	5'UTR;Body								TDRD9-AS1;TDRD9-AS1;TDRD9	ENST00000455348.2;ENST00000557640.1;ENST00000554571.1	TSS200;5'UTR;5'UTR	TDRD9-AS1;TDRD9-AS1;TDRD9;TDRD9	ENST00000455348.2;ENST00000557640.1;ENST00000496087.1;ENST00000554571.1	TSS200;5'UTR;5'UTR;5'UTR										1.902298527	-0.000771006	8.116633101
415	chr12	40406687	+	cg18568497	15720184		TATCAAACATTCCCTAACRAAAATTTCTTACAACATTATCATTCAATCCC		II			NA	NA	NA	NA	NA	NA		OpenSea	GTCCCAGAAAGGAAAGTGACACAGGAAATCACACTCCAGCACTCAGAGATAGCAGGCCTC[CG]GGACTGAATGACAATGCTGTAAGAAATTTTCGCTAGGGAATGTTTGACAGGAGATGCCAC	CGGGACTGAATGACAATGCTGTAAGAAATTTTCGCTAGGGAATGTTTGAC	SLC2A13	NM_052885	Body														chr12:40406520-40406810	3								-2.260398596	0.741258526	-8.115735925
416	chr9	22765724	-	cg06838703	94644104		ATTTTCTAAAATAATTATAAAAATATTCCTTTCCACCAACAAAATTCTAC		II			NA	NA	NA	NA	NA	NA		OpenSea	AGTGTCAAAGAGTTTTCTAAAATGATTGTAAAAATGTTCCTTTCCACCAGCAAAATTCTG[CG]CATTTTCACTGACACTTAGTATTCATTATTTTTTACTTAAACATTCCGGTGAATGTGTAA	CGCAGAATTTTGCTGGTGGAAAGGAACATTTTTACAATCATTTTAGAAAA	LINC01239	NR_038977	Body								RP11-370B11.3;RP11-399D6.2	ENST00000448570.1;ENST00000436786.1	TSS1500;5'UTR	RP11-370B11.3;RP11-399D6.2	ENST00000448570.1;ENST00000436786.1	TSS1500;5'UTR										1.590264249	0.428800253	8.114166248
417	chr6	29125104	-	cg22008079	85749307		TTTTAATTTCCCTTTTAATTTCTTCATTAACCCTTTATTTATTCAAAAAC		II			NA	NA	NA	NA	NA	NA	chr6:29127481-29127990	N_Shelf	CTTAAGATATTTTTTAATTTCCCTTTTGATTTCTTCATTAACCCTTTGTTTATTCAAGAG[CG]TGTTGGTTAATTTCCACGTATGTAATATTTTCAAATTTTATCGTATTATTTATTTCTATT	CGCTCTTGAATAAACAAAGGGTTAATGAAGAAATCAAAAGGGAAATTAAA																								TRUE		1.489675186	0.597809869	8.113339702
418	chr1	51245568	+	cg10227333	15633245		TTTTTTTTCTTTTTCTTTTTCTTTTTTTAAAAAACAAACTCTCACTAAAC		II			NA	NA	NA	NA	NA	NA		OpenSea	TACTCAGGAGGCTAAGGCAGAAGGATCACTTGAACCAGGGAATTCAAGACCAGCCTGGGC[CG]CTTAGTGAGAGCCTGTCTCTTAAAAAAAGAAAAAGAAAAAGAAAAAAAAGGAATCAAAGC	TTTTTTTCTTTTTCTTTTTCTTTTTTTAAGAGACAGGCTCTCACTAAGCG	FAF1	NM_007051	Body											FAF1	ENST00000487898.1	3'UTR	chr1:51245560-51245750	3								2.134249517	0.648505126	8.112780431
419	chr12	84274211	-	cg13250654	81688871		ATATATCATAAAATTCAACCACTTAAAATATATAATTCACRCTTAAACCC		II			NA	NA	NA	NA	NA	NA		OpenSea	ATACCTAATTTATGTGTCATAAAGTTCAACCACTTAAAATGTATGATTCACGCTTGAACC[CG]GGAGGAGGAAGTTGCAGTGAGTGAAGATCATGCCACTGCACTCCAGCCTGGGCGACAGAG	TGTGTCATAAAGTTCAACCACTTAAAATGTATGATTCACGCTTGAACCCG																	chr12:84274085-84274395	3								1.672273673	-0.031768408	8.110813028
420	chr6	115036328	-	cg21720321	65632169		TTAAAAAATTCAACAAACTTACAAAAACTCTAACTTTCAACCTATCTCTC		II			NA	NA	NA	NA	NA	NA		OpenSea	TTGACACATTGTTGAGAAGTTCAGCAAGCTTACAGAGGCTCTGACTTTCAGCCTATCTCT[CG]TCTTTTGTGGGTCCTTCCTCTTAGGAGAATACACAAGACATTATTCCCTGACATGCTTTT	CGAGAGATAGGCTGAAAGTCAGAGCCTCTGTAAGCTTGCTGAACTTCTCA																	chr6:115036105-115036490	3								-1.134124938	0.539832963	-8.105893607
421	chr1	100317498	-	cg13550411	53646973		TTTTTAAAAAAAATTTCACACATACAATATAATATCTTCATACCAAATCC		II			NA	NA	NA	NA	NA	NA	chr1:100315420-100316009	S_Shore	TAAGAATTAAATTTTTGAAAAAAATTTCACACATACAATGTGATATCTTCATGCCAAATC[CG]CGCCTTTTTCCAACTTTGGCATTTAAAATCACTGAGTACCTACTCCATTTTTGGCTTTCC	TTTTGAAAAAAATTTCACACATACAATGTGATATCTTCATGCCAAATCCG	AGL;AGL;AGL;AGL;AGL	NM_000646;NM_000642;NM_000643;NM_000644;NM_000028	5'UTR;Body;Body;Body;Body								AGL;AGL	ENST00000361302.3;ENST00000370161.2	5'UTR;TSS1500	AGL;AGL	ENST00000361302.3;ENST00000370161.2	5'UTR;TSS1500										1.414653343	0.764480098	8.102619109
422	chr7	144422735	+	cg22859658	58799886		TTCCTTAACTTAATTCAATATTACRTTTATTCTTTCTTAAAAACAAAACC		II			NA	NA	NA	NA	NA	NA		OpenSea	GAAGTTCTTAACTGCATTTGCAATTTTGATAAAATTGTTTTTAAATTTGTGTTTTTCTTT[CG]GTTTTGCTCTTAAGAAAGAACAAACGTAATACTGAATCAAGTTAAGGAAATAATCTAATT	CGGTTTTGCTCTTAAGAAAGAACAAACGTAATACTGAATCAAGTTAAGGA	TPK1;TPK1	NM_022445;NM_001042482	Body;Body								TPK1;TPK1	ENST00000538212.2;ENST00000549981.1	TSS1500;5'UTR	TPK1;TPK1;TPK1;TPK1;TPK1;TPK1	ENST00000538212.2;ENST00000481645.1;ENST00000546806.1;ENST00000482940.1;ENST00000489798.1;ENST00000549981.1	TSS1500;3'UTR;3'UTR;5'UTR;5'UTR;5'UTR										1.567031947	0.910469639	8.100208016
423	chr2	54214758	-	cg26434251	59784978		TAAAATAACTATATCATTTTACATTCTCATCAACATTATAAAAACAATCC		II			NA	NA	NA	NA	NA	NA		OpenSea	AAACAGTTTTCTAGAGTGGCTGTATCATTTTACATTCTCATCAGCATTGTAAGAGCAATC[CG]GTTTCTCTGCCAATACCTGATGTTGTCACTGCTTTTTATTTTAGCCTTTCTGATAAGCAT	CGGATTGCTCTTACAATGCTGATGAGAATGTAAAATGATACAGCCACTCT											AC008280.5	ENST00000458030.3	5'UTR	AC008280.5;AC008280.5	ENST00000458030.3;ENST00000422521.2	5'UTR;5'UTR	chr2:54214525-54214950	3								1.7311835	0.076733625	8.099005591
424	chr21	32006706	+	cg00948500	28657594		TAATTACTTCCCAAATATATTTTCATAATCTTTTTTTTACATTAAAACAC		II			NA	NA	NA	NA	NA	NA		OpenSea	AAAAAAAAGAACCATCACATCTCTAAAAAGAGTTAAAGACATGCCTAAATGTAATGAATG[CG]TGTCTTAATGTAAAAAAAAGACTATGAAAATATATTTGGGAAGCAATCAAGGAAAACTGA	GATTGCTTCCCAAATATATTTTCATAGTCTTTTTTTTACATTAAGACACG	KRTAP20-2	NM_181616	TSS1500								KRTAP20-2	ENST00000330798.2	TSS1500	KRTAP20-2	ENST00000330798.2	TSS1500							TRUE			1.740703096	0.048195464	8.08921403
425	chr5	159428643	+	cg18394552	52749104		ATTTAAACAAATAACCAATTTTAATCCAACTAATAACAAAAACAAATATC		II			NA	NA	NA	NA	NA	NA		OpenSea	GAAGGTGTTCTGTGCGGTGCTTGGCACCCAGTCAGCACTCAGCAAATGTCCCCTTCCTTC[CG]ACACCTGCCCTTGCCACCAGCTGGACCAAAATTGGCCACCTGCCTAAACTTGCAATGGTT	TTTAGGCAGGTGGCCAATTTTGGTCCAGCTGGTGGCAAGGGCAGGTGTCG							TRUE																	TRUE		-1.969491325	0.097295619	-8.083754608
426	chr13	81839283	+	cg01275766	75770932		ATTATTCCTTTTACTACAATTATTTTTCTCTAAATTTCCCACAAACATAC		II			rs9565640	0.033528	NA	NA	NA	NA		OpenSea	TTTTTAAAATAGTATGAAACTCTATACATTTGCAACAAATACAGTAATATAAAAACATAA[CG]TATGCTTGTGGGAAACTTAGAGAAAAACAATTGCAGCAAAAGGAACAATAACAAATGAAA	CGTATGCTTGTGGGAAACTTAGAGAAAAACAATTGCAGCAAAAGGAACAA											RNU6-77	ENST00000410554.1	TSS1500	RNU6-77	ENST00000410554.1	TSS1500										1.954017145	0.340084903	8.081420455
427	chr5	72933718	-	cg02294693	62763228		TAAACCAACRTACTCTCAACAACCTAAACAAAAACAATTTTCTAAAAACC		II			NA	NA	NA	NA	NA	NA		OpenSea	TGGAGAAGCAATGGACCAGCGTGCTCTCAGCAGCCTGAGCAAAGGCAATTTTCTGGGAGC[CG]TACCTGGTATAATAGAGATCAAAGTATTGTTTAGTTTTTTTTTTCTTCTTTCCTGTTATG	CGGCTCCCAGAAAATTGCCTTTGCTCAGGCTGCTGAGAGCACGCTGGTCC	ARHGEF28;ARHGEF28	NM_001080479;NM_001177693	5'UTR;5'UTR								RP11-428C6.1	ENST00000296794.6	5'UTR	RP11-428C6.1;RP11-428C6.1	ENST00000296794.6;ENST00000509848.1	5'UTR;5'UTR	chr5:72933460-72933750	3								1.574333889	0.766402883	8.080464502
428	chr11	128996095	+	cg04122422	5637962		AATTAAATAATAACAAAAATAATATAACCCACAAACCTAAAATATTTACC		II			NA	NA	NA	NA	NA	NA		OpenSea	AAAAGGGAAAATGAGATAATATCCTAGAAAAAGCGTTGACAAACTTCTTAAAGAGCCAGG[CG]GTAAATATTTTAGGTTTGTGGGCCACATTATCTTTGCCACTATTCAATTCTGCTATTGCA	ATTGAATAGTGGCAAAGATAATGTGGCCCACAAACCTAAAATATTTACCG	ARHGAP32	NM_001142685	Body								ARHGAP32;ARHGAP32	ENST00000457677.2;ENST00000356092.7	TSS200;5'UTR	ARHGAP32;ARHGAP32	ENST00000457677.2;ENST00000356092.7	TSS200;5'UTR										2.114604365	0.116756878	8.076310436
429	chr14	56582857	-	cg14459059	81745330		TCACATAACAACAATCAACTAAAAATAAATAACAAATAAACCCTATAAAC		II			NA	NA	NA	NA	NA	NA	chr14:56585042-56586234	N_Shelf	AACTGTCATTGTCACATGGCAACAATCAGCTAGAGATGAGTGACAGATAAGCCCTGTAGA[CG]GCACAGACCCTACCAATGTGCCACAGTCCTCACTCAGCCCATTTGCTCATTTGGATTTCC	CACATGGCAACAATCAGCTAGAGATGAGTGACAGATAAGCCCTGTAGACG									14:56582785-56583514	Unclassified_Cell_type_specific														TRUE		-1.307999394	1.059898137	-8.075231227
430	chr8	99265098	-	cg14222861	35735280		TTATATAAACAAATATAATAATTACCCCCCRATCCACRAATTCATTTTCC		II			NA	NA	NA	NA	NA	NA		OpenSea	CTAGCAAAGATTTGTATAAACAAATATAGTAGTTACCCCCCGATCCACGGATTCATTTTC[CG]TGGTTTCAATTACCCATGGTCAGAAAATATTAGATGGAAAATTCCAGAAATAAACATTTC	CGGAAAATGAATCCGTGGATCGGGGGGTAACTACTATATTTGTTTATACA	NIPAL2	NM_024759	Body								NIPAL2	ENST00000520545.1	TSS1500	NIPAL2;NIPAL2;NIPAL2;NIPAL2	ENST00000520545.1;ENST00000520735.1;ENST00000522188.1;ENST00000519324.1	TSS1500;TSS1500;3'UTR;3'UTR										1.885207649	0.37510326	8.071104074
431	chr5	160841398	+	cg01543871	21714589		TCATACTACCAAATAACTTCTAATAAAATAAATTATCACAATATCTACAC		II			NA	NA	NA	NA	NA	NA		OpenSea	GAATGTTTTTAACTCATAAACTGTTATGCAACTTTTTTTATAGTTATTACTACCTGCTAA[CG]TGTAGATACTGTGATAACTCATTTTACTAGAAGTTATTTGGCAGTATGAGTACATGTTTA	CGTGTAGATACTGTGATAACTCATTTTACTAGAAGTTATTTGGCAGTATG	GABRB2;GABRB2	NM_000813;NM_021911	Body;Body								GABRB2	ENST00000517547.1	5'UTR	GABRB2	ENST00000517547.1	5'UTR	chr5:160841080-160841470	3								1.989881918	0.382691925	8.069982519
432	chr6	160537158	-	cg19843425	97614197		TAAAACCAAACATATAATTCTAAACAAATAACTTACCCCCTTAAACCTTC		II			NA	NA	NA	NA	NA	NA		OpenSea	AAGACTTGACATAGAGCCAGGCATGTGATTCTGGGCAGATGACTTGCCCCCTTAGGCCTT[CG]TTTCTCATTTCTCATCTGCAGTACGTGGGGGTGAGCAGTTCCATCAGATCAGGAGACGGG	CGAAGGCCTAAGGGGGCAAGTCATCTGCCCAGAATCACATGCCTGGCTCT																			chr6:160536623-160538765	6						-1.595155472	0.634495001	-8.069819886
433	chr12	95609720	+	cg19363337	3732282		ACTTACATAAAATAAATTATTTTCATCCTACATTTCTATACCTTACCTTC		II			NA	NA	NA	NA	NA	NA	chr12:95610834-95611997	N_Shore	AAACTGGCTGGAAGGATTTTAAAATTTCCAACCACTTTTAATTTAAATCAATTTCTTGAA[CG]AAGGTAAGGCACAGAAATGTAGGATGAAAATAATTTACCTTATGTAAGTATAAAGCCTCC	CGAAGGTAAGGCACAGAAATGTAGGATGAAAATAATTTACCTTATGTAAG	FGD6	NM_018351	Body																chr12:95609631-95613390	6	chr12:95609332-95613198	6				1.845816208	0.493387282	8.068903003
434	chr22	33080918	+	cg07653477	48802568		ATATTTAACCCATAAACCACAATTTACCAATTCCTACTTTATCTCATTTC		II			NA	NA	NA	NA	NA	NA		OpenSea	ATCAGTGTAACAGGCACACTCATTTCCTGCCCTATCTAATTCTCAAGATTGTTGGGAGGA[CG]AAATGAGATAAAGTAGGAATTGGCAAACTGTGGCTCATGGGCCAAATATGGTCCACTGCC	TATTTGGCCCATGAGCCACAGTTTGCCAATTCCTACTTTATCTCATTTCG	SYN3;SYN3;SYN3	NM_003490;NM_001135774;NM_133633	Body;Body;Body											SYN3	ENST00000462268.1	3'UTR	chr22:33080820-33081115	3								-1.69123577	0.974345863	-8.068813591
435	chr2	53356820	+	cg14384616	27616823		TAATATAACTAATAAAAACCTAAACTCCTCTTAACTTTATAACCCTAAAC		II			NA	NA	NA	NA	NA	NA		OpenSea	GTAGGAGCTCTTATTTCTATCATCTATGAGAAAAATGAGCCCTGGGGAGATTCAATCAAA[CG]CTTAGGGTCACAAAGCTAAGAGGAGCCCAGGCCTCTACCAGCTACACTACATTGCATTGC	CGCTTAGGGTCACAAAGCTAAGAGGAGCCCAGGCCTCTACCAGCTACACT																			chr2:53356677-53358118	6	chr2:53356648-53358260	6				1.289457546	0.684247809	8.068281983
436	chr18	68330594	+	cg17052497	81660415		ACATCACCATCTATCTTAACAACACATACAAAAATTATCAAACCACATCC		II			NA	NA	NA	NA	NA	NA		OpenSea	TAAGTAAGGAGTCAGTTATCAGAAAGCAAAAACAACACAAAACCAGAACTGGTAGAATAA[CG]GATGTGGTCTGATAATTTTTGTATGTGCTGCCAAGATAGATGGTGATGTATCTGATTCAA	CGGATGTGGTCTGATAATTTTTGTATGTGCTGCCAAGATAGATGGTGATG					chr18:68330552-68330552												chr18:68330460-68330670	3								-1.800930842	-2.673002957	-8.067921451
437	chr4	98040667	+	cg16145303	44793119		TACACTTATTCCCTTTTTACATTAAAACATACTTAACCTTTAATAACTAC		II			NA	NA	NA	NA	NA	NA		OpenSea	TAAGCAAAAGAACGAATTTGGAGGCATCATATTACTTGACTTCAAACTATAGTATAAGGC[CG]TAGTCACCAAAGGTCAAGTATGTTTCAATGCAAAAAGGGAATAAGTGTATATTTATACAT	ACACTTATTCCCTTTTTGCATTGAAACATACTTGACCTTTGGTGACTACG											RP11-431J17.1	ENST00000517407.1	TSS1500	RP11-431J17.1	ENST00000517407.1	TSS1500										1.884024204	0.774203858	8.066228144
438	chr11	47026076	-	cg26924646	47744229		ACCTCTCTTACTTTCTATAACACTTCTTTCTTACCCTATATTTTATATAC		II			NA	NA	NA	NA	NA	NA		OpenSea	CACTGTACCTGGCCTCTCTTACTTTCTATAACACTTCTTTCTTGCCCTGTATTTTGTGTA[CG]TTTTTGGAGACTAAAACATTCAATGATTGCCTGCATGACTCTTAACCACTTCACTCATCA	CGTACACAAAATACAGGGCAAGAAAGAAGTGTTATAGAAAGTAAGAGAGG	C11orf49;C11orf49;C11orf49;C11orf49;C11orf49;C11orf49;C11orf49	NR_103472;NR_103471;NM_001003676;NM_024113;NM_001278222;NM_001003677;NM_001003678	Body;Body;Body;Body;Body;Body;Body								C11orf49	ENST00000536126.1	5'UTR	C11orf49;C11orf49;C11orf49;C11orf49;C11orf49;C11orf49;C11orf49;C11orf49	ENST00000533124.1;ENST00000536126.1;ENST00000522712.2;ENST00000527234.1;ENST00000532840.1;ENST00000526424.1;ENST00000527667.1;ENST00000532633.1	5'UTR;5'UTR;5'UTR;5'UTR;5'UTR;3'UTR;3'UTR;3'UTR			chr11:47025818-47026647	6	chr11:47025939-47027763	6				-1.304309075	0.570015759	-8.062426954
439	chr16	81353400	-	cg03147852	9739267		AAAATAAAATAAAACATAAAACCTCAAATCCAACCTAAATCATCATAAAC		II			rs4598907	0.048547	NA	NA	NA	NA	chr16:81348350-81349526	S_Shelf	CAGGTCTAGTGAGGATAGAATGAGACATAGGGCCTCAAATCCAGCCTAGGTCATCATGAG[CG]ACTTTTCTGGGCTCTAGCTTCCTTATCTGTGAAGTGAGGTGGTTGGGCTACATGGACAGC	CGCTCATGATGACCTAGGCTGGATTTGAGGCCCTATGTCTCATTCTATCC	GAN	NM_022041	Body														chr16:81352900-81353470	3						TRUE		1.770092122	0.225388193	8.061261771
440	chr20	36343383	-	cg09655823	98750324		TAACAACAAACCCAAAAATTTTAACTACCAAAATCCATACTCTTTTCACC		II			NA	NA	NA	NA	NA	NA		OpenSea	TCACACACTAGTGACAACAAACCCAGAGATTTTGACTACCAAAGTCCATACTCTTTTCAC[CG]CACCTCACCCCCCCGTTCACGTGACTAGTTTAGCATCAATTTCTTATGTGTTTTATGTTT	GACAACAAACCCAGAGATTTTGACTACCAAAGTCCATACTCTTTTCACCG	CTNNBL1;CTNNBL1	NM_001281495;NM_030877	5'UTR;Body		chr20:36343336-36343336						CTNNBL1	ENST00000405275.2	5'UTR	CTNNBL1;CTNNBL1	ENST00000447935.1;ENST00000405275.2	5'UTR;5'UTR										-1.624856289	1.180739308	-8.061212042
441	chr18	53068637	+	cg05212403	34783279		TAACACTATAACTACATATACTTTTCTTAAAAAACCTTCRTAATATAACC		II			rs17510124	0.014931	NA	NA	NA	NA		OpenSea	CTCTTGCAAGACTCACAACCATGAAGCACAAATTAAGAATGAAGGAATCTCCACACTCCA[CG]GCTACATTACGAAGGCTTTTTAAGAAAAGCATATGCAGTCATAGTGCTATATACAAAAGA	CGGCTACATTACGAAGGCTTTTTAAGAAAAGCATATGCAGTCATAGTGCT	TCF4;TCF4;TCF4;TCF4;TCF4;TCF4;TCF4;TCF4;TCF4;TCF4;TCF4	NM_001306208;NM_001243232;NM_001243231;NM_001306207;NM_001243227;NM_001243228;NM_001083962;NM_003199;NM_001243230;NM_001243226;NM_001243233	Body;Body;Body;Body;Body;Body;Body;Body;Body;Body;5'UTR								TCF4;TCF4;TCF4	ENST00000537856.2;ENST00000570177.1;ENST00000561992.1	5'UTR;5'UTR;5'UTR	TCF4;TCF4;TCF4;TCF4;TCF4;TCF4;TCF4;TCF4;TCF4;TCF4;TCF4;TCF4	ENST00000562030.1;ENST00000566376.1;ENST00000569012.1;ENST00000562638.1;ENST00000537856.2;ENST00000570177.1;ENST00000568186.1;ENST00000562680.1;ENST00000563686.1;ENST00000566777.1;ENST00000561992.1;ENST00000562512.1	TSS200;3'UTR;5'UTR;5'UTR;5'UTR;5'UTR;5'UTR;3'UTR;3'UTR;5'UTR;5'UTR;5'UTR	chr18:53068540-53068690	3								1.661148747	0.405808401	8.060517405
442	chr2	8242767	+	cg16181973	51733879		ACRAACTAAATCTACATCTAAATCTTTAATACAACRAACTTTCTACAAAC		II			NA	NA	NA	NA	NA	NA		OpenSea	AGAAATCCTACCTCAAGCCCTCAATAAATGAGGAAGCCTGAGACATCCATCAGACAGTAA[CG]TCTGCAGAAAGTTCGTTGCATCAAAGACCCAGATGCAGACTCAGTCCGCTTCTTCCACAC	CGTCTGCAGAAAGTTCGTTGCATCAAAGACCCAGATGCAGACTCAGTCCG	LINC00299	NR_034135	Body				TRUE				LINC00299;AC007464.1;LINC00299	ENST00000454043.1;ENST00000456681.1;ENST00000430192.1	3'UTR;3'UTR;3'UTR	LINC00299;AC007464.1;LINC00299	ENST00000454043.1;ENST00000456681.1;ENST00000430192.1	3'UTR;3'UTR;3'UTR					chr2:8241674-8244195	6				1.557847066	0.508888837	8.058936835
443	chr1	236893176	+	cg19605359	64670545		TATTATCATTTTTCTACTTTCTTAAAAATAACCAATTACTACAAATCTAC		II			NA	NA	NA	NA	NA	NA		OpenSea	TACTGCATAGACCCAGTTTCATTAGCAATTTATTATGGTCAGTTTGTATTACAAAACATC[CG]TAGATCTGTAGTAATTGGTCATCTTTAAGAAAGCAGAAAAATGATAATACAATAGCAAGT	ATTATCATTTTTCTGCTTTCTTAAAGATGACCAATTACTACAGATCTACG	ACTN2;ACTN2;ACTN2	NM_001278344;NM_001278343;NM_001103	5'UTR;Body;Body								ACTN2;ACTN2	ENST00000546208.1;ENST00000492634.1	TSS1500;5'UTR	ACTN2;ACTN2	ENST00000546208.1;ENST00000492634.1	TSS1500;5'UTR										1.635599929	1.052597372	8.058641577
444	chr15	52126118	-	cg21830259	95683595		ATCTACCAAACAATTCTCCAAAATAATTTATACTAAATTCTACTTACTCC		II			NA	NA	NA	NA	NA	NA	chr15:52121816-52122452	S_Shelf	CTTTATTAAAAATCTGCCAAACAGTTCTCCAAAGTGGTTTATACTGAGTTCTACTTGCTC[CG]TATTTTTAGTGTTGCCAATGTTTAGTATTGTCAGCCTTTTCAATTTTAGTCACACTACAG	CGGAGCAAGTAGAACTCAGTATAAACCACTTTGGAGAACTGTTTGGCAGA	TMOD3	NM_014547	5'UTR								TMOD3	ENST00000308580.7	5'UTR	TMOD3;TMOD3	ENST00000558455.1;ENST00000308580.7	5'UTR;5'UTR	chr15:52125920-52126250	3								1.960350526	0.56673548	8.055614359
445	chr12	22688743	+	cg21005240	12756276		TCTCTATAAAAATTATTCTACAACTCCTACCAACAAAACATAACAATACC		II			NA	NA	NA	NA	NA	NA		OpenSea	CTAAAATATTTTTACTTATCAGGCTGGCAAAGACCAAAAGATTTGAAAACAGAATTGGTG[CG]GTACTGTCATGCTTTGCTGGTAGGAGTTGTAGAACAATCTCTACAGAGACTTTGAAAACA	CTCTGTAGAGATTGTTCTACAACTCCTACCAGCAAAGCATGACAGTACCG	KIAA0528	NM_014802	Body				TRUE				KIAA0528	ENST00000544930.1	5'UTR	KIAA0528;KIAA0528;KIAA0528	ENST00000544930.1;ENST00000535304.1;ENST00000541310.1	5'UTR;3'UTR;3'UTR								TRUE		2.179445965	0.7075581	8.054624711
446	chr7	54997964	+	cg18002794	96717203		AATTCTAATATCTCTATTTTTTTCAACTCTAATTTTATTTATTTAACTCC		II			NA	NA	NA	NA	NA	NA	chr7:55000876-55001135	N_Shelf	GTTGTTTGAAACAATAAATAAAATTGACAAATCTTTAGGGAGACTAAGAAAAAAAGACAC[CG]GAGCCAAATAAATAAAATCAGAGTTGAAAAAAATAGAGACATTAGAACTGATACCACAGA	CGGAGCCAAATAAATAAAATCAGAGTTGAAAAAAATAGAGACATTAGAAC																								TRUE		1.780138518	0.555569988	8.054039545
447	chr4	76580951	+	cg16858144	13809138		CCTATACAAAAAAATACTAACAATAATTACTATAAAACTCACCCTATAAC		II			NA	NA	NA	NA	NA	NA		OpenSea	ACAGAAACCACCTTGCTGACATAGTTCAGACCAAATTTAACCTTGCAAATAGTATGCTTA[CG]TCACAGGGTGAGCTTCATAGTAACCACTGTTAGCATTTTCTTGCACAGGTTCAGGAGATG	CGTCACAGGGTGAGCTTCATAGTAACCACTGTTAGCATTTTCTTGCACAG	G3BP2;G3BP2;G3BP2;G3BP2;G3BP2;G3BP2	NM_203505;NM_012297;NM_203504;NM_203505;NM_012297;NM_203504	ExonBnd;ExonBnd;ExonBnd;Body;Body;Body								G3BP2	ENST00000395719.3	ExonBnd	G3BP2;G3BP2;G3BP2	ENST00000507947.1;ENST00000510902.1;ENST00000395719.3	3'UTR;3'UTR;ExonBnd	chr4:76580840-76581055	3								1.994011708	0.731336188	8.049068391
448	chr16	29833153	-	cg01802062	22684257		TACCTAACACAAATTAAACTCATCTAAAATAAAAACTATTACTTAAAAAC		II			NA	NA	NA	NA	NA	NA		OpenSea	GCACTTAACACTACCTGGCACAGATTAAGCTCATCTGAAGTGGGAGCTGTTACTTAGGGG[CG]TTTGCCTAGAACACAGGGTCCAGAGGCTCTCTCCCGGAAACTTAGACCCAGTGAGTCAGA	CGCCCCTAAGTAACAGCTCCCACTTCAGATGAGCTTAATCTGTGCCAGGT	PAGR1;MVP;MVP	NM_024516;NM_005115;NM_017458	3'UTR;5'UTR;5'UTR								AC009133.20;AC009133.12;AC009133.12;CTD-2574D22.6;MVP;MVP;MVP	ENST00000569039.1;ENST00000569809.1;ENST00000564980.1;ENST00000562285.1;ENST00000357402.5;ENST00000452209.2;ENST00000395353.1	TSS1500;TSS1500;TSS1500;3'UTR;5'UTR;5'UTR;5'UTR	AC009133.20;AC009133.12;AC009133.12;CTD-2574D22.6;MVP;MVP;MVP;MVP;MVP;MVP;MVP;MVP;MVP;MVP;MVP	ENST00000569039.1;ENST00000569809.1;ENST00000564980.1;ENST00000562285.1;ENST00000563915.1;ENST00000357402.5;ENST00000566859.1;ENST00000452209.2;ENST00000563096.1;ENST00000395353.1;ENST00000566066.1;ENST00000565830.1;ENST00000569887.1;ENST00000565164.1;ENST00000570234.1	TSS1500;TSS1500;TSS1500;3'UTR;5'UTR;5'UTR;5'UTR;5'UTR;5'UTR;5'UTR;5'UTR;5'UTR;5'UTR;5'UTR;5'UTR	chr16:29833085-29833330	3								-1.738295144	1.216865961	-8.045399415
449	chr3	110612973	+	cg24765791	32614553		ATCATCTTCATAACCCTATAAAATACTAAATTCAATATCCCTCTAAAAAC		II			rs11918904	0.033479	NA	NA	NA	NA		OpenSea	ATTTGCATTTTTTTCCTACTAATTCAGTTGATTTTTATGCATCCTAAAATTTGAAAACTA[CG]TCTTTAGAGGGACACTGAATCCAGTATTTTACAGGGCTATGAAGATGACTGTTAAAAAAA	CGTCTTTAGAGGGACACTGAATCCAGTATTTTACAGGGCTATGAAGATGA											RP11-553A10.1;PVRL3-AS1;PVRL3-AS1	ENST00000383686.2;ENST00000474769.1;ENST00000476301.1	TSS1500;3'UTR;3'UTR	RP11-553A10.1;RP11-553A10.1;PVRL3-AS1;PVRL3-AS1	ENST00000485473.1;ENST00000383686.2;ENST00000474769.1;ENST00000476301.1	TSS1500;TSS1500;3'UTR;3'UTR										1.751760981	-0.013569642	8.043499169
450	chr16	82609097	-	cg10292801	86645870		ATAATACAACATAAAACATTTCCATAAATACAAAATTTTCTCAAACATTC		II			NA	NA	NA	NA	NA	NA		OpenSea	TATCATATTGGATAGTGCAACATGGGACATTTCCATAAGTACAGAGTTTTCTCAAGCATT[CG]AAAATATTTCAGAACATTCTAGAATGTTCTAGAGCAAGTGACTACTATATTATGACTCTA	CGAATGCTTGAGAAAACTCTGTACTTATGGAAATGTCCCATGTTGCACTA											RP11-2L4.1	ENST00000565374.1	TSS1500	RP11-2L4.1	ENST00000565374.1	TSS1500										1.564357206	0.996082244	8.043080587
451	chr4	173647266	-	cg02280486	78698142		TAAATAAATAAACRTACACTAACACACAAATATTCTACTCTACCAATCCC		II			NA	NA	NA	NA	NA	NA		OpenSea	TGATTCAGCGATGGATGAATAAACGTACACTGACACACAGATATTCTGCTCTGCCAGTCC[CG]CTGAGGGTCCCAGTCGCTTACAGGCTTCCTGCTGAGCCCTGTAAACAGTTGCCACTGGGC	CGGGACTGGCAGAGCAGAATATCTGTGTGTCAGTGTACGTTTATTCATCC	LOC101928314;GALNTL6	NR_125894;NM_001034845	Body;Body														chr4:173647185-173647510	3								1.937733718	1.631147991	8.041773003
452	chr13	25569862	+	cg21814996	80681846		TTAACTTAACTACCTAATCAACTAATCTATTTCCTTCAACTACCTCATCC		II			NA	NA	NA	NA	NA	NA		OpenSea	CCTCAGTTTTTCTACCATGAGAGATAGCAGGTAAGTATTGTAGGGAACATCAAAAGGGAA[CG]GATGAGGTAGCTGAAGGAAATAGATTAGCTGATCAGGCAGCTAAGTCAAAGGCAAGGAAG	CGGATGAGGTAGCTGAAGGAAATAGATTAGCTGATCAGGCAGCTAAGTCA																			chr13:25569333-25569880	6	chr13:25568744-25570009	6				-1.170652452	-0.057427219	-8.041507909
453	chr14	92582519	-	cg04711526	90626240		CAAATTCTTCATATTTTTATTTCTCTCAAAACTTTAAAATATAAACATTC		II			rs13350	0.184671	NA	NA	NA	NA		OpenSea	GAAAGACATTTCAGATTCTTCATGTTTTTATTTCTCTCAGAACTTTAAAATGTGAACATT[CG]ATAATCTAGCCAGTCTTTACTTCCAGGTAACTTCTTCACTGGGTTGCAATTCCCTGTGTG	CGAATGTTCACATTTTAAAGTTCTGAGAGAAATAAAAACATGAAGAATCT	NDUFB1	NM_004545	3'UTR								NDUFB1;NDUFB1	ENST00000553377.1;ENST00000555441.1	3'UTR;3'UTR	NDUFB1;NDUFB1;NDUFB1;NDUFB1	ENST00000553514.1;ENST00000553377.1;ENST00000555441.1;ENST00000553666.1	3'UTR;3'UTR;3'UTR;3'UTR								TRUE		1.582193659	-0.504666803	8.037642645
454	chr16	17474952	+	cg19701538	11671920		CTTTCTCTCACTCTAAATTTATTTACATTTTCTAAATTTCAAACATTAAC		II			NA	NA	NA	NA	NA	NA		OpenSea	TCGTTGTTTCTTTTTTTGTTTGTTTTGGCCTGCAAAGCGTTTTAGAACTTTTCAATTAAT[CG]CTAATGTTTGAAACTCAGAAAATGTAAACAAATCTAGAGTGAGAGAAAGCTCATCAGTTG	CGCTAATGTTTGAAACTCAGAAAATGTAAACAAATCTAGAGTGAGAGAAA	XYLT1	NM_022166	Body		chr16:17474933-17474933						XYLT1	ENST00000568226.1	3'UTR	XYLT1	ENST00000568226.1	3'UTR										-1.652364394	0.426387528	-8.037007015
455	chr1	23427884	+	cg12372401	79644408		TAAACTTTAAAATTAAACCTAAATTCACTCTAACTATCCTTACTAACTAC		II			NA	NA	NA	NA	NA	NA		OpenSea	ATTCTATTCAGCTTTCACAATAACCTTATGGGGCAAGGACTCTCAAATTTTCCCAAAGTA[CG]CAGCTAGCAAGGACAGTCAGAGTGAATCTAGGTCCAATTCCAAAGTTTATATTCTTTTAA	CGCAGCTAGCAAGGACAGTCAGAGTGAATCTAGGTCCAATTCCAAAGTTT	LUZP1;LUZP1	NM_033631;NM_001142546	5'UTR;5'UTR				TRUE				LUZP1;LUZP1;LUZP1;LUZP1	ENST00000374623.3;ENST00000314174.5;ENST00000418342.1;ENST00000302291.4	5'UTR;5'UTR;5'UTR;5'UTR	LUZP1;LUZP1;LUZP1;LUZP1;LUZP1;LUZP1	ENST00000374623.3;ENST00000475164.2;ENST00000314174.5;ENST00000471849.1;ENST00000418342.1;ENST00000302291.4	5'UTR;5'UTR;5'UTR;5'UTR;5'UTR;5'UTR	chr1:23427720-23427890	3								1.760057381	0.593462899	8.034237002
456	chr10	30942103	+	cg06695380	63692985		TTAAAATACAATAAATCCTATCACCCCAAAACRAAACATAATACCCAATC		II			NA	NA	NA	NA	NA	NA		OpenSea	TTCATTTAAAATTTTTAAAATATTGGAAGGGAGGGAGGAGGGCAAGGGCTGAGAAACTAA[CG]ATTGGGTACTATGCTCCGTCCTGGGGTGACAGGATCCATTGCATCCTAAACCTCAGTATC	CGATTGGGTACTATGCTCCGTCCTGGGGTGACAGGATCCATTGCATCCTA																										1.835712425	0.668917625	8.031602741
457	chr7	86575506	+	cg03663880	33693285		TTATTAAATCTTATTTTATTCTAACCCTAAACTTTCCAATATATACACAC		II			NA	NA	NA	NA	NA	NA		OpenSea	TGCAAATTAAAACAAAGGGATACCATTTCTCACACACACACACACACACACACACACACA[CG]TGTGCATACACTGGAAAGCCTAGGGCTAGAACAAAACAAGACTTAACAATACAAATGTTG	CGTGTGCATACACTGGAAAGCCTAGGGCTAGAACAAAACAAGACTTAACA	KIAA1324L;KIAA1324L;KIAA1324L;KIAA1324L	NM_001291990;NM_152748;NM_001142749;NM_001291991	Body;Body;Body;5'UTR											KIAA1324L	ENST00000394714.2	TSS1500										1.955299118	0.586530769	8.030463986
458	chr14	55753374	-	cg17290573	82670439		ACCCTCAAAAACATTTACTCTAATAAAATTAATAATTATAAACCCCTAAC		II			rs1998999	0.017269	NA	NA	NA	NA		OpenSea	GTGTAGTGTTTGCCCTCAGGAGCATTTACTCTGATAGGGTTAATGATTGTAAGCCCCTAA[CG]AAATTTCCACACTAGTTACTAAGAATTTTTAAAGGATAAGTGATTTTGTTTGTAACCCTA	CGTTAGGGGCTTACAATCATTAACCCTATCAGAGTAAATGCTCCTGAGGG	FBXO34;FBXO34	NM_017943;NM_152231	5'UTR;5'UTR								FBXO34;FBXO34;FBXO34	ENST00000556920.1;ENST00000313833.4;ENST00000440021.1	TSS1500;5'UTR;5'UTR	FBXO34;FBXO34;FBXO34;FBXO34;FBXO34;FBXO34	ENST00000556920.1;ENST00000313833.4;ENST00000554940.1;ENST00000440021.1;ENST00000555087.1;ENST00000557647.1	TSS1500;5'UTR;5'UTR;5'UTR;5'UTR;5'UTR										1.556046797	0.821658485	8.02372751
459	chr5	27532684	+	cg24851859	88776229		TCATACAAAATATACTCACAAACAATTCAAAACAATTTTCTAAATAACCC		II			NA	NA	NA	NA	NA	NA		OpenSea	TCCACAGTTATTATTGATAACTGTAAATAAGAAGAGGAAAAGGTAGAACTAGGTCAGACT[CG]GGCCACCTAGAAAATTGTCCTGAATTGTCTGTGAGCATACTTTGTATGATTTTTATTATT	CGGGCCACCTAGAAAATTGTCCTGAATTGTCTGTGAGCATACTTTGTATG							TRUE														chr5:27532428-27532797	4		TRUE		-1.370913801	1.015932986	-8.02322205
460	chr1	172717683	+	cg17461271	12787220	78762175	TTACAACAATAACAAATATAAATTCTAAATCATTAAAAATAAAACCCACA	TTACAACAATAACGAATATAAATTCTAAATCATTAAAAATAAAACCCGCG	I	A	Red	NA	NA	NA	NA	NA	NA		OpenSea	TTCGAGGCCTCCAGGGCTGGGCCCAAGCACCCGTCGACGGCACCCTGGGCCCAGAGCACT[CG]CGGGCCTCATCTCCAATGATTCAGAACTCACATTCGTCACTGCTGCAACCCCAAGATGTC	CGCGGGCCTCATCTCCAATGATTCAGAACTCACATTCGTCACTGCTGCAA								1:170984081-170984309									chr1:172717545-172717915	3						TRUE		1.248080373	0.306056817	8.021812982
461	chr21	26467212	+	cg25485144	82678579		TTCAAAACTATAAAAATCTCAATCCATTATCCTCTTAACTCCATTATTTC		II			NA	NA	NA	NA	NA	NA		OpenSea	AAAAATGAATGAATGATACATTTTAGAAAACAACAAGATGAATAACTATGACTTCTTATC[CG]AAACAATGGAGTCAAGAGGACAATGGATTGAGATCTTTACAGTTCTGAAGCAAAATTGAC	TCAGAACTGTAAAGATCTCAATCCATTGTCCTCTTGACTCCATTGTTTCG											AP000233.2;AP000233.2	ENST00000453802.1;ENST00000418942.1	TSS200;TSS200	AP000233.2;AP000233.2	ENST00000453802.1;ENST00000418942.1	TSS200;TSS200										1.743217933	0.4389027	8.020350951
462	chr19	24184550	+	cg25444615	8676493		AAATAATCTCAACCAATTCTCAAACTTTAAATAAATTAAAAACCCAACTC		II			NA	NA	NA	NA	NA	NA		OpenSea	GTTCTGCTTACCAAAAGTTGCCCGCTAGGCACTCGCATTTCATACCTGGCCCCATGCCAT[CG]AGCTGGGCTTCTAACCCATTTAAAGTTTGAGAATTGGTTGAGATCATTTTGACTCCAAGA	CGAGCTGGGCTTCTAACCCATTTAAAGTTTGAGAATTGGTTGAGATCATT				low-CpG:23976223-23976563							AC092279.1	ENST00000516139.1	TSS1500	AC092279.1	ENST00000516139.1	TSS1500	chr19:24183980-24185550	3						TRUE		1.687869026	-0.847441544	8.020064318
463	chr3	99595841	-	cg13790797	97619346		AATATTTATTCTCTTCTACCRACAAACAAAATAAAACCAAAAATAACCAC		II			NA	NA	NA	NA	NA	NA	chr3:99594969-99595215	S_Shore	GAGCCAGTTTTAATGTTTGTTCTCTTCTACCGGCAAACAAAATAAAGCCAAAAATAACCA[CG]TGAAGAAAAAAGAAATTAGCCAAATGTGATTGAATTAAGAATATTATCCTCTAGTATGGG	CGTGGTTATTTTTGGCTTTATTTTGTTTGCCGGTAGAAGAGAACAAACAT	FILIP1L;FILIP1L;FILIP1L;MIR548G;CMSS1;FILIP1L;FILIP1L	NM_001282794;NM_014890;NM_001282793;NR_031662;NM_032359;NM_182909;NM_001042459	TSS1500;TSS1500;TSS1500;Body;Body;Body;Body						3:99594303-99596028	Promoter_Associated	FILIP1L;FILIP1L;FILIP1L;FILIP1L;C3orf26	ENST00000471562.1;ENST00000441620.2;ENST00000476723.1;ENST00000383694.2;ENST00000496116.1	TSS1500;TSS1500;TSS1500;TSS1500;5'UTR	FILIP1L;FILIP1L;FILIP1L;FILIP1L;FILIP1L;C3orf26;C3orf26	ENST00000471562.1;ENST00000495625.2;ENST00000441620.2;ENST00000476723.1;ENST00000383694.2;ENST00000463526.1;ENST00000496116.1	TSS1500;TSS1500;TSS1500;TSS1500;TSS1500;5'UTR;5'UTR	chr3:99595180-99595855	3								1.724244056	-0.401748203	8.016770872
464	chr9	113541327	-	cg20907586	93631140		TTTTCCATAATAATCAACTACTATTTTACCCACRAATAAAATCATAAAAC		II			NA	NA	NA	NA	NA	NA		OpenSea	TCCCAGACCATTTTTCCATAATGATCAGCTACTATTTTGCCCACGAATGAAATCATGAAG[CG]TCAGTGTCTCTGTGTGTGTGTGTGTGTGTGTGTGTCTGTGTAAAACTCATGAATTATTTC	CGCTTCATGATTTCATTCGTGGGCAAAATAGTAGCTGATCATTATGGAAA	MUSK;MUSK;MUSK	NM_005592;NM_001166281;NM_001166280	Body;Body;Body																chr9:113539439-113541378	5						1.489218004	0.088192302	8.015146095
465	chr8	75809353	-	cg12044898	69628872		AACTCCCATTTATTATTTTTAACCTTCTATATTAATCTTCCAATCTTCCC		II			NA	NA	NA	NA	NA	NA		OpenSea	TCTCATTCTTGAACTCCCATTTGTTGTTTTTGGCCTTCTGTATTAATCTTCCAGTCTTCC[CG]AATGTATATTTCTCTATTATTTTCCTATTACTTTTATTTTTTCTTATTTCTGAGATAGTT	CGGGAAGACTGGAAGATTAATACAGAAGGCCAAAAACAACAAATGGGAGT											RP11-3N13.2	ENST00000520696.1	TSS1500	RP11-3N13.2	ENST00000520696.1	TSS1500										1.720977268	0.876884097	8.012204765
466	chr3	20234475	-	cg00073044	78632825		TACCCATAAATATATAATCTTTATTCCCTAAAAACAAAAATATTTTTTAC		II			NA	NA	NA	NA	NA	NA		OpenSea	TTATGTACCTGTACCCATAAATATATAGTCTTTGTTCCCTAAGAGCAAAGATATTTTTTA[CG]ATATAATGATCAAAATCAGGAAATTTAACATAGATATGATATTCCTACCTAAACAACAGT	ACCCATAAATATATAGTCTTTGTTCCCTAAGAGCAAAGATATTTTTTACG											RNY4P22	ENST00000516633.1	TSS200	RNY4P22	ENST00000516633.1	TSS200										1.980033518	0.642966532	8.010643283
467	chr14	39846355	+	cg23287816	84644387		ACTTCACAACCTACCAAAAAATTAACTTCCTAACAACATAAAACCTATTC		II			NA	NA	NA	NA	NA	NA		OpenSea	ATGACTCTCTGGTCTTGGGTTTTGTCTGATCTTTTGTGGCTAGGACAGTTTATTCCTAGA[CG]AATAGGTCTCATGTTGTTAGGAAGCTAATTTTTTGGCAGGTTGTGAAGTCTCATGTCCTA	CTTCACAACCTGCCAAAAAATTAGCTTCCTAACAACATGAGACCTATTCG																	chr14:39845920-39846550	3								-1.787244668	2.033246048	-8.007021195
468	chr4	72904216	-	cg09516121	24792892		TTTCCCTATTAAATTATCCTACATCTTTTTACAAATCCAAACAAATTACC		II			NA	NA	NA	NA	NA	NA		OpenSea	TTTTACTTCCATTTCCCTATTAGATTATCCTGCATCTTTTTACAGGTCCAGACAAGTTGC[CG]AAACTTCAACCTTATCATTCCTGTTTTTTAATTCCTTTCTGTTGATCCTACCTTAGCTAA	CGGCAACTTGTCTGGACCTGTAAAAAGATGCAGGATAATCTAATAGGGAA	NPFFR2;NPFFR2;NPFFR2	NM_053036;NM_001144756;NM_004885	TSS1500;TSS1500;Body								NPFFR2;NPFFR2	ENST00000395999.1;ENST00000358749.3	TSS1500;TSS1500	NPFFR2;NPFFR2	ENST00000395999.1;ENST00000358749.3	TSS1500;TSS1500										1.777158458	0.760244557	8.004896929
469	chr16	55691102	-	cg03860054	58638930		AAAAATCATTTTCCCAAACTCTTTACAAAATACCTCRAACTCATTCCAAC		II			NA	NA	NA	NA	NA	NA	chr16:55689598-55690895	S_Shore	GGAGTCCTCTGGAAGGTCATTTTCCCAGGCTCTTTGCAGAGTACCTCGAGCTCATTCCAG[CG]GAAGTGTCAGGATTGGGCACCCTGGAAGCAAAACAGCAGAAGAGTGAAATCGAGTCATGA	CGCTGGAATGAGCTCGAGGTACTCTGCAAAGAGCCTGGGAAAATGACCTT	SLC6A2	NM_001043	Body								SLC6A2	ENST00000537705.1	5'UTR	SLC6A2	ENST00000537705.1	5'UTR	chr16:55691085-55691615	3						TRUE		1.582299306	1.422239757	8.003826638
470	chr20	36341192	+	cg05930053	92727875		TTCCTCTACAAATATACTTATATCTTTACTAATTTATATTATCTCTACCC		II			NA	NA	NA	NA	NA	NA		OpenSea	GACTTGTCAGAGTTGGTTGGCAGGGACTTTTTCTCCTGAGTTAGCACATAGAGATATGAA[CG]GGCAGAGATAACACAAATTAGCAAAGATACAAGCATATCTGCAGAGGAACAGATTTCCTT	CGGGCAGAGATAACACAAATTAGCAAAGATACAAGCATATCTGCAGAGGA	CTNNBL1;CTNNBL1	NM_001281495;NM_030877	5'UTR;Body		chr20:36341109-36341109						CTNNBL1	ENST00000405275.2	5'UTR	CTNNBL1;CTNNBL1	ENST00000447935.1;ENST00000405275.2	5'UTR;5'UTR	chr20:36341000-36341310	3								-2.759809912	0.404740266	-8.002196103
471	chr8	139520145	-	cg13403550	86616845		TATATCATTTTAAACTCRCATCAACAAAAAACACAAATTCCCATAACTAC		II			NA	NA	NA	NA	NA	NA		OpenSea	TCTGAAAGGATTGTATCATTTTAAACTCGCATCAGCAGGGGGCACAAGTTCCCATGGCTA[CG]TGTCTTCCTAATACCTGATAAGGTCAGACTCTGATTTTGCCAGTCTAATGAATTGGAAAT	GTATCATTTTAAACTCGCATCAGCAGGGGGCACAAGTTCCCATGGCTACG																	chr8:139519980-139520230	3								1.776204761	0.155965914	8.001822926
472	chr8	91095672	-	cg24928106	79696295		TCATATCAATATTTCTTAAAATAATTTCTATAAACTAACCTTACCAACAC		II			NA	NA	NA	NA	NA	NA		OpenSea	ATTTTGTGCCATCATGTCAATGTTTCTTAAGATGGTTTCTATGAACTAACCTTGCCAACA[CG]AAAAAAGCTAGATTATGGATTTCTTTTCAGCATGAAGTAGAATTATAATTGGAAAGTAAT	CGTGTTGGCAAGGTTAGTTCATAGAAACCATCTTAAGAAACATTGACATG	CALB1	NM_004929	TSS1500								CALB1	ENST00000265431.3	TSS1500	CALB1;CALB1;CALB1;CALB1;CALB1;CALB1;CALB1	ENST00000482702.1;ENST00000265431.3;ENST00000520613.1;ENST00000514406.2;ENST00000523716.1;ENST00000476853.1;ENST00000473670.1	TSS1500;TSS1500;5'UTR;5'UTR;5'UTR;TSS1500;TSS1500					chr8:91093564-91095971	6				1.733894501	0.660437258	8.000723682
473	chr12	111079735	-	cg25814283	36768859		TTTTTTTTCAACCTACCATTAAACCACAAAATATATCAATATTTTACAAC		II			NA	NA	NA	NA	NA	NA		OpenSea	TTAATCTCCTTTTTTTTTTCAGCCTGCCATTAAGCCACAAAATATGTCAGTGTTTTACAA[CG]AAAATCTTAAGAGAGAAAAGTTGACATTTAAATGTTTTTAATTTCACATTTAAACAGACA	CGTTGTAAAACACTGACATATTTTGTGGCTTAATGGCAGGCTGAAAAAAA	TCTN1;TCTN1;TCTN1;TCTN1;TCTN1	NM_024549;NM_001082538;NM_001082537;NM_001173975;NM_001173976	Body;Body;Body;Body;Body								TCTN1	ENST00000552038.1	TSS200	TCTN1;TCTN1;TCTN1;TCTN1;TCTN1;TCTN1;TCTN1;TCTN1;TCTN1;TCTN1	ENST00000552038.1;ENST00000460357.1;ENST00000490514.1;ENST00000464809.1;ENST00000495659.2;ENST00000397656.4;ENST00000480648.1;ENST00000463313.1;ENST00000465802.1;ENST00000549123.1	TSS200;TSS1500;3'UTR;3'UTR;3'UTR;3'UTR;3'UTR;5'UTR;3'UTR;5'UTR										1.448496799	-0.647871697	8.000204551
474	chr6	88164983	+	cg10615967	60713258		TTTTAATTTCCTTCTTAATTCCTCTATTAACCCACTAATCATTAAAAAAC		II			NA	NA	NA	NA	NA	NA		OpenSea	AGCCACCACACCCAGACTGGAACTTTGGAAACCATATAAACACATGGAAATTAAACAATA[CG]CTCCTTAATGACCAGTGGGTCAACAGAGGAATTAAGAAGGAAATTAAAAAATTTCTTGAA	CGCTCCTTAATGACCAGTGGGTCAACAGAGGAATTAAGAAGGAAATTAAA	C6orf165	NM_001031743	Body								C6orf165	ENST00000506888.1	5'UTR	C6orf165;C6orf165;C6orf165	ENST00000489338.2;ENST00000513191.1;ENST00000506888.1	3'UTR;5'UTR;5'UTR										1.799430143	0.037926532	8.000190152
475	chr1	192095514	-	cg19076160	88683315		TAATAAAAACAAAACCTAACTTAATAAATATAATACCCTCTCACAAATCC		II			NA	NA	NA	NA	NA	NA		OpenSea	CTTTGTTTTGCTAATAAGAACAGAACCTAGCTTAGTAAATATGATACCCTCTCACAAATC[CG]TAAAGAACTGAAAGTTTATGCAATTTTAAAATACCTCAGGAAATGTTTATGAATATCTTT	CGGATTTGTGAGAGGGTATCATATTTACTAAGCTAGGTTCTGTTCTTATT							TRUE										chr1:192095260-192095610	3								1.904836068	0.385831364	7.997164515
476	chr10	31286580	-	cg14820240	88623394		AAATAAAAAACCATAAATCTTAACTAATCTAAACCAAACACAAAACTTCC		II			rs55913151	0.059012	NA	NA	NA	NA		OpenSea	TACCTTGGGAGGAGTGAAGGGCCATGAATCTTGACTAGTCTAAGCCAAACACAGGACTTC[CG]TACCCCTCACCACTGACTGGCTTAGAAACGGGTATAGGATGCAATTTTAGCTAATGAGGT	CGGAAGTCCTGTGTTTGGCTTAGACTAGTCAAGATTCATGGCCCTTCACT	ZNF438;ZNF438;ZNF438;ZNF438;ZNF438;ZNF438;ZNF438;ZNF438	NR_026560;NM_001143769;NM_001143771;NM_001143770;NM_001143768;NM_001143767;NM_001143766;NM_182755	Body;5'UTR;5'UTR;5'UTR;5'UTR;5'UTR;5'UTR;5'UTR								ZNF438;ZNF438;ZNF438;ZNF438;ZNF438	ENST00000375311.1;ENST00000538351.1;ENST00000452305.1;ENST00000430896.2;ENST00000413025.1	5'UTR;5'UTR;5'UTR;5'UTR;5'UTR	ZNF438;ZNF438;ZNF438;ZNF438;ZNF438	ENST00000375311.1;ENST00000538351.1;ENST00000452305.1;ENST00000430896.2;ENST00000413025.1	5'UTR;5'UTR;5'UTR;5'UTR;5'UTR	chr10:31286405-31286870	3								1.40240222	0.48841281	7.9963216
477	chr10	119117730	-	cg08984179	3742543		AAACATAAATTCTATAATCTTAAAAACCTAAATTTCAATTTAAATAACTC		II			NA	NA	NA	NA	NA	NA		OpenSea	ATATGATATAAAAGCATGAGTTCTGTAATCTTAGAGACCTGAGTTTCAATTTGAGTAACT[CG]TTTAACCTTTTGAATCTGTATTTATTCATTTATAAGTGAAATATCACTATTATGGTTTTA	CGAGTTACTCAAATTGAAACTCAGGTCTCTAAGATTACAGAACTCATGCT	PDZD8	NM_173791	Body								AL359836.1	ENST00000410265.1	TSS200	AL359836.1;PDZD8	ENST00000410265.1;ENST00000489491.1	TSS200;3'UTR										1.528347747	0.301513789	7.996044078
478	chr7	2076633	+	cg14507427	71633846	1652211	AAAAAAAACATACAACAAATAAAAATCTTCTACACATAAATAAACACACA	AAAAAAAACATACGACAAATAAAAATCTTCTACGCGTAAATAAACACGCG	I	A	Red	rs6948902	0.189608	NA	NA	NA	NA		OpenSea	ACACTCCTCCCAGGGCTCCTCCAGCACTCCTCCCACAGCTCCCCCCACAGCACGAGCTTC[CG]CGTGCCCACCCACGCGCAGAAGACCTCCACCTGCCGCATGCTCCTCCCACAGCTCCCCCC	CGCGTGCCCACCCACGCGCAGAAGACCTCCACCTGCCGCATGCTCCTCCC	MAD1L1;MAD1L1;MAD1L1	NM_003550;NM_001013837;NM_001013836	Body;Body;Body					7:2043089-2043305						MAD1L1;MAD1L1	ENST00000421113.1;ENST00000444373.2	5'UTR;5'UTR			chr7:2076515-2076816	3	chr7:2075879-2078314	6		TRUE		1.414413592	1.806796562	7.995087021
479	chr16	87436124	-	cg11045924	88725949		TTTTATATTACTTACTAAACTACAAAACCCRTTTCTTTCATCATAACATC		II			NA	NA	NA	NA	NA	NA		OpenSea	TTTTTTTGAGGTTTTATATTACTTGCTAGACTGCAGAGCCCGTTTCTTTCATCATAACAT[CG]TTTAGATGTTTCCTGTTTAAAATCAGTGTTACAAGTTATTAAGGTATTGTACAGCAAAGC	CGATGTTATGATGAAAGAAACGGGCTCTGCAGTCTAGCAAGTAATATAAA	MAP1LC3B	NM_022818	Body								MAP1LC3B	ENST00000565788.1	3'UTR	MAP1LC3B;MAP1LC3B;MAP1LC3B	ENST00000564844.1;ENST00000570189.1;ENST00000565788.1	3'UTR;3'UTR;3'UTR					chr16:87431635-87439879	6				1.361330079	0.009010516	7.991507355
480	chr11	5249270	-	cg07570010	97792831		TTCTACTTAACTCAAATTATTTTTTTCCTCTAATCCACTAAAAATACTAC		II			NA	NA	NA	NA	NA	NA		OpenSea	GGGAAAAGGTCTTCTACTTGGCTCAGATTATTTTTTTCCTCTAGTCCACTAAGAATACTG[CG]TTTTAAAATCATTTCCTTGATTCAAGTTCCTATTTCTCTTTATATTTTGTTTGTTTAAAC	CGCAGTATTCTTAGTGGACTAGAGGAAAAAAATAATCTGAGCCAAGTAGA	HBB	NM_000518	TSS1500								HBB	ENST00000335295.3	TSS1500	HBB;HBB;HBB;HBB	ENST00000380315.2;ENST00000475226.1;ENST00000485743.1;ENST00000335295.3	5'UTR;TSS1500;TSS1500;TSS1500					chr11:5244410-5249533	6				1.584000476	0.516738601	7.988652478
481	chr7	147076448	-	cg25429902	70619930		ATCCCCAAATTTAACTAAAATTAAATTCATAAAAACCAAATATTCCATAC		II			NA	NA	NA	NA	NA	NA		OpenSea	TTTATTTCTCAATCCCCAAATTTAGCTGAAATTGAATTCATGGGGGCCAAATATTCCATG[CG]GTGTTTCTGCTGAATTCTGTTCATTATACTTGTTTTCTTGAGTTTTATATTTTTGGATTG	TCCCCAAATTTAGCTGAAATTGAATTCATGGGGGCCAAATATTCCATGCG	MIR548F4;MIR548I4;CNTNAP2	NR_031645;NR_031690;NM_014141	TSS1500;Body;Body								MIR548F4	ENST00000408515.1	TSS1500	MIR548F4	ENST00000408515.1	TSS1500										1.863559945	0.597530544	7.986850165
482	chr5	85960547	-	cg03208284	24749189		ACAAATTCAATACTTATTTTTCCAATCAATAAAAACACATTAACTATCTC		II			NA	NA	NA	NA	NA	NA		OpenSea	TTCTTTGTTCTACAAATTCAGTGCTTATTTTTCCAGTCAATAGAGACACATTGACTATCT[CG]TCCTTCAAATAGCCAGTTGAGTAACTGTTTTAAATATGGAAATATGGCTAATCAAACATA	CAAATTCAGTGCTTATTTTTCCAGTCAATAGAGACACATTGACTATCTCG											U6	ENST00000384286.1	TSS1500	U6	ENST00000384286.1	TSS1500										1.783098918	0.398534286	7.986224358
483	chr9	20848387	-	cg06503102	47787263		AAATCAAAACCCTCTCTAAAATAAAAATCTCATAACCTACAATCAATAAC		II			rs35157245	0.18505	NA	NA	NA	NA		OpenSea	CTTCTGGGTCTGGGTCAGGACCCTCTCTGGAATAGAGGTCTCATGGCCTACAGTCAATAA[CG]TAGGTCAGGTAGTTTCTTTATGGCCAGTTTTTACACAGAAAGGTGGTGGGGAGGGTTAGA	GGTCAGGACCCTCTCTGGAATAGAGGTCTCATGGCCTACAGTCAATAACG	FOCAD	NM_017794	Body																chr9:20848375-20848725	3						1.988670857	0.372921564	7.985898036
484	chr11	108596614	-	cg07354850	87663218		CTAATAAATCTATAATTAACCCAAAATCACAAATTTTCTCCTATATTCTC		II			NA	NA	NA	NA	NA	NA		OpenSea	ATGTGTCGTATCTGATAAATCTGTGATTGACCCAAAGTCACAGATTTTCTCCTATGTTCT[CG]TCCAGAGGTTTTATAGTTTTAGCACTTACAATTTGGGCTAGGATCCTCTTCACCTTAATT	TGATAAATCTGTGATTGACCCAAAGTCACAGATTTTCTCCTATGTTCTCG	DDX10	NM_004398	Body																chr11:108596494-108597188	4	chr11:108595720-108597622	6				1.762243357	0.761312736	7.982172618
485	chr5	122167811	+	cg24167726	77631200		TTTACTACCTTAATCTTTAACTTTTAATCTCATTAAAAAAACAAACAAAC		II			NA	NA	NA	NA	NA	NA		OpenSea	AAACAAGAACATTAATAGTGCTAATAATATAATCTTTTCATTGGATAGGTCTGAGTTTAG[CG]TTTGTTTGTTTTCTTAATGAGATCAAAAGTTAAAGACCAAGGCAGCAAAATATTGTGAAA	TTGCTGCCTTGGTCTTTAACTTTTGATCTCATTAAGAAAACAAACAAACG	SNX2;SNX2	NM_003100;NM_001278199	3'UTR;3'UTR								CTB-36H16.2	ENST00000565823.1	TSS1500	CTB-36H16.2	ENST00000565823.1	TSS1500										1.827623176	0.644811833	7.97745505
486	chr13	21631703	-	cg14195971	28785247	16604120	AACTAATAATCACATAACAAACCAAACACAATAACTCATACCTATAAACA	AACTAATAATCACGTAACAAACCGAACGCGATAACTCATACCTATAAACG	I	A	Red	NA	NA	NA	NA	NA	NA	chr13:21634519-21635907	N_Shelf	CTTTCAAAATAAAACTAATAATCACGTAACAGGCCGGGCGCGGTGGCTCATGCCTGTAGG[CG]GGTGGATCACGAGGTCAGGAGATCGAGACCATCCTGGCTACTACGGTGAAACCCCGTCTC	AACTAATAATCACGTAACAGGCCGGGCGCGGTGGCTCATGCCTGTAGGCG	LATS2	NM_014572	5'UTR								LATS2;LATS2;LATS2	ENST00000496544.1;ENST00000542899.1;ENST00000382592.4	3'UTR;5'UTR;5'UTR	LATS2;LATS2;LATS2	ENST00000496544.1;ENST00000542899.1;ENST00000382592.4	3'UTR;5'UTR;5'UTR								TRUE		1.439270782	0.606602489	7.974760459
487	chr10	73740291	+	cg18738190	98600937		TTTTAACACACTCTACAATTAAATCTAATACACACRAACRTTTAAAAATC		II			NA	NA	NA	NA	NA	NA		OpenSea	ATCTTAACCTACCAAATTGTTGGCACAGCCTGCAGTTTGAGAAATGTCACTGTTGACCAG[CG]ATTTTCAAACGTTCGTGTGCATCAGACTCAACTGCAGAGTGTGCTAAAACAATCTGCTCC	TTTAGCACACTCTGCAGTTGAGTCTGATGCACACGAACGTTTGAAAATCG	CHST3	NM_004273	5'UTR				TRUE				CHST3	ENST00000373115.4	5'UTR	CHST3	ENST00000373115.4	5'UTR	chr10:73740160-73740595	3						TRUE		-2.576015142	1.158005569	-7.972131783
488	chr14	73921198	+	cg05180258	82752886		CTTATTTTATAAATCTCTAATCTACTTTTCTACTTCCTACTCTCCAACTC		II			NA	NA	NA	NA	NA	NA	chr14:73924588-73924980	N_Shelf	TATACTTTTAGAGAACTAGATTTTCAGTTACCCACATTTCTATTAGAATTTATTGTACAG[CG]AGTTGGAGAGCAGGAAGCAGAAAAGTAGATCAGAGACTTATAAAACAAGACAAGGCTTCT	TTGTTTTATAAGTCTCTGATCTACTTTTCTGCTTCCTGCTCTCCAACTCG	NUMB;NUMB;NUMB;NUMB	NM_001005744;NM_001005743;NM_001005745;NM_003744	5'UTR;5'UTR;5'UTR;5'UTR								NUMB;NUMB;NUMB;NUMB;NUMB;NUMB;NUMB	ENST00000356296.4;ENST00000557597.1;ENST00000555238.1;ENST00000535282.1;ENST00000555394.1;ENST00000554546.1;ENST00000556600.1	5'UTR;5'UTR;5'UTR;5'UTR;5'UTR;5'UTR;3'UTR	NUMB;NUMB;NUMB;NUMB;NUMB;NUMB;NUMB;NUMB;NUMB;NUMB;NUMB;NUMB;NUMB;NUMB;NUMB;NUMB;NUMB;NUMB	ENST00000554315.1;ENST00000555440.1;ENST00000556112.1;ENST00000557774.1;ENST00000557031.1;ENST00000555307.1;ENST00000554818.1;ENST00000356296.4;ENST00000557597.1;ENST00000554394.1;ENST00000555238.1;ENST00000535282.1;ENST00000555987.1;ENST00000555394.1;ENST00000554546.1;ENST00000556700.1;ENST00000556600.1;ENST00000553415.1	3'UTR;3'UTR;3'UTR;3'UTR;3'UTR;5'UTR;5'UTR;5'UTR;5'UTR;5'UTR;5'UTR;5'UTR;5'UTR;5'UTR;5'UTR;3'UTR;3'UTR;3'UTR								TRUE		1.760184181	0.230781386	7.969288439
489	chr3	88209237	-	cg08814860	44686872		TTCACTAAAACAACTATATATCTTATTCTCCATATCTAAAAAATCCTACC		II			NA	NA	NA	NA	NA	NA		OpenSea	AGTCAGTGGGTTTCACTAAAACAGCTGTGTGTCTTATTCTCCATGTCTGGAAAATCCTGC[CG]TAATAATTACATTTACCCCAGACGACTACTCTACTGTGTTAAAAAGTGAAAATATTTATA	CGGCAGGATTTTCCAGACATGGAGAATAAGACACACAGCTGTTTTAGTGA					chr3:88208920-88208920						RP11-373L8.2	ENST00000485219.1	5'UTR	RP11-373L8.2	ENST00000485219.1	5'UTR										2.134019459	0.568531754	7.968991148
490	chr1	36059379	+	cg02423587	97635113		ATTTAAACCTAACTCTAATTTACAACCATTCATTATTCATTCCTTTATAC		II			NA	NA	NA	NA	NA	NA		OpenSea	CTTTCATGGTGACACAAAGATGAATGATGAGTGATTCTCTTGCCTGAGCCACACACAGGA[CG]CACAAAGGAATGAATAATGAATGGCTGCAAACTAGAGCTAGGTTCAAATCCCAGCTCGGT	CGCACAAAGGAATGAATAATGAATGGCTGCAAACTAGAGCTAGGTTCAAA	TFAP2E	NM_178548	Body																chr1:36058968-36059575	6						-1.669908255	1.920849626	-7.967751708
491	chr12	53808961	-	cg19419575	94649968		TCCAACCCCRAAAAACATTACTTTTAAAAACTACTAATAAAATATAAACC		II			NA	NA	NA	NA	NA	NA		OpenSea	TATGGCACTTCTCCAACCCCGGAAAACATTGCTTTTGAAAACTGCTGATAAAATATGAGC[CG]GTTATTACTTCTGTTTGGGAGACTGTGCTCTCTGTGGTGCCTCTCTTGGCTCTACTCCAC	CGGCTCATATTTTATCAGCAGTTTTCAAAAGCAATGTTTTCCGGGGTTGG	SP1;SP1;SP1	NM_003109;NM_001251825;NM_138473	3'UTR;3'UTR;3'UTR								SP1	ENST00000426431.2	3'UTR	SP1	ENST00000426431.2	3'UTR	chr12:53808840-53809150	3								-1.83545902	0.945485005	-7.96634404
492	chr10	124248943	-	cg11295357	28630520		TTTAAAATACTACAAACTTAAATATATACTCCTTTAAATTTTAAACTTCC		II			NA	NA	NA	NA	NA	NA		OpenSea	GAAGCGTTCATTTTAAGGTGCTACAGGCTTAAGTGTGTACTCCTTTGGATTTTAGGCTTC[CG]TTTTCTAAACGAGAGGTGCCGGTGGCTAGTGGGTCTGGGTTTATTGTGTCGGAAGATGGA	CGGAAGCCTAAAATCCAAAGGAGTACACACTTAAGCCTGTAGCACCTTAA	HTRA1	NM_002775	Body					10:124238933-124239016			HTRA1	ENST00000368984.3	ExonBnd	HTRA1	ENST00000368984.3	ExonBnd								TRUE		1.764532774	1.10570399	7.966048047
493	chr5	19479818	+	cg24389961	74689575		CCTTTCAATCCATACCTCACATATAAACAAATAACCTAAATAAAACCACC		II			NA	NA	NA	NA	NA	NA		OpenSea	TCGATCCCCATTTATCCGGAAATTTATATCTAGGATAAGGAGCAGTCCATGCCTCACTTA[CG]GTGGCCTCACCTAGGTCACCTGCTTATATGTGAGGTATGGACTGAAAGGGGAGCTGGCAG	CGGTGGCCTCACCTAGGTCACCTGCTTATATGTGAGGTATGGACTGAAAG	CDH18;CDH18;CDH18;CDH18	NM_001167667;NM_001291957;NM_004934;NM_001291956	3'UTR;3'UTR;Body;Body								CDH18;CDH18;CDH18	ENST00000510297.1;ENST00000506372.1;ENST00000502796.1	TSS1500;3'UTR;3'UTR	CDH18;CDH18;CDH18;CDH18	ENST00000510297.1;ENST00000506372.1;ENST00000502796.1;ENST00000515257.1	TSS1500;3'UTR;3'UTR;3'UTR										1.630305298	1.536789415	7.961047921
494	chr1	53707922	+	cg02338963	86791239		AATATATACCAATATTCTATATAAATTATCCCAATCTTTATCAACAATTC		II			rs17785382	0.296839	NA	NA	NA	NA	chr1:53703959-53704642	S_Shelf	CTTTGCCCATTTTCTCATCTATAAAATGGGAGTGGATAGTATTGATAGTATTTATCTCAC[CG]AATTGTTGACAAAGATTGGGATAATTTATATAGAATACTGGTACACATTAGGGACTCAGT	ATGTGTACCAGTATTCTATATAAATTATCCCAATCTTTGTCAACAATTCG											RP5-1024G6.5	ENST00000458151.1	5'UTR	RP5-1024G6.5	ENST00000458151.1	5'UTR								TRUE		1.444408364	0.910391264	7.958784612
495	chr2	15571214	+	cg18613498	65604588		TTAAATCTTAAAAAAACTCAAATTACCCTCTACCRACTAAACACAATAAC		II			rs6758496	0.044896	NA	NA	NA	NA		OpenSea	CTCCTGATCCCAGGTAATCCACCCACCTCGGCCTCCCAAAGTGCTGGGATTACAGGCGTG[CG]CCACTGTGCCCAGCCGGTAGAGGGCAATTTGAGCCTTCTCAAGATTTAATACAGACAACC	CGCCACTGTGCCCAGCCGGTAGAGGGCAATTTGAGCCTTCTCAAGATTTA	NBAS;NBAS	NR_052013;NM_015909	Body;Body																chr2:15571131-15571305	5	chr2:15570928-15571508	6				1.743402482	0.315501016	7.956722157
496	chr11	28695679	+	cg13423274	61638194		CTAAAACTTTTAAATACAAAATCTAACAAAATTTATCTCTCCACAAACAC		II			NA	NA	NA	NA	NA	NA		OpenSea	CTTTCTCTTCCCTGATCCCTTCTGCTCGCTTTTCTGCACATACTGGCACAAACTGCCCTG[CG]TGTTTGTGGAGAGACAAACCCTGCCAGATTCTGCATTCAAAAGTTTTAGGTTTTATTAGA	TAAAACTTTTGAATGCAGAATCTGGCAGGGTTTGTCTCTCCACAAACACG							TRUE										chr11:28695640-28695995	3						TRUE		1.424352682	1.388040823	7.951665393
497	chr1	243759444	+	cg15798592	18699822		TATTTATATACCCCAAATCACACATCTTTCTCCTATTTATTATATATCAC		II			NA	NA	NA	NA	NA	NA		OpenSea	ATAATCTTATGGTATTGTCATATACATGGCCCACTGTTGACAGAAACTTATTATATAGCA[CG]TGACACATAACAAATAGGAGAAAGATGTGTGACCTGGGGTACACAAACATTTCTTGGACA	GTTTGTGTACCCCAGGTCACACATCTTTCTCCTATTTGTTATGTGTCACG	AKT3;AKT3;AKT3	NM_181690;NM_001206729;NM_005465	Body;Body;Body																chr1:243759204-243760646	6	chr1:243759127-243760303	6				2.028090094	0.272307016	7.951520685
498	chr1	150739147	-	cg24841193	3802267		TTTTCCTAATTACTAATAAAATTAAAAATCTTTTCACACATTTATTAACC		II			NA	NA	NA	NA	NA	NA		OpenSea	TTAAATTTGCATTTTCCTAATTACTAATGAGGTTGAGGATCTTTTCACACATTTATTGAC[CG]TTTGAATTTTCTGTGAATTTCCTGTTCATCTTTTTTGCTCATTTTTCTATTGTATTGTTG	CGGTCAATAAATGTGTGAAAAGATCCTCAACCTCATTAGTAATTAGGAAA	CTSS;CTSS	NM_001199739;NM_004079	TSS1500;TSS1500								CTSS;CTSS	ENST00000448301.1;ENST00000368985.3	TSS1500;TSS1500	CTSS;CTSS	ENST00000448301.1;ENST00000368985.3	TSS1500;TSS1500										1.916495544	0.199139329	7.949220047
499	chr3	137918515	+	cg19115041	9629961		ACAACATTTTACTAAATTATACTTTAATTTCAAATCACRTCTTCCCCTTC		II			NA	NA	NA	NA	NA	NA		OpenSea	GTTAGGCAGTTGTATTTAATATTGTTTGTCTTTCATGATTTCATGAGAACACAACCAGAA[CG]AAGGGGAAGACGTGATTTGAAATTAAAGCACAATTTAGTAAAATGCTGCTTTTAAAGTAT	CGAAGGGGAAGACGTGATTTGAAATTAAAGCACAATTTAGTAAAATGCTG	ARMC8;ARMC8;ARMC8;ARMC8;ARMC8;ARMC8	NM_001282342;NM_001267042;NM_001267041;NM_014154;NM_213654;NM_015396	5'UTR;Body;Body;Body;Body;Body								ARMC8;ARMC8;ARMC8	ENST00000491704.1;ENST00000489213.1;ENST00000485396.1	5'UTR;5'UTR;5'UTR	ARMC8;ARMC8;ARMC8;ARMC8	ENST00000491704.1;ENST00000466749.1;ENST00000489213.1;ENST00000485396.1	5'UTR;5'UTR;5'UTR;5'UTR					chr3:137918201-137919760	6				-1.425817653	-0.182808334	-7.948990494
500	chr19	54041308	-	cg15607708	76753130	93682430	ATCTAAATACATACACATACATATAAAAATCTATATACACATACATATCA	ATCTAAATACGTACACATACGTATAAAAATCTATATACACATACGTATCG	I	A	Red	NA	NA	NA	NA	NA	NA	chr19:54040812-54041857	Island	ATACGTGTCGGGGTCTGGGTACGTGCACATACGTGTAGGGGTCTGTGTGCACATGCGTGT[CG]GGCTCTGCTGCTGTCTGCGCGCTGCGGCCGCTGGGTGCGCGTGCGCATGCGCGCTGGCCT	GTCTGGGTACGTGCACATACGTGTAGGGGTCTGTGTGCACATGCGTGTCG	ZNF331;ZNF331	NM_001079906;NM_018555	TSS200;5'UTR					19:58732538-58734220	19:54040740-54041825	Promoter_Associated	ZNF331;ZNF331;ZNF331;ZNF331;ZNF331;ZNF331	ENST00000513999.1;ENST00000411977.2;ENST00000511154.1;ENST00000253144.9;ENST00000511593.1;ENST00000449416.1	TSS1500;TSS200;TSS200;5'UTR;5'UTR;5'UTR	ZNF331;ZNF331;ZNF331;ZNF331;ZNF331;ZNF331;ZNF331;ZNF331;ZNF331;ZNF331;ZNF331;ZNF331;ZNF331	ENST00000509047.1;ENST00000509585.1;ENST00000504940.1;ENST00000513999.1;ENST00000411977.2;ENST00000511154.1;ENST00000509069.1;ENST00000253144.9;ENST00000511593.1;ENST00000502248.1;ENST00000449416.1;ENST00000504033.1;ENST00000514374.1	TSS1500;TSS1500;TSS1500;TSS1500;TSS200;TSS200;TSS200;5'UTR;5'UTR;5'UTR;5'UTR;5'UTR;5'UTR	chr19:54040745-54041815	3						TRUE		1.424016805	-1.301532549	7.947803804
501	chr11	57997147	+	cg16565667	1680384		AAATCACTAAAATCRTTCTATTTCTTAATCTTTATAATAATTATACTAAC		II			NA	NA	NA	NA	NA	NA		OpenSea	GGAATTCACAAATCCTAAGTGTGAAGCTTGATTTGTTTATTTATTTTAACATCGTAAATA[CG]CCAGTATAACCACTACAAAGATTAAGAAATAGAACGATTCCAGTGACCTACAAACATCCT	CGCCAGTATAACCACTACAAAGATTAAGAAATAGAACGATTCCAGTGACC	OR10Q1	NM_001004471	TSS1500								OR10Q1	ENST00000316770.2	TSS1500	OR10Q1	ENST00000316770.2	TSS1500										1.841200675	0.528329233	7.946848996
502	chr15	66816387	-	cg13997780	5800228		TTATTTTTCCATTATATATAAATATACCACATTTTATTCATTCATCAATC		II			NA	NA	NA	NA	NA	NA		OpenSea	AATTAATTTATTTATTTTTCCATTGTGTGTGGATATACCACATTTTGTTCATTCATCAGT[CG]ATTGACATCTTAGTTGTTTCTACTTTGTGGCTATTATGAATAATGCCTCCATGAACATTT	CGACTGATGAATGAACAAAATGTGGTATATCCACACACAATGGAAAAATA	ZWILCH;ZWILCH;ZWILCH;ZWILCH	NM_017975;NM_001287823;NM_001287822;NM_001287821	Body;Body;Body;Body								RPL4;RPL4	ENST00000564517.1;ENST00000568588.1	TSS1500;5'UTR	ZWILCH;RPL4;RPL4;ZWILCH	ENST00000562645.1;ENST00000564517.1;ENST00000568588.1;ENST00000561583.1	5'UTR;TSS1500;5'UTR;5'UTR	chr15:66816360-66816575	3								1.806366395	0.527046762	7.944465182
503	chr3	151737433	-	cg21053786	96727249		AAAATTAAAATCAACAACTACAAAATCAACAAAAATTCAATCTCTACCTC		II			NA	NA	NA	NA	NA	NA		OpenSea	TTATTTTGAAAGAGATTAGGATCAGCAACTGCAAAGTCAACAGAAATTCAGTCTCTGCCT[CG]TGTCCTTTTTCGCATTGTTTTGCTTCATTCTCATCCCACCCTCACTCTCTCTCCTGCTTG	CGAGGCAGAGACTGAATTTCTGTTGACTTTGCAGTTGCTGATCCTAATCT																	chr3:151737320-151737675	3								-1.353864227	1.523603744	-7.942750872
504	chr1	39587573	-	cg03900366	20696579		AAAAATCACACAACTAATAAATAACTAAACTAAATTTTAAACCCAAACCC		II			NA	NA	NA	NA	NA	NA		OpenSea	ATCACTTCCCAGAGGGTCACACAGCTAGTAAGTGACTGAACTGGGTTTTGAACCCAGGCC[CG]ATTAACTCCATTTGGCCCTCTTTTACCTTAAGGCACAGGAAAATTTTGGATTTGTGGTCT	CGGGCCTGGGTTCAAAACCCAGTTCAGTCACTTACTAGCTGTGTGACCCT	MACF1	NM_012090	Body								U6	ENST00000383927.1	TSS1500	U6;MACF1	ENST00000383927.1;ENST00000467673.1	TSS1500;5'UTR										1.464651514	0.349405352	7.940059414
505	chr18	61299807	+	cg20618663	93663838		TCAATCTCCTAACTCACCATTAATCTATTCAAATTTTCTATTTCTTCATC		II			NA	NA	NA	NA	NA	NA		OpenSea	GATAACCTAGAAAAAAACTGATAAATTTCTAGATACGTATAATCTACCAGGATAAATCTA[CG]ATGAAGAAACAGAAAATCTGAACAGACCAATGGTGAGTTAGGAGATTGAATTAGTAATAA	CGATGAAGAAACAGAAAATCTGAACAGACCAATGGTGAGTTAGGAGATTG																			chr18:61299486-61306036	6						1.714839804	0.11735927	7.939944453
506	chr7	158805418	-	cg09762269	69796286		TTTTTTAAACAAACTTTTCTTTAACTCAAAAACAAACTTCAACCAAACCC		II			NA	NA	NA	NA	NA	NA		OpenSea	GATGCTGCTTATTTTTTAAACAAACTTTTCTTTAACTCAAAGACAAACTTCAGCCAAGCC[CG]TCTATGTAGTACCCATTTCCAAATTAGTAGAGAATCAAAATTCACGAGGTTTATGTTCCA	CGGGCTTGGCTGAAGTTTGTCTTTGAGTTAAAGAAAAGTTTGTTTAAAAA	LINC00689	NR_024394	Body								AC004863.6;AC004863.6	ENST00000447563.1;ENST00000438049.1	5'UTR;5'UTR	AC004863.6;AC004863.6	ENST00000447563.1;ENST00000438049.1	5'UTR;5'UTR			chr7:158805231-158805963	5						-1.390118016	0.285405122	-7.938740038
507	chr3	156432778	+	cg22615071	11607170		ACTACTTTAAACRTAACRCATTCAAATTCTCCTAAACCATAATAATAATC		II			NA	NA	NA	NA	NA	NA		OpenSea	TTTGTAGGTAAACAAATCTGAAGCACGAAGACTTCTCAGCTGGCCTCTAACTCGGGCCAG[CG]ACTACCACTATGGTCCAGGAGAACCTGAATGCGCCACGCCTAAAGTAGCTTTCTTAAGCT	CTACTTTAGGCGTGGCGCATTCAGGTTCTCCTGGACCATAGTGGTAGTCG					chr3:156432757-156432757																					2.160953398	1.528272369	7.934520601
508	chr13	112631009	-	cg21518151	99683379	68718595	TCACTAAAAAAAAACTCACCTCAAAAAAAACAATAACCAACCAAAACACA	TCGCTAAAAAAAAACTCACCTCGAAAAAAACAATAACCAACCAAAACGCG	I	A	Red	NA	NA	NA	NA	NA	NA	chr13:112630568-112630796	S_Shore	GAAGGATGGAGCTCGCTGGGGAGGAGCTCACCTCGGAGGGGACAGTGGCCAACCAGGGCG[CG]GCCTGGGTGGGTGGGTTTTAGGCTGTAAGGGCGATGCAAAATATGATGTTCCTCACCGAG	CGCGCCCTGGTTGGCCACTGTCCCCTCCGAGGTGAGCTCCTCCCCAGCGA								13:111678920-111679069																TRUE		1.281186982	0.435897408	7.933014868
509	chr8	123683610	-	cg01736224	95602986		AATATTCATATCCRAACATAAAATATACCTCCCTCAAACCTTATTATAAC		II			NA	NA	NA	NA	NA	NA		OpenSea	CATGATGATCGGGTGTTCATGTCCGAGCATGAGATGTGCCTCCCTCAAACCTTGTTGTGA[CG]TTGGCACATTTCCCATCTGATGTGAAAAAGGAAAAAAAAAAAAAAGAAGAAGAAGCTACT	CGTCACAACAAGGTTTGAGGGAGGCACATCTCATGCTCGGACATGAACAC	LINC01151;LINC01151	NR_126348;NR_126348	ExonBnd;Body								snoU13;RP11-973F15.1	ENST00000459148.1;ENST00000521608.1	5'UTR;ExonBnd	snoU13;RP11-973F15.1	ENST00000459148.1;ENST00000521608.1	5'UTR;ExonBnd	chr8:123683480-123683950	3								-1.323321065	0.081934901	-7.930159798
510	chr15	45725215	-	cg08436772	99784891		ATAAAAACCCATTAAAAAATTACAAAATATCCAAAAAATAACCAAATAAC		II			NA	NA	NA	NA	NA	NA	chr15:45722561-45722939	S_Shelf	ATCAACCAACAATGGAAACCCATTGAAGAGTTGCAAAATGTCCAAAGGGTGACCAAATGA[CG]AGCCCTCGCCTCTTTCTTCTGAAGAGTACTCTATAAATCTAGTGGAAACATTTCTGCACA	TGGAAACCCATTGAAGAGTTGCAAAATGTCCAAAGGGTGACCAAATGACG	MIR147B;C15orf48;C15orf48	NR_030599;NM_032413;NM_197955	TSS200;3'UTR;3'UTR								MIR147B;C15orf48;C15orf48;RP11-519G16.5	ENST00000390185.1;ENST00000396650.2;ENST00000344300.3;ENST00000559553.1	TSS200;3'UTR;3'UTR;3'UTR	MIR147B;C15orf48;C15orf48;RP11-519G16.5	ENST00000390185.1;ENST00000396650.2;ENST00000344300.3;ENST00000559553.1	TSS200;3'UTR;3'UTR;3'UTR										1.854333105	0.506284892	7.929408764
511	chr8	48960728	-	cg08515328	30635274		TATCATTCCAAAAAACTCCCTTTACRCTTTCCCACACCTAAAAAATTTAC		II			NA	NA	NA	NA	NA	NA		OpenSea	CAGAACATTCCTGTCATTCCAGAAAGCTCCCTTTGCGCTTTCCCACACCTGAGAGATTTG[CG]TGTTGTAGAGCTTTGGTAAGTAGGGTCATGTAGTGTGTACACTTACGGTTCTTTACTCAG	CGCAAATCTCTCAGGTGTGGGAAAGCGCAAAGGGAGCTTTCTGGAATGAC	UBE2V2	NM_003350	Body								UBE2V2;UBE2V2	ENST00000520595.1;ENST00000521628.1	5'UTR;TSS1500	UBE2V2;UBE2V2	ENST00000520595.1;ENST00000521628.1	5'UTR;TSS1500	chr8:48960585-48960855	3								1.782086664	0.783553986	7.927672571
512	chr12	21911180	-	cg06270588	98717261		TTTCTAATAATTCTCTAATTCTAAATTACTTAACCTCTAAATATACCTTC		II			NA	NA	NA	NA	NA	NA		OpenSea	GCTCACTCTGTTTTCTAATGATTCTCTGGTTCTAAATTACTTAACCTCTGAGTGTACCTT[CG]TAGCCTCTGCTATAAAGCAGAGGAATATCAGAGAATCAGAGAAAGGGGTTTGATAGCCAC	TTCTAATGATTCTCTGGTTCTAAATTACTTAACCTCTGAGTGTACCTTCG											LDHB;RP11-59N23.3	ENST00000535112.1;ENST00000541860.1	TSS1500;5'UTR	LDHB;LDHB;RP11-59N23.3	ENST00000535112.1;ENST00000539782.1;ENST00000541860.1	TSS1500;TSS1500;5'UTR										1.562066442	0.478391037	7.924252418
513	chr9	85119696	+	cg07556849	98808259		TAACCAACAAATAATACTTTCAAAAAAACACCAAAATTTTTACATATCTC		II			rs184241072	0.0105	NA	NA	NA	NA		OpenSea	AGGGAAACCAAAATAATTCACAGATCCTTTGAAAGAAGCCTCAAGCCACTACAAATTCCA[CG]AGACATGCAAAAACTCTGGTGCTCTCTTGAAAGCACCACCTGCTGGCCAACCACCAACTC	GGCCAGCAGGTGGTGCTTTCAAGAGAGCACCAGAGTTTTTGCATGTCTCG																	chr9:85119620-85119810	3								1.595036627	1.002387936	7.923455071
514	chr3	195757337	+	cg01534593	28788557		TTACATATATAAAACCTACCTTACATCCCTAATATCAATCCCACTTAATC		II			NA	NA	NA	NA	NA	NA		OpenSea	AATCCACAACAAAATACTAGCAAACCTAATTCAGCAACATATTAATAATATCATTCATCA[CG]ACCAAGTGGGATTGATACCAGGGATGCAAGGTAGGTTCCACATATGCAAATCAATCAATG	CGACCAAGTGGGATTGATACCAGGGATGCAAGGTAGGTTCCACATATGCA																										1.579175353	-0.408916118	7.914674918
515	chr6	13396154	-	cg22423627	30687918		CAATCCAAAACACTAAAACAATTCTAATCTAACTATACTTTATTTACTCC		II			rs563424	0.472059	NA	NA	NA	NA		OpenSea	CGTGGTAGCCCCAGTCCAGGGCACTGAGGCAATTCTAGTCTAGCTGTGCTTTGTTTACTC[CG]TGGGGGATCTGAGCCTGGGATGAGCAGAGGGCAGGCGGAAGGGGATGCAGGAATGTCATC	CGGAGTAAACAAAGCACAGCTAGACTAGAATTGCCTCAGTGCCCTGGACT	GFOD1;GFOD1;GFOD1	NM_018988;NM_001242630;NM_001242628	Body;5'UTR;5'UTR				TRUE		6:13395896-13396375	Unclassified_Cell_type_specific	GFOD1	ENST00000379284.1	5'UTR	GFOD1	ENST00000379284.1	5'UTR	chr6:13395525-13396495	3								-1.541576157	-0.377882613	-7.913014304
516	chr21	40718650	+	cg06371799	14778293		AATACACCTTTAACTTCATAATTAATCAAACTTTAAAATCTAAACAAAAC		II			NA	NA	NA	NA	NA	NA	chr21:40720185-40721625	N_Shore	AAGATATGCCTTGAAAACATGTCTACTGTGTAGTATGATAATCGATACACCAAGTGCTTA[CG]TTCTGTTTAGACTTCAAAGTCTGATCAACCATGAAGTCAAAGGTGTATTACAGAAACGAG	CGTTCTGTTTAGACTTCAAAGTCTGATCAACCATGAAGTCAAAGGTGTAT	HMGN1	NM_004965	Body								HMGN1;snoU13;HMGN1	ENST00000489072.1;ENST00000459446.1;ENST00000361263.4	3'UTR;TSS1500;TSS200	HMGN1;HMGN1;HMGN1;HMGN1;HMGN1;HMGN1;HMGN1;HMGN1;HMGN1;HMGN1;HMGN1;snoU13;HMGN1;TMPRSS3	ENST00000431390.1;ENST00000486741.1;ENST00000492280.1;ENST00000436324.1;ENST00000419378.1;ENST00000489072.1;ENST00000482192.1;ENST00000485550.1;ENST00000490032.1;ENST00000443046.1;ENST00000464078.1;ENST00000459446.1;ENST00000361263.4;ENST00000553129.1	3'UTR;3'UTR;3'UTR;3'UTR;3'UTR;3'UTR;3'UTR;3'UTR;3'UTR;3'UTR;3'UTR;TSS1500;TSS200;3'UTR	chr21:40718540-40718895	3								1.722411453	0.452162476	7.912579965
517	chr8	54636360	+	cg24263309	78660922		AACTAAAACTAAATAATTCATCCCACRATAAAACAACAAACACATACTAC		II			rs61453862	0.025618	NA	NA	NA	NA		OpenSea	GGCCTAAGCCTGCTCTCCACGTGGTCACGTGGCCGTTGAGTCCTTCCCATGGGGTCACAA[CG]CAGTATGTGCTTGCTGCCTCACCGTGGGATGAACCATCTAGCTCTAGCTTTACTCAAAAC	CGCAGTATGTGCTTGCTGCCTCACCGTGGGATGAACCATCTAGCTCTAGC	ATP6V1H;ATP6V1H;ATP6V1H	NM_015941;NM_213620;NM_213619	Body;Body;Body								ATP6V1H	ENST00000523899.1	3'UTR	ATP6V1H;ATP6V1H;ATP6V1H;ATP6V1H;ATP6V1H	ENST00000518072.1;ENST00000522159.1;ENST00000523343.1;ENST00000523899.1;ENST00000524164.1	3'UTR;3'UTR;3'UTR;3'UTR;3'UTR	chr8:54636125-54636390	3								1.742565427	0.840427623	7.912385338
518	chr5	330090	-	cg05758931	96740877		TTCCTCTTTTCCAATCTAAATACCTTTTATATACTTTCTCCTACCTAATC		II			NA	NA	NA	NA	NA	NA		OpenSea	AATAATTTGACTTCCTCTTTTCCAGTCTGAATGCCTTTTATGTACTTTCTCCTGCCTGAT[CG]CTCTGGATAGGACTTTCAGTATTATATTGAATAGGAGTGGTGAAAGTGGGCATTCTTGTC	TCCTCTTTTCCAGTCTGAATGCCTTTTATGTACTTTCTCCTGCCTGATCG	AHRR;AHRR	NM_020731;NM_001242412	Body;Body								AHRR;AHRR	ENST00000515206.1;ENST00000512529.1	5'UTR;5'UTR	AHRR;AHRR;AHRR;AHRR	ENST00000510400.1;ENST00000515206.1;ENST00000512529.1;ENST00000514523.1	5'UTR;5'UTR;5'UTR;5'UTR					chr5:329880-330232	3				1.867793495	0.388156356	7.908162332
519	chr5	137001756	-	cg27065096	33650537		TAAAAACTCTTATCRAACTATATCCCTCATCCTCACAACATTATTTAAAC		II			NA	NA	NA	NA	NA	NA		OpenSea	TCATTTTTTATTAGGAACTCTTATCGAGCTATGTCCCTCATCCTCACAGCATTGTTTGAA[CG]ACTATGTTTCTTCCACTAGCCCTTAAGATCCATGAGAGACCTTGTCTTATTTGCTGGCAC	AGGAACTCTTATCGAGCTATGTCCCTCATCCTCACAGCATTGTTTGAACG	KLHL3;KLHL3;KLHL3	NM_001257195;NM_001257194;NM_017415	Body;Body;Body		chr5:137001727-137001727						KLHL3	ENST00000506873.1	3'UTR	KLHL3;KLHL3;KLHL3;KLHL3	ENST00000504496.1;ENST00000506873.1;ENST00000504208.1;ENST00000502381.1	3'UTR;3'UTR;3'UTR;3'UTR			chr5:137001587-137003042	6						-1.418681651	0.001258471	-7.906736012
520	chr7	694536	+	cg00314260	42647914		ATTTCCAATACTAAACTCCTCTCTTAATTATAAAATTCCTTAAAAACAAC		II			rs77058354	0.022296	NA	NA	NA	NA		OpenSea	ATCATCACCACCAACACTCATTATCACCATCACCACCATCAACATCATTGTTATCATTGC[CG]TTGCCTCCAAGGAATCTCATAACCAAGAGAGGAGCCCAGCACTGGAAACAAACCTCATAG	TTTCCAGTGCTGGGCTCCTCTCTTGGTTATGAGATTCCTTGGAGGCAACG	PRKAR1B;PRKAR1B;PRKAR1B;PRKAR1B;PRKAR1B;PRKAR1B	NM_002735;NM_001164762;NM_001164761;NM_001164759;NM_001164760;NM_001164758	Body;Body;Body;Body;Body;Body																chr7:693338-694751	6	chr7:693452-694541	3				2.166292935	0.332268496	7.906412422
521	chr12	14242419	+	cg07226746	72784581		TTTTACTTAAAATTCATTTTATCTAATATAATAATAACCACCCCTATTCC		II			NA	NA	NA	NA	NA	NA		OpenSea	ACACACATAGGATGGAAGTTAAGGGATGGAAAAAAGTATTTTGCATAAATGGTAACCAAA[CG]GAACAGGGGTGGCTACCATTATATCAGACAAAATGAACCCTAAGTAAAAAAACTGTCACA	CGGAACAGGGGTGGCTACCATTATATCAGACAAAATGAACCCTAAGTAAA																										1.638560785	0.674223377	7.903674726
522	chr2	165425105	-	cg23178364	95683478		TAACTATAAAACAAAACAAAACAACAACCAATCAAAACCCRAAAAACCCC		II			NA	NA	NA	NA	NA	NA		OpenSea	CCAATTAAGGATGGCTGTGGGACAGGACAAGGCAGCAACCAATCAAAGCCCGGAAAACCC[CG]CCTTTGTCCTTGGAAACACATTCTGATACTTTTGTTTATGATATTTAAAGAACCAGATTA	CGGGGTTTTCCGGGCTTTGATTGGTTGCTGCCTTGTCCTGTCCCACAGCC	GRB14	NM_004490	Body								GRB14	ENST00000543549.1	TSS200	GRB14;GRB14;GRB14	ENST00000469573.1;ENST00000543549.1;ENST00000488342.1	TSS200;TSS200;3'UTR					chr2:165423537-165425380	5		TRUE		1.504189575	1.540604653	7.900115183
523	chr10	3247483	+	cg12411374	14600161		TTCCACATAAAAACAATTTAAATAAATACATTATAACCCCCCACAAAAAC		II			NA	NA	NA	NA	NA	NA		OpenSea	AATCACCTTATTGTAATCTATTGCTAGTCCACACAAACGCCTTAGAAAAAAATTTCCAAA[CG]TTTTTGTGGGGGGTTATAATGTATTTACCCAAATTGTTCCCATGTGGAAATCTTGAGAAT	TCCACATGGGAACAATTTGGGTAAATACATTATAACCCCCCACAAAAACG											RP11-298E9.4	ENST00000421821.1	TSS1500	RP11-298E9.4	ENST00000421821.1	TSS1500										1.649872953	0.221513534	7.896610812
524	chr2	231126785	-	cg15941800	16698568		AAAATTAATACCAATTCTTTAACTATCTAATAACATTCTACTATAAATCC		II			NA	NA	NA	NA	NA	NA		OpenSea	ATAGTGTCAAAAGGATTGGTACCAATTCTTTGACTGTCTGGTAGCATTCTGCTGTGAATC[CG]TCTGATCCTGAACTTTTTTTTGTTGGTAATGTTTAAATTACCATTTCAGTCTTGCTGCTT	CGGATTCACAGCAGAATGCTACCAGACAGTCAAAGAATTGGTACCAATCC	SP140;SP140;SP140;SP140	NM_007237;NM_001278453;NM_001278452;NM_001278451	Body;Body;Body;Body																chr2:231126743-231127244	4						1.288608473	0.044241748	7.895772015
525	chr3	51862809	-	cg04788590	97676281		TCTTCTTTATTCATCTAATAAAATTCAACTATAAATCCTTCTTATCCTAC		II			rs76998544	0.085544	NA	NA	NA	NA		OpenSea	ATGGGACCAGCTCTTCTTTGTTCATCTGATAGAATTCAGCTGTGGATCCTTCTTGTCCTG[CG]CTTTATTTTGTTGGTAAGCTATTTACTACTAATTCAATTTCAGAGCTCATTATTAGTCTG	CGCAGGACAAGAAGGATCCACAGCTGAATTCTATCAGATGAACAAAGAAG	IQCF3;IQCF3;IQCF3;IQCF3	NM_001207023;NM_001085479;NM_001207023;NM_001085479	5'UTR;5'UTR;ExonBnd;ExonBnd								IQCF3;IQCF3;IQCF3;IQCF3;IQCF3;IQCF3;IQCF3	ENST00000437810.2;ENST00000444293.1;ENST00000462079.1;ENST00000440739.2;ENST00000440739.2;ENST00000456080.1;ENST00000456080.1	5'UTR;TSS1500;TSS1500;1stExon;5'UTR;ExonBnd;5'UTR	IQCF3;IQCF3;IQCF3;IQCF3;IQCF3;IQCF3;IQCF3;IQCF3;IQCF3;IQCF3;IQCF3;IQCF3	ENST00000437810.2;ENST00000444293.1;ENST00000462079.1;ENST00000472485.1;ENST00000440739.2;ENST00000472485.1;ENST00000465028.1;ENST00000465028.1;ENST00000474242.1;ENST00000474242.1;ENST00000456080.1;ENST00000456080.1	5'UTR;TSS1500;TSS1500;1stExon;5'UTR;5'UTR;1stExon;5'UTR;1stExon;5'UTR;ExonBnd;5'UTR										1.734226269	0.217655748	7.89530321
526	chr14	29449411	+	cg25664878	96618834		ACTATAAAAATCTATCAAATTCATCTATTCCAATATTAAATTCAAATCCC		II			NA	NA	NA	NA	NA	NA		OpenSea	CTTCAACATCCCACCGACAGTATTAGACAGATCATCAAGGCAGAAAATTAACAAAGATAT[CG]GGACCTGAACTCAACACTGGAACAGATGAACCTGATAGATTTCTATAGCACTCTCCACCT	CGGGACCTGAACTCAACACTGGAACAGATGAACCTGATAGATTTCTATAG											CTD-2384A14.2;RP11-148E17.1	ENST00000552028.1;ENST00000551227.1	TSS1500;5'UTR	CTD-2384A14.2;RP11-148E17.1	ENST00000552028.1;ENST00000551227.1	TSS1500;5'UTR										1.483430274	0.240653741	7.895168671
527	chr1	24711941	-	cg14222140	44694992	83633955	TAAAACCAAATACTCCAACACCCCAAACCAAAAACCCAAAAAAACCCTCA	TAAAACCAAATACTCCAACACCCCAAACCGAAAACCCAAAAAAACCCTCG	I	T	Red	rs114198291	0.032146	NA	NA	NA	NA		OpenSea	CAGGAGGCACTGTGGAGCCAGGTACTCCAGCACCCCAGGCCGAGAGCCCAGGAGAACCCT[CG]TGTTGTGGATGCAGATGCGAAGGGCTATGGGGAGACAAGGAAGAGATTTTTCTAGGCAAC	CGAGGGTTCTCCTGGGCTCTCGGCCTGGGGTGCTGGAGTACCTGGCTCCA	C1orf201	NM_178122	Body				TRUE		1:24711708-24711994	Unclassified_Cell_type_specific	C1orf201;C1orf201	ENST00000468303.1;ENST00000374404.2	3'UTR;5'UTR	C1orf201;C1orf201;C1orf201	ENST00000468303.1;ENST00000497384.1;ENST00000374404.2	3'UTR;3'UTR;5'UTR	chr1:24711720-24711975	3						TRUE		1.296911699	0.506459449	7.8920712
528	chr21	27543721	-	cg26153954	90710149	90746222	ATCTTTAAAACAAACCAAAAAAACAAAACACAAAACCTAACAAAAAAACA	ATCTTTAAAACGAACCAAAAAAACAAAACGCAAAACCTAACAAAAAAACG	I	A	Red	NA	NA	NA	NA	NA	NA	chr21:27541893-27543524	S_Shore	CCTGGAATTTCTATCTTTAGAACGAACCAAAGGAGCAAGGCGCAGGACCTGGCAAAGAAG[CG]GCCAACCCATTTACTTCTTCTTGAAAGCAGGGTTCTGGGCTTGGGTTTTGTTTCTTTCTT	ATCTTTAGAACGAACCAAAGGAGCAAGGCGCAGGACCTGGCAAAGAAGCG	APP;APP;APP;APP;APP	NM_001136130;NM_201414;NM_001136129;NM_201413;NM_000484	TSS1500;TSS1500;TSS1500;TSS1500;TSS1500						21:27542999-27544166	Promoter_Associated	APP;APP;APP;APP;APP;APP;APP;AP001439.2	ENST00000346798.3;ENST00000474136.1;ENST00000354192.3;ENST00000348990.5;ENST00000357903.3;ENST00000358918.3;ENST00000448388.2;ENST00000455275.1	TSS1500;TSS1500;TSS1500;TSS1500;TSS1500;TSS1500;TSS1500;5'UTR	APP;APP;APP;APP;APP;APP;APP;AP001439.2	ENST00000346798.3;ENST00000474136.1;ENST00000354192.3;ENST00000348990.5;ENST00000357903.3;ENST00000358918.3;ENST00000448388.2;ENST00000455275.1	TSS1500;TSS1500;TSS1500;TSS1500;TSS1500;TSS1500;TSS1500;5'UTR	chr21:27543565-27543735	3						TRUE		1.257369595	-0.682592931	7.888170189
529	chr17	80215375	-	cg05385188	9767533		TATTAAAATTACTTCTACTTCTAACAAAAACAATAATAAAAACCTAATTC		II			NA	NA	NA	NA	NA	NA	chr17:80211646-80213142	S_Shelf	TTTTTTTAAAGTGTTAAAGTTACTTCTACTTCTAACAAAAACAGTAATAGGGGCCTGATT[CG]CCCTCACACCTTAAGTAACTAAGGGAAAGAACAAAACACACACCCTCACACATCACAGGG	GTTAAAGTTACTTCTACTTCTAACAAAAACAGTAATAGGGGCCTGATTCG	CSNK1D;CSNK1D	NM_001893;NM_139062	Body;Body		chr17:80215337-80215337				17:80215337-80215464	Gene_Associated							chr17:80215345-80215595	3						TRUE		1.62261921	0.663381361	7.888082944
530	chr13	52735096	+	cg01286212	36792540		CCAATAAACTTCTTTACTTAAATTTCRATCTCTCTAACTCTAATTAACAC		II			rs80059871	0.011894	NA	NA	NA	NA	chr13:52733378-52733861	S_Shore	ATTACTGTGAACAACATCTGGTTACCCTTTACTTGTAAGCGCTGAACGTGTTCATTATAA[CG]TGTCAACCAGAGTCAGAGAGACCGAAATCCAAGTAAAGAAGTTTATTGGCAGTCTGAGAA	CGTGTCAACCAGAGTCAGAGAGACCGAAATCCAAGTAAAGAAGTTTATTG	NEK3;NEK3;NEK3;NEK3	NM_152720;NM_002498;NM_001146099;NR_027415	TSS1500;TSS1500;TSS1500;TSS1500								NEK3;NEK3	ENST00000547422.1;ENST00000339406.3	TSS1500;TSS1500	NEK3;NEK3;NEK3;NEK3;NEK3;NEK3	ENST00000550841.1;ENST00000547422.1;ENST00000552973.1;ENST00000258597.5;ENST00000551355.1;ENST00000548127.1	TSS1500;TSS1500;TSS1500;TSS1500;TSS1500;TSS1500										-1.462354187	-0.374807215	-7.88611718
531	chr2	203694644	-	cg24775884	18661579		CTTTACATACTAATATCAATTCCTTAAAAAAATTTCCTATAATTATAATC		II			NA	NA	NA	NA	NA	NA		OpenSea	TGTACATACATCTTTACATACTAGTATCAGTTCCTTAGGAAAATTTCCTATAGTTATAAT[CG]CTATGTCAAACATCCATTTAATATTTTCAGATATGCAAAGATTCCAACACATACTCTTTA	TTTACATACTAGTATCAGTTCCTTAGGAAAATTTCCTATAGTTATAATCG	ICA1L;ICA1L;ICA1L;ICA1L	NM_001288624;NM_001288623;NM_001288622;NM_138468	TSS1500;5'UTR;5'UTR;5'UTR								ICA1L;ICA1L;ICA1L;ICA1L	ENST00000425178.1;ENST00000418208.1;ENST00000392237.2;ENST00000358299.2	TSS1500;5'UTR;5'UTR;5'UTR	ICA1L;ICA1L;ICA1L;ICA1L;ICA1L;ICA1L;ICA1L;ICA1L;ICA1L;ICA1L;ICA1L;ICA1L;ICA1L;ICA1L;ICA1L;ICA1L;ICA1L;ICA1L	ENST00000425178.1;ENST00000484561.1;ENST00000441547.1;ENST00000420558.1;ENST00000418208.1;ENST00000454326.1;ENST00000432273.1;ENST00000450143.1;ENST00000437978.1;ENST00000435143.1;ENST00000457524.1;ENST00000438804.1;ENST00000421334.1;ENST00000392237.2;ENST00000416760.1;ENST00000412210.1;ENST00000419460.1;ENST00000358299.2	TSS1500;3'UTR;5'UTR;5'UTR;5'UTR;5'UTR;5'UTR;5'UTR;5'UTR;5'UTR;5'UTR;5'UTR;5'UTR;5'UTR;5'UTR;5'UTR;5'UTR;5'UTR										2.101831898	0.673310571	7.885403534
532	chr15	44750861	+	cg09026706	27600563		ACTCTTTACATAATACTATACTACCTACCAACACTACTATTCRTTTAATC		II			NA	NA	NA	NA	NA	NA		OpenSea	TCTTACTTGGCCCAGTGCCTTGAATGTGGCTATGTATGCAATAAATATTTGTCGAACGAA[CG]ATTAAACGAATAGTAGTGTTGGCAGGCAGTATAGTATTATGTAAAGAGCATGCACACTCC	CTCTTTACATAATACTATACTGCCTGCCAACACTACTATTCGTTTAATCG	CTDSPL2	NM_016396	5'UTR								CTDSPL2;CTDSPL2;CTDSPL2;CTDSPL2	ENST00000558373.1;ENST00000260327.4;ENST00000396780.1;ENST00000558966.1	TSS1500;5'UTR;5'UTR;5'UTR	CTDSPL2;CTDSPL2;CTDSPL2;CTDSPL2;CTDSPL2;CTDSPL2;CTDSPL2;CTDSPL2	ENST00000558373.1;ENST00000260327.4;ENST00000396780.1;ENST00000558791.1;ENST00000560834.1;ENST00000558966.1;ENST00000559793.1;ENST00000558968.1	TSS1500;5'UTR;5'UTR;5'UTR;5'UTR;5'UTR;5'UTR;5'UTR	chr15:44750620-44750955	3								-1.788854233	1.573789486	-7.881339086
533	chr7	65969785	-	cg18782651	94742823		AATAAAAACCCCCATACTAACTAACAAAAAACTCTATAAAACCCAAAATC		II			NA	NA	NA	NA	NA	NA	chr7:65970022-65971421	N_Shore	GGAGGCTGCGGGGTGGGGACCCCCATGCTGGCTGGCAAGGGGCTCTGTGAGGCCCAGAGT[CG]CTGGGGACACGGGGCGCACGTGTGTTTTAGGTTTCGTTGGGTTTTTTCTTTTTCCTTTTT	GTGGGGACCCCCATGCTGGCTGGCAAGGGGCTCTGTGAGGCCCAGAGTCG								7:65607076-65607232											chr7:65967184-65971556	6				TRUE		1.427903543	1.29219967	7.880349093
534	chr2	24234549	-	cg25422959	60778876		AAAAAAACAACACTTTACACAAAATCTTCATAACCATTTATTACTTCAAC		II			NA	NA	NA	NA	NA	NA	chr2:24232680-24233260	S_Shore	CAGCTTCTTCCAAAGAAACAGCACTTTACACAGGGTCTTCATGGCCATTTATTGCTTCAA[CG]GATATATACTAAGCACCTACTGTATACCAAGCTTTGTTCTAGGTACTGGAAACACCATGA	AAGAAACAGCACTTTACACAGGGTCTTCATGGCCATTTATTGCTTCAACG	MFSD2B	NM_001080473	Body		chr2:24234264-24234264									MFSD2B	ENST00000495018.1	TSS1500			chr2:24232155-24234891	6	chr2:24230406-24235111	6				-1.071067973	-0.910211301	-7.879885566
535	chr8	82350774	-	cg01509727	75734936		ATTAAAATTCACTTTTCTCTAATACCTCCCTAATTAACTTAAAAATCAAC		II			NA	NA	NA	NA	NA	NA		OpenSea	GATTTCTTTAAGTTGGAGTTCACTTTTCTCTGGTGCCTCCCTGATTAGCTTAAGAATCAA[CG]TTCTGAATTCTTTTTCTGGCAATTCAGAGATTTCATCTTGGCTTGAATCCATTGCTGGTG	TTGGAGTTCACTTTTCTCTGGTGCCTCCCTGATTAGCTTAAGAATCAACG											RP11-157I4.4	ENST00000524085.2	TSS1500	RP11-157I4.4	ENST00000524085.2	TSS1500										1.591170431	0.927680748	7.876879966
536	chr5	51108149	+	cg02230774	99702208		AATAATTTATCAACTTACTATCTTTCCTTACTACTAACCAAATACTTCTC		II			NA	NA	NA	NA	NA	NA		OpenSea	ATTTCTACATGAAGCAGAGGCCATTATGTGTTGCAGCTGACATTGTCTGGCCGAGCAAAG[CG]AGAAGCATCTGGCTAGCAGCAAGGAAAGACAGCAAGTTGATAAATTATTGATTTACATAA	ATAATTTATCAACTTGCTGTCTTTCCTTGCTGCTAGCCAGATGCTTCTCG																	chr5:51107780-51108150	3								2.054551417	0.760361462	7.875895543
537	chr10	11576398	+	cg16063308	7678865	23759866	ACACAATTAACATTTAAAAATATCTAATTTTAACCTACAACAATATTACA	ACGCAATTAACATTTAAAAATATCTAATTTTAACCTACGACAATATTACG	I	A	Red	NA	NA	NA	NA	NA	NA		OpenSea	TTAGCAAGGGTCAGAATAATTCTTTTACACAAAATAAGAAAGAGAGGCAAAAACAGGATC[CG]TAACATTGCCGCAGGCCAAAATTAGACATTTCCAAATGCCAACTGCGTAGCTGCATAGAG	ACGCAGTTGGCATTTGGAAATGTCTAATTTTGGCCTGCGGCAATGTTACG	USP6NL	NM_014688	Body				TRUE												chr10:11576336-11576979	5				TRUE		1.706821211	2.128476227	7.873234965
538	chr2	173891947	-	cg00020590	50780574		TCAATTTTAAATCRTCACTAAAATCTACCTTTATTCTCAACTCAACAAAC		II			NA	NA	NA	NA	NA	NA		OpenSea	TTTAATGAAATTCAGTTTTGGGTCGTCACTGAGATCTGCCTTTGTTCTCAGCTCAGCAAG[CG]TGTTCAGCTATTAAAAAAATTTATTAAGATAGCAGCCCAGTAAGTATATTTAGCTTGGAA	CGCTTGCTGAGCTGAGAACAAAGGCAGATCTCAGTGACGACCCAAAACTG	RAPGEF4;RAPGEF4;RAPGEF4;RAPGEF4;RAPGEF4	NM_001282901;NM_007023;NM_001100397;NM_001282900;NM_001282899	Body;Body;Body;Body;Body											RAPGEF4	ENST00000498533.1	5'UTR					chr2:173891888-173893002	6				1.850145346	0.639136867	7.872746661
539	chr5	90099057	+	cg07638761	59736105		CCATATCACAAAATCTAACCATCAACATTTATCTACATCAAAACAAACTC		II			NA	NA	NA	NA	NA	NA		OpenSea	TTTTCGCATACTAACATTGTGAATGTTTATGTTTAATATTCAGACTTTGGTTTACAGGGG[CG]AGTTTGTCTTGATGTAGATAAATGCTGATGGTCAGATCCTGTGATATGGTTGCAACTAAG	CATATCACAGGATCTGACCATCAGCATTTATCTACATCAAGACAAACTCG	ADGRV1;ADGRV1	NR_003149;NM_032119	Body;Body								GPR98	ENST00000399043.4	3'UTR	GPR98	ENST00000399043.4	3'UTR					chr5:90098304-90099646	6				-1.388820115	0.321497742	-7.872584198
540	chr7	50340637	+	cg24792317	40770961		ATAACTATATTTAACAAATTATTTAAAACCTAAACTTCAATTTCTCATCC		II			NA	NA	NA	NA	NA	NA	chr7:50342895-50343456	N_Shelf	GATTATTTCATTGAATTTCACGTAATTCTATCAAGACCATTGTGAAGTAGATGTGCTCTG[CG]GATGAGAAACTGAAGCTCAGGCTTTAAACAACTTGCCAAACACAGTTACTAAGAAACAAA	TAACTGTGTTTGGCAAGTTGTTTAAAGCCTGAGCTTCAGTTTCTCATCCG					chr7:50340633-50340633																					1.512446241	0.52776576	7.872566938
541	chr2	55808743	+	cg14034135	9805203		TAATACTAATCCTAAACTAAAAAACRCTATTCAATTAATAAAACTTCTTC		II			NA	NA	NA	NA	NA	NA		OpenSea	ATCTCAGAGTAATTTCTTACATTAGTTGTAGCCAGCATGTTCTCTGGATCAATTAGAGTA[CG]AAGAAGTCCCATTAACTGAACAGCGCCTCCTAGCTCAGGATCAGTATCACAGATCATTTG	GATACTGATCCTGAGCTAGGAGGCGCTGTTCAGTTAATGGGACTTCTTCG	PPP4R3B;PPP4R3B;PPP4R3B	NM_001122964;NM_001282850;NM_020463	Body;Body;Body						2:55808667-55808906	Unclassified_Cell_type_specific							chr2:55808640-55808870	3								1.721935132	0.418725136	7.871050445
542	chr1	52016781	+	cg19372088	57735539		CAAAATAACTTACTTTTTTAAAATAAACTTTAAATTTATATTTCCATCCC		II			NA	NA	NA	NA	NA	NA		OpenSea	AGGAAACAGAAGCCCCAAGAGGCAGTGTGACTTTCCCCAGGTCACACAGAGCAAAGGGAG[CG]GGATGGAAATACAAATCCAAAGTTTATTTCAAAAAAGTAAGTTATTTTGCTCCCCAAATT	CGGGATGGAAATACAAATCCAAAGTTTATTTCAAAAAAGTAAGTTATTTT											RP11-191G24.1;RP11-191G24.1	ENST00000415031.1;ENST00000426017.1	5'UTR;5'UTR	RP11-191G24.1;RP11-191G24.1	ENST00000415031.1;ENST00000426017.1	5'UTR;5'UTR					chr1:52016727-52017120	3				1.694465712	1.372257959	7.864315032
543	chr11	76547361	+	cg25329021	93786837		AATTAATCCAAAATCATACTAACTAATTACAAAAACCCTCCAAAAATAAC		II			NA	NA	NA	NA	NA	NA		OpenSea	GAGTGAATGCAAGAAAGACCTAGATGGCTCCCACAGAGACACCTGGTATAGGAGGCAAAA[CG]CCATCTTTGGAGGGTTCCTGTAATTAGTCAGTATGACCTTGGACTAATCACTTTACCCTC	CGCCATCTTTGGAGGGTTCCTGTAATTAGTCAGTATGACCTTGGACTAAT																	chr11:76547360-76547915	3								-1.760165537	-1.776023928	-7.862920549
544	chr14	94944009	-	cg27266824	53654906		AATAAACTCTACAATTATCCCAATTTTCTACCTAAAAATACTTTCTAAAC		II			rs72631637	0.046441	NA	NA	NA	NA		OpenSea	GTAAAAAATGAGATAAGCTCTACAATTGTCCCAATTTTCTGCCTAAGGATACTTTCTGGA[CG]TGTGGAAGAAAACCCAAGGAGGGCATGGGAGGCTTGCTGAGCTTAGGAGACAGACATTAG	CGTCCAGAAAGTATCCTTAGGCAGAAAATTGGGACAATTGTAGAGCTTAT	SERPINA9;SERPINA9	NM_175739;NM_001042518	TSS1500;TSS1500								SERPINA9;SERPINA9;SERPINA9;SERPINA9;SERPINA9;SERPINA9	ENST00000448305.2;ENST00000298845.7;ENST00000424550.2;ENST00000337425.5;ENST00000546329.1;ENST00000539349.1	TSS1500;TSS1500;TSS1500;TSS1500;TSS1500;3'UTR	SERPINA9;SERPINA9;SERPINA9;SERPINA9;SERPINA9;SERPINA9	ENST00000448305.2;ENST00000298845.7;ENST00000424550.2;ENST00000337425.5;ENST00000546329.1;ENST00000539349.1	TSS1500;TSS1500;TSS1500;TSS1500;TSS1500;3'UTR								TRUE		-1.32830132	0.872924067	-7.859689781
545	chr6	158672735	-	cg16422015	48663216		TCTCTCTAAAAATCCAAATAAATAAAACTTCAAATAAAAAATAACTACTC		II			NA	NA	NA	NA	NA	NA		OpenSea	GGATATGTGAGTCTCTCTAAAAATCCAGGTAAATGGGGCTTCAGGTGGAAAATGACTGCT[CG]CATGCATTGAAGCTTTTCCACTTCCCTCTTCTGGTGCTGATTGGCTGGTGCTGAAATTTG	CTCTCTAAAAATCCAGGTAAATGGGGCTTCAGGTGGAAAATGACTGCTCG																	chr6:158672685-158672955	3								2.005077196	0.457142356	7.859211522
546	chr19	49461549	-	cg10585180	69800887		CACRCCCCACTAACTATTACATTAATCTTTTTCTATAAAAACRAAATCTC		II			NA	NA	NA	NA	NA	NA	chr19:49457926-49458493	S_Shelf	GAGCATGCCACCACGCCCCACTAACTGTTGCATTAGTCTTTTTCTATAGAGACGGGGTCT[CG]CTATGTTGTCCAGGCTGGTCTCCAACAGGGAGGGATATTTCTTTTTGGAAGATTTTTTTT	ACGCCCCACTAACTGTTGCATTAGTCTTTTTCTATAGAGACGGGGTCTCG	BAX;BAX;BAX;BAX;BAX	NM_138763;NM_138764;NM_138761;NM_004324;NR_027882	Body;Body;Body;Body;Body								BAX;BAX	ENST00000391871.3;ENST00000507757.1	3'UTR;5'UTR	BAX;BAX;BAX;BAX;BAX;BAX	ENST00000502487.1;ENST00000513545.1;ENST00000503726.1;ENST00000391871.3;ENST00000513217.1;ENST00000507757.1	5'UTR;5'UTR;5'UTR;3'UTR;5'UTR;5'UTR								TRUE		1.705201146	0.652097984	7.858827261
547	chr2	224125565	-	cg07064474	9661871		CCTACACATTCCTCAAATAAACTCATCTAATATAAAATACAATATTCCCC		II			NA	NA	NA	NA	NA	NA		OpenSea	ATAATACATGCCCTGCACATTCCTCAGATGAGCTCATCTGATGTAAAATACAATGTTCCC[CG]TATCTTTTGTTCCCTGAATAACTCTATGATTTAAATGAGTGACTCAGAGGCAGAGAGGAA	CGGGGAACATTGTATTTTACATCAGATGAGCTCATCTGAGGAATGTGCAG																	chr2:224125445-224125690	3								1.534279423	0.32734589	7.853153685
548	chr11	112045394	-	cg18481884	26752844		TAAATTATTTTTCATTAATTACTAATCAAAATATATACCRAACTATCTTC		II			NA	NA	NA	NA	NA	NA		OpenSea	TCACAAATTTATAAGTTATTTTTCATTGATTACTAATCAAAATATATACCGAACTATCTT[CG]TACTCTGCTATATGTATTAAGACACTCCCTTCTGACAATTTTAACCACTTCTTTCTTGAA	AAGTTATTTTTCATTGATTACTAATCAAAATATATACCGAACTATCTTCG	BCO2;BCO2	NM_001256398;NM_031938	TSS1500;TSS1500						11:112044862-112046375	Unclassified	AP002884.2;BCO2;BCO2;BCO2;BCO2;AP002884.2	ENST00000531744.1;ENST00000357685.5;ENST00000393032.2;ENST00000361053.4;ENST00000438022.1;ENST00000532612.1	3'UTR;TSS1500;TSS1500;TSS1500;TSS1500;5'UTR	AP002884.2;BCO2;BCO2;BCO2;BCO2;BCO2;BCO2;BCO2;BCO2;BCO2;BCO2;AP002884.2;AP002884.2;AP002884.2;AP002884.2	ENST00000531744.1;ENST00000357685.5;ENST00000393032.2;ENST00000460924.2;ENST00000461480.1;ENST00000534550.1;ENST00000361053.4;ENST00000531003.1;ENST00000494860.1;ENST00000527939.1;ENST00000534122.1;ENST00000525987.1;ENST00000525468.1;ENST00000532699.1;ENST00000532612.1	3'UTR;TSS1500;TSS1500;TSS1500;TSS1500;TSS1500;TSS1500;TSS1500;TSS1500;TSS1500;TSS1500;5'UTR;5'UTR;3'UTR;5'UTR										1.680639445	0.500388849	7.852829875
549	chr6	155183898	+	cg26313224	6703358		ATATCAAAAACATTTTATCTTTTAACAACTAATAAAAATTTCAAAATCCC		II			rs74809978	0.028236	NA	NA	NA	NA		OpenSea	CAAGAGCGAAACTCCCTCTTAAAAAAAAAAGACCTAATCAATACGTTTCCAAGGAGAAAG[CG]GGATTTTGAAATTCCTACTAGCTGCCAAAAGACAAAATGTTCCTGACACAGCTTTACTAC	CGGGATTTTGAAATTCCTACTAGCTGCCAAAAGACAAAATGTTCCTGACA											TIAM2;TIAM2	ENST00000449545.2;ENST00000461783.3	TSS1500;5'UTR	TIAM2;TIAM2;TIAM2;TIAM2	ENST00000449545.2;ENST00000461783.3;ENST00000535064.1;ENST00000460692.2	TSS1500;5'UTR;5'UTR;5'UTR										1.905805551	0.91631904	7.851143414
550	chr6	30292258	+	cg17627829	79782264	45764880	ACTTTTAACATATACAAAAACAAATAATAAACCATAATTTACCAACTCCA	ACTTTTAACGTATACGAAAACAAATAATAAACCGTAATTTACCGACTCCG	I	A	Red	NA	NA	NA	NA	NA	NA	chr6:30294169-30295071	N_Shore	TTCACTCTCTCCCAATTACTATCGCTTGAAAAATACCGGATATTTCATTATTATCCTGTC[CG]GAGTCGGCAAACTACGGTCTACTATCTGTCTTCGTATACGTCAAAAGCTAAGAATGGTTT	CGGAGTCGGCAAACTACGGTCTACTATCTGTCTTCGTATACGTCAAAAGC	HCG18;HCG18	NR_024052;NR_024053	Body;Body								HCG17;HCG18	ENST00000453558.1;ENST00000426882.1	3'UTR;3'UTR	HCG17;HCG18;HCG18;HCG18;HCG18;HCG18;HCG18;HCG18;HCG18	ENST00000453558.1;ENST00000438412.1;ENST00000444126.1;ENST00000449544.1;ENST00000454129.1;ENST00000454269.1;ENST00000412685.1;ENST00000413358.1;ENST00000426882.1	3'UTR;3'UTR;3'UTR;3'UTR;3'UTR;3'UTR;3'UTR;3'UTR;3'UTR								TRUE		1.554522627	1.490688909	7.851090078
551	chr17	31994196	-	cg02845345	81699259		AACRATTCTAAATCTCAACCRAAAACCACCTATTAAATACACAATAATCC		II			NA	NA	NA	NA	NA	NA		OpenSea	GATGAGATAAGAACGATTCTAAATCTCAGCCGGAAACCACCTATTGGATGCACAGTGATC[CG]CTTGTGTGCATCTGGCAGCTTGGAAATTCTACCACGCCCTCGCCAAGGGCACGCTTAGAC	ACGATTCTAAATCTCAGCCGGAAACCACCTATTGGATGCACAGTGATCCG	ASIC2	NM_001094	Body														chr17:31994045-31994450	3								-1.615583721	2.382830739	-7.850401595
552	chr12	90288912	-	cg06899054	45669584		CTACTAACTATTTACTTTAAAAATAACCATCTAAAACCCAAACAAAATAC		II			NA	NA	NA	NA	NA	NA		OpenSea	AACTCGACTTGCTACTAGCTGTTTACTTTAAAAGTAACCATCTGGGGCCCAGGCAAGGTG[CG]TTGTGCCTGTAATCCCAGCACTTTTGAGTCTAGCAGTTTAAAACCATCCTGGGCAACACA	CGCACCTTGCCTGGGCCCCAGATGGTTACTTTTAAAGTAAACAGCTAGTA											RP11-654D12.2	ENST00000547370.1	5'UTR	RP11-654D12.2	ENST00000547370.1	5'UTR										1.727241084	0.494107207	7.846154742
553	chr11	77436649	+	cg20145176	1669104		AATTAATCCTATACTATTAAAAAACTCTAACCAACAAAACAACTCTTCTC		II			NA	NA	NA	NA	NA	NA		OpenSea	CCTTGTTTAGGTGTTTCTTCCTCTTTTTTAGTCTCCTCATCCTCTAAGCTGGGACTTTCC[CG]AGAAGAGTTGTCTTGTTGGCTAGAGTTTTTCAATAGTACAGGATCAATTTGTGCTTTCAG	ATTGATCCTGTACTATTGAAAAACTCTAGCCAACAAGACAACTCTTCTCG	RSF1	NM_016578	Body											RSF1;RSF1	ENST00000526324.1;ENST00000534794.1	1stExon;3'UTR	chr11:77436520-77436750	3								1.881335098	0.330168011	7.843861091
554	chr6	114599020	-	cg00316103	43670283		TCTTATATCCCTTCTTAAACAAAAATACTCTCATTACAAATTACCTTATC		II			rs1337328	0.459325	NA	NA	NA	NA		OpenSea	CAGAGAGTTATTCTTATATCCCTTCTTGAGCAAGAATGCTCTCATTGCAGGTTGCCTTGT[CG]AGGTTATAGTTGTAATTACAAAGGAACAAAAAGATGACTATTTTTTTTACTCTGTCATTT	CTTATATCCCTTCTTGAGCAAGAATGCTCTCATTGCAGGTTGCCTTGTCG	LOC101927768	NR_125845	Body								MIR548U;HS3ST5;RP3-399L15.3	ENST00000408672.1;ENST00000312719.5;ENST00000519104.1	TSS1500;5'UTR;5'UTR	MIR548U;HS3ST5;RP3-399L15.3	ENST00000408672.1;ENST00000312719.5;ENST00000519104.1	TSS1500;5'UTR;5'UTR										1.527215065	0.517836026	7.842481934
555	chr2	161330717	+	cg08729735	83702972		TTTTACCTCTAAAAAAATTTTATCAAAAATCCAACTAACACTCTAAACTC		II			NA	NA	NA	NA	NA	NA		OpenSea	AAAAATATATTAAAAAAAAGGTGAGTCACAAAGTGTGGCATATCCCATACATTACAACCA[CG]AGTCTAGAGTGTTAGCTGGACTTCTGACAAAATTCCTTCAGAGGTAAAATAAAAAGAAAC	TTTACCTCTGAAGGAATTTTGTCAGAAGTCCAGCTAACACTCTAGACTCG	RBMS1;RBMS1	NM_002897;NM_016836	Body;Body								RBMS1	ENST00000474820.1	3'UTR	RBMS1;RBMS1;RBMS1	ENST00000477486.1;ENST00000474820.1;ENST00000491781.1	3'UTR;3'UTR;3'UTR	chr2:161330620-161331130	3								1.919076729	0.420124855	7.839423805
556	chr7	56160770	-	cg08370546	8639863	93656978	AACAAACCAAAACTCCACAAAAACAAAACATAAAACCCAATCTCCAAACA	AACAAACCAAAACTCCGCAAAAACAAAACATAAAACCCAATCTCCGAACG	I	A	Red	NA	NA	NA	NA	NA	NA		OpenSea	GCAAACCCGGGAGGCAGGCCAAGGCTCCGCAGGGACAGGGCATGGAGCCCAGTCTCCGGG[CG]GAAGGTGGGGGACCTCTGGTGGAGGGTGAGGGAAGCTTGTGTGGCCTGAGACCAGGCCAG	CGCCCGGAGACTGGGCTCCATGCCCTGTCCCTGCGGAGCCTTGGCCTGCC	PHKG1	NM_006213	TSS200								PHKG1;PHKG1	ENST00000452681.2;ENST00000297373.2	TSS200;TSS200	PHKG1;PHKG1;PHKG1;PHKG1;PHKG1;PHKG1	ENST00000446428.1;ENST00000432123.1;ENST00000537360.1;ENST00000395428.2;ENST00000467726.1;ENST00000297373.2	TSS200;TSS200;TSS200;TSS200;TSS200;TSS200	chr7:56160325-56160915	3						TRUE		-2.018550634	1.590897829	-7.838528059
557	chr12	18429024	+	cg02620935	18623904		ATTATTATCAAACAAATCTAACCTAAAAAAAATTCCAAAACAATAAAAAC		II			NA	NA	NA	NA	NA	NA		OpenSea	GATCTGCATATTTGTTGCAGTAGACAAAGAAAACAGCAGCTACATCTTCTGATCAGTAAG[CG]TTCTCATTGTCCTGGAATTCTCTTCAGGTTAGATTTGTCTGATAATAATTGAATCATTAT	TTATTATCAGACAAATCTAACCTGAAGAGAATTCCAGGACAATGAGAACG	PIK3C2G;PIK3C2G;PIK3C2G	NM_004570;NM_001288772;NM_001288774	5'UTR;5'UTR;5'UTR								PIK3C2G;PIK3C2G;RERGL	ENST00000535651.1;ENST00000433979.1;ENST00000541632.1	5'UTR;5'UTR;3'UTR	PIK3C2G;PIK3C2G;RERGL	ENST00000535651.1;ENST00000433979.1;ENST00000541632.1	5'UTR;5'UTR;3'UTR	chr12:18428960-18429235	3								1.616955954	0.77915057	7.836568089
558	chr18	63416090	+	cg23374784	83743332		ATATTTTTTCTCTTCTTATAACTCCACATAAATATTAATTCCAAATACAC		II			NA	NA	NA	NA	NA	NA	chr18:63417775-63418640	N_Shore	GTAGAGGTTACTGAGGAAATTTTTTAAAAGGAAGGCACATAGAATGGTTTAAGAAGAAAG[CG]TGCATTTGGAATCAACATTTATGTGGAGTCATAAGAAGAGAAAAAATATGAAAACTTGAG	TATTTTTTCTCTTCTTATGACTCCACATAAATGTTGATTCCAAATGCACG	CDH7	NM_033646	TSS1500								CDH7	ENST00000323011.3	TSS1500	CDH7	ENST00000323011.3	TSS1500			chr18:63413901-63426495	6						1.86068062	0.664080024	7.836372856
559	chr21	17798271	-	cg02701388	86608982		CTTATAAATAATCAAATATCTTACAATTTCCATTTTCCATCTTAAAACCC		II			NA	NA	NA	NA	NA	NA		OpenSea	TAGATAAGTAACTTATGAGTAATCAAATATCTTGCAATTTCCATTTTCCATCTTAAAGCC[CG]TGCAAGATCAAATTTGCAGTTGCTAAATCACATAAAAGTCTGGATTAATAGCAAAATGAG	CGGGCTTTAAGATGGAAAATGGAAATTGCAAGATATTTGATTACTCATAA	MIR99AHG;MIR99AHG;MIR99AHG;MIR99AHG	NR_027790;NR_111005;NR_111004;NR_027791	Body;Body;Body;Body								LINC00478	ENST00000458468.1	5'UTR	LINC00478;LINC00478;LINC00478;LINC00478;LINC00478;LINC00478;LINC00478;LINC00478;LINC00478	ENST00000458468.1;ENST00000400178.2;ENST00000456342.1;ENST00000419952.1;ENST00000445461.1;ENST00000428669.1;ENST00000435697.1;ENST00000453910.1;ENST00000418813.1	5'UTR;5'UTR;5'UTR;5'UTR;5'UTR;5'UTR;5'UTR;5'UTR;5'UTR	chr21:17798040-17798710	3								1.625165518	1.197126232	7.835821733
560	chr8	59405619	-	cg22550275	23726929		TATACCCATCTCAACCTCCAAAAATACTTTAATTACAAATATAAATCACC		II			NA	NA	NA	NA	NA	NA		OpenSea	GGCTTAAGCAATGTGCCCATCTCAGCCTCCAAAAGTGCTTTGATTACAGGTGTGAGTCAC[CG]TGCCTGGCCTGAATGTATCTTTAAATCTGATCCTGAGTTAATAATAATCTTTTGATTAAG	CGGTGACTCACACCTGTAATCAAAGCACTTTTGGAGGCTGAGATGGGCAC	CYP7A1	NM_000780	Body																					TRUE		1.247176913	1.106056676	7.834677421
561	chr1	3303376	-	cg18024629	4624161	22615287	AAATATATCCTTAATCATCCATTAAAAAACTAACAAACAAAAACACCACA	AAATATATCCTTAATCGTCCGTTAAAAAACTAACGAACAAAAACACCGCG	I	A	Red	NA	NA	NA	NA	NA	NA	chr1:3307069-3307285	N_Shelf	CTCAGATTTGCAGAGTGTGTCCTTAGTCGTCCGTTGGGAAGCTGACGGGCAGGGGCACCG[CG]GGGCTGGGCCAGGGCTGTGCTTTTGTGAGATGCAAACTATAGTAATGAAGGGCCCAGATT	GAGTGTGTCCTTAGTCGTCCGTTGGGAAGCTGACGGGCAGGGGCACCGCG	PRDM16;PRDM16	NM_022114;NM_199454	Body;Body					1:3293152-3293237						PRDM16	ENST00000463591.1	5'UTR								TRUE		1.821013348	1.773857136	7.832396002
562	chr6	54001239	-	cg15472333	21606894		TCCAAATCACACAATTCAAAATTAAAATAACTATTTTAAATACTATCAAC		II			NA	NA	NA	NA	NA	NA		OpenSea	ATTTAAATCTTTCCAAATCACACAATTCAAAATTAAGATAACTATTTTAGATGCTGTCAA[CG]AATTATCTTCCAACTATGCAATACAATTTTACATTGATTTCATTCTGTGGGATAAATGAG	CGTTGACAGCATCTAAAATAGTTATCTTAATTTTGAATTGTGTGATTTGG	MLIP;MLIP;MLIP	NM_001281746;NM_138569;NM_001281747	Body;Body;Body								MLIP	ENST00000511744.1	5'UTR	MLIP	ENST00000511744.1	5'UTR			chr6:54000107-54001272	6	chr6:54000289-54001330	6				1.607535659	0.42161732	7.827552335
563	chr1	207000757	-	cg02073054	7793829		TCCATCTATTTTTAAATTCAATTTTCAAATTCAAAACRCTTCTCTCRACC		II			NA	NA	NA	NA	NA	NA		OpenSea	CTCTAATTTTGTCCATCTATTTTTGAATTCAATTTTCAAATTCAAAACGCTTCTCTCGGC[CG]GGCACGGTGGCTCACGCCTGTAATCCCAGCACTTTGGGAGGTCGAGGAGGGCGGATCACG	CGGCCGAGAGAAGCGTTTTGAATTTGAAAATTGAATTCAAAAATAGATGG	IL19;IL19	NM_013371;NM_153758	TSS1500;Body								IL19	ENST00000270218.6	TSS1500	IL19	ENST00000270218.6	TSS1500								TRUE		1.757805533	0.644434265	7.826100408
564	chr7	117121228	-	cg07157959	71804529		CATCTCTCTTATATTTAATTCTCTACATATACAATTAATCCTAAAACTCC		II			NA	NA	NA	NA	NA	NA		OpenSea	TTTAGCTTTCACATCTCTCTTATGTTTAGTTCTCTGCATGTGCAGTTAATCCTGGAACTC[CG]GTGCTAAGGAGAGACTGTTGGCCCTTGAAGGAGAGCTCCTCCCTGTGGATGAGAGAGAAG	ATCTCTCTTATGTTTAGTTCTCTGCATGTGCAGTTAATCCTGGAACTCCG	CFTR	NM_000492	Body								CFTR	ENST00000546407.1	5'UTR	CFTR;CFTR	ENST00000546407.1;ENST00000446805.1	5'UTR;5'UTR	chr7:117121145-117121370	3								1.894537101	0.491598301	7.823809951
565	chr10	29289306	-	cg02695864	96641280		TCCATCCTAAAAAATAACTACTAAACAAAACAATACAACTTACTTAAAAC		II			NA	NA	NA	NA	NA	NA		OpenSea	TTATGGGCCTTTCCATCCTAAGGAATGGCTGCTGAGCAAAGCAATGCAACTTGCTTAGAG[CG]TTGTAGGTTTCTTTTTTTAATTGCCATTTTAATTTAAATTCAGGGGTACACGTGCACGTT	CGCTCTAAGCAAGTTGCATTGCTTTGCTCAGCAGCCATTCCTTAGGATGG																										1.627256823	0.353282958	7.821546454
566	chr6	30526025	+	cg19766484	9623212		ATTTTTAAATCCTTCCTAAATTTTATCCCCTCCCTTACTATCTTCTCTAC		II			NA	NA	NA	NA	NA	NA	chr6:30523775-30525189	S_Shore	GGAAAACCTGGCGACCCTAAGTCAGGTGAGGAGGAAGGGGCCCTGATCCTTGTATTAGGT[CG]TAGAGAAGACAGCAAGGGAGGGGATAAAACCCAGGAAGGACTTAAAAATAAAAGATCAGG	TTTTTAAGTCCTTCCTGGGTTTTATCCCCTCCCTTGCTGTCTTCTCTACG	PRR3;PRR3;GNL1	NM_001077497;NM_025263;NM_005275	Body;Body;TSS1500								PRR3;GNL1;GNL1	ENST00000498336.1;ENST00000376621.3;ENST00000429126.2	5'UTR;TSS1500;TSS1500	PRR3;PRR3;PRR3;GNL1;GNL1	ENST00000481741.1;ENST00000498336.1;ENST00000491173.1;ENST00000376621.3;ENST00000429126.2	5'UTR;5'UTR;5'UTR;TSS1500;TSS1500					chr6:30522318-30526032	6				1.473396442	0.128005602	7.819524815
567	chr15	32038625	+	cg25153385	8743843		TTTCCAACTTCTATAAAATTTACCCATATAACCRAATATATCCATATATC		II			NA	NA	NA	NA	NA	NA		OpenSea	ACATATGTATACATATGTTCTTTACAATAGAATACTTACTATTCAATGATAAAAAAAGAA[CG]ACATATGGATATACTCGGCCATATGGGTAAATCTCATAGAAGCTGGAAACAAGGTAAATC	CGACATATGGATATACTCGGCCATATGGGTAAATCTCATAGAAGCTGGAA														OTUD7A;OTUD7A;OTUD7A	ENST00000558371.1;ENST00000560598.1;ENST00000560536.1	3'UTR;5'UTR;5'UTR										1.451561815	1.283299132	7.81732992
568	chr20	36150135	+	cg17705814	98658561		AAAAATTTTCACTCTACRAACTATAAAATCTTTCAACACAATAATACCCC		II			NA	NA	NA	NA	NA	NA	chr20:36148603-36150136	Island	TTTAGCGACCTACGCGGTAAGAAAAACCCGCTACACCCGGACTCGACCCCAGGAGGGAGG[CG]GGGCACTACTGTGTTGAAAGACTTTACAGCTCGCAGAGTGAAAATTTTCCACCTTAAAAA	CGGGGCACTACTGTGTTGAAAGACTTTACAGCTCGCAGAGTGAAAATTTT	BLCAP;BLCAP;BLCAP;BLCAP;BLCAP;NNAT;NNAT	NM_001167823;NM_001167822;NM_001167821;NM_001167820;NM_006698;NM_005386;NM_181689	5'UTR;5'UTR;5'UTR;5'UTR;5'UTR;Body;Body					20:35582018-35583550	20:36149995-36150349	Unclassified_Cell_type_specific	BLCAP;BLCAP;BLCAP;BLCAP;BLCAP;BLCAP	ENST00000397131.1;ENST00000397135.1;ENST00000397137.1;ENST00000373537.2;ENST00000397134.1;ENST00000467603.1	5'UTR;5'UTR;5'UTR;5'UTR;TSS1500;3'UTR	BLCAP;BLCAP;BLCAP;BLCAP;BLCAP;BLCAP;BLCAP;BLCAP;BLCAP	ENST00000397131.1;ENST00000397135.1;ENST00000397137.1;ENST00000445723.1;ENST00000373537.2;ENST00000397134.1;ENST00000432507.1;ENST00000456058.1;ENST00000467603.1	5'UTR;5'UTR;5'UTR;5'UTR;5'UTR;TSS1500;TSS1500;TSS200;3'UTR	chr20:36149325-36150255	3								1.549945756	-0.112955424	7.816611382
569	chr9	35164848	+	cg03262020	84667230		CATATAATTCATTTCCAAACTAATAACACTATTCAAACCACAAATACTCC		II			NA	NA	NA	NA	NA	NA	chr9:35161874-35162409	S_Shelf	TGTTGTTGAAAACTTCTTCAGGTCCCCAGTCCACAGTGATCTCTTTTTCCTTTAAATCCT[CG]GAGCACTTGTGGTCTGAACAGTGCCACTAGTTTGGAAATGAATCATATGCTGCCTGCAAC	CGGAGCACTTGTGGTCTGAACAGTGCCACTAGTTTGGAAATGAATCATAT	UNC13B	NM_006377	Body						9:35164790-35165079	Unclassified_Cell_type_specific	UNC13B	ENST00000535471.1	5'UTR	UNC13B	ENST00000535471.1	5'UTR	chr9:35164780-35165135	3								-1.434961878	-1.287615326	-7.816443299
570	chr7	54999883	+	cg17523024	9672914		TTATAAACTCCTTATCAAATAAATAATTTACAAATATTTCCTCCCCTTCC		II			NA	NA	NA	NA	NA	NA	chr7:55000876-55001135	N_Shore	ATCAAGTTTAAAAGCTTCTGCACAGCAAAGGAAATGTCAATAAAGTGAAGAGACAACCCA[CG]GAAGGGGAGGAAATATTTGCAAACTACCCATCTGACAAGGAGTTTATAACCAGAATATAT	CGGAAGGGGAGGAAATATTTGCAAACTACCCATCTGACAAGGAGTTTATA																			chr7:54999642-55004286	6						1.709519902	0.023678952	7.812275929
571	chr12	42792657	+	cg11425279	9808881		TTAACTCAAATTCCTCTAACTAATCAATAAACAATAATACTATAAATCCC		II			NA	NA	NA	NA	NA	NA		OpenSea	ATCTGAACTGCTCTATGTTTTTTAAGAAAATAATTAAAGATTTCTAATTCCTTTTCAAGG[CG]GGATCCACAGCACCATTGTTTACTGACCAGCCAGAGGAACCTGAGTCAAACACAACACAT	CGGGATCCACAGCACCATTGTTTACTGACCAGCCAGAGGAACCTGAGTCA	PPHLN1;PPHLN1;PPHLN1;PPHLN1;PPHLN1;PPHLN1;PPHLN1;PPHLN1;PPHLN1;PPHLN1;PPHLN1;PPHLN1;PPHLN1;PPHLN1;PPHLN1	NM_201515;NM_001143789;NM_001143788;NM_001143787;NM_016488;NM_201439;NM_201440;NM_001143789;NM_001143788;NM_201439;NM_001143787;NM_016488;NM_201438;NM_201515;NM_201440	ExonBnd;ExonBnd;ExonBnd;ExonBnd;ExonBnd;ExonBnd;ExonBnd;Body;Body;Body;Body;Body;Body;Body;Body								PPHLN1	ENST00000549190.1	ExonBnd	PPHLN1;PPHLN1;PPHLN1	ENST00000547440.1;ENST00000549190.1;ENST00000552202.1	5'UTR;ExonBnd;5'UTR										1.589321111	0.406736079	7.811654761
572	chr3	99893908	-	cg02368554	90753346		TTTTCACTTACTATATCTCATAAAAACTTACCTTCCTTATCATAAAACAC		II			NA	NA	NA	NA	NA	NA		OpenSea	ATAACCTACCTTTTTCACTTGCTATATCTCATGAGGACTTACCTTCCTTGTCATGAAGCA[CG]TTTAATTTTTCATTTGTATAGCTACACTATTTACAATATTCTATTGTAAATTTATTTTTT	CGTGCTTCATGACAAGGAAGGTAAGTCCTCATGAGATATAGCAAGTGAAA	CMSS1;CMSS1	NM_001167924;NM_032359	Body;Body				TRUE							C3orf26	ENST00000494412.1	TSS1500										1.694358663	0.936763079	7.810504744
573	chr12	104541274	-	cg07538465	65784296		CTCTTCATACTAACCTAAAAACCRTTCATAACCTAAATAACRATCTACAC		II			NA	NA	NA	NA	NA	NA		OpenSea	GCACCTGGAGCCTCTTCATGCTGACCTGGAAGCCGTTCATGGCCTGGATGGCGGTCTGCA[CG]CTGGCCGGGTTGTCGAAGCTCAGGAAGCCTGTGGGTGGAGGAGTTTATTGGACACTGTCC	TCTTCATGCTGACCTGGAAGCCGTTCATGGCCTGGATGGCGGTCTGCACG																	chr12:104541225-104541415	3								1.403532302	-0.197267891	7.810418344
574	chr18	12840876	+	cg13998111	91751335	97800543	ACATTCCATCAAAACATCTAATTAAAAAAAATATATCATAAACTACATCA	ACATTCCATCAAAACGTCTAATTAAAAAAAATATATCATAAACTACATCG	I	A	Red	rs17657106	0.060496	NA	NA	NA	NA		OpenSea	GTTGCTCTCCACTCAGGTGTGACTTCCAACTCCTCTCTCACATAAACCCCACTTCTGTGC[CG]ATGCAGTCCATGACATATCTTCTCTAACTAGACGCTCTGATGGAATGCCTCCATGATGAA	GCATTCCATCAGAGCGTCTAGTTAGAGAAGATATGTCATGGACTGCATCG	PTPN2;PTPN2;PTPN2;PTPN2;PTPN2;PTPN2	NM_001308287;NM_001308287;NM_080422;NM_001207013;NM_080423;NM_002828	1stExon;5'UTR;Body;Body;Body;Body								PTPN2	ENST00000341361.3	TSS200	PTPN2	ENST00000341361.3	TSS200			chr18:12839020-12840997	6	chr18:12837096-12840967	6				1.471388402	1.632398182	7.809989781
575	chr4	85184236	+	cg24487168	80639314		ATTTTATAAAAAACTTTCCCCCCATTTACTCTACACTTATTTTTTCTACC		II			NA	NA	NA	NA	NA	NA		OpenSea	GGCCACAGGAAATTTACAATCATGGTGGAAGGGGAAGCAAACACTTTTTTCTTCAAATGG[CG]GCAGAAAAAACAAGTGCAGAGCAAATGGGGGGAAAGCCCTTTATAAAACCATCAGATCTC	CGGCAGAAAAAACAAGTGCAGAGCAAATGGGGGGAAAGCCCTTTATAAAA	LOC101928978	NR_125909	Body								RP11-8L2.1	ENST00000508406.1	3'UTR	RP11-8L2.1;RP11-8L2.1	ENST00000513489.1;ENST00000508406.1	3'UTR;3'UTR										1.825770286	0.617004586	7.808134075
576	chr20	5106966	-	cg09445550	73672848		TACCCACTTCCAAACCATATATAAATTAAACRAAATAAACCAACTAAAAC		II			NA	NA	NA	NA	NA	NA	chr20:5107202-5108086	N_Shore	AATTCAAATCATACCCACTTCCAAGCCATGTGTGGATTAAACGAGATAAGCCAACTAAAG[CG]ATTACTCAGCTCAGTGCCTAGTATACAATTAGTGCTTAACAAGTACTAGCGACCGCTTGG	CGCTTTAGTTGGCTTATCTCGTTTAATCCACACATGGCTTGGAAGTGGGT	PCNA;CDS2	NM_002592;NM_003818	5'UTR;TSS1500						20:5106872-5108738	Promoter_Associated	PCNA;CDS2;CDS2	ENST00000379160.3;ENST00000460006.1;ENST00000379062.4	5'UTR;TSS1500;TSS1500	PCNA;CDS2;CDS2;CDS2;CDS2;CDS2;CDS2	ENST00000379160.3;ENST00000460006.1;ENST00000467923.1;ENST00000450570.1;ENST00000379062.4;ENST00000468817.1;ENST00000486875.1	5'UTR;TSS1500;TSS1500;TSS1500;TSS1500;TSS1500;TSS1500	chr20:5106905-5107075	3								-1.358650089	-0.70807574	-7.805914649
577	chr10	22331462	+	cg10595773	60619210		CTCTCACTCTTACATATACAAAATCTATCACAAATCTAATATTCCAACAC		II			NA	NA	NA	NA	NA	NA		OpenSea	AAATAGTGTTCATCATTTCTGTAGTCACCCATTCACCAAAGATTTATTGAATGCTTGCTA[CG]TGCTGGAATACTAGACCTGTGATAGATTTTGCATATGCAAGAGTGAGAGAGAGAAAAAAG	CGTGCTGGAATACTAGACCTGTGATAGATTTTGCATATGCAAGAGTGAGA							TRUE												chr10:22331394-22332116	5						-1.201085295	0.566882992	-7.804683667
578	chr10	70712079	-	cg26026821	73725253		AAACCATATTCCTTTTTTTTTTCCTTATAAATATACATATCAAACAAAAC		II			rs2017305	0.040541	NA	NA	NA	NA	chr10:70715938-70716494	N_Shelf	GTAGTTTTTAAAAACCATATTCCTTTTTTTTTTCCTTATAAGTATACATGTCAGGCAGGG[CG]CAGTGACTCACGCCTGTAATCCCAACACTTGGGAGGCTGAGACAGGTGGATCACTGAAGG	CGCCCTGCCTGACATGTATACTTATAAGGAAAAAAAAAAGGAATATGGTT																								TRUE		1.698077089	0.488091921	7.799296365
579	chr2	44619580	+	cg15414940	38743863		TTTTAAAACATCAAATAAAAAATCACTTTTTCAATCCATAATTACTTTAC		II			NA	NA	NA	NA	NA	NA		OpenSea	ATTGGTAAAGTCCTGTTCCAATAAAGTAAATATTGATTATGACTTTTATATAATCTTGGA[CG]TAAAGTAACCATGGACTGAAAAAGTGATTTTTCACTTGATGCCTCAAAAATTTGATTTTA	TTTGAGGCATCAAGTGAAAAATCACTTTTTCAGTCCATGGTTACTTTACG	CAMKMT	NM_024766	Body						2:44619556-44619813	Unclassified_Cell_type_specific				CAMKMT	ENST00000454433.1	3'UTR	chr2:44619545-44619810	3								1.408338164	0.260095195	7.795654663
580	chr6	79978917	-	cg27644299	88719243		CTATATTTTATTCTCTCATACRAAATAAAAATCAAAATCRCCCTCTAAAC		II			NA	NA	NA	NA	NA	NA		OpenSea	TCTGAGGGCTTCTGTATTTTATTCTCTCATACGAAGTAGGAGTCAAGGTCGCCCTCTGAG[CG]TGGGGGAGGTGGTAAAAATGTAGGCGAAGTCAGTGGCTGTGACAGTGGCACCGCAGCAGA	CGCTCAGAGGGCGACCTTGACTCCTACTTCGTATGAGAGAATAAAATACA											RP11-46B11.4	ENST00000435151.1	TSS1500	RP11-46B11.4	ENST00000435151.1	TSS1500										1.840144283	0.174473407	7.795077046
581	chr2	159887118	-	cg24451843	4731585		ATTCAAAAAAAACACAATTATAACCATTTCTCTAATTTTCCTCAATTTTC		II			NA	NA	NA	NA	NA	NA		OpenSea	GATTCTCCTCTATTCAGAGAAGACACAGTTGTAGCCATTTCTCTGATTTTCCTCAGTTTT[CG]CCTTAGAACTAGTAAAAGAGGATTCAGTGGCTTCAGCATACTCAAAGCCAACATAGGGGT	TTCAGAGAAGACACAGTTGTAGCCATTTCTCTGATTTTCCTCAGTTTTCG	TANC1;TANC1	NM_001145909;NM_033394	5'UTR;5'UTR								TANC1;TANC1	ENST00000454300.1;ENST00000263635.6	5'UTR;5'UTR	TANC1;TANC1	ENST00000454300.1;ENST00000263635.6	5'UTR;5'UTR	chr2:159886980-159887895	3								1.439450224	-0.086702014	7.794490141
582	chr17	11615909	-	cg22553626	83656218		ATATAAAAATTCCCATTTCTCCACATCCTTAACAATATTTACTATTATCC		II			NA	NA	NA	NA	NA	NA		OpenSea	ACACCAACAACATGTGAGGATTCCCATTTCTCCACATCCTTGACAATATTTACTATTGTC[CG]TTTTATTTCTTTATAGCCATTCTGGTGGCTGTTAAGTAATATGACATTTGGACTTTAATT	CGGACAATAGTAAATATTGTCAAGGATGTGGAGAAATGGGAATCCTCACA	DNAH9	NM_001372	Body																							1.545299783	1.435823675	7.790835602
583	chr5	59303185	+	cg01729008	11785863		TCCATTTTCAATCRTTTTATATCATCTAAACAACAATTAATCATTCCTAC		II			NA	NA	NA	NA	NA	NA		OpenSea	GCAACGTGTGTTTTGTAAGTTAAATTACAAATACCAGGGAATAAAAGTATATTTGCATCA[CG]TAGGAATGATTAACTGCTGCTTAGATGACACAAAACGATTGAAAATGGAATAATCACTGT	CCATTTTCAATCGTTTTGTGTCATCTAAGCAGCAGTTAATCATTCCTACG	PDE4D	NM_001165899	Body											PDE4D;PDE4D;PDE4D;PDE4D;PDE4D;PDE4D	ENST00000509368.2;ENST00000506024.1;ENST00000515835.2;ENST00000509355.1;ENST00000506510.2;ENST00000511382.1	3'UTR;3'UTR;3'UTR;3'UTR;3'UTR;3'UTR					chr5:59303000-59304187	5				2.082631755	0.384362302	7.790162427
584	chr8	117035129	+	cg12901186	97766137		AATTTTATTCATTCAACTAATATTTAATAATCAATTATACACTAAAATCC		II			NA	NA	NA	NA	NA	NA		OpenSea	ACCCCATAAATAGGAACAACTATTACATGTCAATTAAAAAATAAAATAAGTATATAAAAA[CG]GATCTTAGTGCATAACTGATCACTAAATATTAGTTGAATGAATAAAATTTTGTTCTCCTT	CGGATCTTAGTGCATAACTGATCACTAAATATTAGTTGAATGAATAAAAT	LINC00536	NR_046215	Body								RN5S276;LINC00536	ENST00000362580.1;ENST00000505156.2	TSS200;3'UTR	RN5S276;LINC00536	ENST00000362580.1;ENST00000505156.2	TSS200;3'UTR										1.619450484	0.074339779	7.78851787
585	chr10	22233858	+	cg22199864	52715956		ATTTCAAAAACACCTCCTACTTAACAAATTCATTATCTTCTCTAACCTAC		II			NA	NA	NA	NA	NA	NA		OpenSea	CTTGCATAAGCAAGGATACTGATAACATCTGCAGAAATAGGAAAACACTGGAAGAAAATC[CG]CAGGCCAGAGAAGACAATGAACTTGCCAAGTAGGAGGTGTTTTTGAAATAGTCAAGTGGA	CGCAGGCCAGAGAAGACAATGAACTTGCCAAGTAGGAGGTGTTTTTGAAA	DNAJC1	NM_022365	Body														chr10:22233740-22233950	3								-1.577473969	1.327926047	-7.788058581
586	chr13	35624620	-	cg00500007	74741940		AACAAAATTCTTAACTCTCCTTTTATAAACTCTATAATATTCTCTTTCAC		II			NA	NA	NA	NA	NA	NA		OpenSea	TCACCTGTTATGACAGAATTCTTAACTCTCCTTTTATGAGCTCTGTAGTATTCTCTTTCA[CG]GGTTTTCCTATGCTTTTAATTGTTTTCTCTTATCCTTGTCTGCATTTCCTTTTTACTTTT	ACAGAATTCTTAACTCTCCTTTTATGAGCTCTGTAGTATTCTCTTTCACG	NBEA	NM_015678	Body								NBEA-AS1;NBEA;NBEA	ENST00000430191.1;ENST00000422518.2;ENST00000402346.1	TSS1500;5'UTR;5'UTR	NBEA-AS1;NBEA;NBEA	ENST00000430191.1;ENST00000422518.2;ENST00000402346.1	TSS1500;5'UTR;5'UTR										2.201456634	0.463887782	7.788016535
587	chr1	93991231	-	cg07098102	78680180		AACACAAATTATTCTTAATAAATACCAACTTACCTTTAAAACAATTAACC		II			NA	NA	NA	NA	NA	NA		OpenSea	AAATTGGTGTTGGCACAAATTATTCTTAATAGGTGCCAACTTGCCTTTAGAACAATTGAC[CG]TTGTTAAGCAAAAGTTTTAGAGGTCATAAGAAAGAAAGAAGCATCAAAAATGTAGGAGAG	CGGTCAATTGTTCTAAAGGCAAGTTGGCACCTATTAAGAATAATTTGTGC	FNBP1L;FNBP1L;FNBP1L	NM_001024948;NM_017737;NM_001164473	Body;Body;Body														chr1:93991040-93991270	3								1.560755148	0.944534496	7.785414728
588	chr13	52735082	+	cg10826401	99614939		TACTTAAATTTCRATCTCTCTAACTCTAATTAACACRTTATAATAAACAC		II			NA	NA	NA	NA	NA	NA	chr13:52733378-52733861	S_Shore	ACCTACCTCATAGGATTACTGTGAACAACATCTGGTTACCCTTTACTTGTAAGCGCTGAA[CG]TGTTCATTATAACGTGTCAACCAGAGTCAGAGAGACCGAAATCCAAGTAAAGAAGTTTAT	CGTGTTCATTATAACGTGTCAACCAGAGTCAGAGAGACCGAAATCCAAGT	NEK3;NEK3;NEK3;NEK3	NM_152720;NM_002498;NM_001146099;NR_027415	TSS1500;TSS1500;TSS1500;TSS1500								NEK3;NEK3	ENST00000547422.1;ENST00000339406.3	TSS1500;TSS1500	NEK3;NEK3;NEK3;NEK3;NEK3;NEK3	ENST00000550841.1;ENST00000547422.1;ENST00000552973.1;ENST00000258597.5;ENST00000551355.1;ENST00000548127.1	TSS1500;TSS1500;TSS1500;TSS1500;TSS1500;TSS1500										-1.345891128	0.98065056	-7.784486972
589	chr14	68347730	-	cg05521364	88653486		TAAACACCCTACAATATACTTACATACACCTAAATAATATAACCTACTAC		II			rs117295084	0.019531	NA	NA	NA	NA		OpenSea	TCATTGTTGTATGAACACCCTACAGTGTACTTACATGCACCTAGATGGTATAGCCTACTG[CG]CACCTAGACTATATGGTATAGCCTATTGCTTCTAGGCTATGAACCTGTACAGCATGTTAC	GAACACCCTACAGTGTACTTACATGCACCTAGATGGTATAGCCTACTGCG	RAD51B;RAD51B;RAD51B	NM_133510;NM_002877;NM_133509	Body;Body;Body											RAD51B;RAD51B;RAD51B;RAD51B	ENST00000553734.1;ENST00000555907.1;ENST00000479335.1;ENST00000553595.1	5'UTR;5'UTR;3'UTR;5'UTR			chr14:68347392-68348481	6						1.691780126	-0.430372358	7.783293579
590	chr4	117760134	+	cg10668982	17758986		AACATATATCTATTTTATAAATTTTAATTCCAATACAAATATACACTTAC		II			NA	NA	NA	NA	NA	NA		OpenSea	TGATATTTTTTTCAAGGTTAAATAAACAAAATGTAATAAAATTAGATTGTAAGTAGAATG[CG]TAAGTGCATACCTGCATTGGAACCAAAACTCATAAAACAGATATATGTCAAGCATGCCTC	ACATATATCTGTTTTATGAGTTTTGGTTCCAATGCAGGTATGCACTTACG											U6	ENST00000364882.1	TSS1500	U6	ENST00000364882.1	TSS1500										1.595347632	0.518696922	7.782302344
591	chr9	8796063	+	cg19595102	12740931		ATAACTACCAACAATATACATAAATTATTTAAAAAAACTTAACTTCATAC		II			NA	NA	NA	NA	NA	NA		OpenSea	TTAAGTGCCAAATGATAAACTATGATGACCACAAAGGCAGGTTTAGGTTTCTAACAAAAA[CG]TATGAAGTTAAGCCTTTCCAAATAATCTATGCATACTGTTGGTAGCCACAGCAGAAAATG	CGTATGAAGTTAAGCCTTTCCAAATAATCTATGCATACTGTTGGTAGCCA	PTPRD	NM_002839	5'UTR								U7;PTPRD;PTPRD	ENST00000459215.1;ENST00000381196.3;ENST00000463477.1	TSS1500;5'UTR;5'UTR	U7;PTPRD;PTPRD;PTPRD	ENST00000459215.1;ENST00000481079.1;ENST00000381196.3;ENST00000463477.1	TSS1500;5'UTR;5'UTR;5'UTR										1.661488571	0.175491136	7.781682662
592	chr16	9797401	+	cg03339854	77711354		ACTAAAAATTCAATTTTTAAAATTTTTCTAAAAACCCCCTCACCAAAAAC		II			rs12930446	0.282589	NA	NA	NA	NA		OpenSea	CAAATGAAAATTGTAAACTAAAAATAAAATCCTAAACCCCCCAACCAACTAAACAGACCC[CG]CTTTTGGTGAGGGGGCCCTCAGAAAAACCTTAAAAACTGAATTCCCAGTCATGACCAGAA	CTGGGAATTCAGTTTTTAAGGTTTTTCTGAGGGCCCCCTCACCAAAAGCG							TRUE																	TRUE		1.561643049	-0.073668939	7.781577525
593	chr7	96770912	+	cg03476105	76706289		ATAATAACAAACRCTAATCAATAAAACATAAAACTCTTAATCTCAAAATC		II			NA	NA	NA	NA	NA	NA		OpenSea	ATGAAATATCGGGGGTGAATTTCCCCCGATATCTGGCGCCCGATGTGGGGCTCGAACCCA[CG]ACCCTGAGATTAAGAGTCTCATGCTCTACTGACTAGCGCCTGCCATCACACCTGGCAATT	CGACCCTGAGATTAAGAGTCTCATGCTCTACTGACTAGCGCCTGCCATCA	ACN9	NM_020186	Body								ACN9;ACN9	ENST00000479853.1;ENST00000360382.4	TSS1500;3'UTR	ACN9;ACN9;ACN9	ENST00000479853.1;ENST00000489852.1;ENST00000360382.4	TSS1500;5'UTR;3'UTR								TRUE	TRUE	1.706186265	0.774848887	7.779838212
594	chr2	26542842	+	cg13540550	75611858		AAAAACTTAAATACATAAAAAACCAATATTATCAATTTAAAAAACCTTCC		II			NA	NA	NA	NA	NA	NA		OpenSea	AGAATCTGAGAGAATACTAGAAAAAATTATCAAGTTATTTCATAAAATAATTTTAAACTG[CG]GAAGGTTTTTTAAATTGATAATACTGGTTTTTTATGTATTTAAGTTTTTTAAATACATAA	AAAACTTAAATACATAAAAAACCAGTATTATCAATTTAAAAAACCTTCCG	ADGRF3;ADGRF3;ADGRF3	NM_001145168;NM_001145169;NM_153835	TSS1500;TSS1500;Body								GPR113;GPR113;GPR113;GPR113	ENST00000311519.1;ENST00000421160.2;ENST00000459892.1;ENST00000541401.1	TSS1500;TSS1500;3'UTR;5'UTR	GPR113;GPR113;GPR113;EPT1;GPR113;GPR113	ENST00000311519.1;ENST00000421160.2;ENST00000459892.1;ENST00000442141.1;ENST00000541401.1;ENST00000487878.1	TSS1500;TSS1500;3'UTR;5'UTR;5'UTR;3'UTR										1.8326217	0.753646564	7.77752492
595	chr2	83283303	+	cg01433202	7656369		ATTTAAAAATCCTCACTTATAAATTAAAATATCTAATCCAAAAATAACAC		II			NA	NA	NA	NA	NA	NA		OpenSea	ATGGAGAGTTAAAGTCAACAGAAGTATCAGATTTCTCATTACAAGTAACATCAGAAGTGA[CG]TGTTATCTTTGGATCAGACATTTTAATTTATAAGTGAGGATTCTTAAATTTTATCTGTGT	TTTAAGAATCCTCACTTATAAATTAAAATGTCTGATCCAAAGATAACACG																					chr2:83282386-83283370	5				1.803045859	0.518094598	7.776216139
596	chr3	168185313	-	cg07323488	29785178		TTAACCTCACTATTAATAAACCTTATAAATTCTCCAATCTTCAAAAACTC		II			NA	NA	NA	NA	NA	NA		OpenSea	GACATTGTGTCTTGACCTCACTGTTGATGGACCTTGTGAGTTCTCCAGTCTTCAGAGACT[CG]CTGCCATCTACTGGTTATTGTTACCAGTTCTGCTCCTCTAGTCTTGGAGTTGGGTCCCGA	TGACCTCACTGTTGATGGACCTTGTGAGTTCTCCAGTCTTCAGAGACTCG	EGFEM1P	NR_021485	Body											EGFEM1P;EGFEM1P	ENST00000502778.1;ENST00000511230.2	5'UTR;5'UTR	chr3:168185160-168185410	3								-1.74394539	-0.451908234	-7.775882091
597	chr5	96296075	+	cg14202472	96734473		TAAATTTCTACATTAAACCAAATTTTACTACAATTAATTACTCCAACTAC		II			NA	NA	NA	NA	NA	NA		OpenSea	GACTAATATATGAATCATAATTAAAATTGAACTTCAGTTACGCTAACAAGTCCACTGAAA[CG]TAGCTGGAGTAACTAACTGCAGCAAAACTTGGTTCAATGTAGAAATCTAAAACTTAAAGC	CGTAGCTGGAGTAACTAACTGCAGCAAAACTTGGTTCAATGTAGAAATCT	LNPEP;LNPEP	NM_175920;NM_005575	5'UTR;Body								LNPEP	ENST00000395770.3	5'UTR	LNPEP	ENST00000395770.3	5'UTR			chr5:96296049-96297430	6						1.740112762	0.542007757	7.774322877
598	chr11	70650521	-	cg16312514	75760425	79606967	AAAAAAAACTCCATACCAATTATATACAAATAACCTACACAACCCACTCA	AAAAAAAACTCCGTACCAATTATATACAAATAACCTACGCGACCCACTCG	I	A	Red	NA	NA	NA	NA	NA	NA		OpenSea	CCACTGGCAGCAGGAAGGGGCTCCGTGCCAATTGTGTGCAAATGGCCTGCGCGGCCCACT[CG]AATCTCTTTTCAGAACAGCAGTCCTTTGCCATCGATCCTTTGAAGTGTGAGTTTTGGAAC	CGAGTGGGCCGCGCAGGCCATTTGCACACAATTGGCACGGAGCCCCTTCC	SHANK2	NM_012309	Body					11:70328063-70328170			SHANK2	ENST00000468619.1	3'UTR	SHANK2;SHANK2;SHANK2;SHANK2	ENST00000470759.1;ENST00000468619.1;ENST00000498519.1;ENST00000460048.1	3'UTR;3'UTR;3'UTR;3'UTR			chr11:70649969-70653602	6				TRUE		-2.95506766	-1.460214987	-7.773269036
599	chr4	41695753	-	cg02482138	24795240		ACAAAAAAAACAACTCTTTTCTCCCAAATTTCAATACRAATTTTCCTATC		II			NA	NA	NA	NA	NA	NA		OpenSea	TTTATATGCTAACAAGGAAAACAACTCTTTTCTCCCAGATTTCAATGCGAATTTTCCTAT[CG]TCTTCTATAAATTATTCTTTTTCTCTACCTCAGTGAACCACAGTGAATGTAATTTATGGA	CAAGGAAAACAACTCTTTTCTCCCAGATTTCAATGCGAATTTTCCTATCG	LIMCH1;LIMCH1;LIMCH1;LIMCH1;LIMCH1;LIMCH1;LIMCH1	NM_001112718;NM_001112717;NM_014988;NM_001289122;NM_001289124;NM_001112719;NM_001112720	Body;Body;Body;Body;Body;Body;Body								RP11-227F19.5;LIMCH1	ENST00000506475.1;ENST00000515785.1	TSS1500;5'UTR	RP11-227F19.5;LIMCH1;LIMCH1	ENST00000506475.1;ENST00000515785.1;ENST00000505705.1	TSS1500;5'UTR;5'UTR	chr4:41695700-41696010	3								1.693437947	0.742719761	7.773263707
600	chr5	98262321	+	cg19543234	60742208		AATAAAAAACCCCCACTTCTTCCTTAACAACTATAATCTAATTAACCTAC		II			NA	NA	NA	NA	NA	NA	chr5:98263746-98265531	N_Shore	TTAACAAAATTTCCTGCAGAAAAAAGGTAAATTAAGCCCTGTCTAAAACGTATAAATCTA[CG]TAGGCCAATTAGACTACAGCTGTTAAGGAAGAAGTGGGGGCCTTTTATTAAATACTTAAA	CGTAGGCCAATTAGACTACAGCTGTTAAGGAAGAAGTGGGGGCCTTTTAT	CHD1	NM_001270	TSS200								CHD1	ENST00000284049.3	TSS200	CHD1	ENST00000284049.3	TSS200					chr5:98261417-98271718	6				1.938952328	1.009246739	7.772949282
601	chr12	25268666	+	cg06100447	1689487		ATTTATATTTAACTTTCAAAAAAACTACCAAATTATTTTTCAAAATAACC		II			NA	NA	NA	NA	NA	NA		OpenSea	AACAAATGTTATGAACAAACAGAAAACCTCATATAGTGCTGGCAGACATGTAAAATGGTA[CG]GCTACTTTGAAAAACAATTTGGCAGTTTCTTTGAAAGTTAAATATAAACTCAGCACTCAA	CGGCTACTTTGAAAAACAATTTGGCAGTTTCTTTGAAAGTTAAATATAAA	CASC1;CASC1;CASC1;CASC1;CASC1	NM_001204102;NM_001204101;NM_001082973;NM_018272;NM_001082972	Body;Body;Body;Body;Body								CASC1	ENST00000557684.1	3'UTR	CASC1;CASC1;CASC1	ENST00000554533.1;ENST00000555554.1;ENST00000557684.1	3'UTR;3'UTR;3'UTR	chr12:25268620-25268895	3								1.709219906	0.386257378	7.770278669
602	chr1	192796060	+	cg01033780	21672576		AAATCCATTTTATTTCTAAAATTATACTCTCCAAACTATTACCCCAAAAC		II			NA	NA	NA	NA	NA	NA		OpenSea	ACAAAAATGCCATTTCCCTCCTCCACTTCCTTACCCACATTCAAAAGGCCAAGGTAAACA[CG]TCCTGGGGCAACAGTCTGGAGAGTATAACCCTAGAAATAAAATGGATTCAGATAAATTCC	CGTCCTGGGGCAACAGTCTGGAGAGTATAACCCTAGAAATAAAATGGATT																	chr1:192795900-192796615	3								1.662086452	0.501914974	7.770121453
603	chr13	67621714	-	cg09985739	99716326		AAATATTTTATTTCTTTCCCCCACTCTACTACCTATAAATTTAAATTTAC		II			NA	NA	NA	NA	NA	NA		OpenSea	ATCCTCTCTGTGAATGTTTTATTTCTTTCCCCCACTCTGCTGCCTATGAATTTGGGTTTG[CG]GTTTCACCATGAGACATTCTTGATACAGTTTCATAGATAAATTCAGGGAGGAGTTAATGT	CGCAAACCCAAATTCATAGGCAGCAGAGTGGGGGAAAGAAATAAAACATT	PCDH9;PCDH9	NM_203487;NM_020403	Body;Body				TRUE																	TRUE		1.466808734	0.293886447	7.770069139
604	chr16	50777964	-	cg01116453	4783204		ATCTTTCATTCATTTCTCTATATTCAATACCTAACATATACCAAACTCTC		II			NA	NA	NA	NA	NA	NA	chr16:50775625-50776629	S_Shore	TTACCACTTGAGTCTTTCATTCATTTCTCTGTATTCAGTGCCTAGCATATGCCAGGCTCT[CG]TGTGGGCACTGGATAATATAAAAATGAAGGACTTGGGGAATTCACAGTTTGGCAGTGGAG	TCTTTCATTCATTTCTCTGTATTCAGTGCCTAGCATATGCCAGGCTCTCG	CYLD;CYLD;CYLD	NM_015247;NM_001042355;NM_001042412	5'UTR;5'UTR;5'UTR				TRUE				CYLD;CYLD;CYLD;CYLD;RP11-327F22.1;CYLD	ENST00000569418.1;ENST00000564326.1;ENST00000398568.2;ENST00000427738.3;ENST00000563315.1;ENST00000566206.1	5'UTR;5'UTR;5'UTR;5'UTR;TSS1500;5'UTR	CYLD;CYLD;CYLD;CYLD;CYLD;CYLD;RP11-327F22.1;CYLD;CYLD	ENST00000569681.1;ENST00000564326.1;ENST00000566679.2;ENST00000564634.1;ENST00000398568.2;ENST00000427738.3;ENST00000563315.1;ENST00000569891.1;ENST00000566206.1	5'UTR;5'UTR;5'UTR;5'UTR;5'UTR;5'UTR;TSS1500;5'UTR;5'UTR	chr16:50777865-50778175	3								1.641911028	-0.01461822	7.769782045
605	chr4	169631613	+	cg14069287	74618189		TTACTCTTCTAAAAAAATCCAAATACAATTCAATTATTCTCTCCAAATCC		II			NA	NA	NA	NA	NA	NA		OpenSea	AAGCCTGGAACATAATGTACATAGTAGGGAATCAATAAATGGGTCATTTGTTAAATGATA[CG]GACTTGGAGAGAACAACTGAATTGTACTTGGATTCCTTCAGAAGAGCAAGAACTTGGTGC	CGGACTTGGAGAGAACAACTGAATTGTACTTGGATTCCTTCAGAAGAGCA	PALLD;PALLD;PALLD	NM_016081;NM_001166109;NM_001166108	Body;Body;Body				TRUE		4:169631584-169631684	Unclassified_Cell_type_specific							chr4:169631560-169631790	3						TRUE		-1.448818343	1.33982625	-7.767281903
606	chr2	164428530	+	cg01347651	53761261		AAAATACAAAATCACAAACCCCACCCTAAACTTATTAAATCAAAATTTAC		II			NA	NA	NA	NA	NA	NA		OpenSea	CAACAGGGCTTCTCAAGCTCTAATGTGCACCCGCTCCTGAATCCCTGGGGATCTTGTCAA[CG]TAAATTCTGATTCAATAAGTCTAGGGTGGGGCCTGTGATTCTGCATTTTTTCTTTTCTTT	AAATGCAGAATCACAGGCCCCACCCTAGACTTATTGAATCAGAATTTACG																					chr2:164427764-164428639	5				1.392953197	0.40711803	7.764906139
607	chr8	62563669	+	cg04774623	9720401		ACTTTTCTACTTAACTATATTTTACAATTATTTTAAAACCCCAAAATATC		II			rs7016408	0.001246	NA	NA	NA	NA		OpenSea	CATGTTCTGCGTGTACCATTTCATGGAGAAGGGACTGAATTTGTTCTTTTGCTTCATCTT[CG]ATATTCTGGGGTTCTAAAATAATTGCAAAACATAGCTAAGTAGAAAAGCTCAAACATCAA	CTTTTCTACTTAGCTATGTTTTGCAATTATTTTAGAACCCCAGAATATCG	ASPH;ASPH;ASPH;ASPH;ASPH;ASPH;ASPH;ASPH;ASPH;ASPH;ASPH;ASPH;ASPH;ASPH;ASPH;ASPH;ASPH;ASPH	NM_004318;NM_001164751;NM_001164755;NM_032466;NM_001164752;NM_032468;NM_001164753;NM_001164750;NM_001164754;NM_001164751;NM_001164752;NM_032468;NM_001164753;NM_001164755;NM_032466;NM_001164754;NM_001164750;NM_004318	ExonBnd;ExonBnd;ExonBnd;ExonBnd;ExonBnd;ExonBnd;ExonBnd;ExonBnd;ExonBnd;Body;Body;Body;Body;Body;Body;Body;Body;Body								ASPH	ENST00000389213.5	ExonBnd	ASPH;ASPH;ASPH;ASPH;ASPH	ENST00000520198.1;ENST00000520198.1;ENST00000524173.1;ENST00000389213.5;ENST00000523927.1	3'UTR;1stExon;TSS200;ExonBnd;3'UTR										1.915443795	0.594425782	7.762806051
608	chr8	83589453	+	cg01757646	8667551		ACAAAACTTCAATAAAATTCTATATAATACAATCATCTTTCCTAACTCAC		II			NA	NA	NA	NA	NA	NA		OpenSea	ATTTGTGTAGTCTGCAGAGTGAGACTCTGCCTCAAGAAAAAAACAAATCAACAGCAGTAG[CG]TGAGTCAGGAAAGATGACTGCACTATACAGAACTTCACTGAAGCTTTGCTCACAAAAGTC	CAAAGCTTCAGTGAAGTTCTGTATAGTGCAGTCATCTTTCCTGACTCACG											RP11-653B10.1	ENST00000522776.1	TSS200	RP11-653B10.1	ENST00000522776.1	TSS200	chr8:83589320-83589590	3								1.822628092	0.601535867	7.760243296
609	chr3	72978220	+	cg16580556	80613126		ATTAATCTAACRATTAATAACRACCTCTAAATCCTAATAATAACTCTAAC		II			NA	NA	NA	NA	NA	NA	chr3:72977999-72978325	Island	CGCAGCCACCGCCGCCTCTCCTTAGCCGCCGCCGTGACGACCGCGTCCACCTCGCAGGTG[CG]CCAGAGCTACCACCAGGACTCAGAGGCCGTCATCAACCGCTAGATCAACCTGGAGCTCTA	CGCCAGAGCTACCACCAGGACTCAGAGGCCGTCATCAACCGCTAGATCAA	GXYLT2	NM_001080393	Body					3:73060707-73061015																TRUE		1.644534339	0.867693916	7.756404189
610	chr10	127897162	+	cg17287034	12721595		TTATCCCCCAATAAACATAAAATAAATTTCCTAATAACCAATCAACTACC		II			NA	NA	NA	NA	NA	NA		OpenSea	TCTTAATGAAGTAAAGGTAAAGAAAAATAAATAAAAGTAGGATTTATCTTTACTTTTCAA[CG]GCAGCTGACTGGCCATCAGGAAATCTATTTCATGTTTATTGGGGGATAAAATCTACACTC	CGGCAGCTGACTGGCCATCAGGAAATCTATTTCATGTTTATTGGGGGATA	ADAM12;ADAM12	NM_003474;NM_021641	Body;Body				TRUE																	TRUE		1.405178497	0.657134108	7.756171743
611	chr6	162864550	+	cg03259925	45700101	38652166	CAAAAAATAAATCAATTAAAAAATATTACTATCACCATTTAAAAACTTCA	CGAAAAATAAATCGATTAAAAAATATTACTATCACCATTTAAAAACTTCG	I	A	Red	NA	NA	NA	NA	NA	NA		OpenSea	TTGAACCTGACAAACACTGACCAAGGAAATTGGAAGGGAGAAGAGAAAGTGAGCATCACT[CG]AAGCCCTTAAATGGTGATAGCAACATTTCTCAACCGATTTACCCCTCGCAGCCCTTCAGT	CGAGGGGTAAATCGGTTGAGAAATGTTGCTATCACCATTTAAGGGCTTCG	PARK2;PARK2;PARK2	NM_013988;NM_013987;NM_004562	Body;Body;Body								PARK2;PARK2;PARK2	ENST00000366895.4;ENST00000542682.1;ENST00000366894.1	TSS200;TSS200;5'UTR	PARK2;PARK2;PARK2;PARK2	ENST00000366895.4;ENST00000542682.1;ENST00000479615.1;ENST00000366894.1	TSS200;TSS200;5'UTR;5'UTR					chr6:162863488-162864555	6				1.646311738	0.999533471	7.754483108
612	chr2	67550993	+	cg14467990	71783555		ACTTAACACAAATACTAAACTCTTAAAAAAATTACAATCATTTTTAATCC		II			NA	NA	NA	NA	NA	NA		OpenSea	GATCTGCTTATCTGTTATGCTGTACAACAGAATCCAGACAAAAAACAGACTGTGAAGAAA[CG]GATTAAAAATGATTGTAACTTCTCTAAGAGTTCAGTATCTGTGCTAAGCAACTTTGTAGA	CGGATTAAAAATGATTGTAACTTCTCTAAGAGTTCAGTATCTGTGCTAAG							TRUE				AC023115.4	ENST00000450944.1	TSS1500	AC023115.4	ENST00000450944.1	TSS1500	chr2:67550840-67551070	3								1.619883975	0.785987181	7.752199159
613	chr2	101902592	+	cg11331992	7704545		TAAACATATTTTTCATAAAATATACATTAACCCATAACTTTTAAATCACC		II			NA	NA	NA	NA	NA	NA		OpenSea	ATGTAACAAACCCAATATCCTAGGGCTTTGATGACATCAAGTTTACACATTGGACATGTT[CG]GTGATCCAAAAGCCATGGGTCAATGCATATTCTATGAAAAATATGCCTAAAAAGATTAAG	CGGTGATCCAAAAGCCATGGGTCAATGCATATTCTATGAAAAATATGCCT	RNF149	NM_173647	Body											RNF149;RNF149;RNF149	ENST00000463726.1;ENST00000463726.1;ENST00000490553.1	3'UTR;1stExon;TSS200										1.70696754	0.349669827	7.751707449
614	chr5	18391396	+	cg17502575	94666950		AAATTCTCTTTTTTTCCTTAAATTTTCAAAATCACAATATTTATTACATC		II			NA	NA	NA	NA	NA	NA		OpenSea	CTTAGATGCCTGAATTTGGAGAGGAAAATATTTGTTAATGTAGGAGAAAATATCCTAAAG[CG]ATGTAATAAATACTGTGATTTTGAAAATTCAAGGAAAAAAAGAGAATCCTACAAGCATGT	GATTCTCTTTTTTTCCTTGAATTTTCAAAATCACAGTATTTATTACATCG					chr5:18391290-18391290																					2.063923044	0.666418056	7.750935053
615	chr4	115299092	-	cg15051408	19639837		AAAAACCAATTTAACTACTTTCTTTAACCAATAACAACAATCTAATCATC		II			rs4834400	0.282004	NA	NA	NA	NA		OpenSea	TGGTAGTCAAAAGAAACCAATTTAGCTGCTTTCTTTGACCAGTGACAACAGTCTAATCAT[CG]CTTGCTTAATTGGCTCTGCAATTTCCTAATTAGCATAGGATTGGCCAGAGCCTGATGTGA	GAAACCAATTTAGCTGCTTTCTTTGACCAGTGACAACAGTCTAATCATCG																					chr4:115298968-115300459	6				1.643419196	1.295675825	7.750822925
616	chr7	4810741	-	cg06031041	92619833	49759297	AAAATAAAAATAAACACCCAACAAAAAAATATAACTACACCCCAACACCA	AAAATAAAAATAAACGCCCGACGAAAAAATATAACTACACCCCAACACCG	I	A	Red	rs114800672	0.016073	NA	NA	NA	NA	chr7:4806860-4807086	S_Shelf	TCTCACCCTGGAGGAGTGAAGGTGGGCGCCCGGCGGGGGGGTGTGGCTGCACCCCAGCAC[CG]GGAGGGGGCACGCACGACACCAGAGGAAGGGACAGCCCCACCCATGTCAACAGCAGGCAA	GGAGTGAAGGTGGGCGCCCGGCGGGGGGGTGTGGCTGCACCCCAGCACCG	FOXK1	NM_001037165	3'UTR								FOXK1	ENST00000450194.2	3'UTR	FOXK1	ENST00000450194.2	3'UTR								TRUE		1.768601194	2.166306388	7.750549217
617	chr7	101178717	-	cg07161822	29661910		CACAAAACAACAACCCTAACCTCAACCCAATATTATAAATATTAAAAATC		II			NA	NA	NA	NA	NA	NA		OpenSea	GTGTGGTTTGGCACAGAGCAGCAGCCCTGGCCTCAGCCCAGTATTGTGGGTGTTAAAAGT[CG]CAGCTCTAGGGTAGGATGGCCACATTGCCAGCTGTCCCCCACCCACCTGGCCCACATCCT	ACAGAGCAGCAGCCCTGGCCTCAGCCCAGTATTGTGGGTGTTAAAAGTCG	COL26A1;COL26A1	NM_133457;NM_001278563	Body;Body														chr7:101178545-101179175	3								-1.250726138	-1.378967642	-7.748382108
618	chr11	55763230	-	cg22998101	15731107		CTCTCTATATCTATATTTTTAACTTATTCTAAATACRTAACTAAACTATC		II			rs79750920	0.011719	NA	NA	NA	NA		OpenSea	CTACACTGACTCTCTCTGTGTCTGTATTTTTAGCTTATTCTAAGTGCGTGACTAAACTAT[CG]TTCTCCCCCTGTGCCATTTTAGTATGTGGGTGCACCCCTCTTTTTTTCGGTGTGACTTAA	TCTCTGTGTCTGTATTTTTAGCTTATTCTAAGTGCGTGACTAAACTATCG	OR5F1	NM_003697	TSS1500								OR5F1	ENST00000278409.1	TSS1500	OR5F1	ENST00000278409.1	TSS1500										1.839720694	0.514832796	7.748136583
619	chr3	4557437	-	cg12320198	54602968		AATTTCCTAAAACTTAAAAACTTTTTCTAAAACTACCTCTAACTAACTAC		II			NA	NA	NA	NA	NA	NA		OpenSea	AGCTATGTAGAGATTTCCTGAGACTTAAGAGCTTTTTCTAAGACTGCCTCTAACTAGCTG[CG]TGTTCCTGGGCAGGGAACCTTATTATTCTTACCCAAATACTGAAGGATCTGGGCCAGGTA	CGCAGCTAGTTAGAGGCAGTCTTAGAAAAAGCTCTTAAGTCTCAGGAAAT	ITPR1;ITPR1;ITPR1	NM_002222;NM_001099952;NM_001168272	5'UTR;5'UTR;5'UTR				TRUE				ITPR1;ITPR1;ITPR1;ITPR1;ITPR1	ENST00000443694.2;ENST00000356617.6;ENST00000357086.4;ENST00000544951.1;ENST00000426160.2	TSS1500;5'UTR;5'UTR;5'UTR;5'UTR	ITPR1;ITPR1;ITPR1;ITPR1;ITPR1;ITPR1	ENST00000443694.2;ENST00000356617.6;ENST00000357086.4;ENST00000544951.1;ENST00000426160.2;ENST00000467056.1	TSS1500;5'UTR;5'UTR;5'UTR;5'UTR;5'UTR								TRUE		1.614463026	1.144980686	7.747656927
620	chr13	102844744	-	cg04640687	76659350		ATTCCTAACCTCTTCTAAAATAACTAATTCAATCCATAAATCATTACCAC		II			NA	NA	NA	NA	NA	NA		OpenSea	AATTGATCTCTATTCCTGGCCTCTTCTGAGATGGCTGATTCAGTCCATGAGTCATTACCA[CG]ATCTCTTTATCAAATAATTGTTCAACCACACCCTTCCTGTTGTCTTCACCACAGGCTTTT	CGTGGTAATGACTCATGGACTGAATCAGCCATCTCAGAAGAGGCCAGGAA	FGF14	NM_175929	Body														chr13:102844260-102844850	3								-1.421741721	-0.759415211	-7.74710349
621	chr10	128113825	+	cg06947608	35715146		CAACCCATCTCTTTATAACCTAAAACAATCAAAAAACCCTCAATCACCCC		II			NA	NA	NA	NA	NA	NA		OpenSea	CACTGAAGTTACGTCAGAGCTTCCATAGAAATGGATTCTTTTCTCTGGTGAGGAATGGGG[CG]GGGTGACTGAGGGCCCTCTGACTGCTCCAGGTCACAAAGAGATGGGCTGATTGTTCCACA	AGCCCATCTCTTTGTGACCTGGAGCAGTCAGAGGGCCCTCAGTCACCCCG	C10orf90	NM_001004298	3'UTR								C10orf90;C10orf90	ENST00000356858.2;ENST00000284694.7	3'UTR;3'UTR	C10orf90;C10orf90	ENST00000424927.1;ENST00000284694.7	3'UTR;3'UTR	chr10:128113680-128113890	3						TRUE		1.402156142	0.27066463	7.74592688
622	chr11	47737706	+	cg25924554	46730952		AAAAAATACTTTATAACTTTTTTCCCCCCACTAATAAAAATAACAAATAC		II			NA	NA	NA	NA	NA	NA	chr11:47736739-47737106	S_Shore	ATAAATATACTACAATAAAATTCAAACACGTGTCTTTGGTTAACTATATATGAATATAAC[CG]TATCTGTTACTTTTATCAGTGGGGGGAAAAAAGCTATAAAGCACCTTTTTTTCTGAAATG	AAAGGTGCTTTATAGCTTTTTTCCCCCCACTGATAAAAGTAACAGATACG	AGBL2	NM_024783	TSS1500								AGBL2;AGBL2;AGBL2;AGBL2	ENST00000298861.4;ENST00000529712.1;ENST00000525123.1;ENST00000528244.1	TSS1500;TSS1500;TSS1500;TSS1500	AGBL2;AGBL2;AGBL2;AGBL2;AGBL2;AGBL2;AGBL2;AGBL2	ENST00000528632.1;ENST00000357610.3;ENST00000425363.2;ENST00000529712.1;ENST00000525123.1;ENST00000528244.1;ENST00000529154.1;ENST00000530969.1	TSS1500;TSS1500;TSS1500;TSS1500;TSS1500;TSS1500;TSS1500;TSS1500										1.398584253	1.422958874	7.743300855
623	chr19	16830563	-	cg13208063	34668585		CCAACTACACCTCCTAAACTATCAACAAATAACATCTTTTACRAAAAACC		II			NA	NA	NA	NA	NA	NA		OpenSea	CCAAATGCCAACCAACTGCACCTCCTAGACTGTCAGCAAATGGCATCTTTTACGAGGAGC[CG]TATCAGCCTGGCACACAATAGTTAACCACTAAGTCTGGGCTGAATGCCCGGCTAAGCTGG	CGGCTCCTCGTAAAAGATGCCATTTGCTGACAGTCTAGGAGGTGCAGTTG	NWD1;NWD1	NM_001290355;NM_001007525	TSS1500;TSS1500								NWD1;NWD1;NWD1	ENST00000420818.1;ENST00000524140.2;ENST00000549814.1	TSS1500;TSS1500;TSS1500	NWD1;NWD1;NWD1	ENST00000518676.1;ENST00000524140.2;ENST00000549814.1	TSS1500;TSS1500;TSS1500	chr19:16830225-16830755	3								-1.303785455	0.100318823	-7.742636957
624	chr1	106615082	+	cg12405859	70640945		CTAAACATTTAATAACCATTTCTCTACCATCTAAAATCATTTTTCTAATC		II			NA	NA	NA	NA	NA	NA		OpenSea	ACTTTACATACACTGTGAACAACCCAGACCACAAAACCCTCCAAGGCTCCTTATAGAGAA[CG]ATCAGAAAAATGATCCTAGATGGTAGAGAAATGGTTATTAAATGTTCAGCATAGATAACT	TGAACATTTAATAACCATTTCTCTACCATCTAGGATCATTTTTCTGATCG											RP5-947P14.1	ENST00000437803.1	TSS1500	RP5-947P14.1	ENST00000437803.1	TSS1500										1.782813537	0.452491083	7.740360477
625	chr4	72625671	-	cg01115920	97807111		CTTTATATTAAAAATTCCCTCTATTCTACCTATCAAACTACTATCTCTAC		II			NA	NA	NA	NA	NA	NA		OpenSea	ATATATGGTGGCTTTATATTAGAAATTCCCTCTGTTCTGCCTGTCAAACTACTATCTCTA[CG]TAAAAGGAAAACTAAAGAAAGGACTAGAGAAACTGTCATTGAGTATTCAAGTAGTTCTGA	CGTAGAGATAGTAGTTTGACAGGCAGAACAGAGGGAATTTCTAATATAAA	GC;GC;GC	NM_000583;NM_001204306;NM_001204307	Body;Body;Body								RN5S163;GC	ENST00000410304.1;ENST00000503472.1	TSS1500;3'UTR	RN5S163;GC	ENST00000410304.1;ENST00000503472.1	TSS1500;3'UTR										1.880469172	0.867502	7.739724404
626	chr17	16521057	+	cg03499000	86805443	46670849	AATAAACCTCAAAAATAACTACAACTTCATAAAATTCAAAAACTCCCACA	AATAAACCTCAAAAATAACTACGACTTCGTAAAATTCGAAAACTCCCGCG	I	A	Red	rs3813762	0.197776	NA	NA	NA	NA	chr17:16520938-16521317	Island	CGATCACGCGCTCGCCGCAGAGCTCCTCGCTGTTCAGCTCGTAAAGGGCGTCGTCGGTGT[CG]CGGGAGTCCTCGAACTCCACGAAGCCGTAGCCATTTTTGAGGTCTACTTCGAGGAGGCGG	CGCGGGAGTCCTCGAACTCCACGAAGCCGTAGCCATTTTTGAGGTCTACT								17:16461615-16462042									chr17:16520925-16521335	3						TRUE		1.6335934	1.037239594	7.739696728
627	chr15	37046939	+	cg08250798	38671155		TATTAATACTATTCTCTAATTTCTAAAAACCTTTTTATCCTTACTTCTAC		II			NA	NA	NA	NA	NA	NA		OpenSea	GTCATCATGATATTTGAAAAGGCCATAAAGAAAAACAATTATATAATTGTTTTTAAAGAA[CG]CAGAAGCAAGGATAAAAAGGCCTTTAGAAACTAGAGAACAGTATTAACAATTATAGTACC	CGCAGAAGCAAGGATAAAAAGGCCTTTAGAAACTAGAGAACAGTATTAAC	C15orf41;C15orf41;C15orf41	NM_001130010;NM_032499;NM_001290232	Body;Body;Body				TRUE				C15orf41;C15orf41	ENST00000563167.1;ENST00000565792.1	TSS1500;5'UTR	C15orf41;C15orf41;C15orf41;C15orf41	ENST00000563167.1;ENST00000565792.1;ENST00000566932.1;ENST00000566677.1	TSS1500;5'UTR;5'UTR;5'UTR										1.56561507	0.808040861	7.737678236
628	chr17	7832852	-	cg13407335	63733195	53677827	ACAAAAAAACCCAAAAACTAACAACCAAAAACATAATAAAACAAACCCCA	ACAAAAAAACCCGAAAACTAACGACCGAAAACGTAATAAAACGAACCCCG	I	A	Red	rs146495729	0.0201	NA	NA	NA	NA	chr17:7832532-7833164	Island	CGGGAGGGGGGAGCAGGGAAGCCCGAGGGCTGACGACCGGGGGCGTAGTGGGGCGAACCC[CG]GCAGAGCGGGAAGGCTGAGGAGGCTGCGGCGGGAGCCGCCAGGCAGGATCGGGCCCGCGG	CGGGGTTCGCCCCACTACGCCCCCGGTCGTCAGCCCTCGGGCTTCCCTGC	KCNAB3	NM_004732	TSS200					17:7773262-7773982			KCNAB3;RP11-1099M24.7	ENST00000303790.2;ENST00000573621.1	TSS200;3'UTR	KCNAB3;KCNAB3;KCNAB3;RP11-1099M24.7	ENST00000570852.1;ENST00000303790.2;ENST00000570852.1;ENST00000573621.1	1stExon;TSS200;5'UTR;3'UTR	chr17:7832685-7832955	3						TRUE		2.49685256	2.082601429	7.735036665
629	chr17	42588910	+	cg00232086	77685145		TCRAATAAAAAACAACAACTAAAACTCCTCCTAAAATCRATCTATAAATC		II			NA	NA	NA	NA	NA	NA		OpenSea	GCAATCAAACTCCAAATGGTGCTGTAAACTGAACCACACAGGGACACGCCATTCTTTTGA[CG]ACCCATAGATCGACTCTAGGAGGAGCCCTAGCTGCTGTTCCCCATTCGAAGCCCCTTTTC	CGACCCATAGATCGACTCTAGGAGGAGCCCTAGCTGCTGTTCCCCATTCG							TRUE										chr17:42588780-42588995	3								-1.314634766	0.028133151	-7.733194312
630	chr3	100650825	+	cg00871508	73630990		CTAACCTATTACATTAACCTATATATCTATTTTTATACTAATACCATACC		II			NA	NA	NA	NA	NA	NA		OpenSea	AAGCTAGAGGCATCAAACTACCTGCCTTCAAACTATACTACAGGACCACAGTAACCAAAA[CG]GCATGGTACTAGTACAAAAACAGACACATAGGCCAATGTAACAGGTTAGAAAGCCCAGAA	CGGCATGGTACTAGTACAAAAACAGACACATAGGCCAATGTAACAGGTTA	ABI3BP	NM_015429	Body								ABI3BP	ENST00000532144.1	TSS1500	ABI3BP;ABI3BP;ABI3BP	ENST00000532144.1;ENST00000475896.1;ENST00000530236.1	TSS1500;3'UTR;3'UTR										1.274239838	0.491791754	7.73270599
631	chr21	18899910	+	cg07115822	59692272		ACATATCTACTATAATTCCTACCTTACTCTACCTAATACCATAACTACAC		II			NA	NA	NA	NA	NA	NA		OpenSea	ACACACCATTCTAGTACTCTTGGCAAGCTTAAATCCAGAGGGAGGAGTCAGACAATTATT[CG]TGCAGCTATGGTACCAGGCAGAGCAAGGCAGGAATCATAGCAGATATGCTATCTGAAAAT	CGTGCAGCTATGGTACCAGGCAGAGCAAGGCAGGAATCATAGCAGATATG	CXADR;CXADR;CXADR;CXADR;CXADR	NM_001207065;NM_001207064;NM_001207063;NM_001338;NM_001207066	Body;Body;Body;Body;Body								Y_RNA	ENST00000363884.1	TSS1500	Y_RNA	ENST00000363884.1	TSS1500	chr21:18899520-18899995	3								-1.335259306	0.757700521	-7.732538833
632	chr5	154496708	-	cg05278780	86788201		AATAAATCAATAAAAACTTATTATAAACCACCAAAAACCCCAAACCACAC		II			rs77920161	0.013032	NA	NA	NA	NA		OpenSea	CATACTTGTTAAATGAATCAATAAAGGCTTATTATGGGCCACCAGAGGCCCCAGACCACA[CG]CTGACAATAAATATTTTCAACAATGTAAAGAGTAGAACCGTATCAATTGTAATCTTAGAG	ATGAATCAATAAAGGCTTATTATGGGCCACCAGAGGCCCCAGACCACACG																					chr5:154495887-154497072	6				1.425735392	1.138916316	7.732424629
633	chr7	94536488	-	cg15558930	5662541		TTAACAATCATAATCAATTTTATATCTTACAAAAAAATAATAACACTTCC		II			NA	NA	NA	NA	NA	NA	chr7:94536849-94537477	N_Shore	AAACATCTGTATTGACAGTCATGATCAGTTTTATATCTTGCAGGAAGGTGGTAACACTTC[CG]GTACTTGGGGGTGTAAGAGGTTGTACTGAGCCTTTAGAAAAGGGCGGGGTTCGGGGGGGA	CGGAAGTGTTACCACCTTCCTGCAAGATATAAAACTGATCATGACTGTCA	PPP1R9A;PPP1R9A	NM_001166160;NM_017650	TSS1500;TSS1500								PPP1R9A;PPP1R9A;PPP1R9A	ENST00000433881.1;ENST00000433360.1;ENST00000424654.1	TSS1500;TSS1500;TSS1500	PPP1R9A;PPP1R9A;PPP1R9A;PPP1R9A;PPP1R9A	ENST00000422324.1;ENST00000433881.1;ENST00000413325.1;ENST00000433360.1;ENST00000424654.1	TSS1500;TSS1500;TSS200;TSS1500;TSS1500	chr7:94536420-94538555	3								1.599718294	-0.120114512	7.731259032
634	chr13	19980456	-	cg26576836	15699185		ATAATTTACTAACACTTAAAAACATAAAACAATACRATTTCAAACCRAAC		II			NA	NA	NA	NA	NA	NA		OpenSea	GTGCTGGCAAAATGGTTTGCTGGCACTTGAGGACATAAGACAATACGATTTCAGGCCGGG[CG]CGGTGGCTCACGCCTATAATCCCAGCACTTTGAGAGGCTGAGGCGGGCAGATCACAAGGT	CGCCCGGCCTGAAATCGTATTGTCTTATGTCCTCAAGTGCCAGCAAACCA											RP11-385E5.7	ENST00000442144.1	TSS1500	RP11-385E5.7	ENST00000442144.1	TSS1500										1.976728514	0.759972363	7.730053799
635	chr6	160112632	-	cg13221458	2729190		AAATCTAAAAAACATAACTATCRATTATCTTCCTTATACAAACCACTAAC		II			rs5746107	0.027119	NA	NA	NA	NA	chr6:160113557-160114863	N_Shore	AGCAATACAGAGAGTCTAAAAAACATGACTATCGATTATCTTCCTTGTGCAAACCACTAA[CG]AATAAATTAAAAAGACAATACTATTTTGTAAAAAACGTTAAAACATAACATTCCCATACA	CGTTAGTGGTTTGCACAAGGAAGATAATCGATAGTCATGTTTTTTAGACT	SOD2;SOD2;SOD2	NM_001024466;NM_000636;NM_001024465	Body;Body;Body			RDMR			6:160112117-160112680	Promoter_Associated_Cell_type_specific	SOD2	ENST00000452684.2	3'UTR	SOD2;SOD2;SOD2	ENST00000452684.2;ENST00000541573.1;ENST00000540491.1	3'UTR;3'UTR;3'UTR			chr6:160111738-160112669	6	chr6:160100471-160115872	6		TRUE		-1.234063263	-0.131846391	-7.729562056
636	chr12	15038440	+	cg05360958	70807973		TTTTTATATCCTAAATATCCAAAATCTTATACAACTTAACAAACAAACCC		II			NA	NA	NA	NA	NA	NA		OpenSea	GAATTTGGTATCTTCTTTCTGAAATATGAGTTTCTAGATATACAGAGACTTACCACTGAA[CG]GGTTTGCCTGTTAAGTTGCATAAGACTCTGGATATTTAGGATATAAAAAAGACTTAATAG	CGGGTTTGCCTGTTAAGTTGCATAAGACTCTGGATATTTAGGATATAAAA	MGP	NM_000900	Body				TRUE				C12orf60	ENST00000527783.1	5'UTR	MGP;C12orf60;MGP;C12orf60;C12orf60	ENST00000507170.2;ENST00000543822.1;ENST00000545199.1;ENST00000533472.1;ENST00000527783.1	3'UTR;TSS1500;TSS1500;5'UTR;5'UTR					chr12:15038396-15039635	6		TRUE		-1.639186885	-1.245374958	-7.729447914
637	chr6	163147422	-	cg09186074	21757560		TACTTAATTTTCTAATTCAATTCAAACTTATACTTACAAATAAATCTTAC		II			NA	NA	NA	NA	NA	NA	chr6:163148376-163149017	N_Shore	AAAATCTCTTCTACTTGGTTTTCTGATTCAGTTCAAACTTGTGCTTGCAAGTGAATCTTA[CG]TAAATGTCACCTAAAAAGAGCTCAAGAAGACTCATAAAAAATATTTTTTTCGTAATTTGA	CGTAAGATTCACTTGCAAGCACAAGTTTGAACTGAATCAGAAAACCAAGT	PACRG;PACRG;PARK2;PARK2;PARK2	NM_152410;NM_001080378;NM_013988;NM_013987;NM_004562	TSS1500;TSS1500;Body;Body;Body								PACRG;PARK2	ENST00000337019.3;ENST00000366894.1	TSS1500;5'UTR	PACRG;PARK2;PARK2	ENST00000337019.3;ENST00000479615.1;ENST00000366894.1	TSS1500;5'UTR;5'UTR										1.599068952	1.098366435	7.729298652
638	chr1	47698518	+	cg25268605	20613991		ACAAAATAAACATTTTATATCCCTATTAACAAAAATTCTACCAAACCRCC		II			NA	NA	NA	NA	NA	NA	chr1:47696504-47698197	S_Shore	CTTCCCTACCTCTTCACCCCCTTCTAAAATAGAGCCGGTAACTCAAATCCATGGGCTCTA[CG]GCGGCCTGGCAGAACCCCTGTCAATAGGGACATAAAATGCCTATTCTGCTAGGTTTCAGG	CGGCGGCCTGGCAGAACCCCTGTCAATAGGGACATAAAATGCCTATTCTG	TAL1;TAL1;TAL1;TAL1;TAL1;TAL1	NM_001287347;NM_001290405;NM_001290404;NM_001290406;NM_001290403;NM_003189	TSS1500;TSS1500;TSS1500;TSS1500;TSS1500;TSS1500						1:47698445-47698587	Unclassified_Cell_type_specific	TAL1	ENST00000371884.1	TSS1500	TAL1;TAL1	ENST00000371884.1;ENST00000464796.1	TSS1500;TSS1500	chr1:47696445-47698695	3								-1.238296751	0.096583859	-7.7283984
639	chr5	157026659	-	cg18056934	71796109		AAAACACAATAACAACTATTAAATACCATATAAACTATTAACTAAAAATC		II			NA	NA	NA	NA	NA	NA		OpenSea	CCTTTTTGAGGGAAGCACAGTGACAACTGTTGGATACCATATAAACTGTTAGCTGGAAAT[CG]TTCACAGTTTCAATGTTAAATCATACTCCATTCCCTTCAATGACATGATATTTTTGCAAA	AAGCACAGTGACAACTGTTGGATACCATATAAACTGTTAGCTGGAAATCG					chr5:157026612-157026612														chr5:157026396-157026896	5						1.661595693	0.051178083	7.727092522
640	chr5	43003251	+	cg12578536	75665272		CACTCCTCAATATTTTTTTTTCTTTCTTTTTCTTTCTTTCTTTTTTTCTC		II			NA	NA	NA	NA	NA	NA	chr5:43000343-43000791	S_Shelf	AGCCTGGGTGACAGAGTGAGACCCTCTCTCTCTCAAAAAAAAAAAAAAAAAAAAAAAAAG[CG]AGAAAAAAAGAAAGAAAGAAAAAGAAAGAAAAAAAAATACTGAGGAGTGACCCTTTCCTT	ACTCCTCAGTATTTTTTTTTCTTTCTTTTTCTTTCTTTCTTTTTTTCTCG																								TRUE		1.508723724	0.864543983	7.723845852
641	chr15	50010605	-	cg07277884	75646502	22643591	AAAAAACAAAAAATTTCTCAAAATAAAACTAACATTTTCCCTTACTTCCA	AAAAAACGAAAAATTTCTCAAAATAAAACTAACATTTTCCCTTACTTCCG	I	A	Red	NA	NA	NA	NA	NA	NA		OpenSea	AGCTATAATAGAGGAAAACGAAAGGTTTCTCAAAATAGAACTAACATTTTCCCTTGCTTC[CG]ATTAAGCAATGACTCTTACACAAGACTTTCTGTGTAATTTCTCTTTATGTAAGTCCTGAT	CGGAAGCAAGGGAAAATGTTAGTTCTATTTTGAGAAACCTTTCGTTTTCC					chr15:50010526-50010526									FGF7	ENST00000560765.1	3'UTR	chr15:50010525-50010735	3								-2.06334998	-2.218146819	-7.723455784
642	chr6	161303755	+	cg24624971	81773450		TTTATAACTCACTTTAAAAAAAACTCTCAAAAAAAATCTTTAATAATCAC		II			NA	NA	NA	NA	NA	NA		OpenSea	GAGAAAGAGACATAACAAATTTTTTAAAAAATCTTAATATTGTTTGCATATGCCTTCAGA[CG]TGACCATCAAAGATTTTTCCTGAGAGTTTTTTCCAAAGTGAGCTATAAAGTGATTTATTT	CGTGACCATCAAAGATTTTTCCTGAGAGTTTTTTCCAAAGTGAGCTATAA											RP11-235G24.1;RP11-235G24.1;RP11-235G24.1	ENST00000454826.1;ENST00000443380.1;ENST00000413062.1	3'UTR;3'UTR;3'UTR	RP11-235G24.1;RP11-235G24.1;RP11-235G24.1	ENST00000454826.1;ENST00000443380.1;ENST00000413062.1	3'UTR;3'UTR;3'UTR					chr6:161303699-161304201	4				1.779614929	0.64515833	7.721230017
643	chr4	40493765	+	cg06832168	39740257	90618134	ACAATAACACATCATATACATCTTATTACAATACTTTCCAAACAATAACA	ACGATAACACATCGTATACATCTTATTACGATACTTTCCAAACGATAACG	I	T	Red	NA	NA	NA	NA	NA	NA		OpenSea	TTTCTCTAAAGCTACACACACTCTTTGGTCTCAGCTGCAGAAGCCAAATGACAAAGAGAA[CG]TCATCGTCTGGAAAGCATCGCAATAAGATGCACACGATGTGCCACCGCTGTGGCTCTGAA	CGTCATCGTCTGGAAAGCATCGCAATAAGATGCACACGATGTGCCACCGC	RBM47;RBM47	NM_019027;NM_001098634	5'UTR;5'UTR								RBM47;RBM47;RBM47;RBM47;RBM47;RBM47	ENST00000514014.1;ENST00000381793.2;ENST00000381795.6;ENST00000295971.7;ENST00000319592.4;ENST00000511902.1	5'UTR;5'UTR;5'UTR;5'UTR;5'UTR;5'UTR	RBM47;RBM47;RBM47;RBM47;RBM47;RBM47;RBM47;RBM47;RBM47;RBM47;RBM47	ENST00000514014.1;ENST00000513473.1;ENST00000381793.2;ENST00000381795.6;ENST00000510871.1;ENST00000319592.4;ENST00000514782.1;ENST00000515053.1;ENST00000511902.1;ENST00000505414.1;ENST00000511598.1	5'UTR;5'UTR;5'UTR;5'UTR;5'UTR;5'UTR;5'UTR;5'UTR;5'UTR;5'UTR;5'UTR			chr4:40493407-40494183	6	chr4:40493624-40494445	6				1.803906972	-0.13404965	7.720773674
644	chr15	63447988	+	cg12579362	56761248		ATTTCATAACACTAAAATTACTAATTTTTTTACATATTACCAAAAATATC		II			NA	NA	NA	NA	NA	NA	chr15:63449418-63449874	N_Shore	AACCTAAAAAAAAAAAAAGGCAATGTTAAAAATGAAAAGCAGAGGAAAACAGCACCTGTT[CG]ACATTTCTGGTAATATGTAAAAAAATCAGTAACTTCAGTGCTATGAAACAGCAAGCCACA	CGACATTTCTGGTAATATGTAAAAAAATCAGTAACTTCAGTGCTATGAAA	RPS27L	NM_015920	Body								RPS27L	ENST00000559763.1	TSS200	RPS27L;RPS27L	ENST00000482846.1;ENST00000559763.1	3'UTR;TSS200	chr15:63447480-63448010	3								2.343945392	0.646521096	7.720264419
645	chr12	12340008	+	cg15597945	8650408		AATAAACAAACAATAATTAAAAATTCCCTTCCACATCCTTTTACCTTAAC		II			NA	NA	NA	NA	NA	NA		OpenSea	GTTGCAAGCCAAAATGGAGTGTGTGCTCCAGTCAGTCCAGTACAATATGTCCTCAAATAA[CG]TCAAGGCAAAAGGATGTGGAAGGGAACCTTTAACCACTGCCTGCCTATTAACATAAAGAG	CGTCAAGGCAAAAGGATGTGGAAGGGAACCTTTAACCACTGCCTGCCTAT	LRP6	NM_002336	Body											LRP6;BCL2L14	ENST00000545658.1;ENST00000298566.1	3'UTR;3'UTR										1.462153448	0.816468796	7.718843102
646	chr13	110037079	-	cg10036693	16655551		ACTACTAAAATCTCTCCACATCTATTATAATTCTAAAAACTACCTAATTC		II			NA	NA	NA	NA	NA	NA		OpenSea	GACCACAAGGCACTGCTGGAGTCTCTCCACATCTGTTGTGATTCTGGAGGCTGCCTGATT[CG]TGAATCATTTCTTTTTTTTTTTTCTCAATTAAACTCTATCAAATTTAACTTGTCTGAAGT	CTGCTGGAGTCTCTCCACATCTGTTGTGATTCTGGAGGCTGCCTGATTCG																	chr13:110036900-110037155	3								-1.621703768	-0.453853125	-7.71628631
647	chr15	43211292	-	cg21579239	43802956		AAATATTAAAAAAAACTTTCCTTTAAAACCATACTTCATATATCCCCTTC		II			NA	NA	NA	NA	NA	NA	chr15:43212416-43213601	N_Shore	TCATAAAAGAAAAATGTTAAGAGAAACTTTCCTTTAAAACCATGCTTCATATGTCCCCTT[CG]GTGTCTTGATAAAATGTTATCATACAGGAAAACATAAGCTTCTAAATCAAAGATTTCCTT	AATGTTAAGAGAAACTTTCCTTTAAAACCATGCTTCATATGTCCCCTTCG	TTBK2	NM_173500	5'UTR								TTBK2;TTBK2;TTBK2;TTBK2;TTBK2	ENST00000567485.1;ENST00000263802.6;ENST00000267890.6;ENST00000567274.1;ENST00000567840.1	3'UTR;5'UTR;5'UTR;5'UTR;5'UTR	TTBK2;TTBK2;TTBK2;TTBK2;TTBK2;TTBK2;TTBK2	ENST00000567485.1;ENST00000263802.6;ENST00000267890.6;ENST00000566931.1;ENST00000564431.1;ENST00000567274.1;ENST00000567840.1	3'UTR;5'UTR;5'UTR;5'UTR;5'UTR;5'UTR;5'UTR								TRUE		-1.508703075	0.440171823	-7.715152472
648	chr2	120403390	-	cg08815515	66711248		ATAAAAAAATCTATTTCCTTCCRAATAAACTCCAAACTCTATCATTCTTC		II			rs59301232	0.190128	NA	NA	NA	NA		OpenSea	TTCCAGCATCTGTGAGGAGGTCTGTTTCCTTCCGAGTGGGCTCCAGGCTCTGTCATTCTT[CG]CTGTTTTTCATGAGACAGCATTCTCTAGGGTTCTAGAAATTTATTCCAGAAAATGATTGA	TGAGGAGGTCTGTTTCCTTCCGAGTGGGCTCCAGGCTCTGTCATTCTTCG	CFAP221;CFAP221	NR_073132;NM_001271049	Body;Body																		chr2:120402822-120403694	6				-1.882360259	0.450837932	-7.713713191
649	chr6	42631055	-	cg02314771	23627944	28641544	CCATTCAAACTAAAAAACAACAAAAACAACAAAAATTACACTTACATACA	CCGTTCAAACTAAAAAACAACGAAAACAACAAAAATTACGCTTACATACG	I	A	Red	NA	NA	NA	NA	NA	NA		OpenSea	GGTATTTTGATTCCGTTCAAGCTAAAGAACAGCGAAGGCAACAGAGATTACGCTTACATA[CG]AGCTATGATGTAGAAAACGGAGAATTCCTTTGCCCCCTTTGTGAATGCTTGAGTAATACT	CCGTTCAAGCTAAAGAACAGCGAAGGCAACAGAGATTACGCTTACATACG	UBR2	NM_015255	Body								UBR2;U6	ENST00000372883.3;ENST00000384121.1	3'UTR;TSS1500	UBR2;U6	ENST00000372883.3;ENST00000384121.1	3'UTR;TSS1500										1.55104726	1.28173459	7.712362281
650	chr10	6158049	-	cg04017034	95778828		AATACTTTCTCTAACAAAAAAATTCTTAATAACTCCAATCRTAAAAAAAC		II			NA	NA	NA	NA	NA	NA		OpenSea	AAGGTGAAAATGATGCTTTCTCTAACAGAGAAATTCTTAGTGACTCCAGTCGTAGAAAAA[CG]TCTTTACAACCTGAATAAGATTGAAGAATTGTGAACATACCATGGCCTATTGGATGAATC	ATGCTTTCTCTAACAGAGAAATTCTTAGTGACTCCAGTCGTAGAAAAACG	RBM17;RBM17	NM_032905;NM_001145547	3'UTR;3'UTR								RBM17;RBM17;RBM17	ENST00000372795.3;ENST00000379888.4;ENST00000446108.1	3'UTR;3'UTR;3'UTR	RBM17;RBM17;RBM17	ENST00000372795.3;ENST00000379888.4;ENST00000446108.1	3'UTR;3'UTR;3'UTR	chr10:6157945-6158275	3								1.955317816	0.357589067	7.709822668
651	chr6	144290804	+	cg22431466	39687136		TAAAATTCTTATTTCCCTTACCCAAAAAAATAATATTCTTCTTAATTAAC		II			NA	NA	NA	NA	NA	NA		OpenSea	GGACTCAATCTCTACCAAAAAAAAAAAAATTTTTTTTTTAAGTCAGAACCTTTTTAAGAG[CG]TCAACTAAGAAGAACACTATTCCTTTGGGTAAGGGAAACAAGAACCTCAGCAGGGATGAG	GAGGTTCTTGTTTCCCTTACCCAAAGGAATAGTGTTCTTCTTAGTTGACG	PLAGL1;PLAGL1;PLAGL1;PLAGL1;PLAGL1;PLAGL1;PLAGL1;PLAGL1;PLAGL1;PLAGL1;PLAGL1;PLAGL1;PLAGL1;PLAGL1;PLAGL1;PLAGL1;PLAGL1;PLAGL1;PLAGL1;PLAGL1;PLAGL1	NM_001080956;NM_002656;NM_001289041;NM_001080955;NM_001289039;NM_001289040;NM_001289038;NM_001289037;NM_006718;NM_001080954;NM_001080953;NM_001080952;NM_001289045;NM_001289049;NM_001289048;NM_001289047;NM_001289046;NM_001080951;NM_001289043;NM_001289042;NM_001289044	5'UTR;5'UTR;5'UTR;5'UTR;5'UTR;5'UTR;5'UTR;5'UTR;5'UTR;5'UTR;5'UTR;5'UTR;5'UTR;5'UTR;5'UTR;5'UTR;5'UTR;5'UTR;5'UTR;5'UTR;5'UTR								PLAGL1;PLAGL1;PLAGL1;PLAGL1;PLAGL1;PLAGL1;PLAGL1;PLAGL1	ENST00000451709.2;ENST00000360537.2;ENST00000354765.2;ENST00000392307.1;ENST00000437412.1;ENST00000392309.1;ENST00000444202.1;ENST00000493898.1	TSS1500;TSS1500;5'UTR;5'UTR;5'UTR;5'UTR;5'UTR;3'UTR	PLAGL1;PLAGL1;PLAGL1;PLAGL1;PLAGL1;PLAGL1;PLAGL1;PLAGL1;PLAGL1	ENST00000451709.2;ENST00000360537.2;ENST00000354765.2;ENST00000417959.1;ENST00000392307.1;ENST00000437412.1;ENST00000392309.1;ENST00000444202.1;ENST00000493898.1	TSS1500;TSS1500;5'UTR;5'UTR;5'UTR;5'UTR;5'UTR;5'UTR;3'UTR										1.572446995	1.006682901	7.70884945
652	chr14	20443297	-	cg27400314	52675539		TACCATTTTTAAACTTCATTTAAATAAACCAATACAATATATACTCTTCC		II			NA	NA	NA	NA	NA	NA		OpenSea	ACACCTTAGTTTGCCATTTTTGAACTTCATTTAAATAGACCAATACAGTGTATACTCTTC[CG]TATCTAACTTTTTAAGTCATCAAGTTTGTGAAATTATCTTCCTCTGTGGCAGATGTTCAA	CGGAAGAGTATACACTGTATTGGTCTATTTAAATGAAGTTCAAAAATGGC	OR4K15	NM_001005486	TSS1500								OR4K15	ENST00000305051.5	TSS1500	OR4K15	ENST00000305051.5	TSS1500										1.469246397	0.897481641	7.704627542
653	chr6	13396094	+	cg20770512	7727903		AAACACAACTAAACTAAAATTACCTCAATACCCTAAACTAAAACTACCAC		II			rs563424	0.472059	NA	NA	NA	NA		OpenSea	GTTAGTTCCCAGCCATGAGCACAGAAGCTGAGGACCTGACCCTGAGGGTCCCACTCAGGC[CG]TGGTAGCCCCAGTCCAGGGCACTGAGGCAATTCTAGTCTAGCTGTGCTTTGTTTACTCCG	AGCACAGCTAGACTAGAATTGCCTCAGTGCCCTGGACTGGGGCTACCACG	GFOD1	NM_018988	Body				TRUE		6:13395896-13396375	Unclassified_Cell_type_specific	GFOD1	ENST00000379284.1	5'UTR	GFOD1	ENST00000379284.1	5'UTR	chr6:13395525-13396495	3						TRUE		-1.173838491	-0.963864867	-7.70124546
654	chr1	161292033	-	cg12900056	39623550		AAAAATTTCAAATTCTAAATTTTCCACAATAAAAATACTCAACCTATACC		II			NA	NA	NA	NA	NA	NA		OpenSea	TTTGGGTTATGGAGGGTTTCAGATTCTGGATTTTCCACAGTAGGGGTGCTCAACCTGTAC[CG]TGTAAACTTTGGATCAGTTAAATTCTCCTTAGAATGCCTAGGCACATCTTAGTTTTTGAC	CGGTACAGGTTGAGCACCCCTACTGTGGAAAATCCAGAATCTGAAACCCT	SDHC;SDHC;SDHC;SDHC;SDHC;SDHC	NR_103459;NM_001035513;NM_001035512;NM_003001;NM_001035511;NM_001278172	Body;Body;Body;Body;Body;Body								SDHC	ENST00000470743.2	TSS1500	SDHC;SDHC	ENST00000515731.1;ENST00000470743.2	5'UTR;TSS1500										1.760476476	0.679909229	7.700430823
655	chr5	106967759	+	cg11562813	26709865		ATTAAAAAACCAATTATTTATAAAATACTAATACCTACCATTACTAACTC		II			NA	NA	NA	NA	NA	NA		OpenSea	TGGCCACACTTCACAGCCTTCCAGCCACCAGTTGCCCAGCACATGGCTGAGAGGGAAGAA[CG]AGCCAGTAATGGCAGGCACCAGCATTTTATAAACAACTGGTTCTCTAATTCCTTCTCATC	CGAGCCAGTAATGGCAGGCACCAGCATTTTATAAACAACTGGTTCTCTAA	EFNA5	NM_001962	Body											EFNA5	ENST00000504941.1	3'UTR	chr5:106967580-106967770	3								1.534546352	0.959565997	7.698519527
656	chr2	71137834	-	cg13174660	86631543		CATATATTTAACCATTTCTCTATCRAATCACTAATTATTTTCTCATCTTC		II			NA	NA	NA	NA	NA	NA	chr2:71134585-71134792	S_Shelf	TGTGAATTTTTCATATATTTAGCCATTTCTCTATCGGATCACTAATTGTTTTCTCATCTT[CG]TAAGTGCCACTTATATAGTAAGGAAATGAGCCCTTTTTCTGTGACATGTATTGCAAACAA	CGAAGATGAGAAAACAATTAGTGATCCGATAGAGAAATGGCTAAATATAT	VAX2	NM_012476	Body																					TRUE		1.648481132	0.872966931	7.698496986
657	chr3	171764199	-	cg26074575	17728968		TTTCACTACTACTAAAATACAATAACTCTATCATAACTTACTATAACTTC		II			NA	NA	NA	NA	NA	NA		OpenSea	AAGATACAGTGTTTCACTGCTGCTGGAGTGCAGTGGCTCTATCATAGCTTACTATGGCTT[CG]AACTCCTGGGCTCAAGTGATCCTTGAGTAGGGCTATAGCTAGGACTATAGGTTCACGCCA	CGAAGCCATAGTAAGCTATGATAGAGCCACTGCACTCCAGCAGCAGTGAA	FNDC3B;FNDC3B	NM_022763;NM_001135095	5'UTR;5'UTR				TRUE				FNDC3B;FNDC3B;FNDC3B;FNDC3B	ENST00000416957.1;ENST00000392699.1;ENST00000336824.4;ENST00000423424.1	TSS1500;5'UTR;5'UTR;5'UTR	FNDC3B;FNDC3B;FNDC3B;FNDC3B;FNDC3B	ENST00000416957.1;ENST00000392699.1;ENST00000336824.4;ENST00000423424.1;ENST00000469491.1	TSS1500;5'UTR;5'UTR;5'UTR;5'UTR	chr3:171763660-171764330	3						TRUE		1.35026527	0.923922218	7.697143148
658	chr6	100595769	-	cg00089356	90805473		ATAAAATCTCTACAAACATTAAACAAAATCACCTCTTACTACCTAATAAC		II			NA	NA	NA	NA	NA	NA		OpenSea	ATTTGCCAACCATAAAATCTCTGCAAACATTGGACAGAATCACCTCTTGCTACCTGGTAA[CG]ATGTTTATAAATGTATTTATTCAGATAAGATGACAAAGTGCATTTAAAAAATATTTCTCA	TAAAATCTCTGCAAACATTGGACAGAATCACCTCTTGCTACCTGGTAACG																	chr6:100595605-100595810	3								1.468427831	0.748275803	7.694555502
659	chr2	32446172	-	cg10277836	2754165	55803189	AATATTTCTTTTTTTTTCCAAAACAAAATCTTACTCTACCACTATACCCA	GATATTTCTTTTTTTTTCCGAAACGAAATCTTACTCTACCACTATACCCG	I	A	Red	NA	NA	NA	NA	NA	NA		OpenSea	TTACTAAGATACGATATTTCTTTTTTTTTCCGAGACGGAGTCTTGCTCTGCCACTGTGCC[CG]GCCAATACATTATTATTAACTTAAGGCTGTACTTTATTAAGGCTTCCTTAGTTTTTGTTT	CGGGCACAGTGGCAGAGCAAGACTCCGTCTCGGAAAAAAAAAGAAATATC	SLC30A6	NM_017964	3'UTR								SLC30A6;SLC30A6;SLC30A6;SLC30A6;SLC30A6;SLC30A6	ENST00000538303.1;ENST00000379343.2;ENST00000357055.3;ENST00000435660.1;ENST00000406369.1;ENST00000282587.5	3'UTR;3'UTR;3'UTR;3'UTR;3'UTR;3'UTR	SLC30A6;SLC30A6;SLC30A6;SLC30A6;SLC30A6;SLC30A6;SLC30A6;SLC30A6	ENST00000538303.1;ENST00000379343.2;ENST00000357055.3;ENST00000435660.1;ENST00000406369.1;ENST00000282587.5;ENST00000454324.1;ENST00000449777.1	3'UTR;3'UTR;3'UTR;3'UTR;3'UTR;3'UTR;3'UTR;3'UTR								TRUE		1.763228798	1.630088468	7.6941028
660	chr17	79905152	-	cg03840908	99690277		TCTAAAATAAAAAACACTCTTATAAAACTAAAACCTTAACCTACAAAATC		II			NA	NA	NA	NA	NA	NA		OpenSea	TGGGACTGGCATCTGAAGTGGAGGACACTCTTGTGGGACTGAGACCTTAGCCTGCAGGAT[CG]GGTACTGTCTCCAGGGAGAAAGCGTCACAATGGAACAGGGTTGGAGGACGCCCAGCGGGT	CTGAAGTGGAGGACACTCTTGTGGGACTGAGACCTTAGCCTGCAGGATCG	MYADML2	NM_001145113	TSS200								MYADML2;AC137723.5	ENST00000409745.2;ENST00000415556.1	TSS200;5'UTR	MYADML2;AC137723.5	ENST00000409745.2;ENST00000415556.1	TSS200;5'UTR			chr17:79904876-79905568	5				TRUE		1.383856979	1.012291924	7.691918638
661	chr9	73651683	+	cg14391437	94675126		TAATTAACATCCCAAAAATACAAAACAATTATCCRATTTTCCATACTATC		II			NA	NA	NA	NA	NA	NA		OpenSea	ATTAGTCTGAAGTAGCTGCCTACCATCATGAAGCAATGTGCAACACAGAGTTGTGCAAAA[CG]ACAGCATGGAAAACCGGACAACTGCTTTGCACCTTTGGGATGTCAACTAGGTGGTTCAAT	CGACAGCATGGAAAACCGGACAACTGCTTTGCACCTTTGGGATGTCAACT	TRPM3	NM_001007471	Body											TRPM3	ENST00000354500.2	3'UTR	chr9:73651460-73651755	3								-2.254782234	-0.256001408	-7.687802762
662	chr15	33601870	+	cg11299837	64652542		AATAATAAAAAACACTAAAAACCCCAAACCATTTCACAACTTCATATACC		II			NA	NA	NA	NA	NA	NA	chr15:33602816-33604003	N_Shore	GGAAGCTCAGGAAAGAGATCTTAAGGTAGCATCAAGAGATAGATGTCGTCCACAAGGAGG[CG]GTATATGAAGCTGTGAAATGGCTTGGGGTTTCCAGTGTCTTCCACCATCATCAGCCCAGA	ATGGTGGAAGACACTGGAAACCCCAAGCCATTTCACAGCTTCATATACCG	LOC101928134;LOC101928134;RYR3;RYR3	NR_120326;NR_120327;NM_001243996;NM_001036	Body;Body;TSS1500;TSS1500								RP11-489D6.2;RP11-489D6.2;RYR3;RYR3	ENST00000561458.1;ENST00000559457.1;ENST00000415757.3;ENST00000389232.4	3'UTR;3'UTR;TSS1500;TSS1500	RP11-489D6.2;RP11-489D6.2;RYR3;RYR3	ENST00000561458.1;ENST00000559457.1;ENST00000415757.3;ENST00000389232.4	3'UTR;3'UTR;TSS1500;TSS1500	chr15:33601720-33602195	3								-1.505117099	-1.338083114	-7.686314403
663	chr1	107689913	-	cg18258108	74724532		ACCTATTAACTCACCCTCRACTATTTTTATATATACATTTTAAATTATAC		II			NA	NA	NA	NA	NA	NA		OpenSea	TCTGCTTCATGGCCTGTTAACTCACCCTCGGCTATTTTTATGTGTGCATTTTAAATTGTG[CG]TTTTACTACAGAGCTTTTAGTTTTAAAGCAGCTTATAATATTCGCCTTTGGGACAAATTC	CGCACAATTTAAAATGCACACATAAAAATAGCCGAGGGTGAGTTAACAGG	NTNG1;NTNG1;NTNG1	NM_001113226;NM_001113228;NM_014917	5'UTR;5'UTR;5'UTR								NTNG1;NTNG1;NTNG1;NTNG1;NTNG1;NTNG1;NTNG1;NTNG1	ENST00000370076.1;ENST00000542803.1;ENST00000370074.3;ENST00000370068.1;ENST00000294649.4;ENST00000370067.1;ENST00000370066.1;ENST00000370062.3	5'UTR;5'UTR;5'UTR;5'UTR;5'UTR;5'UTR;TSS1500;5'UTR	NTNG1;NTNG1;NTNG1;NTNG1;NTNG1;NTNG1;NTNG1;NTNG1;NTNG1	ENST00000370076.1;ENST00000370072.3;ENST00000370074.3;ENST00000370068.1;ENST00000294649.4;ENST00000370067.1;ENST00000462149.1;ENST00000370066.1;ENST00000370062.3	5'UTR;5'UTR;5'UTR;5'UTR;5'UTR;5'UTR;5'UTR;TSS1500;5'UTR										1.561270527	1.17991511	7.684908954
664	chr5	40268875	+	cg11756297	46693211		ACCTTCACCTCCTAAACTCAAATAATTCTCCCACCTCTATTTCCTAAATC		II			NA	NA	NA	NA	NA	NA		OpenSea	AAAAAAAAAAAAAAGTTCTGAAAAATACCCAGGCATATTGGGGTGTACCTGTAGTCCCAA[CG]ACTCAGGAAACAGAGGTGGGAGAATCACTTGAGCCCAGGAGGTGAAGGCTGCAGTGTTGC	CGACTCAGGAAACAGAGGTGGGAGAATCACTTGAGCCCAGGAGGTGAAGG											U1	ENST00000362491.1	TSS1500	U1	ENST00000362491.1	TSS1500										1.613966081	0.502688039	7.684354377
665	chr2	242263571	-	cg23951395	62779193		TATATATATAAATCTTCTTCAAATCAATTCACRCTATTAAATATACRTAC		II			NA	NA	NA	NA	NA	NA		OpenSea	TACATTGCCTATGTATGTGTAAGTCTTCTTCAGGTCAGTTCACGCTGTTAAATATACGTG[CG]TATACATACATACTATGTATGTGCGTTTATGTGTGTCTGTGTGTTTTTTTTTTAACAGAC	CGCACGTATATTTAACAGCGTGAACTGACCTGAAGAAGACTTACACATAC	SEPT2;SEPT2;SEPT2;SEPT2;SEPT2;SEPT2	NM_001008491;NM_006155;NM_001282973;NM_001008492;NM_004404;NM_001282972	5'UTR;5'UTR;5'UTR;5'UTR;5'UTR;Body								SEPT2;SEPT2;SEPT2;SEPT2;SEPT2;SEPT2;SEPT2	ENST00000391973.2;ENST00000360051.3;ENST00000391971.2;ENST00000401990.1;ENST00000407971.1;ENST00000461048.1;ENST00000402092.2	5'UTR;5'UTR;5'UTR;5'UTR;5'UTR;5'UTR;5'UTR	SEPT2;SEPT2;SEPT2;SEPT2;SEPT2;SEPT2;SEPT2;SEPT2;SEPT2;SEPT2;SEPT2;SEPT2;SEPT2;SEPT2;SEPT2;SEPT2;SEPT2;SEPT2;SEPT2;SEPT2;SEPT2;SEPT2;SEPT2;SEPT2;SEPT2;SEPT2;SEPT2;SEPT2;SEPT2;SEPT2;SEPT2;SEPT2;SEPT2;SEPT2;SEPT2;SEPT2	ENST00000391973.2;ENST00000428282.1;ENST00000360051.3;ENST00000428524.1;ENST00000407017.1;ENST00000391971.2;ENST00000401990.1;ENST00000407971.1;ENST00000461048.1;ENST00000457335.1;ENST00000436795.1;ENST00000434955.1;ENST00000402092.2;ENST00000441533.1;ENST00000425899.1;ENST00000443492.1;ENST00000437066.1;ENST00000429791.1;ENST00000420786.1;ENST00000366210.2;ENST00000449239.1;ENST00000449239.1;ENS…	5'UTR;5'UTR;5'UTR;5'UTR;5'UTR;5'UTR;5'UTR;5'UTR;5'UTR;5'UTR;5'UTR;5'UTR;5'UTR;5'UTR;5'UTR;5'UTR;5'UTR;5'UTR;5'UTR;TSS200;5'UTR;1stExon;5'UTR;5'UTR;5'UTR;5'UTR;5'UTR;5'UTR;5'UTR;5'UTR;5'UTR;5'UTR;5'UTR;5'UTR;5'UTR;5'UTR	chr2:242263525-242264030	3								1.665716824	0.521637412	7.683108018
666	chr7	123974205	-	cg18073198	85711385		CCTTAAATACAAAAAAAACTTACATACCATTTTATATTTCCAATAACACC		II			rs4473973	0.248089	NA	NA	NA	NA		OpenSea	TACTTTAAATTCCTTGAATGCAGGGAAAACTTACATGCCATTTTATATTTCCAGTAACAC[CG]TCTTAGTCTTTTTGTGCTGTTTTAGCAGACTAGTTCCAGCTATGCCCATCTGCGACTGGG	CGGTGTTACTGGAAATATAAAATGGCATGTAAGTTTTCCCTGCATTCAAG											RP5-921G16.1;RP5-921G16.1	ENST00000497598.1;ENST00000484322.1	TSS200;5'UTR	RP5-921G16.1;RP5-921G16.1	ENST00000497598.1;ENST00000484322.1	TSS200;5'UTR										1.561246756	0.707288697	7.682843192
667	chr14	45845160	-	cg01093950	75764933		TAAAAATAAAATTTCACCAAATTAACCAAACCAATCTCRAACAAAAATTC		II			rs2210145	0.128659	NA	NA	NA	NA		OpenSea	TATATTTTTATTGGAGATAGGGTTTCACCAAGTTGGCCAAGCCAGTCTCGAACAGGAGTT[CG]AGACCACAGGGGATCCGCCCACCTCAGCCTCCCAAAGTGCTGAGATCACAGGCCTGAGCC	GGAGATAGGGTTTCACCAAGTTGGCCAAGCCAGTCTCGAACAGGAGTTCG											RP11-454K7.1	ENST00000546784.2	TSS1500	RP11-454K7.1	ENST00000546784.2	TSS1500										2.023581708	0.88501715	7.682689741
668	chr6	138466866	+	cg26335467	87699279	1641940	TACAATTTTATCTTAAAACTAAATAATAAATTCAAAAACCAAACAAAACA	TACGATTTTATCTTAAAACTAAATAATAAATTCGAAAACCAAACAAAACG	I	A	Red	NA	NA	NA	NA	NA	NA		OpenSea	CCTCTGACTTCTATACCCAGGCACAGGTCAGAGCCATTTAAGATTGAGAGAGGTGAAGTT[CG]TTCTGTTTGGTTCTCGAATCCACTATTTAGTTCCAAGACAAAATCGCATTTCTCTCAACC	CGTTCTGTTTGGTTCTCGAATCCACTATTTAGTTCCAAGACAAAATCGCA																	chr6:138466565-138466890	3								1.170250782	0.455347405	7.682244954
669	chr14	55841074	-	cg05715353	97641476		CCAACTCCTAAACTCAAATAATCTAACTACTTACATTTCTTATATAAACC		II			NA	NA	NA	NA	NA	NA		OpenSea	CACTGCAGCCTCCAACTCCTGAGCTCAAGTGATCTGACTACTTACATTTCTTGTGTGAGC[CG]CATGTTTTAATCTTTTGTCTATTTTTCTAATAGGTTGTTGGTCTTTCCTGTACTGATTTG	CGGCTCACACAAGAAATGTAAGTAGTCAGATCACTTGAGCTCAGGAGTTG	ATG14	NM_014924	Body		chr14:55841053-55841053				14:55841013-55841351	Gene_Associated_Cell_type_specific				ATG14	ENST00000558189.1	3'UTR										1.380992031	0.823087396	7.681631058
670	chr8	66676123	+	cg00678354	95667595	95797992	TAAATATCTTCCTTAACTCAATAACATAAATTAAAAAATTAACCAATACA	TAAATATCTTCCTTAACTCGATAACATAAATTAAAAAATTAACCGATACG	I	T	Red	rs7015148	0.033436	NA	NA	NA	NA		OpenSea	TTGCCAAAGCACAAGTAAAATTAAACTACCATTAAACTGTATTAAGATTAAGGTCCAATA[CG]TATCGGTCAATTTCCTAATTTATGCTATCGAGTTAAGGAAGATATTTAGAAGACAGAACA	CGTATCGGTCAATTTCCTAATTTATGCTATCGAGTTAAGGAAGATATTTA	PDE7A;PDE7A	NM_002603;NM_001242318	Body;Body								PDE7A	ENST00000518667.1	3'UTR	MTFR1;PDE7A;PDE7A;PDE7A	ENST00000521247.2;ENST00000518667.1;ENST00000519231.1;ENST00000519626.1	3'UTR;3'UTR;3'UTR;3'UTR			chr8:66676005-66676226	4						1.5890565	1.199139687	7.681506649
671	chr7	110879415	-	cg02729030	82606152		AACCAACATTCCATCTCCTAAACCCTAATTTCAACAAAATCTATTCAAAC		II			NA	NA	NA	NA	NA	NA		OpenSea	CAAGCCTCAAAAGCCAGCATTCCATCTCCTAGGCCCTAATTTCAACAAAGTCTATTCAAA[CG]AATTAACAACAAACCATTGTTAATTTTCACAAACTTTCGATAAAATTTGAATTTAATGCT	CGTTTGAATAGACTTTGTTGAAATTAGGGCCTAGGAGATGGAATGCTGGC	IMMP2L	NM_032549	Body				TRUE				IMMP2L	ENST00000489381.1	3'UTR	IMMP2L	ENST00000489381.1	3'UTR			chr7:110879350-110880123	6	chr7:110878879-110880444	3		TRUE		-1.332787718	2.073356627	-7.680000814
672	chr6	1578324	+	cg10378538	39601258	43638824	CCAACAAAAAAATACAAAAAACAAAACAACAAACCTTCTCCCCAAAAACA	CCAACAAAAAAATACAAAAAACAAAACGACAAACCTTCTCCCCGAAAACG	I	C	Grn	NA	NA	NA	NA	NA	NA		OpenSea	AAACTGCAAGGAAAAGCCAGTGAGACGCAGGAGGGGTGAGAGGGACTGCGCGGCAGCCGG[CG]CTCTCGGGGAGAAGGCCTGCCGCTCTGCTTTCTGCATTTCTTTGCTGGAATTTATTGCTC	CCAGCAAAGAAATGCAGAAAGCAGAGCGGCAGGCCTTCTCCCCGAGAGCG								6:1523288-1523346											chr6:1577063-1578344	6				TRUE		1.349584978	0.77830841	7.679263847
673	chr2	214010183	+	cg06826683	15647981		AATTTTTTATATACATCTAACCTATCAAATCACTTATATCTAAAATCACC		II			rs41437644	0.054927	NA	NA	NA	NA		OpenSea	ATAAATAAGTTCTTTTCATTAAACAAAGTCAACAATGCATGTAAAGGGATTTAGGAAAAC[CG]GTGATCTCAGACACAAGTGATTTGACAGGCCAGATGCACACAAAAAATTATTCCAAGTCA	CGGTGATCTCAGACACAAGTGATTTGACAGGCCAGATGCACACAAAAAAT	IKZF2;IKZF2	NM_001079526;NM_016260	Body;Body																chr2:214010183-214010968	6						1.708572889	0.738819208	7.677292692
674	chr12	5053381	-	cg08596835	93791178		ATTCACRAAAAATAACCTAACTTTTCTACAACCTAATATTCTAAACTTCC		II			NA	NA	NA	NA	NA	NA		OpenSea	GGTGTTCCCAGGTTCACGGGAAATGACCTGGCTTTTCTGCAGCCTGATGTTCTGGGCTTC[CG]TGCCCTTCTTCCTGCTCTAGTGAAGGGCTGGCCTGCTCCTCTTGGAGGCCTTAATTTTGT	CGGAAGCCCAGAACATCAGGCTGCAGAAAAGCCAGGTCATTTCCCGTGAA																			chr12:5052330-5053493	6	chr12:5052636-5053399	3				-1.290081484	-1.222558644	-7.672950196
675	chr2	150170491	-	cg23453858	84726547		CTAATCCACRAAAATATTTATCTTATACCAAAACCTAATTAAATCTTCCC		II			NA	NA	NA	NA	NA	NA		OpenSea	TTCTTTTGTTTCTGGTCCACGGAGATGTTTATCTTGTACCAGAGCCTAGTTAGATCTTCC[CG]CTTTTTTTTTCTTTTTAAAAAATATTTCATCTGTCATTGCTTTTTGTTCACAGAAGGTGA	CGGGAAGATCTAACTAGGCTCTGGTACAAGATAAACATCTCCGTGGACCA									2:150169782-150170631	Unclassified									chr2:150169947-150170564	6	chr2:150169718-150170714	6				-1.890894997	1.254750831	-7.671221373
676	chr1	45771938	-	cg13675393	29684573		TTCTAAAAAATCTTCTCTATTACTTTTTCTCCCAAATTTAAACTTAATTC		II			NA	NA	NA	NA	NA	NA	chr1:45769213-45769917	S_Shelf	TCAGAGATGCATTCTAAAGGGTCTTCTCTATTGCTTTTTCTCCCAAATTTAAACTTAATT[CG]GTTTGTCTGTGTGCATTTGCGTGAAGAAGTGAACTGTTGTTTTCATACGTTAATGACAGT	TCTAAAGGGTCTTCTCTATTGCTTTTTCTCCCAAATTTAAACTTAATTCG											ZSWIM5	ENST00000464588.1	TSS200	ZSWIM5	ENST00000464588.1	TSS200			chr1:45771910-45772443	6	chr1:45771473-45772507	6				1.733892699	0.906818321	7.670303109
677	chr15	49149387	-	cg09862081	27683216		TCATTACAAACTTTCTATACCTTAAAACAACCAAATCCTTAAATCCCACC		II			NA	NA	NA	NA	NA	NA		OpenSea	GGGTTCAGCTTTCATTGCAGACTTTCTGTGCCTTAGAACAACCAAATCCTTGGGTCCCAC[CG]TGTTCCACTCTAACCACAGTTTAGCTGAAGCCTATCTATTTACATTGCAAACCAACTGAC	CGGTGGGACCCAAGGATTTGGTTGTTCTAAGGCACAGAAAGTCTGCAATG	SHC4	NM_203349	Body														chr15:49149140-49149450	3								-1.984112339	-0.442546337	-7.6696152
678	chr1	3607116	-	cg18873878	74642229	52675575	AAAAACCCTAATAAATTTAATTATAAAACCAACACTAACCAACATCCCCA	AAAAACCCTAATAAATTTAATTATAAAACCGACGCTAACCGACGTCCCCG	I	C	Grn	NA	NA	NA	NA	NA	NA	chr1:3607096-3607553	Island	CAGCATCTCGGAAGGAGCCCTGGTGGGTTTAATTATGGAGCCGGCGCTGACCGGCGTCCC[CG]CCCTCCCCACGCAGCCTCCTTGGTGCGGTCCAACACATCACCGGGCAAGCTGAGGCCTGC	CGGGGACGCCGGTCAGCGCCGGCTCCATAATTAAACCCACCAGGGCTCCT	TP73;TP73;TP73;TP73	NM_005427;NM_001126240;NM_001126241;NM_001126242	Body;TSS200;TSS200;TSS200					1:3596924-3597382			TP73	ENST00000378280.1	TSS200	TP73	ENST00000378280.1	TSS200	chr1:3607065-3607255	3						TRUE		-1.273837282	1.187456507	-7.666599709
679	chr10	33398884	-	cg13126984	36612229		CCAAAATATTCTTATCAAATACAAAAATCCTATAATCTACACAACAATAC		II			NA	NA	NA	NA	NA	NA		OpenSea	TGGTCCTCCCCCCAAGATGTTCTTGTCAGGTGCAAAAATCCTGTGATCTGCACAGCAATG[CG]TGTGAAAACCACATGTTTTGATGCAATACAACTGTCCTTGCACAATTCTTATCCGGAAGC	CGCATTGCTGTGCAGATCACAGGATTTTTGCACCTGACAAGAACATCTTG					chr10:33398773-33398773				10:33398874-33399285	Unclassified_Cell_type_specific	RP11-342D11.3	ENST00000414308.1	3'UTR	RP11-342D11.3	ENST00000414308.1	3'UTR	chr10:33398820-33399110	3								-1.947290765	0.310535583	-7.666187458
680	chr10	120872973	-	cg05003832	61613571		AATCTTAAACTCCTAAAATCAAATAATCCTCTACCTTAACTTTTCAAAAC		II			NA	NA	NA	NA	NA	NA		OpenSea	TTGCCCAGGCTGGTCTTGAACTCCTGGGGTCAAGTGATCCTCTGCCTTGGCTTTTCAAAG[CG]CTGAGATTACAAACGTGAGCCACTGCACCTAGCCCTTTAAAAAAAAAAATGTTGTTACTA	GTCTTGAACTCCTGGGGTCAAGTGATCCTCTGCCTTGGCTTTTCAAAGCG	FAM45A;FAM45B;FAM45A;FAM45A;FAM45A;FAM45A	NR_130122;NR_027141;NM_207009;NM_001303111;NM_001303112;NM_001303113	Body;Body;Body;Body;Body;Body								FAM45A	ENST00000489988.1	TSS1500	FAM45A;FAM45A;FAM45A	ENST00000489988.1;ENST00000487888.1;ENST00000448258.2	TSS1500;5'UTR;5'UTR					chr10:120872660-120874425	6				1.583799555	0.234574438	7.66543694
681	chr18	56529462	-	cg01495729	96720408		ATACAATACTCCCATCACAAAAAACAATAACTTCCTCAATAAAAATTAAC		II			NA	NA	NA	NA	NA	NA	chr18:56530395-56531288	N_Shore	CAATTTACATCATACAGTGCTCCCATCACAGAGAACAATGGCTTCCTCAATGGAAGTTAA[CG]CAGTAGAGAGGTATACTGAGATTTTTTTTTTAACTTTTCAGCACAGTTTGCAAATACTAA	TACAGTGCTCCCATCACAGAGAACAATGGCTTCCTCAATGGAAGTTAACG	ZNF532	NM_018181	TSS1500			RDMR					ZNF532	ENST00000336078.4	TSS1500	ZNF532	ENST00000336078.4	TSS1500			chr18:56525729-56536936	6	chr18:56528903-56536680	6				1.557584653	1.519629461	7.664660727
682	chr6	154558509	+	cg07356123	28711561		ACTATAATCTATCCTATATAAAAAAATCCAAAAATACACCTACCRACCCC		II			NA	NA	NA	NA	NA	NA		OpenSea	GACAAGTACCCAATGTCTTCTAGTCCATTCCCATCTTGTAGCTTAAAATCATCCTTTACA[CG]GGGTCGGTAGGTGTATTTTTGGACTTTCTTACACAGGACAGATCATAGTCACTGAGAAAA	CGGGGTCGGTAGGTGTATTTTTGGACTTTCTTACACAGGACAGATCATAG	IPCEF1;OPRM1;IPCEF1;IPCEF1	NM_001130699;NM_001008503;NM_015553;NM_001130700	Body;Body;Body;Body				TRUE							IPCEF1;OPRM1	ENST00000518162.1;ENST00000524150.1	3'UTR;3'UTR								TRUE		1.788496903	0.393626638	7.664313353
683	chr8	123149468	-	cg07128681	86655955		ATACCAATAACTCCTAAATACATTCACTTATAAATAATTACCCAACAAAC		II			NA	NA	NA	NA	NA	NA		OpenSea	TTTTCCTGTCTATACCAGTAGCTCCTAGATGCATTCACTTGTGAGTAATTGCCCAGCAAA[CG]CGGGAGGCCACAGAAGAATGGAGTTGATGAAATGAGAACATCACAGGGAGGAGGAAGTCA	TACCAGTAGCTCCTAGATGCATTCACTTGTGAGTAATTGCCCAGCAAACG					chr8:123149448-123149448												chr8:123149380-123149990	3								-1.427358552	1.259212822	-7.664200675
684	chr15	59982854	-	cg07380814	6705530	22754211	ACTTTAAAAAACCAAATCAATAAATCACCAAACCTCAAAACAACATAACA	ACTTTAAAAAACCGAATCGATAAATCGCCAAACCTCAAAACAACATAACG	I	A	Red	NA	NA	NA	NA	NA	NA	chr15:59981234-59981795	S_Shore	TGTAATCCCAGCACTTTGAGAGGCCGAGTCGGTAGATCGCCAGACCTCAGGGCAACATGG[CG]AGACCCCATCTCTTAAAAAAAAAAAAAAAAAAAGAGACAGAGAAAGAAAGAAAGAAAAAG	CGCCATGTTGCCCTGAGGTCTGGCGATCTACCGACTCGGCCTCTCAAAGT	BNIP2	NM_004330	TSS1500								BNIP2	ENST00000267859.3	TSS1500	BNIP2;BNIP2;BNIP2;BNIP2	ENST00000267859.3;ENST00000477543.1;ENST00000417312.1;ENST00000560458.1	TSS1500;TSS1500;TSS1500;TSS1500								TRUE		1.607616858	1.701662617	7.662401386
685	chr2	159854313	+	cg23836322	45807146	78671574	AAAACTAAAACCTAACTAATAAACAAAAAAATATCTACAAACATTACTCA	AAAACTAAAACCTAACTAATAAACGAAAAAATATCTACAAACATTACTCG	I	A	Red	NA	NA	NA	NA	NA	NA		OpenSea	AAATATACCTGCACATAACTGTATACTGGGAGAAGAGACATCTTCCTTATAGAAGAATTT[CG]AGTAATGTTTGCAGATACCTCCCCGTTCACTAGCTAGGCCTTAGCCCTCCCTACACCTTG	CGAGTAATGTTTGCAGATACCTCCCCGTTCACTAGCTAGGCCTTAGCCCT	TANC1;TANC1	NM_001145909;NM_033394	5'UTR;5'UTR				TRUE				TANC1;TANC1	ENST00000454300.1;ENST00000263635.6	5'UTR;5'UTR	TANC1;TANC1	ENST00000454300.1;ENST00000263635.6	5'UTR;5'UTR								TRUE		1.481898963	1.549750508	7.660197998
686	chr1	167508151	+	cg23010288	4786424		TCTTATATTATTCAAAACTTAACTTTCATTTCCTAACTCCTCTTTCTACC		II			NA	NA	NA	NA	NA	NA		OpenSea	CCAGCTAGGAAGGACACATCCTCTTGGTGGTAAGATTGCTGGCTGCAATGAAAACTAACA[CG]GCAGAAAGAGGAGCCAGGAAATGAAAGCCAAGTTCTGAATAATATAAGATCAATGAACTC	CGGCAGAAAGAGGAGCCAGGAAATGAAAGCCAAGTTCTGAATAATATAAG											CREG1	ENST00000466652.1	3'UTR	CREG1	ENST00000466652.1	3'UTR	chr1:167507845-167508175	3								-1.165873177	0.657938138	-7.659300119
687	chr4	165960043	-	cg20339956	78670438		AAAAAAACAAATCACATAAAATCAAAAATCTAAAACCAACATAAAACCCC		II			NA	NA	NA	NA	NA	NA		OpenSea	TGGGGAGGCCAAGGAGGGCAGATCACATGAGGTCAGGAGTCTGAGGCCAGCATGAAACCC[CG]TCTCTACCAAAACTATGAAAATTAGCCAGGCGTGGTGGTAGGCGCCTTAATCCCAGCTTC	CGGGGTTTCATGCTGGCCTCAGACTCCTGACCTCATGTGATCTGCCCTCC	TRIM60;TRIM60	NM_152620;NM_001258025	5'UTR;5'UTR								TRIM60;TRIM60	ENST00000341062.5;ENST00000512596.1	TSS1500;5'UTR	TRIM60;TRIM60;TRIM60	ENST00000341062.5;ENST00000512596.1;ENST00000507119.1	TSS1500;5'UTR;5'UTR										1.560736727	1.005972553	7.659167667
688	chr6	75853504	+	cg00419071	80669924		ATATTAAACTCATCTTCATTCTTCACTCTATAACTATTTTTTTCTATCAC		II			NA	NA	NA	NA	NA	NA		OpenSea	TTATCAGATATTTAACTCAAGACAGAAAACAAAATCAATAGAGTTATGCACCCTCAAGAA[CG]TGACAGAAAAAAATAGTTACAGAGTGAAGAATGAAGATGAGCCCAACATTAAGCATCCAA	CGTGACAGAAAAAAATAGTTACAGAGTGAAGAATGAAGATGAGCCCAACA	COL12A1;COL12A1	NM_004370;NM_080645	Body;Body		chr6:75853490-75853490		TRUE							COL12A1	ENST00000474564.1	3'UTR										1.757120793	0.718451781	7.658885252
689	chr11	35638398	-	cg11741201	57765173		ACCTCTACTCAACCATAAACATAAAAATATCTACTTTATCACCCTAAAAC		II			NA	NA	NA	NA	NA	NA	chr11:35639629-35641485	N_Shore	GGTTTTTTGATGCCTCTGCTCAGCCATAAACATAAGAGTGTCTGCTTTATCACCCTGGAA[CG]CTCTATCACCCTAGAACGTTTTTTCTTTGGAGAATAAAACATAATCAGTGCCAACTGATG	CCTCTGCTCAGCCATAAACATAAGAGTGTCTGCTTTATCACCCTGGAACG	FJX1	NM_014344	TSS1500						11:35637479-35638600	Unclassified_Cell_type_specific	FJX1	ENST00000317811.4	TSS1500	FJX1	ENST00000317811.4	TSS1500	chr11:35637760-35638735	3						TRUE		-1.370615433	-1.251379111	-7.65728783
690	chr1	171458235	-	cg14626628	84804368		TCCTCTACTAAACTATTTCCATATCCTCATCACCTTATATAATAATTAAC		II			NA	NA	NA	NA	NA	NA	chr1:171454517-171455239	S_Shelf	CTAGTTTGTTTTCCTCTACTAGACTGTTTCCATGTCCTCATCACCTTGTATGGTGGTTGG[CG]TATACCTAGAGTTTATATGTTATTGAATGAATGAGGGTGAGAAACACAAAAGAATAGACC	CGCCAACCACCATACAAGGTGATGAGGACATGGAAACAGTCTAGTAGAGG	PRRC2C	NM_015172	5'UTR								PRRC2C;PRRC2C;PRRC2C;PRRC2C	ENST00000392078.3;ENST00000367742.3;ENST00000476522.1;ENST00000338920.4	5'UTR;5'UTR;5'UTR;5'UTR	PRRC2C;PRRC2C;PRRC2C;PRRC2C;PRRC2C	ENST00000392078.3;ENST00000367742.3;ENST00000476522.1;ENST00000338920.4;ENST00000467601.1	5'UTR;5'UTR;5'UTR;5'UTR;5'UTR					chr1:171457256-171458351	3				1.861433666	0.74527638	7.657092726
691	chr12	122990019	-	cg00357988	76613360		AATACAACACCCATACAAACTAAAATACTAACTATTTAATAAACAAAAAC		II			NA	NA	NA	NA	NA	NA		OpenSea	AAATTAAAGTCAATGCAACACCCATGCAAGCTAGAGTGCTAGCTGTTTGGTGAACAAGGA[CG]TGACATCAGAACAAGAAGTCTATAAGTCCCAAACTTTACAAGTGTGATCATTTTCAAACT	CGTCCTTGTTCACCAAACAGCTAGCACTCTAGCTTGCATGGGTGTTGCAT	RSRC2;RSRC2;RSRC2	NM_023012;NM_198261;NM_198262	3'UTR;3'UTR;3'UTR								RSRC2;RSRC2;RSRC2	ENST00000331738.6;ENST00000354654.2;ENST00000392442.2	3'UTR;3'UTR;3'UTR	RSRC2;RSRC2;RSRC2;RSRC2;RSRC2;RSRC2	ENST00000331738.6;ENST00000354654.2;ENST00000525332.2;ENST00000433877.2;ENST00000527173.2;ENST00000392442.2	3'UTR;3'UTR;3'UTR;3'UTR;3'UTR;3'UTR					chr12:122984153-122995622	6		TRUE		-1.656243434	-0.302455469	-7.654939555
692	chr14	67736448	+	cg17327331	84618449		TATACAAACTAAAAAAACCTTTTCTACTATCCTTTTAATTTCTCTTCTCC		II			NA	NA	NA	NA	NA	NA		OpenSea	GATCAATTGTCTCATTTTTCTTTTTTATAGAATAAGAAAGCCTTGAGTTTTGTGAAAAAC[CG]GAGAAGAGAAACTAAAAGGACAGTAGAAAAGGCTTTTCCAGTTTGCATAATGTAAGTTCT	CGGAGAAGAGAAACTAAAAGGACAGTAGAAAAGGCTTTTCCAGTTTGCAT	MPP5	NM_022474	5'UTR				TRUE				MPP5;MPP5;MPP5;MPP5	ENST00000261681.4;ENST00000554911.1;ENST00000556345.1;ENST00000555925.1	5'UTR;5'UTR;5'UTR;5'UTR	MPP5;MPP5;MPP5;MPP5;MPP5;MPP5;MPP5	ENST00000261681.4;ENST00000554911.1;ENST00000556345.1;ENST00000555925.1;ENST00000554208.1;ENST00000557783.1;ENST00000557237.1	5'UTR;5'UTR;5'UTR;5'UTR;5'UTR;5'UTR;5'UTR	chr14:67736440-67736675	3						TRUE		-1.469574494	0.340706287	-7.653383739
693	chr4	73188012	-	cg23004130	59643256		AATAAAATACAAACACATAAATTTTTCCTATTTCCTAAATATACAACTTC		II			NA	NA	NA	NA	NA	NA		OpenSea	GTTAACTGTATAATGAAATGCAAACACATGGATTTTTCCTATTTCCTAAATGTACAACTT[CG]TTAATATTTCATAATCAGGAGGATTAACTATGGGAGAGAGATGTGTAATTTTAAACATCA	CGAAGTTGTACATTTAGGAAATAGGAAAAATCCATGTGTTTGCATTTCAT	ADAMTS3	NM_014243	Body								RP11-373J21.1	ENST00000503918.1	TSS1500	RP11-373J21.1	ENST00000503918.1	TSS1500										1.610561536	0.339859392	7.653121477
694	chr12	117418384	-	cg24016523	82643270		TTTCACAAATTCACAATATCAAAAACCAAATCCATTTCATTACTAAATCC		II			NA	NA	NA	NA	NA	NA		OpenSea	CAGTCTTGCCATTTCACAAGTTCACAGTGTCAGGAGCCAAATCCATTTCATTGCTAGGTC[CG]CAGTATGATAACACTTGACCTTTCAAATGAATTTATATCAGATTTAAAAAAAAATACCTA	CGGACCTAGCAATGAAATGGATTTGGCTCCTGACACTGTGAACTTGTGAA	LOC100506551;FBXW8;FBXW8	NR_103809;NM_012174;NM_153348	Body;Body;Body								FBXW8;RP11-231I16.1	ENST00000551773.1;ENST00000548738.1	5'UTR;3'UTR	FBXW8;RP11-231I16.1	ENST00000551773.1;ENST00000548738.1	5'UTR;3'UTR					chr12:117417331-117418413	4				-1.632401459	1.344762543	-7.653031763
695	chr13	78292692	-	cg12592874	93644309		ACATTCCCCAACCATCTTATATAACTAATAAATTACTCTAATAAATAAAC		II			NA	NA	NA	NA	NA	NA		OpenSea	TGAAGAATAGTACATTCCCCAACCATCTTGTATAACTGATAAATTACTCTAATAGGTGAA[CG]TTTTGTCTAGAACAGTGAAAGTATGAATAATGAAGTATGTTATTTCAAGAATATGTGCTT	CGTTCACCTATTAGAGTAATTTATCAGTTATACAAGATGGTTGGGGAATG	SLAIN1;SLAIN1	NM_001242868;NM_001040153	Body;Body								SLAIN1;SLAIN1	ENST00000267219.8;ENST00000418532.1	TSS1500;5'UTR	SLAIN1;SLAIN1;SLAIN1;SLAIN1;SLAIN1	ENST00000267219.8;ENST00000422114.1;ENST00000418532.1;ENST00000446759.1;ENST00000377236.1	TSS1500;5'UTR;5'UTR;5'UTR;5'UTR										1.514064925	0.522253436	7.651287762
696	chr4	69178604	+	cg13140804	96606878		AACTATCCAATTCTCCCAATAATAACCAACTATAACATAAAAATAAAACC		II			NA	NA	NA	NA	NA	NA		OpenSea	ACTCCAGGTGTAACTCAAGAAAAAATTCAAAAAAATTATTTCATAAACTGTTTTCTTGAG[CG]GCTCTATTTCTATGTTATAGTTGGTTACCACTGGGAGAACTGGACAGTTAACTTAAAATA	CGGCTCTATTTCTATGTTATAGTTGGTTACCACTGGGAGAACTGGACAGT	YTHDC1;YTHDC1	NM_133370;NM_001031732	3'UTR;3'UTR								YTHDC1	ENST00000344157.4	3'UTR	YTHDC1	ENST00000344157.4	3'UTR					chr4:69174445-69179982	6				1.770487853	0.193477851	7.647701609
697	chr14	67819734	-	cg15733810	33758290		ATCAAATTTTTTCTTCAAAAAATTTCRACCTATCTATACTCCCTTTAAAC		II			NA	NA	NA	NA	NA	NA		OpenSea	AGAGTTAAGGCATCAGATTTTTTCTTCAGGAGGTTTCGACCTGTCTGTGCTCCCTTTAAA[CG]AGCCTTCATGATGGTCTGTGCCCTATATAAACATAAACAAAGTTAAGACATCTATTCTCA	TCAGATTTTTTCTTCAGGAGGTTTCGACCTGTCTGTGCTCCCTTTAAACG	ATP6V1D	NM_015994	Body								ATP6V1D	ENST00000555431.1	5'UTR	ATP6V1D;ATP6V1D;ATP6V1D;ATP6V1D	ENST00000555335.1;ENST00000555431.1;ENST00000557244.1;ENST00000555723.1	3'UTR;5'UTR;3'UTR;TSS200										1.842242939	0.656081127	7.64749204
698	chr3	141104391	-	cg06820102	88603482		TACTATTTTCCTCTTTAAAAACCTAATAACACTAATTTTACAACAAAACC		II			NA	NA	NA	NA	NA	NA		OpenSea	CTAGCAAGCTATGCTGTTTTCCTCTTTGGGGACCTGGTGACACTGGTTTTGCAGCAAAAC[CG]TATTTGCTTATTAGGCATTTCTTAAAAATCCTGAATAAGCAGCTCTTTCAACAGTTTTTG	CGGTTTTGCTGCAAAACCAGTGTCACCAGGTCCCCAAAGAGGAAAACAGC	ZBTB38	NM_001080412	5'UTR								ZBTB38	ENST00000512327.1	TSS1500	ZBTB38;ZBTB38;ZBTB38;ZBTB38;ZBTB38;ZBTB38;ZBTB38;ZBTB38;ZBTB38;ZBTB38	ENST00000512327.1;ENST00000513249.1;ENST00000503809.1;ENST00000513258.1;ENST00000506623.1;ENST00000509842.1;ENST00000513619.1;ENST00000512276.1;ENST00000507657.1;ENST00000507722.1	TSS1500;TSS1500;TSS1500;TSS1500;TSS1500;5'UTR;5'UTR;5'UTR;5'UTR;5'UTR	chr3:141104360-141104610	3								1.843276684	0.099298002	7.646029575
699	chr8	140116347	+	cg18632612	16675988		CCTTATAATCATATAAATTAATTCCCTTTAATAAACTCACTCTCATATAC		II			NA	NA	NA	NA	NA	NA		OpenSea	TGGACATAGGATGAGAGGCTGTATTAGGATTCTCTACAAGGAGAGAACTAATAGAATATA[CG]TATATGAGAGTGAGTTCATTAAAGGGAACTAACTCACATGATCACAAGGTAAAGTTCACA	CGTATATGAGAGTGAGTTCATTAAAGGGAACTAACTCACATGATCACAAG											RP11-324F11.1	ENST00000519306.1	TSS1500	RP11-324F11.1	ENST00000519306.1	TSS1500										-1.962289402	0.348472087	-7.644255027
700	chr5	58266458	-	cg10921743	42785987		AAAATAATAAATACTTTCTACTATATAAACTAACATCAACCCACCTTTAC		II			rs10071088	0.16744	NA	NA	NA	NA		OpenSea	ACAAATCTTAGAGGATAGTGAATGCTTTCTGCTATGTAAACTGACATCAACCCACCTTTG[CG]TTTAAATAGATGGGTTTACATATATGTAAGGACATTTGGTTTATCTTAGTGGAAGAAAAA	CGCAAAGGTGGGTTGATGTCAGTTTACATAGCAGAAAGCATTCACTATCC	PDE4D;PDE4D;PDE4D;PDE4D;PDE4D;PDE4D;PDE4D;PDE4D;PDE4D	NM_006203;NM_001165899;NM_001104631;NM_001197223;NM_001197222;NM_001197221;NM_001197220;NM_001197219;NM_001197218	3'UTR;3'UTR;3'UTR;3'UTR;3'UTR;3'UTR;3'UTR;3'UTR;3'UTR								PDE4D;PDE4D	ENST00000340635.6;ENST00000356665.6	3'UTR;3'UTR	PDE4D;PDE4D	ENST00000340635.6;ENST00000356665.6	3'UTR;3'UTR					chr5:58263434-58273940	6				1.81607424	0.616967563	7.639057529
701	chr11	98545883	-	cg13539617	18656165		CATATATTCATCRACCACTTAAATACCATTTTTTTAAAAAATATCTATTC		II			NA	NA	NA	NA	NA	NA		OpenSea	AGCATTTTATTCATATGTTCATCGGCCACTTGAATGCCATTTTTTTGAGAAGTGTCTGTT[CG]TGTCCTTTGCCCATTTTTTAATGGGGTTATTTGAGTTGCTCGTTGATTTGTTTAAGTTTC	ATATGTTCATCGGCCACTTGAATGCCATTTTTTTGAGAAGTGTCTGTTCG											RP11-115E19.1	ENST00000532109.1	TSS1500	RP11-115E19.1	ENST00000532109.1	TSS1500										1.899748106	0.485876815	7.638064067
702	chr6	73247385	-	cg03551051	89634945	15670843	AAAAACTAAAAAATCCAAAATCAATATATCAACAAATTTAATATCCAACA	AAAAACTAAAAAATCCAAAATCAATATATCAACAAATTTAATATCCGACG	I	A	Red	NA	NA	NA	NA	NA	NA		OpenSea	TCTCATAGTTCTGGAGGCTAGGAAGTCCAAGATCAATGTATCAGCAAGTTTGATATCCGG[CG]AGAAACCCAGACTCTCCTTCCAAGATTGTGCCTTCTTGCCGCATCCTCTGAAGAGGCCAA	CGCCGGATATCAAACTTGCTGATACATTGATCTTGGACTTCCTAGCCTCC											AL445568.1	ENST00000411011.1	TSS1500	AL445568.1	ENST00000411011.1	TSS1500										1.43887249	0.98332575	7.63691241
703	chr11	3458776	-	cg26072468	23720161		TTAAATCTCTTCTTCACRATAATCACCCCATAATCTAATATAATAATAAC		II			rs148838120	0.0252	NA	NA	NA	NA		OpenSea	TCTTGTTGACGTTGGGTCTCTTCTTCACGGTGGTCACCCCATGGTCTGATGTGATGATGA[CG]CTGAGGTGCTCTGCAGGCTGTGCTTCTCAGTGGCTCCCACCAGATACACGATGGTCCTGC	TGGGTCTCTTCTTCACGGTGGTCACCCCATGGTCTGATGTGATGATGACG																	chr11:3458700-3458970	3								-1.640688597	-1.501329408	-7.633399193
704	chr11	72470381	-	cg21378582	90734336		TCAATAACRTTACTATCCCATTTCTTACRATACTCAATATCRTATAAAAC		II			NA	NA	NA	NA	NA	NA		OpenSea	TGTCAAAAGTCTCAATGACGTTGCTGTCCCATTTCTTGCGGTACTCAATGTCGTGTAGGA[CG]TCGTAGAGTGTCTCGGCTGGCACATCACAGCACTCCATCCGGCACTGCAGACAAGATATA	CGTCCTACACGACATTGAGTACCGCAAGAAATGGGACAGCAACGTCATTG	STARD10	NM_006645	Body				TRUE				STARD10-AS1;ARAP1;STARD10	ENST00000538111.1;ENST00000359373.5;ENST00000538437.1	5'UTR;5'UTR;3'UTR	STARD10;STARD10;STARD10;STARD10;STARD10-AS1;ARAP1;STARD10;STARD10	ENST00000400925.2;ENST00000543089.1;ENST00000544767.1;ENST00000537351.1;ENST00000538111.1;ENST00000359373.5;ENST00000538437.1;ENST00000535267.1	TSS1500;TSS1500;1stExon;TSS200;5'UTR;5'UTR;3'UTR;3'UTR	chr11:72470100-72470395	3								-2.116191352	-1.528366806	-7.633068914
705	chr2	114748386	-	cg11620038	29797958		TATCCATATACTACACTTATTTATACTAAATTCTTAATATTTACTTACTC		II			NA	NA	NA	NA	NA	NA		OpenSea	TATTTTTCTGTTATCCATATGCTGCACTTATTTGTGCTAAGTTCTTAGTATTTACTTGCT[CG]CTTGTTCAATGTTCTGTCTTAAGGTACTGAATTTTTCTTAAATATTTTCGTTGGAAGATT	ATCCATATGCTGCACTTATTTGTGCTAAGTTCTTAGTATTTACTTGCTCG	LINC01191	NR_034128	Body								AC110769.1;AC010982.1	ENST00000401165.1;ENST00000412690.1	TSS1500;5'UTR	AC110769.1;AC010982.1	ENST00000401165.1;ENST00000412690.1	TSS1500;5'UTR										1.478979605	0.527336476	7.632287324
706	chr1	215775447	+	cg03383178	14653288		TAAAAAATCATAATACAATTCAATTACAAAAAAATCATTATCTTTCATTC		II			NA	NA	NA	NA	NA	NA		OpenSea	GCTATTTATTTTAATGCTGTTTAAAATTTTTATGTTTTAGATATGCAGAAGTTCCCCTTG[CG]AATGAAAGATAATGATCTTCTTGTAACTGAACTGTATCATGATCCTTCAAATGATGCTAT	GAAGGATCATGATACAGTTCAGTTACAAGAAGATCATTATCTTTCATTCG	KCTD3	NM_016121	Body								KCTD3	ENST00000366946.1	5'UTR	KCTD3;KCTD3	ENST00000452413.1;ENST00000366946.1	TSS200;5'UTR										1.780984429	0.910137891	7.63061738
707	chr20	4004414	-	cg09210005	2727910		ACAATTCRACRATCCAATAAATCTATCTCTTACTTCAACAATATTTAAAC		II			NA	NA	NA	NA	NA	NA		OpenSea	AGAGGTGATAGGCAGTTCGGCGGTCCAGTGGGTCTGTCTCTTGCTTCAACAGTGTTTGGA[CG]GAACAGATCCGGGGACGGTCTTCCAGCCTCCGACCGCCCTCCAATTTCCTCTCCACTTGC	CAGTTCGGCGGTCCAGTGGGTCTGTCTCTTGCTTCAACAGTGTTTGGACG								20:3952414-3952757			FTLP3	ENST00000544072.1	TSS200	FTLP3	ENST00000544072.1	TSS200										1.462361363	-0.137026627	7.630339763
708	chr18	1907630	+	cg13818168	51806854		TTCAATCTAACTCATACATTAAAATTTACTAAACCTATACCCTAAAAAAC		II			rs16942251	0.021906	NA	NA	NA	NA		OpenSea	TCTTTTGATTCTAGTTGCAATGGATGTAGATAGATACAAGGTAATTGAATTTCACAATTA[CG]TCCTTTAGGGCACAGGCCTAGTAAATCTCAATGTATGAGTCAGACTGAAAATCATTTTCT	CGTCCTTTAGGGCACAGGCCTAGTAAATCTCAATGTATGAGTCAGACTGA																					chr18:1906244-1908076	3				1.637918287	0.439686708	7.628295321
709	chr1	16302949	+	cg26643347	53789853		AACACAACTAAAATCTACAACTTTAAAACCACAAATAAATTCATATCTCC		II			rs698893	0.344902	NA	NA	NA	NA	chr1:16301902-16302672	S_Shore	AAAACAGACTCAAAAAGTGTAAATCAATGTCCATGGTCACATATCTTGTAAGTGGTGGAC[CG]GAGATATGAATCTACTTGTGGCTTCAAAGCTGCAGATCCCAGTTGTGTTTTTCTACCTTC	ACACAACTGGGATCTGCAGCTTTGAAGCCACAAGTAGATTCATATCTCCG	ZBTB17;ZBTB17;ZBTB17;ZBTB17	NM_001287604;NM_001287603;NM_001242884;NM_003443	TSS1500;TSS1500;TSS1500;TSS1500						1:16301501-16303499	Promoter_Associated	ZBTB17;ZBTB17;ZBTB17;ZBTB17;ZBTB17	ENST00000537142.1;ENST00000448462.2;ENST00000479282.1;ENST00000375743.4;ENST00000375733.2	TSS1500;TSS1500;TSS1500;TSS1500;TSS1500	ZBTB17;ZBTB17;ZBTB17;ZBTB17;ZBTB17	ENST00000537142.1;ENST00000448462.2;ENST00000479282.1;ENST00000375743.4;ENST00000375733.2	TSS1500;TSS1500;TSS1500;TSS1500;TSS1500					chr1:16300816-16303138	6				-1.025861855	0.9188654	-7.627880677
710	chr10	129058785	-	cg23527194	35649531		TATTATCCTAAACCTTCTAATCAAAAATTCCAATACTATAAAACCAAATC		II			NA	NA	NA	NA	NA	NA		OpenSea	TTTACATAAAATGTTATCCTGAACCTTCTAATCAAGGATTCCAGTACTGTGAGGCCAGGT[CG]TTGAGCAGTGTTTCCTCCATGGGAGCTTCCTGCAGAGAAGTGATGTGTGCCTGTGTGTGT	CGACCTGGCCTCACAGTACTGGAATCCTTGATTAGAAGGTTCAGGATAAC	DOCK1;DOCK1	NM_001290223;NM_001380	Body;Body								DOCK1	ENST00000484400.1	5'UTR	DOCK1;DOCK1	ENST00000464466.1;ENST00000484400.1	5'UTR;5'UTR					chr10:129058766-129060636	6				1.574623666	0.663358618	7.627605366
711	chr6	524022	-	cg07955367	97645189		ACTAAAACATTACAATATATCTAAATACTTCCACCAAAACTAAAAAAACC		II			NA	NA	NA	NA	NA	NA	chr6:519079-521338	S_Shelf	TGCAGAGCTGAACTAAGACATTACAATATATCTAGATGCTTCCACCAAAACTGAAAAAGC[CG]CAAAGGGAGGAGAACTTGAAGTTTGATTATGTTAAACAGAGGGGGTAGCTCTGCTTATGG	CGGCTTTTTCAGTTTTGGTGGAAGCATCTAGATATATTGTAATGTCTTAG	EXOC2;EXOC2	NR_073064;NM_018303	Body;Body								RP1-20B11.2	ENST00000430842.1	TSS200	RP1-20B11.2	ENST00000430842.1	TSS200										1.800591737	0.713274465	7.624542827
712	chr15	80263923	-	cg17953164	56678857		CAATTCCATTCATAAATATACACCCAACAAATACTCAAATACTTACATAC		II			NA	NA	NA	NA	NA	NA		OpenSea	AAAAGACCCAGCAATTCCATTCATAGGTATACACCCAACAGATACTCAAATACTTACATA[CG]AATGTACATGGCAGCACTATTCACAATAGCCAAGATGTGGACACAACTCAAATGTTCATC	AATTCCATTCATAGGTATACACCCAACAGATACTCAAATACTTACATACG	BCL2A1;BCL2A1	NM_004049;NM_001114735	TSS1500;TSS1500								BCL2A1;BCL2A1	ENST00000335661.6;ENST00000267953.3	TSS1500;TSS200	BCL2A1;BCL2A1	ENST00000335661.6;ENST00000267953.3	TSS1500;TSS200			chr15:80262625-80264176	6	chr15:80262059-80264159	6				-1.231629887	0.879981126	-7.624021175
713	chr4	102185570	+	cg03930263	68621552		TAACTTTCTTTTTCTTACCCTATCTTAAAATACTAATTTTTCCTACCTTC		II			NA	NA	NA	NA	NA	NA		OpenSea	AATTGAGTCTTTTTTTAATCTTTAGTTTAATATGAAAACTGAAATGACTTCTAAGGCATA[CG]AAGGCAGGAAAAATCAGCACCTTAAGACAGGGCAAGAAAAAGAAAGTTAACAAAAAGAAA	CGAAGGCAGGAAAAATCAGCACCTTAAGACAGGGCAAGAAAAAGAAAGTT	PPP3CA;PPP3CA;PPP3CA	NM_001130691;NM_000944;NM_001130692	Body;Body;Body								PPP3CA	ENST00000507176.1	5'UTR	PPP3CA;PPP3CA;PPP3CA	ENST00000507176.1;ENST00000525819.1;ENST00000529324.1	5'UTR;5'UTR;5'UTR					chr4:102185370-102187313	6				1.594933903	0.716048942	7.623846046
714	chr7	126105476	-	cg27393597	36751151		ATCCCTACTAAAATTTTAATTAAAATTACATTAATATATAACTCAATCTC		II			NA	NA	NA	NA	NA	NA		OpenSea	CACACACACACATCCCTACTGGGATTTTGATTAGGATTGCATTAATGTATAGCTCAATCT[CG]GTATTTGATATCTTTATAAAATTGAATCTTCTGATCCATGAATTTTTATATACTTCCATT	TCCCTACTGGGATTTTGATTAGGATTGCATTAATGTATAGCTCAATCTCG	GRM8;GRM8;GRM8	NR_028041;NM_000845;NM_001127323	Body;Body;Body											GRM8;GRM8	ENST00000489939.1;ENST00000341617.3	TSS200;3'UTR										1.473364329	0.469707136	7.622910976
715	chr20	13759430	-	cg03358378	16687110		AAAATATTTATTCATTCAATAAATATCTACAACCRAACACAACTACTCAC		II			rs77453371	0.018679	NA	NA	NA	NA		OpenSea	CAACTGCATTCAGAGTATTTATTCATTCAATAAGTATCTGCAGCCGAGCACAGCTGCTCA[CG]CCTGTAATCCCATCATATTAGGAGGCCAAGATGGGAGGATCTTGAGCCCAGGAGTTTGAG	GAGTATTTATTCATTCAATAAGTATCTGCAGCCGAGCACAGCTGCTCACG	ESF1;ESF1	NM_016649;NM_001276380	Body;Body																		chr20:13758489-13759982	4				1.86058844	0.249734541	7.621461978
716	chr13	85653094	+	cg08814544	67638828		AAATTATTTCAAACTACATTTTAATTTCTTCTAATTACCTTTTTCTCCAC		II			NA	NA	NA	NA	NA	NA		OpenSea	ATTCCACCAAGATAATCAGAATCTGGAATATTCAAAACAGTTTTTTTAAAAATACACACA[CG]TGGAGAAAAAGGCAATTAGAAGAAATCAAAATGCAGTTTGAAATAATCTATAGCAAAAGG	CGTGGAGAAAAAGGCAATTAGAAGAAATCAAAATGCAGTTTGAAATAATC	LINC00375	NR_126383	Body								RP11-531P20.1	ENST00000433074.1	TSS200	RP11-531P20.1	ENST00000433074.1	TSS200										2.03266214	0.111518559	7.620523898
717	chr6	13641938	+	cg17323984	41756554		ATATCCTTATCATCTAATTTAACATATAACAAATCAAATAAATACTCAAC		II			NA	NA	NA	NA	NA	NA		OpenSea	TTCTGAACAAAGGACTGAAAAATGCTAGCTTTTGACTAAGATTCCAATTTAACAGAGACT[CG]TTGAGCATTCACTTGATCTGTTATATGTTAAATTAGATGATAAGGATACAAAATGAGTAA	TATCCTTATCATCTAATTTAACATATAACAGATCAAGTGAATGCTCAACG	RANBP9	NM_005493	Body																chr6:13641381-13642248	5						1.858269813	0.489701533	7.617841779
718	chr12	10562701	+	cg08449487	97714168		TCATTCAAAATAAAAAACATTTACCAAAACCTCATACCCTTTTAATAAAC		II			NA	NA	NA	NA	NA	NA		OpenSea	ATTTGTTGGCATATAGAACAACTTTTAATACTAAAATACATTAAGTTAGTGACTTACATT[CG]TTTACTAAAAGGGCATGAGGTCTTGGCAAATGTTTTTTATTCTGAATGATTGAGGAAAAC	CATTCAGAATAAAAAACATTTGCCAAGACCTCATGCCCTTTTAGTAAACG	KLRC4;KLRC4-KLRK1;KLRC4-KLRK1	NM_013431;NM_001199805;NM_001199805	TSS1500;1stExon;5'UTR								RP11-277P12.7;KLRC4	ENST00000539300.1;ENST00000309384.1	TSS1500;TSS1500	RP11-277P12.7;RP11-277P12.7;KLRC4;RP11-277P12.7	ENST00000543812.1;ENST00000539300.1;ENST00000309384.1;ENST00000543812.1	5'UTR;TSS1500;TSS1500;1stExon					chr12:10560564-10566250	6				1.629092096	0.671593254	7.615912974
719	chr7	16308836	+	cg19111086	46672131		CATTCTACATATCCTACTTATTATTTATCCATTTACRCATATCTTTCACC		II			NA	NA	NA	NA	NA	NA		OpenSea	AACTATTTATCTGACTCCTTCCATCTCCACAGCACTGTGTGAGGGATCAGTGATAAGAGA[CG]GTGAAAGACATGCGCAAATGGATAAATAATAAGCAGGATATGTAGAATGACACAACAATT	CGGTGAAAGACATGCGCAAATGGATAAATAATAAGCAGGATATGTAGAAT	ISPD;ISPD;ISPD-AS1;ISPD-AS1	NM_001101426;NM_001101417;NR_038947;NR_038946	Body;Body;Body;Body								AC004741.4;AC004741.3	ENST00000436328.1;ENST00000438573.1	TSS200;5'UTR	AC004741.4;AC004741.3;AC004741.3	ENST00000436328.1;ENST00000438573.1;ENST00000457112.1	TSS200;5'UTR;5'UTR	chr7:16308600-16308895	3								-1.285696882	-1.022266249	-7.615184711
720	chr6	153068021	+	cg08442416	71683566		AATCTAAATAATATAATCRAAAACAACTTCTCCCTTAACTCCAAAACCTC		II			NA	NA	NA	NA	NA	NA		OpenSea	AAATTCTGAGACAAAGGAATAATTTTCTCTAAACTCAGCATCAGTAAGTGGGACAGATAA[CG]AGGTTTTGGAGTTAAGGGAGAAGTTGTCCTCGATCATATCATTTAGATCATTATTTGTTT	CGAGGTTTTGGAGTTAAGGGAGAAGTTGTCCTCGATCATATCATTTAGAT																					chr6:153066930-153068113	6				1.574064061	0.849651885	7.614733219
721	chr13	73675162	-	cg14341057	18741175		ACTATAACCATAATAAATACRAACRAACTAACATACAAAAAATAATCTAC		II			NA	NA	NA	NA	NA	NA		OpenSea	CCAGCTGCTGAACTGTGGCCATGGTGGGTGCGGGCGGGCTGGCATGCAGAGAGTGGTCTG[CG]TCGGCGTGGCAGCGTGCTGTCACAGCTTTTCATTTCTAACAACTAGGTTGAATCTGTGCT	CGCAGACCACTCTCTGCATGCCAGCCCGCCCGCACCCACCATGGCCACAG											FABP5P1	ENST00000420287.1	TSS200	FABP5P1	ENST00000420287.1	TSS200										1.596477913	-0.143775974	7.61212029
[truncated: 13,538 more rows]
[truncated: 7 more columns]
