# Supplementary material for: Age-related differences in monocyte DNA methylation and immune function in healthy Kenyan adults and children
Source: Immun Ageing. 2021 Mar 8;18:11. doi: 10.1186/s12979-021-00223-2 (PMC7938546; doi:10.1186/s12979-021-00223-2)
Supplement: Supplementary file 3 — Additional file 3. DMRs_Kenyan_child_vs_Kenyan_adult.csv. [file 12979_2021_223_MOESM3_ESM.csv]

	seqnames	start	end	width	strand	no.cpgs	minfdr	Stouffer	maxbetafc	meanbetafc	overlapping.promoters
1	chr19	16829666	16830859	1194	*	11	1.41316613532282e-63	1.43073218821123e-14	-0.262337430041948	-0.121585402463419	NWD1-002, NWD1-001, NWD1-006
2	chr22	46449430	46451361	1932	*	17	5.78801766670152e-76	9.41281064271017e-13	-0.186634041461515	-0.0884440263755648	C22orf26-201, FLJ27365-003, C22orf26-001, RP6-109B7.3-001, RP6-109B7.3-003, RP6-109B7.3-002, RP6-109B7.5-001
3	chr8	38830814	38832728	1915	*	15	3.06891398688768e-33	1.98185776709415e-12	-0.198150550475723	-0.10838123133949	HTRA4-001, CTD-2544N14.3-001, PLEKHA2-009
4	chr7	100463206	100465221	2016	*	14	1.38225386634581e-45	1.14195871836892e-11	-0.310905134811512	-0.134917979972471	TRIP6-001, TRIP6-003, TRIP6-009, TRIP6-007, TRIP6-008, TRIP6-004, TRIP6-006
5	chr3	128840098	128842050	1953	*	27	4.64271961688649e-51	1.95404589804117e-11	0.305658641332932	-0.0187131609654517	RAB43-001, RAB43-002, RAB43-004, RAB43-005, RAB43-003, RAB43-006, RAB43-007, RP11-434H6.6-001
6	chr10	114708973	114711932	2960	*	20	3.97029878852512e-50	5.50601359777481e-11	0.100369508154934	-0.0160699893645913	TCF7L2-002, TCF7L2-004, TCF7L2-201, TCF7L2-202, TCF7L2-203, RP11-57H14.2-001, TCF7L2-001, TCF7L2-003, TCF7L2-204, TCF7L2-205, TCF7L2-206, TCF7L2-207, TCF7L2-208, TCF7L2-209
7	chr3	141104391	141107482	3092	*	12	2.74565981886643e-31	7.22931295429153e-11	0.307304678875373	0.141681635795599	ZBTB38-012, ZBTB38-014, ZBTB38-010, ZBTB38-005, ZBTB38-004, ZBTB38-011, ZBTB38-013, ZBTB38-001
8	chr17	7832479	7836318	3840	*	35	9.0674656797668e-148	8.01973302708588e-11	0.393145033762787	0.0589302614093283	TRAPPC1-001, KCNAB3-001, CNTROB-201, CNTROB-001, TRAPPC1-201, CNTROB-002, CNTROB-003, KCNAB3-003, CNTROB-008, CNTROB-009, KCNAB3-002, CNTROB-011, CNTROB-004, TRAPPC1-003, TRAPPC1-006, TRAPPC1-002, RP11-1099M24.7-001, TRAPPC1-005, KCNAB3-004, CNTROB-010, TRAPPC1-004, CNTROB-007
9	chr17	46619555	46624268	4714	*	33	5.18374082353737e-33	1.33490170283741e-10	-0.152288809448995	-0.0468348542840792	HOXB2-001, HOXB-AS1-001, HOXB-AS1-004, HOXB2-003, HOXB-AS1-002, HOXB-AS1-003, HOXB2-002, HOXB2-004
10	chr22	23234716	23237447	2732	*	7	8.98683123065051e-19	1.48319976585163e-10	0.126302524545735	0.0842982586847239	IGLJ1-001, IGLC1-001
11	chr19	13946770	13948274	1505	*	13	3.90549687670478e-34	2.52951744841805e-10	-0.0975932463230748	-0.0240009493180452	MIR27A-201, MIR23A-201, MIR24-2-201, MIR24-2-001
12	chr10	1088372	1088692	321	*	5	1.34231518290365e-29	4.09112741856445e-10	0.263177982765949	0.213639961272983	RNU7-163P-201
13	chr15	33601870	33604133	2264	*	15	1.82870012003624e-31	4.82524576168358e-10	-0.275519984635955	-0.0512709583935514	RYR3-001, RYR3-002, RP11-489D6.2-002, RP11-489D6.2-001
14	chr11	44625337	44627656	2320	*	12	1.8902461477006e-22	5.11380536466258e-10	0.195567880929909	0.0647055626747654	CD82-014, RP11-58K22.4-001, RP11-58K22.5-001
15	chr11	14992845	14995770	2926	*	41	2.56600784693319e-31	1.37021256638276e-09	-0.0972527148176667	-0.0301324507840034	CALCA-001, CALCA-201, CALCA-202, CALCA-003, CALCA-002, CALCA-004, CALCA-005
16	chr11	55762735	55763524	790	*	4	9.64369080161101e-31	1.9841852818389e-09	0.294382254078087	0.22015015901086	OR5F1-001
17	chr4	47982821	47984394	1574	*	8	3.62273344844603e-33	2.45103709970344e-09	0.269089639623389	0.15612818065511	CNGA1-201, CNGA1-001, CNGA1-202
18	chr11	2415019	2415887	869	*	5	1.06321265342737e-22	2.79522666946762e-09	0.2037766075812	0.142177042007321	CD81-008, CD81-009, CD81-007
19	chr7	73440688	73443113	2426	*	11	1.12827397651809e-18	3.12080917731133e-09	-0.180863142132189	-0.0962317298399493	ELN-002, ELN-001, ELN-004, ELN-010, ELN-201, ELN-012, ELN-006, ELN-007, ELN-013, ELN-008, ELN-005, ELN-024, ELN-023, ELN-027, ELN-011, ELN-014, ELN-020, ELN-015, ELN-025, ELN-003, ELN-009, ELN-017, ELN-019, ELN-026, ELN-022, ELN-021, ELN-018, ELN-016
20	chr5	149317669	149319971	2303	*	7	3.08795976884836e-28	3.41483680420083e-09	-0.146330444231722	-0.117690107203773	Y_RNA.151-201
21	chr3	122043062	122044172	1111	*	8	5.17125682887454e-23	5.27062861419099e-09	0.279004924111101	0.0082978490490179	CSTA-001, CSTA-002
22	chr2	43848123	43849371	1249	*	4	5.70368505409722e-22	6.12584031131126e-09	0.333660250586164	0.232601618964294	Y_RNA.603-201
23	chr11	1770773	1773405	2633	*	13	3.38872724983872e-21	8.21373476945157e-09	-0.156080717145005	-0.0697358887826769	IFITM10-001, IFITM10-004, IFITM10-003, IFITM10-005
24	chr19	59086638	59087201	564	*	6	3.48082183144827e-27	9.69350835856463e-09	-0.0369484200978035	-0.0240151376842468	MZF1-001, CENPBD1P1-004, CENPBD1P1-006, CENPBD1P1-002, CENPBD1P1-003, MZF1-003, MZF1-008, MZF1-002
25	chr19	6771958	6773807	1850	*	10	6.0610340722185e-31	1.18546996620302e-08	0.0493850145731288	-0.0168889361126966	VAV1-002, VAV1-201, VAV1-003, VAV1-001
26	chr6	98656806	98657334	529	*	3	1.5359930682875e-28	1.20397920834016e-08	0.267852549359801	0.243667992463228	NA
27	chr11	843228	844686	1459	*	12	1.3254590235762e-29	1.39778692165384e-08	-0.108856989714749	-0.0643892370534316	POLR2L-001, TSPAN4-201, TSPAN4-001, TSPAN4-202, TSPAN4-203, TSPAN4-204, TSPAN4-006, TSPAN4-007, TSPAN4-015, TSPAN4-016, TSPAN4-011, POLR2L-002
28	chr14	106321115	106322986	1872	*	14	1.95439886460079e-38	1.5839937079873e-08	0.174451968855497	0.0823609402978814	IGHM-001, hsa-mir-4539.1-201, hsa-mir-4538.1-201, AL122127.1-201, AL122127.4-201, AL122127.2-201, AL122127.5-201
29	chr1	115259226	115260560	1335	*	10	7.60862599625348e-40	1.64959482500621e-08	0.21948802626793	0.026494887645829	NRAS-001, CSDE1-005
30	chr5	55279103	55279184	82	*	3	5.74385478746553e-32	1.7576939115503e-08	0.266464960772917	0.243727204447045	IL6ST-007
31	chr6	137223704	137224053	350	*	3	1.2290454357398e-31	1.76473099014767e-08	0.345273019081911	0.279090927866645	RP11-55K22.2-001, RP11-55K22.2-002
32	chr10	105901566	105903360	1795	*	5	1.66268350827238e-20	1.91207798378561e-08	0.263293910351552	0.174718227530445	WDR96-004
33	chr11	82502221	82503066	846	*	3	9.81551951049043e-26	2.09146554579969e-08	-0.208300477669945	-0.192487809893871	RP11-718B12.2-001
34	chr12	58131011	58133411	2401	*	13	2.11054396476603e-32	2.11452704141937e-08	0.317755234432812	0.0965627357597012	AGAP2-003, TSPAN31-014, AGAP2-002, TSPAN31-012, TSPAN31-013
35	chr1	8585852	8586297	446	*	6	1.72239259185607e-35	2.17538147486443e-08	-0.1549474695468	-0.0695185214724662	RERE-002, RERE-007, RERE-017
36	chr11	133820837	133822047	1211	*	6	1.5246078179329e-28	2.41821139181642e-08	0.298112101846795	0.1810382650159	IGSF9B-003
37	chr6	110736422	110737053	632	*	6	5.89763284549332e-39	2.51917661199968e-08	-0.426582816107643	-0.28306244066332	DDO-002, DDO-001, DDO-004
38	chr11	47278831	47281370	2540	*	10	1.6354577397643e-24	2.52121909059511e-08	-0.0872406994023327	-0.0411894880240521	NR1H3-006, NR1H3-012, NR1H3-014, NR1H3-019, NR1H3-016, NR1H3-017, NR1H3-030, NR1H3-010, NR1H3-013, NR1H3-011, NR1H3-015, NR1H3-001, NR1H3-022, NR1H3-038, NR1H3-021, NR1H3-009, NR1H3-018, NR1H3-039, NR1H3-032, NR1H3-035
39	chr17	45194974	45195847	874	*	4	2.38626388739275e-18	2.52571698007424e-08	0.253915990505486	0.181059651343002	AC002558.1-201
40	chr3	52332923	52334181	1259	*	7	2.31851507173435e-27	2.76813389422434e-08	-0.100384395023295	-0.0530636710238287	GLYCTK-AS1-003, GLYCTK-AS1-004, GLYCTK-AS1-001
41	chr4	178501523	178501902	380	*	4	3.09858743894432e-21	2.88531990261039e-08	0.225489917048355	0.217630864011359	NA
42	chr17	16875129	16876525	1397	*	9	4.65489987890311e-30	3.0041574933337e-08	0.192597612430535	0.0954832264581445	TNFRSF13B-001, TNFRSF13B-201, TNFRSF13B-006, TNFRSF13B-004, TNFRSF13B-005, TNFRSF13B-002, TNFRSF13B-003
43	chr7	158804708	158805644	937	*	5	2.59054688810175e-32	3.10959303522602e-08	-0.233139052714243	-0.126880309389133	NA
44	chr11	100061006	100061997	992	*	5	1.88620102140585e-21	3.2113918243592e-08	0.245279951933432	0.173502113319278	CNTN5-005
45	chr20	44043235	44044328	1094	*	4	4.0571043769158e-23	4.164575773843e-08	0.283741740298533	0.118722088042755	PIGT-004, PIGT-001, PIGT-201, PIGT-005, PIGT-002, PIGT-006, PIGT-202, PIGT-007, PIGT-203
46	chr10	49879375	49881961	2587	*	8	1.65640952708219e-12	5.14347414627921e-08	0.137079142469936	0.0938069324877529	RP11-534L6.2-001
47	chr2	33359059	33359688	630	*	11	1.04315029169685e-28	5.97868546287436e-08	-0.353974781779881	-0.137074548592993	LTBP1-203, LTBP1-008, LTBP1-001, LTBP1-007, LTBP1-204, LTBP1-016
48	chr11	59822727	59824161	1435	*	10	4.05677395196835e-15	6.52945102421834e-08	-0.171706474947519	-0.0918690915897125	MS4A3-001, MS4A3-201, MS4A3-003, MS4A3-005, MS4A3-004
49	chr12	42792214	42792657	444	*	3	3.97124850492953e-27	6.52987379968527e-08	0.261769198228101	0.207067768157644	RNU6-249P-201
50	chr21	19776616	19777453	838	*	4	7.25995479437494e-18	6.59620270275577e-08	0.242539563456061	0.196219719356421	TMPRSS15-001
51	chr6	116447205	116447842	638	*	5	2.379219738556e-25	6.6931127278252e-08	0.341323679952777	0.220370461041917	COL10A1-201, COL10A1-001, COL10A1-003
52	chr4	69179905	69179965	61	*	3	4.81112316476007e-34	6.80435082382442e-08	0.281643995918312	0.184347779951865	NA
53	chr16	22098457	22098493	37	*	3	4.20799666166137e-23	7.54020023822153e-08	-0.195929354541166	-0.174352820071006	RP11-101E7.2-003
54	chr17	3819339	3820910	1572	*	11	3.56399277558773e-25	7.6521917300312e-08	-0.0940389875694402	-0.0414951037754211	P2RX1-002, P2RX1-003, P2RX1-001
55	chr15	90892448	90894206	1759	*	9	3.54990440645512e-34	8.71125954515241e-08	0.199549151808407	0.068405193872871	ZNF774-001, ZNF774-002, GABARAPL3-201, ZNF774-004, ZNF774-003
56	chr6	49844334	49846046	1713	*	9	1.20506850379028e-33	9.37407118794942e-08	0.262077958501093	0.129771154913464	CRISP1-002, CRISP1-203
57	chr7	71868406	71868494	89	*	3	1.24830586923716e-23	9.49819615379284e-08	-0.316934512322942	-0.24561242446993	CALN1-202
58	chr5	172754465	172756429	1965	*	12	2.49164474357272e-21	9.74109371204943e-08	-0.0546996435625626	-0.028024797229946	STC2-001, STC2-004, STC2-003, STC2-006
59	chr18	53089472	53090930	1459	*	7	7.31374010900554e-20	9.81826773744825e-08	0.16978637244427	0.0844875833286997	TCF4-010, TCF4-031, TCF4-032
60	chr7	2019608	2020583	976	*	8	3.54864056908127e-16	1.02627758839819e-07	0.183525218424831	0.11156117477846	MAD1L1-017
61	chr14	106369544	106371587	2044	*	12	2.2050655874469e-27	1.05058905348337e-07	0.216034333842048	0.0994697769645798	IGHD5-12-001, IGHD3-10-001, IGHD3-9-001, IGHD2-8-001, IGHD4-11-001
62	chr8	99053241	99054741	1501	*	6	8.10453518106709e-18	1.06175245265056e-07	0.183230995778558	0.127937098463597	SNORA72-201, KB-1208A12.3-001, RPL30-012, RPL30-013, RPL30-011
63	chr7	158669801	158670500	700	*	6	1.4938871479488e-16	1.11778233007189e-07	0.126771440412024	0.0788458886354603	WDR60-002
64	chr6	155183881	155184913	1033	*	5	4.67920784147442e-27	1.17215149352366e-07	0.295138370835513	0.164246628558277	TIAM2-011
65	chr1	17634543	17634716	174	*	4	3.82053493285567e-27	1.28440661459097e-07	-0.0909660087363091	-0.0622141161752191	PADI4-001, PADI4-002
66	chr12	10102605	10103812	1208	*	6	5.94581876035441e-41	1.2984926502267e-07	-0.248426796755188	-0.0803841415484202	CLEC12A-007
67	chr1	156882258	156883745	1488	*	3	4.56383540964318e-18	1.43907602764588e-07	0.243247639543062	0.202973985487329	PEAR1-004
68	chr15	25464436	25467603	3168	*	9	7.25268129710186e-20	1.49493213908378e-07	0.230593099171141	0.13489211279622	SNORD115-29-201, SNORD115-28-201, SNORD115-27-201, SNHG14-202, SNHG14-003
69	chr13	85653094	85654187	1094	*	4	1.12054271760367e-29	1.50049781465043e-07	0.332437124851374	0.240921718398063	LINC00375-001
70	chr3	179590806	179593116	2311	*	5	3.0162167567461e-12	1.53392376753334e-07	0.253121682645497	0.160120948547847	PEX5L-AS1-001
71	chr15	92490606	92492431	1826	*	6	1.31751480374287e-15	1.56753803861246e-07	-0.10750789086928	-0.0860288065251857	NA
72	chr1	111742914	111743537	624	*	9	9.77161250584137e-27	1.58427076502717e-07	-0.152726772368186	-0.0913079188385477	DENND2D-002, CHI3L2-001, DENND2D-003, DENND2D-006, DENND2D-007
73	chr16	81271267	81272500	1234	*	8	6.89946219922609e-31	1.61138426527002e-07	-0.233591161251091	-0.0921299839327898	BCMO1-001, BCMO1-201, BCMO1-002, BCMO1-003
74	chr18	3874222	3875823	1602	*	11	2.06589368642799e-15	1.6318483547359e-07	0.177683249133596	0.00359965230072869	DLGAP1-004, DLGAP1-003, DLGAP1-005, DLGAP1-008, DLGAP1-019, DLGAP1-020
75	chr4	667199	671550	4352	*	29	1.33476157802258e-20	1.63958458031085e-07	0.122364340832104	0.00429424673843018	ATP5I-001, MYL5-001, MYL5-005, MYL5-003, MYL5-009, ATP5I-002, ATP5I-003, MYL5-002, MYL5-008, MYL5-004, MYL5-007, ATP5I-005, ATP5I-004
76	chr4	189717802	189718344	543	*	5	3.87105495054418e-25	1.77301033594082e-07	0.304294998332635	0.11770564862886	RP11-756P10.2-001
77	chr1	27695677	27695921	245	*	3	6.59179419855527e-22	1.78772372760319e-07	-0.137369124154012	-0.124213983548321	NA
78	chr12	94539274	94539768	495	*	3	1.08392859536044e-19	1.82192731002331e-07	-0.174568283311259	-0.153492635920073	NA
79	chr5	147808721	147808960	240	*	3	3.51273990338949e-21	1.94646403014548e-07	0.312155169935685	0.272346421705331	FBXO38-021, CTD-2283N19.1-001
80	chr17	42431109	42433041	1933	*	8	6.66922271744545e-36	1.97672208501023e-07	0.266690290326437	0.126091475277824	GRN-022
81	chr20	3780046	3780651	606	*	6	2.61404549563102e-19	2.07811721159381e-07	0.230316414415783	0.127102567185127	CDC25B-008, CDC25B-007
82	chr11	64405054	64406051	998	*	8	2.32207798341314e-22	2.15309085246236e-07	0.144255097476877	0.0901293484904164	NRXN2-007
83	chr22	46465160	46467577	2418	*	10	1.81163798641627e-22	2.17328078600626e-07	-0.177245267219566	-0.0524048794148222	RP6-109B7.4-001
84	chr14	29404609	29405275	667	*	3	3.81560367021024e-20	2.27817101929637e-07	0.287017490565798	0.212958943066991	RP11-148E17.1-001
85	chr17	80189225	80190154	930	*	11	1.39102978844415e-35	2.46745166853032e-07	-0.17066977051334	-0.0534824023909961	SLC16A3-201, SLC16A3-007, SLC16A3-001
86	chr10	65930596	65930786	191	*	4	2.57843931076779e-20	2.50061151870993e-07	0.268951817028976	0.141478288953032	DBF4P1-001, DBF4P1-201, DBF4P1-202
87	chr5	149466066	149466715	650	*	7	8.14173416734763e-19	2.58732518173972e-07	-0.116606077349666	-0.0904968254785641	CSF1R-003, CSF1R-002, CSF1R-201
88	chr5	137042010	137042354	345	*	4	1.24118889280099e-19	2.67524381929504e-07	0.239831410187799	0.155324163773586	KLHL3-005, KLHL3-004, KLHL3-012, KLHL3-202
89	chr2	165424318	165426004	1687	*	4	2.67431214977478e-21	2.9217646831417e-07	0.205820305564554	0.133479919204701	GRB14-003, GRB14-201
90	chr8	56675203	56675574	372	*	3	1.94080436032215e-23	2.99007229436357e-07	0.244375157489961	0.178053846035432	TMEM68-012, TMEM68-017
91	chr19	51626812	51628204	1393	*	10	1.02034339182621e-20	3.00557087354272e-07	-0.150185919863337	-0.0682814487726356	SIGLEC9-001, SIGLEC9-002
92	chr7	108525503	108525805	303	*	4	1.00858628556053e-17	3.03134103960114e-07	0.210076075487076	0.190568843247009	C7orf66-001
93	chr3	21792195	21793761	1567	*	14	1.6796994256034e-20	3.27657150890525e-07	0.291345709784258	0.0738184226340927	ZNF385D-001, ZNF385D-004
94	chr1	170037915	170039243	1329	*	3	1.34645934694657e-21	3.34667929230844e-07	0.303736543921784	0.0214728128590578	KIFAP3-002
95	chr12	11139304	11140821	1518	*	7	3.7144309148721e-39	3.68352927842448e-07	0.313902843881245	0.114420843890779	TAS2R50-001
96	chr17	42466960	42468131	1172	*	6	4.36420518669133e-18	3.85550450816252e-07	-0.179064053539054	-0.0966168809780868	ITGA2B-001, ITGA2B-201
97	chr4	110771254	110772522	1269	*	4	1.14595821509845e-13	3.99409448754277e-07	0.215968421897696	0.159239182289503	LRIT3-001, LRIT3-201, LRIT3-002
98	chr7	5536937	5537126	190	*	4	1.38839085451125e-17	4.07240888735512e-07	-0.130075041745342	-0.105828161652967	MIR589-201
99	chr16	75150456	75150880	425	*	8	2.32175565426584e-16	4.30050468894303e-07	-0.182969265321941	-0.100145240398531	LDHD-001, LDHD-002, LDHD-004, LDHD-003
100	chr7	16308656	16308850	195	*	4	8.62035252679953e-23	4.46880205077463e-07	-0.223105405793296	-0.172999431902671	ISPD-AS1-003
101	chr2	45228334	45229649	1316	*	7	7.04202811625039e-17	4.53957853853478e-07	-0.0675682048078795	-0.0361095112615725	NA
102	chr3	51696606	51697263	658	*	2	3.76914215656203e-31	4.61490535803156e-07	0.236620452807164	0.198785636490631	TEX264-012
103	chr4	169631613	169632943	1331	*	3	4.59772554779512e-18	4.63245607965488e-07	-0.195973360586091	-0.149335373118408	PALLD-011
104	chr10	104404054	104405343	1290	*	6	3.57512366323526e-21	4.87816125535518e-07	-0.0448720200182749	-0.0234849399742539	TRIM8-001, TRIM8-003, RP11-47A8.5-001
105	chr11	105929858	105930822	965	*	3	4.5240124008578e-14	4.91040329433439e-07	0.245300551475874	0.220878356181482	KBTBD3-006
106	chr6	112557272	112557503	232	*	3	4.43446957354924e-19	4.95245293462027e-07	-0.133944230171371	-0.12847039712979	RP11-506B6.6-001, RP11-506B6.6-002, RP11-506B6.6-010, RP11-506B6.6-008, RP11-506B6.6-009, RP11-506B6.6-005, RP11-506B6.6-006, RP11-506B6.6-004, RP11-506B6.6-007, RP11-506B6.6-003, RP1-142L7.8-001
107	chr17	80145540	80145575	36	*	3	2.47067566767892e-18	4.97881648714229e-07	0.164994108171164	0.120993942512941	NA
108	chr22	26877690	26880401	2712	*	15	2.81392567719878e-32	5.07079469281805e-07	-0.153637300463864	-0.0354722589637659	SRRD-001, HPS4-006, HPS4-005, HPS4-022, HPS4-002, HPS4-004, HPS4-013, HPS4-012, HPS4-014
109	chr1	36788627	36790444	1818	*	12	1.0762341239824e-21	5.35149351036962e-07	-0.0646103726767916	-0.0237747148285602	EVA1B-001, RP11-268J15.5-001, EVA1B-002
110	chr12	68553396	68554684	1289	*	8	5.36814883500596e-15	5.72755034246169e-07	0.207710332715026	0.115288744122667	IFNG-001
111	chr7	73894573	73895278	706	*	6	9.28717039258442e-22	5.73951401796794e-07	-0.23372115801788	-0.146542733550502	NA
112	chr11	1884325	1885803	1479	*	7	9.07403949404444e-30	5.75626938525934e-07	0.162549436692327	-0.052712625764277	LSP1-001, LSP1-013, LSP1-014, AC051649.12-001
113	chr10	120967408	120969332	1925	*	10	3.73242239453521e-22	5.95941806450335e-07	-0.0927778330375875	-0.0206089966976679	GRK5-002, GRK5-IT1-001
114	chr8	82350707	82350774	68	*	2	4.00454795108556e-28	6.10843351756908e-07	0.295161653677319	0.269850451236658	RP11-157I4.4-001
115	chr12	72032063	72032276	214	*	3	1.44658026689069e-19	6.20114906794187e-07	0.288586350706045	0.239995103954368	SNORA17.1-201
116	chr13	27844156	27845714	1559	*	6	1.19713493749106e-19	6.2621650047761e-07	-0.0655469176706875	-0.0458555915520348	RASL11A-001, RASL11A-002, RASL11A-003
117	chr5	140098174	140098496	323	*	6	2.60091016442949e-19	6.36444507295516e-07	0.171006803454391	0.106788759522099	VTRNA1-2-201
118	chr15	48234955	48235317	363	*	3	6.82914395132586e-18	6.38863831134829e-07	0.29178110887057	0.230972192833037	CTD-2007H18.1-001
119	chr16	66399746	66400599	854	*	10	1.81977767099431e-28	6.49450967767185e-07	-0.121936339134633	-0.0812720950855802	CDH5-001, CDH5-008
120	chr3	115502443	115504181	1739	*	6	1.50684212803005e-17	6.68035892871237e-07	-0.105911910593483	-0.0469954015717335	NA
121	chr4	2536567	2537789	1223	*	4	7.05062627059405e-25	6.68699537773244e-07	-0.0765122736579514	-0.0310856357677689	NA
122	chr17	9923497	9925860	2364	*	7	1.45951944180833e-12	6.85762133919901e-07	-0.127289073679123	-0.0808592962630404	GAS7-010, GAS7-022
123	chr4	205522	206874	1353	*	10	3.13498457522322e-29	7.09631745616517e-07	0.165629833243587	0.00502452805379342	ZNF876P-001
124	chr8	17579494	17581501	2008	*	13	7.30281275557192e-16	7.13796166446258e-07	0.227592670350841	-0.00874149465689058	MTUS1-011, MTUS1-012, MTUS1-006, MTUS1-023, MTUS1-022, MTUS1-204
125	chr22	30476089	30477270	1182	*	15	1.30762471822182e-35	7.47895478170093e-07	-0.16316684411408	-0.089807921363895	HORMAD2-002, HORMAD2-001, CTA-85E5.10-003, CTA-85E5.10-002, HORMAD2-003, CTA-85E5.10-001
126	chr2	55535918	55537146	1229	*	5	9.09549556341412e-35	7.5408505901192e-07	0.298728368577382	0.191897350729077	AC012358.8-001, CCDC88A-202, CCDC88A-003
127	chr7	93474069	93474158	90	*	3	1.64709736658945e-17	7.61080711272563e-07	0.293468307625503	0.190782839222194	NDUFAF4P2-201, NDUFAF4P2-001
128	chr3	197475520	197477845	2326	*	24	7.89867683311295e-26	7.6589793481094e-07	-0.0782253550039461	-0.0151486210518765	FYTTD1-001, KIAA0226-001, FYTTD1-004, FYTTD1-003, FYTTD1-009, FYTTD1-006, FYTTD1-005, FYTTD1-201, KIAA0226-006, KIAA0226-007, FYTTD1-002
129	chr6	116566328	116567403	1076	*	4	4.44348785083575e-17	7.72318821603071e-07	0.255201598245214	0.193728658356302	RP3-486I3.5-001
130	chr2	158113228	158114424	1197	*	7	2.92776066999734e-18	8.02447123576174e-07	0.225221359822274	-0.00505836004679652	GALNT5-001
131	chr9	99374658	99374660	3	*	2	2.62140455181385e-26	8.04418113139555e-07	-0.390382037717208	-0.382905443834345	NA
132	chr11	59806469	59807181	713	*	5	5.63218202229678e-21	8.11228022082703e-07	0.283289228652201	0.139113049187956	OOSP2-001, OOSP2-003, OOSP2-002
133	chr19	58981010	58983511	2502	*	12	6.51768998476538e-33	8.40676053841542e-07	0.173128878595813	0.0422404752870345	ZNF324-201, ZNF324-003, ZNF446-005
134	chr1	115167965	115168586	622	*	5	2.39825440289771e-18	8.62387468470945e-07	0.21570696373817	0.124257681628332	DENND2C-002
135	chr10	104781899	104781910	12	*	2	3.71939138611358e-28	8.67075141311658e-07	0.345889848998738	0.320307812977416	NA
136	chr2	178788255	178788851	597	*	5	2.63393504357277e-15	8.68443576059602e-07	0.23152835582932	0.129877371569309	PDE11A-004, PDE11A-008, PDE11A-201
137	chr12	49061475	49063107	1633	*	6	1.16709983328039e-12	9.03057863581258e-07	0.158555409923495	0.0899292943135116	SNORA2B-201, KANSL2-007
138	chr8	30002079	30002430	352	*	4	1.61066761822522e-16	9.18518653427253e-07	-0.182979108976414	-0.103451643193348	MBOAT4-001
139	chr17	62772909	62777744	4836	*	21	1.12224673740236e-19	9.26045883526628e-07	-0.10128885329167	-0.020676796539408	hsa-mir-6080.1-201, hsa-mir-6080.1-001, hsa-mir-6080.1-002, RP11-927P21.4-001
140	chr1	179163915	179165027	1113	*	4	3.07950329778547e-16	9.37825968406417e-07	0.28246935138056	0.124072744950051	SNORA67.5-201
141	chr2	45181616	45183274	1659	*	12	2.9535715179762e-14	9.44417298826605e-07	-0.078716287366525	-0.0390016666030083	AC012354.6-001
142	chr18	30105004	30105987	984	*	5	5.13850780990916e-16	9.6810142893914e-07	0.253232117780573	0.146684038684776	AC009835.1-201
143	chr11	68846972	68848277	1306	*	6	4.66933267284151e-25	9.71919824630737e-07	-0.1454581102323	-0.0925684359919341	NA
144	chr4	63992810	63993892	1083	*	4	4.19646381676168e-15	9.86525528059315e-07	0.272273945778031	0.15177697800151	RP11-257A22.1-001
145	chr16	67193643	67199830	6188	*	39	1.2937866285818e-20	1.07575047121719e-06	0.114347923389388	-0.0130134597117243	FBXL8-001, HSF4-201, TRADD-001, HSF4-202, HSF4-008, FBXL8-005, HSF4-016, HSF4-012, HSF4-026, HSF4-027, HSF4-025, FBXL8-003, RP11-5A19.5-004, HSF4-003, RP11-5A19.5-003, HSF4-022, HSF4-015, FBXL8-008, HSF4-018, FBXL8-002, FBXL8-004, HSF4-023, HSF4-028, HSF4-020, HSF4-019, HSF4-009, HSF4-006, HSF4-011, FBXL8-006, HSF4-013, HSF4-021, HSF4-007, HSF4-017, HSF4-005, HSF4-014, RP11-5A19.5-002, HSF4-010, …
146	chr14	61410604	61411138	535	*	2	4.48726086452266e-24	1.09482558084204e-06	0.31516569348926	0.309318939094232	NA
147	chr12	52403511	52404880	1370	*	13	6.96199067699322e-35	1.17023314705699e-06	-0.199464618522669	-0.0591720671124279	GRASP-201, GRASP-005, GRASP-008, GRASP-004, GRASP-003, GRASP-002
148	chr11	795582	799515	3934	*	23	1.10240506695843e-26	1.22416826996065e-06	-0.0752022466504103	-0.0131277703752342	SLC25A22-001, SLC25A22-002, SLC25A22-003, SLC25A22-011, SLC25A22-025, SLC25A22-017, SLC25A22-015, SLC25A22-019, SLC25A22-014, SLC25A22-022, SLC25A22-012, SLC25A22-024, SLC25A22-016, SLC25A22-021, SLC25A22-013, SLC25A22-004, SLC25A22-023, SLC25A22-009, SLC25A22-007, SLC25A22-005, SLC25A22-020, SLC25A22-006, SLC25A22-018
149	chr20	55199914	55203849	3936	*	18	1.46041173234602e-16	1.2601915488331e-06	0.0678610805817368	-0.0231917459296171	TFAP2C-001, TFAP2C-002
150	chr12	109553359	109554767	1409	*	9	7.52426422163962e-16	1.27269289065569e-06	-0.207145059067003	-0.0989262033329339	ACACB-001
151	chr12	16499963	16501534	1572	*	8	5.95454485601784e-23	1.30746715035001e-06	-0.206285523555931	-0.0864803361499414	MGST1-201, MGST1-202, MGST1-001, MGST1-008, MGST1-004, MGST1-005, MGST1-012, MGST1-017, MGST1-010, MGST1-007, MGST1-006, MGST1-003, MGST1-013
152	chr5	163780345	163781079	735	*	4	6.29030036732926e-15	1.32876789772749e-06	0.20983240090361	0.144093573966407	CTC-340A15.2-001, CTC-340A15.2-015
153	chr16	68348695	68349691	997	*	5	1.82293557767619e-29	1.33143471165958e-06	0.309143916920743	0.144616004540745	snoU13.30-201, PRMT7-024, PRMT7-013, RP11-96D1.3-001, PRMT7-010, PRMT7-007, PRMT7-003
154	chr5	42468779	42469007	229	*	3	7.50367422374864e-21	1.38212879985325e-06	0.126708833184205	0.0858066058413505	CTD-2265D6.2-001, SERBP1P6-001
155	chr7	105319558	105320800	1243	*	8	8.7008217644451e-17	1.38289193746404e-06	0.164186963462088	-0.0375880955732204	ATXN7L1-009, ATXN7L1-007, ATXN7L1-008, ATXN7L1-006
156	chr10	104535276	104536695	1420	*	12	1.38835899318579e-28	1.43644221685346e-06	-0.217005555526803	-0.0702660376619026	WBP1L-001
157	chr10	69864450	69866289	1840	*	6	4.33229717200058e-14	1.44254538594895e-06	0.214662991379851	0.133733183517505	MYPN-002
158	chr2	224467049	224468656	1608	*	8	6.19795993722701e-18	1.50863691845698e-06	0.240296566714742	0.0370734239166781	SCG2-001, SCG2-003, SCG2-002
159	chr12	123752628	123755775	3148	*	24	1.68692391923898e-24	1.54929367708408e-06	-0.0985206512207162	-0.0295432752983389	CDK2AP1-001, CDK2AP1-006, CDK2AP1-002, CDK2AP1-003, CDK2AP1-005, CDK2AP1-004
160	chr3	13062585	13064001	1417	*	4	7.75371802203615e-12	1.55774614979494e-06	0.182503730795445	0.134218012985016	NA
161	chr16	4102852	4105170	2319	*	12	1.3130385283854e-18	1.57308481528083e-06	-0.244436469646401	-0.102734236825131	ADCY9-005
162	chr2	137638266	137639406	1141	*	3	1.21833842809795e-16	1.58337558112443e-06	0.191980909177921	0.0908203470269132	THSD7B-201
163	chr20	48891434	48892913	1480	*	5	1.20715294111689e-16	1.60052523157845e-06	-0.124913867002869	-0.10581046680269	RP11-290F20.3-004, RP11-290F20.3-003
164	chr16	28942477	28944403	1927	*	11	1.82108561185979e-18	1.60065036185338e-06	0.136991101662993	0.0765969600711038	CD19-001, CD19-201, CD19-002, CD19-007, CD19-004
165	chr16	69743416	69743901	486	*	3	1.01156315158846e-22	1.6129442758154e-06	-0.233938155932565	-0.154572326751756	snoU13.189-201, CTD-2033A16.1-001
166	chr3	57456170	57457209	1040	*	4	7.31516807320935e-15	1.65068835194919e-06	0.232678231715048	0.133784801866713	snoU13.298-201
167	chr9	15250206	15250921	716	*	4	2.15732378164885e-13	1.65859791029492e-06	0.196201337763147	0.139110718649997	TTC39B-005
168	chr2	166747442	166748495	1054	*	4	7.74591891864738e-18	1.66443639909791e-06	0.230060767869811	0.147635671546399	TTC21B-003, TTC21B-201
169	chr5	72803266	72804620	1355	*	7	6.28751889892369e-46	1.6644931292321e-06	0.307285402995583	0.126934602932047	AC099522.2-201
170	chr16	87734816	87736062	1247	*	7	1.47735552600919e-16	1.69367986136082e-06	0.151904942842966	0.0890297136975126	KLHDC4-026, KLHDC4-027
171	chr6	130537000	130538136	1137	*	6	7.68183984772597e-13	1.74257731206201e-06	0.207303121752016	0.0900905782731134	SAMD3-004, SAMD3-006, SAMD3-009, SAMD3-012, SAMD3-011, SAMD3-013, SAMD3-007, SAMD3-008
172	chr4	53578129	53579353	1225	*	14	1.81406240531121e-54	1.74786101420673e-06	-0.142133672167867	-0.0106672552420617	SNORA26-201, DANCR-001, DANCR-002, DANCR-003, DANCR-004, MIR4449-201
173	chr4	41539307	41540229	923	*	5	6.16407894509691e-16	1.76341416778446e-06	-0.318512589530596	-0.0914538997630928	LIMCH1-013, LIMCH1-012
174	chr3	37987055	37987838	784	*	3	3.91230209943113e-14	1.7678276643522e-06	-0.214716260697872	-0.171829435817658	CTDSPL-004
175	chr22	28837147	28839667	2521	*	10	2.22959704865462e-20	1.82051713646493e-06	-0.259581806202585	-0.0430145607240932	TTC28-007
176	chr1	39733224	39735142	1919	*	7	5.59220554931525e-18	1.84009371528456e-06	-0.197042081794269	-0.0357170148164374	MACF1-002, MACF1-029
177	chr17	79882042	79882876	835	*	5	1.04007933855938e-13	1.86907858129822e-06	-0.144356968031775	-0.093193881495899	MAFG-002, RP11-498C9.12-001
178	chr5	131722561	131724491	1931	*	7	1.45670394234373e-16	1.87195403325605e-06	-0.143828767478624	-0.0954171526197431	SLC22A5-005, SLC22A5-002, SLC22A5-003, SLC22A5-007
179	chr4	78741143	78742376	1234	*	5	1.69094551534649e-16	1.88559303547897e-06	-0.0407827268291167	-0.0251883904455519	CNOT6L-201, CNOT6L-001, CNOT6L-007, CNOT6L-003, CNOT6L-005, CNOT6L-006, CNOT6L-004
180	chr12	15037755	15039432	1678	*	6	3.85481072589496e-54	1.97208872548001e-06	-0.334360388306408	-0.143655798842522	MGP-004, MGP-002, MGP-001, C12orf60-004, MGP-003
181	chr13	28806313	28806463	151	*	3	2.32729936238867e-17	1.99676613592389e-06	0.271769865213197	0.205510145818668	RNU6-82P-201
182	chr16	58533743	58535556	1814	*	15	4.99630831437962e-13	2.0093588315247e-06	0.377368775662944	0.100151717393766	NDRG4-007, NDRG4-029, NDRG4-031, NDRG4-010, NDRG4-023, NDRG4-024, NDRG4-004, NDRG4-027, NDRG4-022, NDRG4-044, NDRG4-008, NDRG4-021, NDRG4-026, NDRG4-025, NDRG4-030, NDRG4-028, NDRG4-006, NDRG4-005, NDRG4-009
183	chr3	51740201	51741473	1273	*	10	7.70559528572427e-22	2.01188683692534e-06	0.214566920063118	0.115218749066009	GRM2-002, GRM2-001, GRM2-007, GRM2-005, GRM2-004, GRM2-003
184	chr11	70650456	70650521	66	*	2	2.39866326175133e-21	2.01326621252022e-06	-0.367317249075077	-0.335324940608295	NA
185	chr18	66389420	66389447	28	*	2	5.96169372823232e-21	2.01359748858565e-06	-0.246911579415453	-0.244025925493439	NA
186	chr8	130695235	130696901	1667	*	7	1.03454395022709e-15	2.02052023715929e-06	-0.165317085272391	-0.0965710492951162	RP11-419K12.1-001
187	chr4	7862646	7862659	14	*	3	5.22134312839257e-19	2.08329139363117e-06	0.22316824195214	0.158038728056179	AFAP1-005
188	chr10	74336600	74337803	1204	*	3	2.08590586738902e-15	2.1595377482938e-06	0.266435253107507	0.170338889795744	AL513185.1-201
189	chr11	67069814	67071885	2072	*	16	1.41023790980021e-29	2.19445106077579e-06	-0.153779659759506	-0.0739049073257476	SSH3-001, SSH3-011, SSH3-008, ANKRD13D-018, ANKRD13D-008, SSH3-006, SSH3-010, SSH3-002, SSH3-003
190	chr7	150744274	150745494	1221	*	6	1.27010679690143e-20	2.22608207809434e-06	-0.126328860245697	-0.0673227626794995	ASIC3-005, ASIC3-003, ASIC3-001, ASIC3-002, ASIC3-004, ASIC3-006
191	chr7	102669158	102669857	700	*	3	4.11754336384036e-16	2.24447951185083e-06	0.280144934212476	0.203214142247177	RP11-645N11.3-001
192	chr2	183972614	183973265	652	*	4	1.43050897287725e-13	2.24600113296598e-06	0.145449050182289	0.103364008927946	AC064871.3-002, AC064871.3-001
193	chr17	7475079	7477058	1980	*	14	1.31964104666136e-23	2.40815228542832e-06	0.0643701370065647	-0.00115497183048112	EIF4A1-001, EIF4A1-201, SNORA48-201, EIF4A1-003, EIF4A1-007, EIF4A1-034, EIF4A1-016, EIF4A1-018, EIF4A1-009, EIF4A1-014, EIF4A1-026, EIF4A1-023, EIF4A1-019, EIF4A1-013, EIF4A1-002, EIF4A1-012, EIF4A1-038, SENP3-002, SENP3-006, EIF4A1-037, EIF4A1-004, SNORA67-001, EIF4A1-015, EIF4A1-024, EIF4A1-021, EIF4A1-008, SENP3-007, EIF4A1-027, EIF4A1-022, EIF4A1-020, EIF4A1-011, EIF4A1-036, EIF4A1-028, EIF4…
194	chr6	24355633	24356549	917	*	4	2.0901847183439e-14	2.42907652629832e-06	0.19659951740845	0.153148198398145	KAAG1-001, DCDC2-001, DCDC2-003
195	chr4	164061489	164062478	990	*	4	6.53982840303921e-19	2.43916960762021e-06	0.237476005546997	0.16474081565044	NAF1-006
196	chr18	51884797	51886470	1674	*	13	1.75281621038513e-18	2.43993578421537e-06	0.0671831925096816	-0.00111221173191306	C18orf54-001, C18orf54-002, STARD6-003, C18orf54-005, STARD6-001, STARD6-004
197	chr5	55442689	55443844	1156	*	5	2.35282893925358e-15	2.44246707676425e-06	0.186823885964788	-0.0216950167867294	RNA5SP184-201
198	chr4	75515086	75515574	489	*	3	7.91670774734607e-18	2.45926062876647e-06	0.256053178738617	0.177456603539687	AC142293.3-001
199	chr4	110767863	110769447	1585	*	8	1.33553140966098e-15	2.48978010465297e-06	0.186328948928905	0.00915674979898018	LRIT3-002
200	chr5	27437552	27438070	519	*	3	5.17834078640972e-16	2.53136101905543e-06	0.185400093732286	0.156139645962251	CTD-3007L5.1-001
201	chr8	117890154	117891472	1319	*	4	8.52809680460124e-12	2.53638217936754e-06	0.225159089552995	0.150574192977989	NA
202	chr12	79261395	79262505	1111	*	3	2.58678748429884e-16	2.5371672738142e-06	0.200760200444161	0.135748680639301	SYT1-008, SYT1-007
203	chr2	86121000	86121812	813	*	3	5.10668535310331e-13	2.58244376541249e-06	0.169307714810002	0.114404622029347	NA
204	chr9	88935067	88935205	139	*	2	8.04576709951342e-22	2.5923447791421e-06	0.329935791102146	0.255554187000217	ZCCHC6-002
205	chr11	65626522	65629043	2522	*	20	1.29012856450938e-39	2.64513657245737e-06	-0.0506321829854507	-0.0152660546633962	MUS81-001, CFL1-201, MUS81-006, CFL1-001, MUS81-013, CFL1-008, CFL1-009, MUS81-017, MUS81-007, MUS81-014, MUS81-005, CFL1-003, CFL1-002, CFL1-007, MUS81-004, CFL1-005, MUS81-002, MUS81-012, CFL1-006, CFL1-012
206	chr10	96349434	96350302	869	*	3	4.80686250505083e-21	2.67241294602532e-06	0.291670187715425	0.191375570747761	HELLS-002, HELLS-006
207	chr6	17985408	17986167	760	*	3	3.31921992445613e-16	2.69381425489608e-06	-0.32597821039707	-0.219063375859501	KIF13A-001, KIF13A-005, KIF13A-201, KIF13A-002, KIF13A-004, KIF13A-008, KIF13A-010, KIF13A-009
208	chr7	137655522	137656608	1087	*	4	3.11413565174431e-12	2.69605738144301e-06	0.264196694602192	-0.00516094548427475	NA
209	chr8	95448685	95450539	1855	*	9	3.74536499357937e-19	2.69968236604202e-06	0.233478583773502	0.0355464511325893	FSBP-001, FSBP-002
210	chr17	49118881	49119823	943	*	6	2.19914159553686e-24	2.70514526256478e-06	0.244861823327686	0.0872378306985798	RP11-481C4.1-001, SPAG9-024
211	chr3	38065265	38066785	1521	*	14	1.49704932862926e-15	2.70771607199386e-06	0.0718241730398833	-0.012402190605114	PLCD1-006, PLCD1-009
212	chr13	102369718	102369946	229	*	4	7.94938407447452e-18	2.72770254404604e-06	0.267581450889127	0.164823008024052	ITGBL1-005, RP11-397O8.7-001
213	chr6	153023012	153023279	268	*	2	2.05770795763217e-20	2.75279553969338e-06	-0.219249439421956	-0.195314007207858	NA
214	chr11	46382485	46383924	1440	*	10	5.3096527174777e-24	2.83731743612537e-06	-0.0867705241491204	-0.0333194975048932	DGKZ-002, DGKZ-014, DGKZ-015
215	chr6	154799632	154801049	1418	*	6	3.29061385365338e-12	2.84768029814483e-06	0.2409182908694	-0.0249791573843595	CNKSR3-005
216	chr6	28834254	28834730	477	*	10	1.82090208046497e-19	2.85652489234291e-06	-0.0968299555546152	-0.0413653223106221	XXbac-BPG308K3.6-003
217	chr2	155433424	155434214	791	*	4	1.94544159214944e-12	2.90886192543918e-06	0.107890794998727	0.0867989867974	NA
218	chr6	81151685	81151899	215	*	3	3.56835991322161e-16	2.91916941138836e-06	0.207276710876918	0.169854742939384	RP11-250B2.3-002, RP11-250B2.3-001
219	chr2	143633610	143634527	918	*	6	9.04484830077972e-28	2.92069561218614e-06	0.291296888607522	0.145368931844578	KYNU-001, KYNU-003, KYNU-002, KYNU-004, KYNU-005
220	chr1	109188399	109189641	1243	*	4	3.7393431137518e-21	2.96898869631913e-06	-0.16676873776158	-0.095755166533764	NA
221	chr5	58511762	58512806	1045	*	4	4.14678751096994e-12	3.04254675786092e-06	0.306512305954046	0.170381014241528	PDE4D-026, PDE4D-024
222	chr12	91576627	91578378	1752	*	5	5.57437643090685e-09	3.06479673226564e-06	0.211404818328261	0.132037144721747	DCN-001, DCN-201, DCN-202, DCN-004, DCN-006, DCN-009, DCN-016, DCN-002
223	chr12	53808156	53808961	806	*	2	3.93297293515014e-18	3.08994748463081e-06	0.330146020356216	0.0294077771426786	NA
224	chr17	79790705	79792334	1630	*	13	6.3410382011561e-26	3.09554563213544e-06	-0.0431834082148942	-0.0147377546431646	PPP1R27-001, FAM195B-004, FAM195B-005, PPP1R27-002, FAM195B-003, PPP1R27-003, FAM195B-007, FAM195B-006, FAM195B-008
225	chr5	86092045	86092754	710	*	3	2.58557954469007e-17	3.1002551911992e-06	0.234279924965845	0.198971359412406	CTC-493L21.2-001
226	chr1	62072262	62072468	207	*	2	1.19159403825195e-19	3.10222615424375e-06	-0.280543036169799	-0.280311112560969	NA
227	chr11	93560182	93560651	470	*	3	1.87373278953851e-15	3.12838139060814e-06	0.180074763895826	0.154019891117421	Y_RNA.488-201
228	chr8	83871346	83872077	732	*	3	1.36771051860431e-15	3.13110491121247e-06	0.255445033529758	0.21718303598626	RP11-731N10.1-001
229	chr16	79627831	79627884	54	*	2	2.23141116702082e-24	3.14631214826853e-06	0.294496192538231	0.228457251479335	NA
230	chr6	76183613	76185057	1445	*	4	4.17759581802345e-11	3.21029594186892e-06	0.192214246226361	0.0763303649243742	RNU1-34P-201
231	chr17	2057082	2057234	153	*	3	7.74169791325235e-15	3.22639736453374e-06	0.212080273391707	0.172272577424609	NA
232	chr19	840737	841082	346	*	7	3.20818681375513e-13	3.38317915886344e-06	-0.109650693272444	-0.0836777296740443	PRTN3-001
233	chr1	152285765	152285998	234	*	4	7.24223894647231e-19	3.40036311267226e-06	0.152461023145205	0.0920967340366585	FLG-AS1-001
234	chr1	169598999	169600704	1706	*	8	1.7609091283173e-16	3.44320995936207e-06	-0.234083225704272	0.00525009340136275	SELP-001, SELP-005, SELP-006, SELP-201, SELP-202, SELP-203, SELP-204, SELP-008, SELP-004
235	chr14	29371054	29372003	950	*	2	1.70127928299843e-13	3.45142925735847e-06	0.220446201448221	0.0615646717816545	Y_RNA.538-201
236	chr3	153739689	153740621	933	*	2	1.17988159085368e-14	3.46430904962348e-06	0.253823665859503	0.251864477253569	RPL21P42-001
237	chr4	170580203	170581706	1504	*	8	7.22752294466542e-18	3.48225509141729e-06	0.250163013112107	0.098767992774037	CLCN3-005
238	chr14	24867164	24868755	1592	*	12	1.22667283652609e-18	3.48444797712465e-06	-0.125462400399518	-0.057482018767254	NYNRIN-001
239	chr10	27521547	27521769	223	*	3	7.20567946797463e-16	3.6013102077905e-06	0.245183019079043	0.170464527896147	RNU7-12P-201
240	chr22	38071001	38072101	1101	*	14	3.20250952643536e-24	3.64643372501581e-06	-0.118056204796563	-0.0491699956225363	LGALS1-001, LGALS1-004, LGALS1-005, LGALS1-007, LGALS1-006, LGALS1-002, LGALS1-003
241	chr1	40098251	40099370	1120	*	8	1.82576308965343e-28	3.69581214685951e-06	0.264722538571348	0.112838838544922	RP1-144F13.3-001, HEYL-201
242	chr15	90293274	90295301	2028	*	14	3.98397821877985e-22	3.75156657101578e-06	-0.179198870270762	-0.056945440588074	MESP1-001, MRPL15P1-001, MESP1-002
243	chr16	62860193	62860510	318	*	3	5.05017989326757e-15	3.75636152424254e-06	0.208234989799847	0.170607774067012	AC010546.1-201
244	chr15	42787188	42788175	988	*	16	1.77856075907615e-61	3.83409271820137e-06	-0.220238583057828	-0.0694235201363925	SNAP23-001, SNAP23-201, SNAP23-011, SNAP23-008, SNAP23-014, SNAP23-010, SNAP23-009, SNAP23-015, SNAP23-020, SNAP23-012
245	chr3	155007700	155008233	534	*	3	2.64420661177028e-19	3.86295484763554e-06	0.241199770079727	0.165038039207368	RP11-451G4.3-001
246	chr7	30027454	30031080	3627	*	26	2.65758721492424e-17	3.92004241279267e-06	0.189507959136135	-0.00622458792027605	SCRN1-001, SCRN1-007, AC007285.6-001, SCRN1-003, AC007285.6-002, SCRN1-009, SCRN1-202, SCRN1-005, SCRN1-004
247	chr2	242679736	242680597	862	*	3	2.0478608453272e-18	3.92366668823241e-06	-0.13044015791476	-0.0989217835981936	D2HGDH-010, D2HGDH-020, D2HGDH-019
248	chr5	82308988	82310036	1049	*	3	2.5706772603269e-16	3.95117142349075e-06	0.181231443195476	0.140933891159609	CTD-2227C6.2-001
249	chr2	190445880	190449241	3362	*	11	1.94011880605838e-20	4.06229039967186e-06	-0.305685677126286	-0.0648849734330197	SLC40A1-001, SLC40A1-008, SLC40A1-002, SLC40A1-003, SLC40A1-005, SLC40A1-004, SLC40A1-006
250	chr18	72166016	72166704	689	*	5	6.61121316757635e-15	4.11586629954439e-06	-0.101307929026257	-0.085462339894497	CNDP2-006, CNDP2-025, CNDP2-020, CNDP2-021, CNDP2-023, CNDP2-024, CNDP2-019, CNDP2-022, CNDP2-007
251	chr12	60204468	60205931	1464	*	6	6.50447336513591e-15	4.13141325469715e-06	0.227069186525462	0.112128760957699	RP11-813P10.2-201, RP11-813P10.2-001
252	chr2	189160834	189161106	273	*	2	4.0389117208786e-18	4.17468204610273e-06	0.26115240245571	0.250880046545949	MIR561-201
253	chr12	32858574	32859231	658	*	3	1.40890652296205e-16	4.27902761698679e-06	0.284854261741739	0.20637525186417	Y_RNA.295-201, DNM1L-020
254	chr12	53625605	53627265	1661	*	8	3.14567227957278e-26	4.30011000606135e-06	-0.115081487311225	-0.0510776248785927	RARG-201, RARG-202, RARG-001, RARG-002, RARG-006, RARG-017, RARG-009, RARG-008, RARG-012, RARG-013, RARG-011, RARG-007, RARG-010
255	chr21	35898494	35900255	1762	*	12	1.24364421095378e-44	4.35789708491071e-06	-0.30907704924617	-0.12687098487542	RCAN1-003, RCAN1-201, RCAN1-005, RCAN1-006, RCAN1-007
256	chr16	10834206	10835111	906	*	3	1.07201357040467e-16	4.41671460702314e-06	0.147611205194091	0.106458503482902	NA
257	chr13	110052565	110052929	365	*	4	6.90901480293386e-14	4.44794700462764e-06	-0.200572274621077	-0.120805000545593	LINC00399-001
258	chr9	35617796	35618813	1018	*	4	1.82699100557702e-13	4.46914794388609e-06	0.109534244748148	0.0484214269957396	CD72-201, CD72-005, CD72-009, CD72-001, CD72-003, CD72-007, CD72-004, CD72-006, CD72-002
259	chr20	48908092	48909252	1161	*	5	1.00038172656393e-10	4.48292348108303e-06	-0.0776586361925475	-0.0349265143524728	RP11-290F20.1-001
260	chr1	15550792	15551055	264	*	3	2.80863476569883e-14	4.52710493363614e-06	-0.140303367508108	-0.1282818198389	NA
261	chr3	128207490	128212644	5155	*	25	3.8193676997856e-19	4.53599848942209e-06	-0.091647963505523	-0.0246085035466698	GATA2-001, GATA2-003, RP11-475N22.4-002, RP11-475N22.4-001, RP11-475N22.4-004, GATA2-002, GATA2-007, GATA2-006
262	chr14	89647120	89647435	316	*	3	1.51167891976124e-18	4.55168664695282e-06	0.322310281308182	0.184249130861901	FOXN3-018
263	chr3	48964489	48965611	1123	*	4	7.79017969381811e-24	4.55694514831752e-06	-0.123564479962637	-0.0341906195859555	ARIH2-006, ARIH2-022
264	chr3	195619562	195620147	586	*	5	1.53543809181277e-13	4.56896375676724e-06	-0.184055003734132	-0.137084097014054	TNK2-007, TNK2-014, TNK2-015, TNK2-006
265	chr5	115410919	115412334	1416	*	3	6.10737680543548e-14	4.60589017305269e-06	0.274547178984055	0.0467864741467112	CTD-2287O16.4-001
266	chr2	162107684	162108575	892	*	2	1.74030187576569e-13	4.6307568680513e-06	0.29650164697563	0.114537067040651	AC009299.2-001
267	chr11	128775026	128776548	1523	*	11	3.08000850666352e-18	4.72246437389677e-06	-0.133026653083115	-0.0248039521815984	C11orf45-001, C11orf45-002, C11orf45-003
268	chr12	56120197	56124040	3844	*	35	1.13069839129308e-47	4.72620444552991e-06	-0.127569049873624	-0.0306903537892849	CD63-002, CD63-201, CD63-006, CD63-009, CD63-015, CD63-014, CD63-011, CD63-001, CD63-013, CD63-010, CD63-008, CD63-012, CD63-007, RP11-644F5.11-001, CD63-003, CD63-004, CD63-016
269	chr8	80992982	80994056	1075	*	5	3.89087896647059e-16	4.72971667638934e-06	0.200852295235972	0.143134722123949	TPD52-006, TPD52-201, TPD52-008, TPD52-004, TPD52-005, TPD52-019, TPD52-020, TPD52-018, TPD52-202
270	chr8	39960818	39961372	555	*	3	3.4903110940203e-16	4.74599437991425e-06	0.232570914299355	0.181457925934349	RP11-359E19.1-001
271	chr5	58400401	58401053	653	*	2	8.76211454512043e-22	4.81814327556508e-06	-0.210171277441235	-0.0078939063872166	NA
272	chr1	150738173	150739533	1361	*	5	7.67109731584897e-20	4.89183439968503e-06	0.316522881761496	0.105278136654345	CTSS-001, CTSS-006, CTSS-002
273	chr11	503270	504301	1032	*	7	8.70859900197029e-20	4.97696402705067e-06	-0.128713943103017	-0.0778089009764896	RNH1-008, RNH1-016, RNH1-022, RNH1-010, RNH1-009
274	chr20	35492721	35493378	658	*	4	1.04878271180015e-16	4.98813130108608e-06	-0.127114595175926	-0.0888105514301689	SOGA1-005
275	chr11	67055633	67057871	2239	*	14	3.69608206829777e-15	5.01850039588073e-06	-0.0787972467543413	-0.0180358383044635	ANKRD13D-002, ANKRD13D-001, ANKRD13D-014, ANKRD13D-013, ANKRD13D-012, ANKRD13D-201, ANKRD13D-009, ANKRD13D-010, ANKRD13D-003, ANKRD13D-011
276	chr1	51700771	51702659	1889	*	9	2.58040011928076e-23	5.03137215927669e-06	-0.164499362862616	-0.0453523890490846	RNF11-001, RP11-296A18.3-001, RNF11-002
277	chr4	83930905	83933088	2184	*	11	8.46742588216147e-22	5.091481704605e-06	-0.186928990532601	-0.054686319715949	LIN54-001, LIN54-006, LIN54-004, LIN54-003, LIN54-008, LIN54-007, LIN54-010, LIN54-002, LIN54-005
278	chr17	3376347	3378397	2051	*	9	9.99249989315018e-23	5.11622243221419e-06	0.248564550665157	0.0665944344911423	ASPA-001, SPATA22-003, SPATA22-002, SPATA22-006, ASPA-002, ASPA-004, SPATA22-011, SPATA22-007, SPATA22-004, SPATA22-005, SPATA22-012, SPATA22-008, SPATA22-001, ASPA-003
279	chr12	16939458	16939636	179	*	2	1.61509266738278e-18	5.13953382968303e-06	0.262126828011669	0.256910303594379	RP11-239A17.1-001
280	chr4	97231509	97231793	285	*	3	2.7629490085364e-14	5.22253136278971e-06	0.235458378472886	0.21516559091348	RP11-145G20.1-001, RP11-145G20.1-002
281	chr8	106681580	106681594	15	*	2	2.38022363541881e-17	5.22910105037543e-06	0.286194263954141	0.263485748939442	RP11-642D21.1-001
282	chr11	85568674	85568704	31	*	2	5.90922045678494e-30	5.23801403394995e-06	0.214087385054861	0.121527170796784	NA
283	chr8	140115753	140116347	595	*	3	5.43351290266268e-19	5.28236106348715e-06	-0.317890808576209	-0.111023444935397	RP11-324F11.1-001
284	chr1	8731316	8731495	180	*	2	2.25357514713687e-17	5.30897707627135e-06	-0.217735055036065	-0.146033962258975	NA
285	chr20	61732467	61733863	1397	*	9	5.41302976335253e-19	5.33303398216578e-06	0.18458580183839	0.0438522028650146	HAR1A-001, HAR1B-001, HAR1A-201, HAR1B-002
286	chr5	179046114	179046350	237	*	3	3.71776721549294e-26	5.35737727013451e-06	0.253646562355243	0.137974522895337	HNRNPH1-012, HNRNPH1-011, HNRNPH1-029, HNRNPH1-201, HNRNPH1-010, HNRNPH1-034, HNRNPH1-050, HNRNPH1-036, HNRNPH1-049, HNRNPH1-031, HNRNPH1-033, HNRNPH1-035
287	chr11	24476912	24477444	533	*	4	8.99112883012977e-15	5.37332480273502e-06	0.20789835661251	0.155737284159553	Y_RNA.559-201
288	chr15	47844824	47845639	816	*	3	9.29223790978847e-13	5.38998856041352e-06	-0.179032167612936	-0.075642260611366	AC012050.1-201
289	chr12	54694673	54695110	438	*	9	6.76438369502343e-23	5.48804493469126e-06	-0.0643889494131701	-0.0278950008264377	NFE2-001, COPZ1-007, COPZ1-006, NFE2-002
290	chr6	106080031	106080517	487	*	2	1.17950898779147e-21	5.50880566436378e-06	0.269164950864606	0.25046898098479	RP3-359N14.2-001
291	chr12	2734150	2734591	442	*	4	7.08610586842495e-14	5.52470496004932e-06	-0.154698279904565	-0.103622151318298	NA
292	chr14	27545253	27545791	539	*	3	5.24773739747718e-16	5.5539664931511e-06	0.238397911781236	0.172291676841422	NA
293	chr22	28628816	28629685	870	*	5	3.00074217163303e-13	5.58049374831712e-06	0.140859252470638	0.0982550410571446	SNORD42.1-201
294	chr4	90759618	90760841	1224	*	5	2.26927442872267e-22	5.60397575277541e-06	0.275295631488261	0.125705405493737	SNCA-003, SNCA-001, SNCA-201, SNCA-002, SNCA-202, SNCA-006, SNCA-007
295	chr15	40632399	40633816	1418	*	11	2.00803594264227e-25	5.60925404796836e-06	-0.156313830480319	-0.0770654639935212	C15orf52-003, C15orf52-005, C15orf52-004, C15orf52-002, C15orf52-007
296	chr12	25865415	25866367	953	*	3	6.17754282324446e-12	5.6354838455419e-06	0.133871255706533	0.121659298741128	NA
297	chr6	13295561	13296758	1198	*	11	1.81163798641627e-22	5.63870843922682e-06	0.115522254706516	0.05115625907365	RP1-257A7.4-004
298	chr11	68156978	68158060	1083	*	3	7.6253311005533e-21	5.70988865696301e-06	0.164797962612139	0.0958836917844738	NA
299	chr14	70186289	70186639	351	*	4	2.86694715775074e-12	5.76915934485819e-06	-0.168214867901762	-0.154136977474272	NA
300	chr3	111386652	111387925	1274	*	3	2.06386666091054e-10	5.77040397732226e-06	-0.134656609015997	-0.0743029657782729	NA
301	chr5	91377422	91377816	395	*	3	2.31153464564092e-14	5.77403141809496e-06	0.197453619184116	0.178341048471522	RP11-348J24.2-001
302	chr13	81838754	81839283	530	*	2	7.24986325326819e-20	5.798640494992e-06	0.317337887937542	0.25374209658762	RNU6-77P-201
303	chr12	1905096	1906097	1002	*	5	3.61954421801077e-19	5.80187520482036e-06	-0.0742606974455109	-0.0372099060705723	CACNA2D4-008, CACNA2D4-015, CACNA2D4-014, CACNA2D4-020
304	chr3	127541172	127542103	932	*	8	1.99124024387597e-17	5.8188287838915e-06	0.0460094636989448	-0.0112408312899918	MGLL-201, MGLL-202, MGLL-001, MGLL-203, MGLL-002, MGLL-006
305	chr5	43644749	43645434	686	*	2	3.94575101038809e-17	5.86823523891983e-06	0.272817569581358	0.219985171830704	NNT-010, NNT-011
306	chr6	87861261	87862481	1221	*	6	3.16368569360348e-14	6.00314365315633e-06	-0.25649365460152	-0.151364086274436	ZNF292-006
307	chr15	94440277	94440716	440	*	4	2.8295354845899e-18	6.050333674069e-06	0.204534216961452	0.131817111715491	AC103996.1-201, CTD-3049M7.1-008
308	chr12	20521635	20524048	2414	*	17	1.69493909133138e-26	6.08263565321839e-06	0.152805319789837	-0.00641244857759545	PDE3A-001, RP11-284H19.1-001, PDE3A-003
309	chr8	82433710	82434638	929	*	6	2.27231801938897e-22	6.09946884799366e-06	0.222563662841819	0.0924343723500384	FTH1P11-001, RP11-257P3.3-001, RP11-257P3.3-002
310	chr6	53975253	53976336	1084	*	5	4.90057732249187e-12	6.10098420392093e-06	0.219289985359169	0.105948169090477	MLIP-201, MLIP-008, MLIP-009, MLIP-007, MLIP-013
311	chr5	122111755	122113097	1343	*	6	2.13857507040348e-35	6.10504064872132e-06	0.244447892905693	0.169121038322168	SNX2-001, AC093267.1-201, SNX2-004, SNX2-012, SNX2-003, SNX2-013, SNX2-011
312	chr11	70670405	70671065	661	*	4	6.96429356438599e-13	6.12593416530043e-06	-0.15834379626805	-0.0990787327144403	SHANK2-203, SHANK2-004
313	chr6	28881365	28882863	1499	*	6	6.28914978923022e-14	6.2053732727163e-06	0.188185258173582	0.0815559619957121	RNU6-930P-201
314	chr1	16502584	16502893	310	*	2	1.34336068127897e-18	6.21076970150867e-06	-0.174635789708403	-0.149539473652097	NA
315	chr12	128602257	128603402	1146	*	10	2.54108078101567e-17	6.24137604208647e-06	0.301843861446424	0.0463999556760837	RP13-653N12.1-002, RP13-653N12.1-001, RP13-653N12.2-001
316	chr17	26592726	26594817	2092	*	11	3.87552633025707e-19	6.3493761106515e-06	0.18548824672176	0.0599335015082813	CTD-2008P7.1-001
317	chr7	27207318	27210274	2957	*	27	9.6178576803813e-15	6.37150796313516e-06	-0.12295491037145	-0.0218344112936625	MIR196B-201, HOXA9-004, HOXA9-005, HOXA9-002, HOXA10-AS-002, HOXA10-AS-003, HOXA10-AS-001
318	chr4	73187374	73188012	639	*	3	3.04043093741373e-21	6.3818785137352e-06	0.268713797515681	0.190361144241601	RP11-373J21.1-001
319	chr20	44986386	44987481	1096	*	3	1.54490829141758e-13	6.47582164822349e-06	-0.111655667166587	-0.107473198153867	SLC35C2-006, SLC35C2-007, SLC35C2-010
320	chr12	9810887	9810973	87	*	2	3.69009117996008e-17	6.48550247073629e-06	0.277619305829681	0.253450394025836	RP11-705C15.3-001
321	chr3	14303131	14303148	18	*	2	1.44950647781185e-16	6.56997777156706e-06	-0.289352052540995	-0.238126022316023	NA
322	chr1	185234541	185234665	125	*	2	3.14838592951449e-17	6.60698458862016e-06	0.254441074582815	0.235683738292507	RP4-635A23.3-001, Y_RNA.778-201
323	chr11	72533202	72533664	463	*	4	6.4427881433568e-13	6.66215988811809e-06	0.282144520240421	0.19979009799072	ATG16L2-016, ATG16L2-008, ATG16L2-014, ATG16L2-018, ATG16L2-009, ATG16L2-011, ATG16L2-010, ATG16L2-019, ATG16L2-015, ATG16L2-020, ATG16L2-017
324	chr1	115270303	115270307	5	*	2	6.22672730282671e-17	6.71363142352812e-06	0.296721458508697	0.292939065520422	Y_RNA.336-201, CSDE1-006
325	chr7	73892652	73892704	53	*	3	4.33021793882608e-14	6.81139286320468e-06	-0.152550089822159	-0.115631830654806	NA
326	chr12	10562701	10563003	303	*	2	2.98006188351917e-19	6.8122670570772e-06	0.26019201169323	0.221636137110078	KLRC4-001, KLRC4-KLRK1-002, KLRC4-KLRK1-001, KLRC4-KLRK1-005, KLRC4-KLRK1-006, KLRC4-KLRK1-008, KLRC4-KLRK1-010, KLRC4-KLRK1-004, KLRC4-KLRK1-011, KLRC4-KLRK1-012, KLRC4-KLRK1-007, KLRC4-KLRK1-009
327	chr1	243495962	243496008	47	*	2	1.3768432319592e-16	6.87296083175332e-06	0.223894878611219	0.204594729074413	NA
328	chr3	121554459	121556543	2085	*	5	1.39343650958675e-11	7.07126593947056e-06	-0.131495049395103	-0.0631843663583349	EAF2-001, IQCB1-001, IQCB1-003, IQCB1-002, EAF2-004, IQCB1-005, IQCB1-004, EAF2-003, IQCB1-007, EAF2-002, EAF2-005, IQCB1-006
329	chr16	27443933	27443941	9	*	2	2.54503243833425e-16	7.12869575443297e-06	-0.140666557955065	-0.137290862403274	NA
330	chr6	31688428	31692375	3948	*	38	4.03701954185704e-27	7.16738318422588e-06	-0.14626634281108	-0.032081967267761	C6orf25-004, C6orf25-003, C6orf25-002, C6orf25-001, C6orf25-007, C6orf25-005, LY6G6C-001, C6orf25-011, C6orf25-006, C6orf25-009, C6orf25-010, LY6G6C-002
331	chr4	117759782	117760428	647	*	4	1.99638088902708e-21	7.24997759950871e-06	0.260571759149367	0.151219992765338	RNU6-119P-201
332	chr9	79114885	79115876	992	*	4	2.00026275945844e-16	7.29738461694059e-06	0.298265851274574	0.195759421264129	NA
333	chr22	31500397	31501382	986	*	4	1.52975423117665e-11	7.30422520692067e-06	0.154329565881493	0.118055782139643	SELM-009
334	chr12	123468780	123469669	890	*	4	9.18601032037076e-12	7.31978904491061e-06	-0.123034478962091	-0.0845374808232262	NA
335	chr14	96505296	96506542	1247	*	15	7.6030866416415e-19	7.33208701531524e-06	0.0827397266167964	-0.0142765534742222	C14orf132-002, C14orf132-004, C14orf132-001, C14orf132-003
336	chr14	20797771	20799557	1787	*	5	2.23453651545099e-15	7.35613692542195e-06	0.292089862568168	0.168326648004014	CCNB1IP1-201, CCNB1IP1-005, CCNB1IP1-002, CCNB1IP1-004, CCNB1IP1-001, CCNB1IP1-202, CCNB1IP1-011, CCNB1IP1-012, CCNB1IP1-003, CCNB1IP1-008, CCNB1IP1-010, CCNB1IP1-006, CCNB1IP1-009, CCNB1IP1-007
337	chr15	74425884	74427499	1616	*	9	2.03718221783839e-12	7.40503273210676e-06	-0.0523749030084238	-0.0320304391792579	ISLR2-201, ISLR2-007
338	chr12	21219538	21219952	415	*	3	1.55292445760806e-15	7.51841179033108e-06	0.245012822623085	0.178914800433509	SLCO1B7-002, RP11-125O5.2-005
339	chr17	74136093	74138738	2646	*	13	1.02097882041448e-17	7.55939138093985e-06	-0.0964016675512729	-0.0110113384636767	FOXJ1-001, RNF157-AS1-002, RNF157-AS1-003, RNF157-AS1-001
340	chr1	1114172	1115729	1558	*	12	3.24908783135466e-21	7.59682198953055e-06	0.129580768223167	0.0626229447818869	TTLL10-001, TTLL10-AS1-001, TTLL10-004, TTLL10-006
341	chr13	109280262	109280959	698	*	4	4.61831608270803e-14	7.82698101565879e-06	0.183525315901061	0.136950542246555	NA
342	chr12	111169761	111171187	1427	*	7	7.9112526093012e-16	7.84759042737555e-06	0.205414082295287	0.0473539956944459	PPP1CC-004, PPP1CC-005
343	chr17	27369270	27370117	848	*	9	6.93495668990744e-22	7.94174772758851e-06	-0.138635106789886	-0.0570783693786207	PIPOX-001, PIPOX-015, PIPOX-002
344	chr9	140063488	140065568	2081	*	13	1.43917177920459e-20	7.94825283200924e-06	-0.145260831690793	-0.0497731827601959	LRRC26-001, TMEM210-001, TMEM210-003, TMEM210-002, GRIN1-011, TMEM210-004, RP11-350O14.18-001, MIR3621-201
345	chr7	25609394	25610231	838	*	4	1.26014576918536e-14	7.95237393682813e-06	0.210832421755906	0.127278416026714	AC091705.2-201
346	chr5	76247647	76250527	2881	*	17	1.42156099193684e-22	7.98146446339827e-06	-0.206243134942534	-0.0518615651163389	CRHBP-001, CRHBP-002, CRHBP-003
347	chr15	25276040	25278392	2353	*	5	6.43325498569819e-16	8.02319664148542e-06	0.252900447780841	0.163279659722024	RP11-701H24.3-001, PWAR6-001
348	chr10	99031065	99031284	220	*	2	3.76545074080712e-17	8.02404178153772e-06	0.263088263216586	0.211495237643774	ARHGAP19-201, ARHGAP19-002
349	chr2	7171869	7172724	856	*	9	2.59840008084783e-17	8.03553109845612e-06	-0.118146482589405	-0.0546200218030816	NA
350	chr5	54468362	54469551	1190	*	14	4.11927662430505e-23	8.04376782415534e-06	-0.0737988869377515	-0.0119894905711088	CDC20B-001, CDC20B-003, CDC20B-201, CDC20B-202, MIR449A-201, CDC20B-004, MIR449B-201, CDC20B-005, CDC20B-002, MIR449C-201
351	chr14	102700848	102702748	1901	*	8	2.74559931375269e-42	8.11571642719973e-06	-0.134721752522912	0.00494502275984246	MOK-031, MOK-026, MOK-032, MOK-011, MOK-033, MOK-007, MOK-040
352	chr22	24576035	24577448	1414	*	11	6.44589744480761e-16	8.11706381599262e-06	0.108135694030155	0.0449477276594316	SUSD2-001, SUSD2-002
353	chr11	46258039	46258826	788	*	3	7.00085684317183e-16	8.15421704316915e-06	-0.109832142226312	-0.10317609460064	CTD-2589M5.5-001
354	chr1	211845999	211846010	12	*	2	2.60256871497059e-17	8.27771304067478e-06	0.298419247581161	0.260200007393739	NEK2-004
355	chr2	166149712	166151818	2107	*	7	1.1128968369438e-10	8.3014535815947e-06	0.225027359819876	0.0490125315614823	SCN2A-001, SCN2A-002, SCN2A-005
356	chr2	107501733	107503819	2087	*	18	3.02483777110495e-20	8.31907256858314e-06	-0.0886055569192085	-0.00401837842987776	ST6GAL2-001, ST6GAL2-002, ST6GAL2-003, ST6GAL2-004
357	chr11	62313477	62315320	1844	*	10	1.01409292557162e-21	8.34940905687824e-06	-0.203333441203994	-0.0515603245422682	AHNAK-001, AHNAK-005, AHNAK-009, AHNAK-010, AHNAK-013, RP11-864I4.4-001
358	chr16	89042948	89045645	2698	*	16	1.72242684034935e-12	8.43622145153986e-06	-0.0732245737338815	-0.0418985885299519	CBFA2T3-001, CBFA2T3-201, CBFA2T3-202, CBFA2T3-203, CBFA2T3-009
359	chr4	159985743	159986185	443	*	2	1.16475595693771e-20	8.48897075880374e-06	0.334557448119234	0.326556191638982	Y_RNA.500-201
360	chr14	45564426	45565435	1010	*	5	5.50650066125728e-18	8.49453630600903e-06	0.272385220917762	0.16816433039943	PRPF39-007, PRPF39-006, PRPF39-004, PRPF39-013, PRPF39-011
361	chr2	169402526	169402543	18	*	2	2.79682346324408e-19	8.52636512763574e-06	-0.244802211102618	-0.212956825063357	NA
362	chr3	175484022	175484712	691	*	3	5.78022396302848e-24	8.5541156254647e-06	0.266988786496082	0.140945856805743	RNU6-1317P-201
363	chr7	101943005	101944556	1552	*	8	7.82428631869643e-19	8.57141188613726e-06	0.255681422487527	0.0948329990253177	SH2B2-201
364	chr7	32338150	32339497	1348	*	14	6.42811299288942e-28	8.70119926988839e-06	-0.248128265622429	-0.0761100976055618	PDE1C-001
365	chr11	68325629	68325965	337	*	2	4.40419203832987e-16	8.73096568326402e-06	0.305873195653056	0.269738165010649	PPP6R3-017, PPP6R3-018
366	chr5	1594021	1595048	1028	*	11	4.81387947056803e-12	8.79662328690879e-06	0.333353822631168	0.196699865103325	SDHAP3-002, SDHAP3-001, CTD-2012J19.3-001
367	chr5	178321631	178324449	2819	*	10	9.44626338985798e-11	9.02586606930135e-06	0.255647456896919	0.037764090774137	ZFP2-001, ZFP2-004, ZFP2-005
368	chr12	6746972	6748130	1159	*	5	8.8035868008036e-20	9.03543256771553e-06	0.168690579367559	0.0907657376352602	LPAR5-001, LPAR5-002, ACRBP-004
369	chr3	6686772	6687391	620	*	3	1.21020404627025e-14	9.05552147453224e-06	0.268838261516256	0.180165768548077	GRM7-AS3-002
370	chr15	34881847	34882160	314	*	2	7.19460010870059e-18	9.0865309795604e-06	0.245078341655987	0.243526770202277	GOLGA8A-203, GOLGA8B-004
371	chr8	67522471	67522986	516	*	2	5.30325458156742e-17	9.09025845153425e-06	0.315670924472198	0.295527014386008	MYBL1-003
372	chr15	77286948	77289047	2100	*	11	6.08201609599533e-24	9.12943858850113e-06	-0.169796425670007	-0.0358584447108396	PSTPIP1-201, PSTPIP1-002, PSTPIP1-001, PSTPIP1-012, PSTPIP1-017, PSTPIP1-009, PSTPIP1-006, PSTPIP1-003, PSTPIP1-005, PSTPIP1-004, PSTPIP1-007, PSTPIP1-018, PSTPIP1-008
373	chr17	263096	264478	1383	*	9	2.54248511424728e-12	9.20653796576949e-06	-0.249914999256446	-0.0699491731264528	AC108004.3-001, C17orf97-004
374	chr12	67707190	67707550	361	*	2	9.77444745220106e-17	9.2668841839302e-06	0.340701674550282	0.324513031662331	NA
375	chr3	156361584	156361790	207	*	2	3.99064707757678e-17	9.35493923193045e-06	-0.0781521929548598	-0.0467509008431898	NA
376	chr13	99856297	99857707	1411	*	4	3.89688283318099e-16	9.50805151220351e-06	0.180025136172935	0.0742800022369322	RN7SKP9-201
377	chr4	178278274	178278982	709	*	5	6.55374474308979e-18	9.60543027800027e-06	0.187784247641818	0.10896704649964	RP11-376O6.2-001
378	chr3	149694830	149695801	972	*	3	1.79476593859078e-13	9.6277324762852e-06	0.222414496099974	0.146655809869897	RP11-651P23.5-001, RP11-651P23.5-002
379	chr6	36665240	36665620	381	*	7	5.19187002660577e-22	9.62902425212994e-06	-0.163292838669946	-0.100192965901715	NA
380	chr6	49466300	49467064	765	*	3	2.13380097746755e-16	9.65614124761067e-06	0.258941044458682	0.186473704121536	GLYATL3-001, GLYATL3-002
381	chr19	41848126	41848134	9	*	2	1.4054524787483e-15	9.66063617703029e-06	-0.112245604447711	-0.106315286259479	TGFB1-004
382	chr14	50190899	50191230	332	*	3	3.41673849720515e-14	9.69219270169398e-06	0.247684926248001	0.201596040262837	KLHDC1-006
383	chr3	128216122	128217091	970	*	4	6.69002992001559e-18	9.72149973292939e-06	-0.110442861725242	-0.06423459788863	NA
384	chr19	10399764	10403936	4173	*	20	1.97465571200925e-17	9.8036381768683e-06	0.225452328306992	0.0108086905898038	ICAM5-001, ICAM5-005, ICAM5-002, ICAM5-004, ICAM5-003, CTD-2369P2.8-001
385	chr17	79297435	79297706	272	*	4	1.76539333499828e-12	9.82809531653784e-06	-0.154926054193481	-0.13762934064614	NA
386	chr1	246168639	246168678	40	*	2	7.13583895971969e-17	9.85018075244031e-06	-0.222798734214469	-0.156264291115047	NA
387	chr14	62330970	62331920	951	*	9	2.17846631900807e-45	1.00338997327872e-05	0.281420450007796	0.0787106121242671	CTD-2277K2.1-002
388	chr22	50756880	50758414	1535	*	7	1.89004355063286e-17	1.00543991618795e-05	0.120910180116614	0.0871645159665857	DENND6B-004, DENND6B-003, DENND6B-005
389	chr3	49940353	49942096	1744	*	16	7.97631473919089e-14	1.01381188271131e-05	-0.0608525441425951	0.000689895885386313	MST1R-001, MST1R-002, MST1R-007, CTD-2330K9.3-001, CTD-2330K9.3-003, CTD-2330K9.3-002, MST1R-006, MST1R-005, MST1R-004, MST1R-003
390	chr1	55012408	55013735	1328	*	8	3.07976672936214e-16	1.01872661739654e-05	-0.185825621092982	-0.0822658384597359	ACOT11-002, ACOT11-001, ACOT11-004
391	chr8	21915184	21917015	1832	*	11	7.08804673585816e-24	1.02135271864638e-05	-0.216844349628321	-0.0668186127186975	DMTN-001, DMTN-201, DMTN-203, DMTN-008, DMTN-019, DMTN-018, DMTN-010, DMTN-017, DMTN-009
392	chr3	52528714	52529524	811	*	10	2.9946834701216e-21	1.04713035426043e-05	-0.101168995871315	-0.0533122700086978	STAB1-001, STAB1-007, STAB1-002
393	chr10	4720329	4720663	335	*	3	6.05688768096649e-15	1.05894973173562e-05	0.201799235820256	0.177912040277567	LINC00704-001, LINC00704-002
394	chr3	151163827	151164707	881	*	4	1.39421586775398e-15	1.06173748996078e-05	0.262846099561373	0.0832229547030851	NA
395	chr16	8806359	8807308	950	*	15	1.54285435781411e-14	1.07160742489321e-05	0.191372365327237	0.095886651666157	ABAT-201, ABAT-013, ABAT-004, ABAT-012, ABAT-002, ABAT-003, ABAT-009, ABAT-010
396	chr3	48514571	48515091	521	*	8	2.15721771489339e-25	1.09289522102734e-05	-0.172962436849154	-0.0430836284909654	SHISA5-002, SHISA5-011, SHISA5-004, SHISA5-003, SHISA5-014
397	chr5	65350432	65350750	319	*	4	1.2061801044976e-16	1.10609591909169e-05	0.27375062542945	0.154370934153018	ERBB2IP-012, ERBB2IP-013
398	chr20	61953801	61954987	1187	*	5	5.38429833347607e-11	1.10818783112364e-05	0.11644036435316	0.0923217267731642	COL20A1-002
399	chr3	191749362	191750463	1102	*	4	2.23228665305794e-18	1.11561997920817e-05	0.247070140983568	0.156957992396054	RP11-655G22.1-003, RP11-655G22.1-002, RP11-655G22.1-001
400	chr9	104248926	104249936	1011	*	9	7.3580500416449e-46	1.11691733160655e-05	-0.386148680368102	-0.110960673069369	TMEM246-002, TMEM246-001
401	chr14	34528440	34530112	1673	*	8	1.09580469174899e-14	1.11857320810381e-05	-0.0959472600663167	-0.0394152008730262	NA
402	chr1	93685227	93686211	985	*	3	5.13538580995738e-12	1.12001043050457e-05	0.183797356479193	0.115998302249231	CCDC18-010
403	chr5	130606354	130606714	361	*	2	7.09966983343188e-16	1.12291275267354e-05	0.244655930244838	0.225710331166448	NA
404	chr21	35746798	35748543	1746	*	13	2.59582046827632e-30	1.12741104736169e-05	-0.135136085004698	-0.0363501415618917	SMIM11-003, SMIM11-004, SMIM11-002, AP000320.6-001, SMIM11-005, SMIM11-001, SMIM11-007, SMIM11-006
405	chr1	36947176	36949065	1890	*	8	2.84445288452849e-12	1.14749699923133e-05	-0.176990589297062	-0.0719933547115311	CSF3R-203, CSF3R-004, CSF3R-003, CSF3R-001, CSF3R-008, CSF3R-020, CSF3R-019
406	chr8	22876906	22877897	992	*	6	8.02191992335625e-18	1.15075152068331e-05	-0.0778050095355899	-0.0485329345520094	RP11-875O11.1-001
407	chr11	107187085	107187609	525	*	3	3.53222135193643e-20	1.15117899457973e-05	0.272758682874026	0.193579729505482	RP11-819C21.1-001
408	chr5	499916	500565	650	*	6	1.25380502886862e-16	1.15524666336207e-05	0.15115678236944	0.0436972616954104	NA
409	chr12	49595954	49596002	49	*	2	4.45622211690001e-16	1.16764751978468e-05	-0.232002772144741	-0.204875071606962	NA
410	chr16	85059962	85061578	1617	*	11	2.35568127120849e-14	1.16792148251174e-05	-0.214402891349259	-0.0446164991563146	KIAA0513-201, KIAA0513-202
411	chr12	57735507	57736363	857	*	3	1.63615100781197e-17	1.16852783717346e-05	0.215079099602007	0.167072586466648	R3HDM2-007
412	chr1	186416357	186416665	309	*	3	4.11176986345536e-15	1.17321298311904e-05	0.281152183890979	0.176506811397662	PDC-201, PDC-202, PDC-002
413	chr3	75263619	75263691	73	*	5	1.02608777650456e-11	1.17636163240653e-05	0.16386654551311	0.100513587103474	HNRNPA3P6-201, HNRNPA3P6-001, MIR4444-1-201
414	chr2	160802594	160803214	621	*	3	1.45634012126663e-15	1.17722617337966e-05	0.282904287612052	0.173938369304544	PLA2R1-003
415	chr1	89277903	89278893	991	*	2	4.89264628220896e-12	1.19831873577077e-05	0.241436244251852	0.219853390119547	NA
416	chr4	71091212	71091866	655	*	4	1.22984305829165e-15	1.20313781150269e-05	0.24657326892076	0.119641206991778	FDCSP-001
417	chr6	31539735	31543686	3952	*	34	4.48469783282058e-19	1.20401318317212e-05	0.197970168839938	0.0385334459252184	LTA-001, TNF-001, LTA-002, LTA-004, LTA-003
418	chr5	94956175	94957243	1069	*	3	8.73825226270829e-14	1.21882873718154e-05	-0.0621929193609967	-0.0443603944221441	GPR150-001
419	chr4	183553413	183553557	145	*	3	5.36959826788611e-15	1.22246192324813e-05	0.293184792423422	0.178291005477171	RN7SKP67-201
420	chr4	90471096	90472345	1250	*	4	6.89727781617963e-14	1.23868715906623e-05	0.295564964055612	0.158156766141321	RP11-115D19.1-006, RP11-115D19.1-005
421	chr1	217250241	217251566	1326	*	6	3.09933311514932e-12	1.23972778631471e-05	-0.207105768704958	-0.132949986146237	ESRRG-011, ESRRG-015, ESRRG-012, ESRRG-023
422	chr11	118480576	118481992	1417	*	6	1.03205233980342e-15	1.26746836545776e-05	-0.0463109659335136	-0.0237377372619106	PHLDB1-004, PHLDB1-039
423	chr4	89152212	89153740	1529	*	9	2.69956919754183e-14	1.27934724923674e-05	0.194950587285014	0.000608911744867164	ABCG2-002
424	chr19	51142008	51144072	2065	*	14	2.25617314794464e-18	1.28882107791122e-05	0.0801977477365996	-0.0114460795860535	SYT3-003, SYT3-001, SYT3-005, SYT3-002
425	chr20	54986793	54987662	870	*	9	1.84124132196761e-17	1.29512096552955e-05	-0.149600639220107	-0.0606863593243818	CASS4-001, CASS4-201, CASS4-002, CASS4-003
426	chr8	64616861	64617158	298	*	3	3.66694888757317e-15	1.31122194408852e-05	0.291006068699152	0.19318280053199	RP11-579E24.2-001
427	chr17	56494554	56496039	1486	*	8	1.55225056179595e-15	1.31325355653381e-05	0.2601345572278	0.0699466152149114	RNF43-003, RNF43-201, RNF43-001, RNF43-007, RNF43-004, RNF43-005, RNF43-002
428	chr18	14118830	14120003	1174	*	3	3.7549042893192e-13	1.31435275144336e-05	0.234894984615695	0.169219859410619	AC006557.1-201
429	chr15	45264468	45265629	1162	*	4	2.97195990295209e-10	1.31679794259784e-05	0.242094309276227	0.1507077220209	RNU6-966P-201, CTD-2014N11.3-001
430	chr2	85726360	85727279	920	*	3	4.49409815178192e-10	1.31905475863659e-05	-0.143073871834402	-0.132136959618001	NA
431	chr1	117112616	117115307	2692	*	15	5.10037250872434e-22	1.32169118751636e-05	-0.132429042804551	-0.0184348107475369	CD58-002, CD58-001, CD58-004, CD58-005
432	chr12	52863362	52863481	120	*	2	6.14629071187317e-23	1.3230909632703e-05	0.148149826019586	0.10810284643065	KRT6C-002
433	chr17	62009607	62011209	1603	*	11	2.41575572518892e-14	1.32752122238486e-05	0.0983374247296932	0.0178018236049881	CD79B-001, CD79B-004, CD79B-002, CD79B-005, CD79B-003, CD79B-006
434	chr1	100643544	100644688	1145	*	7	3.82159780036687e-13	1.33165148422038e-05	0.261139064302279	0.135758898735622	LRRC39-201, LRRC39-001, LRRC39-002
435	chr16	67515916	67518179	2264	*	14	3.20579523891875e-19	1.33628174819569e-05	-0.132519062696374	-0.0288067493675737	ATP6V0D1-001, AGRP-001, ATP6V0D1-002, ATP6V0D1-013, ATP6V0D1-014, ATP6V0D1-007, ATP6V0D1-008, ATP6V0D1-016, ATP6V0D1-015, ATP6V0D1-003, RP11-297D21.4-002, RP11-297D21.4-003, RP11-297D21.4-001
436	chr12	19298617	19298800	184	*	3	4.56858128188122e-12	1.33666803564676e-05	0.240205091854162	0.202612639703902	RP11-282K24.3-001
437	chr6	36920773	36920821	49	*	2	7.70852839425474e-17	1.34559794045862e-05	0.264621435510937	0.24102155552766	PI16-001
438	chr5	68411141	68411954	814	*	4	3.92691030503092e-50	1.34654010560339e-05	0.325381785889589	0.153580334368951	SLC30A5-007
439	chr11	67414373	67415829	1457	*	6	2.53162231441238e-15	1.35506816909737e-05	-0.225902562097297	-0.103831723378459	ACY3-002
440	chr10	126453890	126454739	850	*	3	3.09430302841955e-12	1.37375606257934e-05	0.183205636165877	0.0480715816929617	Y_RNA.38-201, METTL10-005
441	chr11	14535169	14536026	858	*	3	1.48264103880813e-11	1.3758763399542e-05	0.175979094061294	0.125162074337531	PSMA1-020, PSMA1-007
442	chr14	86523568	86523586	19	*	2	2.53701871861896e-15	1.37805305787106e-05	0.235065981866299	0.229332332906321	NA
443	chr4	10556475	10556714	240	*	2	1.18378438722035e-15	1.38181234581461e-05	-0.287479403238142	-0.175569845324023	NA
444	chr12	18414117	18415070	954	*	6	3.21610101475672e-19	1.38704653263816e-05	0.246978564097805	0.15387750699384	PIK3C2G-201
445	chr1	171457611	171458235	625	*	2	3.27771314839357e-17	1.39660740859699e-05	0.288568819046667	0.194567265147782	NA
446	chr2	82535611	82535694	84	*	2	1.24200633403694e-16	1.39857280633119e-05	0.283500502895807	0.265710225490398	Y_RNA.260-201
447	chr6	49917872	49918335	464	*	5	2.41668476101869e-17	1.41216949203189e-05	0.223754053156671	0.0938587796804021	DEFB133-201
448	chr10	102974725	102975075	351	*	2	7.13583895971969e-17	1.41546296917152e-05	-0.0518687197790536	-0.0440315511542295	NA
449	chr22	38713453	38714771	1319	*	14	4.09565570427036e-17	1.41585151903148e-05	0.093733366094145	-0.0266790966890827	CSNK1E-003, CSNK1E-201, CSNK1E-002, CSNK1E-005, CSNK1E-004, CSNK1E-008
450	chr1	1368387	1370228	1842	*	12	3.07099764072446e-13	1.41855551539776e-05	-0.205485145253094	-0.0420293334595501	VWA1-002, VWA1-201, RP4-758J18.10-002, RP4-758J18.10-001, RP4-758J18.10-003, RP4-758J18.10-004, VWA1-004, VWA1-001, VWA1-003
451	chr13	19980456	19980458	3	*	2	3.00537512707378e-17	1.41966908812428e-05	0.311524539506945	0.240569591283177	NA
452	chr4	142247278	142248451	1174	*	4	1.39994958989113e-14	1.42097933328721e-05	0.276973955930341	0.136812261181409	RP11-362F19.1-001
453	chr12	55845176	55845955	780	*	5	1.0126803349272e-12	1.42534930964924e-05	0.201336602231468	0.120708912087592	OR6C2-001
454	chr10	45098496	45098623	128	*	2	6.73543230008816e-16	1.42711995681836e-05	0.28991045786981	0.255203184194403	RP11-733D4.1-001
455	chr11	82355791	82355852	62	*	2	6.13757438418541e-16	1.42768924751755e-05	0.223294176240474	0.218996702750329	RP11-179A16.2-001
456	chr6	93099707	93099785	79	*	2	8.58442546057738e-17	1.43723428541756e-05	0.285410132120043	0.26477874812054	RP1-149C7.1-001
457	chr4	169925829	169926380	552	*	4	5.11119441570195e-16	1.43835878117567e-05	0.223592855970482	0.127720910313311	RNY4P17-201, CBR4-007
458	chr18	32335046	32335901	856	*	5	1.25036663283016e-17	1.44214932394641e-05	0.260743119954222	0.16048094161932	DTNA-202, DTNA-005, DTNA-205
459	chr5	41853888	41854892	1005	*	4	1.84805974535273e-16	1.44683583594732e-05	0.314561142782265	0.151688447264387	NA
460	chr9	88958324	88959108	785	*	3	4.82035906467463e-13	1.45279667102104e-05	0.210185386834767	0.157014800724599	ZCCHC6-005
461	chr13	73456493	73456536	44	*	2	8.03866146401278e-20	1.45331469752207e-05	0.254792085526068	0.210176015563153	RNU6-79P-201
462	chr12	53644994	53646162	1169	*	14	1.26125353039698e-28	1.45694771596089e-05	-0.0894082442507568	-0.0279210023802193	MFSD5-001, MFSD5-201, MFSD5-003, MFSD5-005, MFSD5-004
463	chr2	28177219	28177263	45	*	2	2.3552836183296e-14	1.4656037913398e-05	-0.188213828284573	-0.188191479790418	NA
464	chr2	228191082	228192781	1700	*	7	1.09323424896504e-25	1.4663386668004e-05	0.342134615645848	0.149525065363436	MFF-003, MFF-002, MFF-021, MFF-001, MFF-022, MFF-201, AC097662.2-001, MFF-005, MFF-008, MFF-018, MFF-010, AC097662.2-003, MFF-013, AC097662.2-002, MFF-016, MFF-017, MFF-004, MFF-009, MFF-020, MFF-011, MFF-027, MFF-025, MFF-023, MFF-024, MFF-026
465	chr1	67292585	67292588	4	*	2	2.79104536104532e-16	1.46792971485863e-05	0.259521823527056	0.247392444831537	RP11-342H21.2-001
466	chr9	272258	273074	817	*	6	2.8973212287428e-13	1.47640977117783e-05	-0.116112346033676	-0.0538283912474632	DOCK8-002, RP11-59O6.3-001, DOCK8-012, DOCK8-011, DOCK8-004, DOCK8-014, DOCK8-006
467	chr4	108992071	108992945	875	*	2	2.25500006554758e-15	1.4813168949663e-05	0.290599536863406	0.230476161559881	LEF1-013, LEF1-011, LEF1-016, LEF1-014
468	chr3	174989835	174990359	525	*	3	4.32111752764085e-15	1.48452521947203e-05	0.235737188503653	0.194677197730158	NAALADL2-AS2-001
469	chr4	38857850	38858623	774	*	6	3.69734708762776e-14	1.48669822472516e-05	-0.083334472862068	-0.0652924362339691	TLR6-201, TLR1-004, TLR6-002, TLR6-003
470	chr8	11350853	11351846	994	*	8	1.16317304487033e-18	1.49543093071523e-05	0.163977438317596	0.0808840910155831	BLK-001, BLK-003, BLK-004
471	chr16	20773544	20774243	700	*	3	2.45956141041185e-15	1.49935700767364e-05	0.29791928269628	0.193431641118395	ACSM3-001, ACSM3-002, ACSM3-004
472	chr4	184018527	184019561	1035	*	5	1.17724764621274e-11	1.50434757747951e-05	0.264550604241521	0.040473013994677	WWC2-201, WWC2-003, WWC2-006, WWC2-AS2-201, WWC2-008, WWC2-005, WWC2-AS2-001
473	chr5	87984861	87987441	2581	*	16	1.11705610266532e-16	1.51248624475168e-05	-0.0837074894001093	-0.0103503319417355	CTC-467M3.2-001, LINC00461-006
474	chr20	7049015	7049271	257	*	2	6.25392431286009e-15	1.5135907082789e-05	0.251648232810096	0.248564285203646	RP4-764O22.1-001
475	chr7	104702323	104702806	484	*	3	1.17847557501377e-13	1.51445123546679e-05	0.222882240958615	0.208700341092734	KMT2E-014, KMT2E-013
476	chr15	65866127	65866662	536	*	2	9.49415220963891e-16	1.52099448766488e-05	0.209532954703669	0.00487999987355159	PTPLAD1-012
477	chr3	98524037	98524932	896	*	3	3.27319493364403e-11	1.52779802241844e-05	0.23726781782191	0.186528310275634	RNU6-26P-201
478	chr18	53068637	53070663	2027	*	10	1.72952104436294e-21	1.53485578650436e-05	0.276136227425982	0.0116156661778172	TCF4-013, TCF4-011, TCF4-014, TCF4-043, TCF4-018, TCF4-042, TCF4-036, TCF4-033, TCF4-034, TCF4-012, TCF4-047
479	chr2	201992999	201994096	1098	*	5	1.0663689093731e-14	1.53753323332976e-05	0.117824888391572	-0.0081195326151373	CFLAR-018, CFLAR-010, CFLAR-011, CFLAR-020, CFLAR-019
480	chr3	9423207	9423436	230	*	2	2.5706772603269e-16	1.54261068604056e-05	0.251674012801322	0.201140406264408	THUMPD3-010, THUMPD3-008
481	chr17	58310096	58310187	92	*	2	2.74305508360239e-17	1.55878112082401e-05	0.188237848962837	0.169352387404634	SCARNA20-201
482	chr3	127255552	127256043	492	*	3	2.64320401265764e-15	1.56863021166993e-05	0.128887656001544	0.11327741160819	RP11-59J16.1-001
483	chr4	70860684	70861542	859	*	5	1.0416076424998e-13	1.57002683066319e-05	0.1801968123348	0.0936955062092296	STATH-001, STATH-003, STATH-004, STATH-006, STATH-005
484	chr6	76202595	76204322	1728	*	11	1.44911409930349e-14	1.58789979036624e-05	-0.21611693956324	-0.0145561173281281	FILIP1-001, FILIP1-004
485	chr4	88720044	88720640	597	*	6	4.07172505431135e-17	1.5973493814677e-05	0.21677582274383	0.0942287698282876	IBSP-001
486	chr7	110749019	110750578	1560	*	5	4.39269432669783e-15	1.60372435429097e-05	0.25011562116717	0.119301563064669	snoU13.305-201
487	chr11	65342628	65344604	1977	*	12	3.63276369543963e-25	1.61389585320596e-05	-0.0514413607456118	-0.025659088070216	EHBP1L1-001, EHBP1L1-008, EHBP1L1-007
488	chr11	74322665	74323002	338	*	2	1.31283133687398e-14	1.61433089077015e-05	0.223392982442959	0.183406923300673	NA
489	chr2	102920965	102921600	636	*	3	9.21735474688023e-13	1.63630259875579e-05	-0.151195049234572	-0.0461052612075803	NA
490	chr1	198498227	198498832	606	*	2	5.86148992541787e-13	1.6366359114106e-05	0.264952045635733	0.238380969879729	NA
491	chr5	140026603	140027949	1347	*	20	4.38977851375195e-29	1.64713596295205e-05	-0.0676295195431506	-0.0149887375698248	NDUFA2-001, IK-001, IK-006, NDUFA2-003, IK-008, IK-009, IK-010, NDUFA2-007, NDUFA2-004, IK-007, IK-005, IK-013, MIR3655-201
492	chr21	44816571	44817925	1355	*	6	9.39996790163252e-20	1.65455811636268e-05	0.139430540887695	0.0572258774586632	NA
493	chr16	30365840	30367660	1821	*	19	2.2614300394827e-19	1.65764016956795e-05	-0.119523057013327	-0.0236565067306461	CD2BP2-001, RP11-347C12.10-001, CD2BP2-003, CD2BP2-002
494	chr12	23404551	23405247	697	*	3	2.13222052792172e-11	1.66229128708144e-05	0.176527887801161	0.154744046354175	RP11-153K16.2-001
495	chr1	85665883	85667951	2069	*	14	4.83340603007938e-22	1.66865303039295e-05	-0.0379269592961972	-0.0202009095412299	SYDE2-001, SYDE2-002
496	chr10	97099497	97100085	589	*	3	4.32400655638137e-13	1.66954770497851e-05	0.188218508209588	0.119612179078258	NA
497	chr4	129308389	129308418	30	*	2	1.34719459054261e-15	1.67383686318659e-05	-0.375240665769828	-0.309649217771137	NA
498	chr9	12706715	12707341	627	*	2	2.65410664760488e-13	1.68462934661497e-05	0.2044160885795	0.184274082859279	TYRP1-004
499	chr5	124820521	124821012	492	*	2	4.25690289969518e-17	1.68953063830752e-05	-0.156245575035063	-0.100900865076291	NA
500	chr22	36220459	36220700	242	*	2	1.68182657927952e-18	1.69975985617544e-05	0.232008913718111	0.207338912034811	RBFOX2-014
501	chr1	226349820	226350813	994	*	2	1.558049475151e-13	1.7115913890576e-05	0.226968007971319	0.193816564534689	ACBD3-002
502	chr9	109606123	109607201	1079	*	4	1.655738666617e-19	1.72699328292628e-05	0.271301620799711	0.140439782746999	RNA5SP292-201
503	chr3	152016594	152017819	1226	*	9	1.16682356676877e-13	1.76212695060903e-05	-0.108336615645733	-0.0352270873335103	MBNL1-203, MBNL1-204, MBNL1-006, MBNL1-013, MBNL1-009, MBNL1-005, MBNL1-011, MBNL1-008, MBNL1-010, MBNL1-007, MBNL1-205
504	chr7	73785056	73785680	625	*	3	6.97003009619041e-19	1.77980234258479e-05	0.0785601834986888	0.0721041605569288	NA
505	chr13	52732648	52735306	2659	*	24	2.34493326377057e-34	1.78661057003318e-05	-0.239831933302744	-0.0480085350026145	NEK3-003, NEK3-201, NEK3-202, NEK3-002, NEK3-203, NEK3-001, NEK3-005, NEK3-006, NEK3-007
506	chr14	99501573	99502466	894	*	3	8.69493420216406e-12	1.79785892051509e-05	-0.160269454107946	-0.142855083479127	NA
507	chr12	10324843	10325732	890	*	8	1.93948695258356e-11	1.80117576765435e-05	0.207458567737758	0.00630929320019897	OLR1-001, TMEM52B-003, TMEM52B-002, OLR1-002, OLR1-006, OLR1-003, TMEM52B-004, OLR1-008
508	chr4	156774546	156775941	1396	*	4	1.45973432828837e-12	1.80413822791138e-05	0.22281037987045	0.0658493405439089	TDO2-005, TDO2-006, TDO2-008, TDO2-007
509	chr3	177721775	177722718	944	*	2	4.78541520027893e-11	1.81836843685032e-05	0.242354255815658	0.0965518598826348	NA
510	chr3	149589218	149589902	685	*	4	1.98055771149965e-14	1.82247970826685e-05	0.309879820900486	0.157896844558621	RNF13-002
511	chr12	91572142	91574008	1867	*	15	5.52364639650241e-15	1.82268932642738e-05	0.231983161479694	0.0243384902295214	DCN-203, DCN-018, DCN-204, DCN-015, DCN-017, DCN-012, DCN-007, DCN-008, DCN-003, DCN-009, DCN-010, DCN-011, DCN-005
512	chr1	40745926	40747152	1227	*	4	1.59652966587372e-11	1.8249057060956e-05	0.166982582814875	0.0996746144561937	NA
513	chr10	128152075	128152247	173	*	4	1.48031643773192e-17	1.83468139084245e-05	-0.0877609305104233	-0.0551695241343271	C10orf90-005
514	chr11	63634096	63634673	578	*	2	2.55751576858091e-13	1.85774322040209e-05	-0.166858687040596	-0.156536834726271	MARK2-014
515	chr6	153303350	153303409	60	*	2	1.22733387494211e-19	1.86946700202345e-05	0.184633747308388	0.15977125789354	FBXO5-001, FBXO5-002, RP1-101K10.6-001
516	chr5	169694350	169695483	1134	*	4	3.60199428056769e-17	1.876742465691e-05	-0.228966661493374	-0.168103965574525	LCP2-011, LCP2-005
517	chr12	62221328	62222128	801	*	2	1.10551000546889e-11	1.88066599714182e-05	0.301467257617448	0.280160340174697	FAM19A2-005
518	chr11	34591910	34592855	946	*	6	8.66916372187042e-16	1.8903547174106e-05	-0.154420976033547	-0.0862036081039682	RP11-350D17.2-001
519	chr10	17065617	17066154	538	*	2	3.27733886380799e-17	1.89320700949267e-05	-0.0762694411093586	-0.055933884912815	NA
520	chr12	6717456	6718378	923	*	5	1.17234711486829e-14	1.90082896041682e-05	0.137338977675705	-0.0180358203816489	CHD4-201, CHD4-202, CHD4-002, CHD4-013, CHD4-004, CHD4-003
521	chr2	29037918	29038986	1069	*	6	4.57597928652236e-13	1.90440571433269e-05	0.162950924956131	0.103494195928172	NA
522	chr3	150329392	150329793	402	*	5	4.49724593277979e-21	1.91199338411557e-05	0.230949727405664	0.0846334606348143	RP11-392O18.2-001
523	chr13	90205485	90206652	1168	*	4	2.69881783275707e-16	1.91404909013386e-05	0.237404002325362	0.170365925411165	RP11-75N6.3-001, LINC00353-002
524	chr10	110469795	110470258	464	*	2	1.29553009221185e-14	1.92838368097598e-05	0.205088830477142	0.198892267227682	RP11-655H13.2-001
525	chr16	53088123	53089732	1610	*	13	2.17514987588687e-20	1.92893985080899e-05	0.0431207205838668	-0.00530798556021871	CHD9-201, CHD9-008, RP11-467J12.4-001, CHD9-001
526	chr17	60094140	60095250	1111	*	4	7.19248130555772e-13	1.92991377933157e-05	0.267117428214769	0.141784024020939	AC018628.1-201
527	chr5	76939333	76939772	440	*	5	2.10519103940833e-11	1.93138813598738e-05	0.0928626275240861	-0.008900056154548	NA
528	chr15	86123481	86123699	219	*	3	9.34402572347465e-13	1.93315500102682e-05	-0.130094753536295	-0.117464353584838	AKAP13-020, RP11-815J21.2-001
529	chr8	110692574	110693461	888	*	5	6.0726300498297e-27	1.94317753924711e-05	0.270411061140601	0.0310215696995442	SYBU-201, SYBU-015, SYBU-030, SYBU-016, SYBU-029, SYBU-028, SYBU-004, SYBU-033, SYBU-031
530	chr15	25362188	25362420	233	*	2	2.12139755291665e-15	1.97016884053056e-05	0.259508236711677	0.229099313764475	SNHG14-011
531	chr1	87198919	87199796	878	*	3	1.53652417204494e-10	1.97330863084661e-05	0.22171302725834	0.18141263393385	SH3GLB1-003
532	chr15	81285343	81286635	1293	*	3	5.04573077080337e-12	1.97420112027681e-05	0.225315216763316	0.130544962440049	RP11-775C24.3-001
533	chr12	89703393	89703686	294	*	3	2.26953288863735e-12	1.97750984566607e-05	-0.254222809843038	-0.196164398662457	RP11-13A1.3-001
534	chr12	86229804	86231077	1274	*	10	1.03436015686507e-15	1.97802423549218e-05	-0.22158201752717	-0.102378504144274	RASSF9-001
535	chr7	122225817	122226613	797	*	3	1.03727260667424e-11	1.98907794629782e-05	0.209459921768141	0.17195290889989	CADPS2-005
536	chr6	17619627	17619639	13	*	2	1.35135439222621e-13	1.99023424310987e-05	0.131200879926392	0.129745833865204	RNU6-190P-201
537	chr19	47142459	47143683	1225	*	4	2.75867172325136e-13	2.01177144866719e-05	0.129189745928275	0.00453326613468064	NA
538	chr15	79055416	79056312	897	*	5	1.77255824330119e-15	2.02458323787011e-05	0.141577215562134	0.0527676980671121	ADAMTS7-005
539	chr14	31611928	31612068	141	*	2	9.39571998968839e-14	2.02785397250086e-05	0.194385721590839	0.185533384174549	RNU6-541P-201
540	chr15	50849431	50849795	365	*	2	8.93116094463676e-15	2.03734881924906e-05	0.210729448367709	0.192656670633401	RP11-120K9.2-001
541	chr13	43354767	43355739	973	*	5	1.5474265743316e-22	2.03897592666739e-05	-0.245296029774073	-0.121080159601099	FAM216B-001, FAM216B-201
542	chr12	10958919	10960172	1254	*	5	2.89743321395669e-21	2.05291889584013e-05	0.244251262034161	0.141437281040433	TAS2R8-001
543	chr7	92347234	92348349	1116	*	3	2.62673608424716e-12	2.08347417247135e-05	-0.168750597981198	-0.14116063074125	NA
544	chr10	3509710	3510486	777	*	4	5.53014968445682e-19	2.09037060253599e-05	-0.158889986244601	-0.102561709475568	NA
545	chr11	18405021	18406198	1178	*	3	7.04216994339011e-10	2.10711540038991e-05	-0.0882379070218161	-0.0708927444003884	NA
546	chr15	85292842	85294586	1745	*	3	2.64042139149409e-07	2.11865558322024e-05	-0.102206667902739	-0.0692999357274636	RP11-7M10.2-001, ZNF592-001
547	chr16	77467195	77469667	2473	*	16	4.89713910640098e-09	2.11905744133664e-05	-0.120944442673627	-0.0301458979430211	ADAMTS18-001, AC025284.1-201, ADAMTS18-002, ADAMTS18-009, RP11-449J10.1-001, ADAMTS18-005, ADAMTS18-006, ADAMTS18-008, ADAMTS18-007
548	chr3	16475415	16476363	949	*	2	1.62006103376097e-23	2.11971827127364e-05	0.319214419273956	0.218608728033663	RFTN1-011
549	chr10	126431523	126433243	1721	*	13	6.50865202748375e-29	2.12391082012812e-05	0.0991329116571898	-0.00334036214083262	FAM53B-003, FAM53B-001, FAM53B-004
550	chr21	34994447	34995066	620	*	2	5.52793357539887e-20	2.12649341250802e-05	0.351986563595354	0.20814793494135	CRYZL1-017
551	chr3	182756201	182756521	321	*	2	2.32764071488284e-13	2.12774654825159e-05	0.153300095943387	0.142164705574125	MCCC1-011
552	chr3	69840265	69841177	913	*	3	2.01619688075207e-10	2.12820582300721e-05	-0.117386754471102	-0.0961448891917292	NA
553	chr4	138727652	138727798	147	*	2	1.41121354105864e-18	2.13842426211617e-05	0.299741204732056	0.258347082961953	RP11-793B23.1-001
554	chr19	1650224	1650452	229	*	5	7.96797358667032e-16	2.14492041951996e-05	0.0979211002483475	0.0614417938159669	TCF3-201, TCF3-003, TCF3-007, TCF3-002
555	chr17	49269341	49270161	821	*	2	5.57984433736253e-15	2.14701576435878e-05	0.201030015342836	0.0829114002124104	MBTD1-004
556	chr7	157183026	157183466	441	*	2	8.71775171451611e-14	2.15609686313007e-05	-0.119279944329398	-0.0939465106154541	NA
557	chr12	39835965	39838037	2073	*	11	1.28267332157887e-19	2.17030945187472e-05	-0.144030150506734	-0.0503321998299607	KIF21A-003, KIF21A-001, KIF21A-201, AC121334.1-201, KIF21A-008, KIF21A-002
558	chr12	113495037	113496168	1132	*	9	1.48079421623701e-21	2.17672820448372e-05	0.125767821655838	0.0701186294282779	DTX1-001, DTX1-005
559	chr12	58145283	58149693	4411	*	29	1.81399997824492e-25	2.17856092276422e-05	-0.106178732786186	-0.00853742130181372	CDK4-001, MARCH9-001, CDK4-201, CDK4-202, CDK4-007, CDK4-009, CDK4-010, MARCH9-002, CDK4-004, CDK4-008, CDK4-002, CDK4-005, CDK4-013, CDK4-011, MARCH9-003, CDK4-006, CDK4-014, CDK4-012, CDK4-003
560	chr1	184836205	184836216	12	*	2	2.27077432537434e-13	2.18963213597219e-05	-0.11349945482691	-0.108125348363328	FAM129A-004, FAM129A-003
561	chr6	66417100	66418221	1122	*	3	1.45415130170608e-11	2.19373106839122e-05	0.302448798719362	0.219212816398853	EYS-202, EYS-001, EYS-006, EYS-007, EYS-012
562	chr7	72752896	72753466	571	*	3	5.70071408753447e-12	2.20310427961623e-05	0.164996226861111	0.136485326774189	RNU6-1080P-201
563	chr7	114055074	114055419	346	*	7	2.68412471269354e-12	2.21750012589006e-05	-0.139509834499139	-0.0842946723827271	FOXP2-001, FOXP2-010, FOXP2-020, FOXP2-014, FOXP2-018, FOXP2-005, FOXP2-203, FOXP2-004, FOXP2-009, FOXP2-007
564	chr2	145273776	145279570	5795	*	42	3.68432968293164e-20	2.2221899960464e-05	-0.175610193317355	-0.0317152817506621	ZEB2-030, ZEB2-007, ZEB2-019, ZEB2-011, ZEB2-AS1-003, ZEB2-AS1-001, ZEB2-010, ZEB2-AS1-002, ZEB2-032, ZEB2-018, ZEB2-021, ZEB2-014, ZEB2-017, ZEB2-031, ZEB2-022, ZEB2-003, ZEB2-005, ZEB2-004, ZEB2-009, ZEB2-006, ZEB2-015, ZEB2-024, ZEB2-012, ZEB2-008, ZEB2-025, ZEB2-001, ZEB2-023, ZEB2-AS1-006, ZEB2-AS1-005, ZEB2-AS1-004, ZEB2-AS1-009, ZEB2-AS1-007, ZEB2-AS1-011, ZEB2-AS1-008, ZEB2-AS1-010
565	chr12	10705131	10705930	800	*	2	8.03842060590026e-12	2.23573980284017e-05	0.20271166897676	0.176362718715525	SLC25A39P2-001, RP11-291B21.2-001
566	chr6	53782704	53783012	309	*	2	2.543426061678e-14	2.27075939658709e-05	0.230257701468202	0.213804364779734	LRRC1-001
567	chr18	63636038	63636217	180	*	2	1.21864830194336e-13	2.27473564080494e-05	0.228698284956547	0.187656976438451	NA
568	chr6	114160625	114160743	119	*	3	5.59301716672894e-12	2.27989722328263e-05	0.29051741662873	0.166065239290661	snoU13.132-201, RP1-249H1.3-001, RP1-249H1.3-201
569	chr1	71716043	71716414	372	*	3	5.97252453060912e-13	2.31407965310656e-05	0.242154052979964	0.178932367812864	RP11-386O9.2-001
570	chr3	16642858	16642995	138	*	2	7.7113336845425e-32	2.31613682180467e-05	-0.329572939108223	-0.189691585630464	NA
571	chr1	33190951	33191573	623	*	4	1.66861881661106e-20	2.31649407915593e-05	-0.151613748079635	-0.0179995898232375	RP11-114B7.6-001
572	chr3	49192768	49193200	433	*	2	2.35292145494833e-13	2.33903666981856e-05	0.172887225628208	0.151992437646556	NA
573	chr2	227604209	227605003	795	*	2	3.56563297191759e-19	2.34724418069454e-05	-0.265522116962854	-0.195556459014542	NA
574	chr21	26498564	26498971	408	*	3	1.66185327590124e-11	2.38290818830671e-05	0.180762551798632	0.142893009980662	AP000233.3-001
575	chr7	151818890	151819657	768	*	5	1.64658157955609e-09	2.38292124061158e-05	0.120932182958946	0.0897773040582927	RP5-981O7.2-001
576	chr17	6998219	6998984	766	*	3	6.70715317884795e-11	2.39376588401476e-05	-0.206467949201118	-0.164902949016325	NA
577	chr16	72087550	72088622	1073	*	5	1.22254433789427e-15	2.41105490898203e-05	-0.318738006916308	-0.151778318507769	HP-002, HPR-202, HP-012, HP-201, HP-017, HP-010, HP-015, HP-014, HP-003, HP-008, HP-006, HP-016, HP-009, HP-018, HP-011, HP-001, HP-019
578	chr17	62074445	62075755	1311	*	8	1.6542713318964e-25	2.4117292470014e-05	-0.108326900478463	-0.0459145124354258	C17orf72-006, C17orf72-001, C17orf72-002, C17orf72-201, RP11-214C8.2-002, C17orf72-008, C17orf72-003, C17orf72-009, RP11-214C8.2-001, C17orf72-005, C17orf72-004, C17orf72-010
579	chr1	152540584	152540601	18	*	2	5.1442163954399e-15	2.4178975841191e-05	0.273684646392494	0.264633732756442	LCE3E-001
580	chr3	27237164	27237417	254	*	2	6.13222133386794e-14	2.43000754924882e-05	0.236479616102559	0.199719152332833	NEK10-013, NEK10-012
581	chr10	75541197	75541867	671	*	9	9.66591500651962e-14	2.43160082721313e-05	-0.0501967194369443	-0.0241065078285969	CHCHD1-001, CHCHD1-002
582	chr2	209040082	209040663	582	*	2	1.90998098944638e-12	2.44950717586896e-05	0.215616060158585	0.0772596557131911	NA
583	chr8	30180776	30181033	258	*	2	5.89350159275416e-16	2.45981875305665e-05	0.217798922213248	0.0653605184203528	NA
584	chr10	90611604	90612228	625	*	6	8.639227899247e-16	2.47805966610221e-05	-0.153195492663704	-0.0879166248135988	ANKRD22-001
585	chr2	105049568	105051034	1467	*	7	4.12646800248221e-24	2.48561241336104e-05	0.253230974600797	0.0846551829137803	LINC01102-002, LINC01102-004, LINC01102-003, LINC01102-001
586	chr19	51161717	51162684	968	*	4	5.31043039150941e-21	2.50029758029551e-05	0.0531824144236275	0.0045054781946751	C19orf81-003
587	chr4	71502089	71503531	1443	*	6	8.06791501405324e-18	2.5003585780748e-05	0.324197135888881	0.0506963156535932	ENAM-002, ENAM-003
588	chr21	15579335	15580060	726	*	3	1.22695211994751e-11	2.50350764564434e-05	0.166496515438244	0.152296326243553	LIPI-001
589	chr5	139875186	139875809	624	*	3	1.97573718921057e-12	2.50740149189977e-05	0.2148188947265	0.160493772686212	ANKHD1-016
590	chr12	43030949	43031029	81	*	3	4.43003589046968e-22	2.53358160906118e-05	0.235974907540332	0.109183103707936	RP11-609L23.2-001
591	chr11	70275522	70276440	919	*	2	2.81366945721877e-11	2.53889156108198e-05	-0.0767045397138689	-0.0179457321553446	CTTN-016, CTTN-014
592	chr2	29149895	29150875	981	*	5	3.96222037945409e-18	2.54069921462518e-05	0.281712431238191	0.0962475149927548	Y_RNA.647-201, WDR43-006, SNORD53_SNORD92.1-201, SNORD53-201
593	chr2	128398072	128398961	890	*	5	4.9046210466611e-15	2.55646175175862e-05	0.115023594184548	0.080058180396128	LIMS2-009, LIMS2-007, LIMS2-015, LIMS2-016
594	chr14	56274130	56274296	167	*	2	5.52085428729585e-13	2.56172940369619e-05	-0.198355406221018	-0.179841963416729	NA
595	chr16	30960753	30961581	829	*	3	2.19527580128592e-15	2.56928021828326e-05	-0.0394956563726057	-0.0314582177004072	ORAI3-001, AC135048.13-001, ORAI3-005, ORAI3-003, AC135048.13-002, ORAI3-002
596	chr15	80447581	80448249	669	*	3	7.59090618543677e-21	2.57241003159652e-05	-0.20648525977298	-0.130951989437448	FAH-004
597	chr22	41762426	41763512	1087	*	12	1.80542081822749e-17	2.57702841829032e-05	-0.0618262934255743	-0.0223076487927484	TEF-003
598	chr3	64670459	64673741	3283	*	23	2.19970285921208e-15	2.58026628719117e-05	0.0850173628420721	-0.00176844952273346	ADAMTS9-003, ADAMTS9-002, ADAMTS9-AS2-003, ADAMTS9-AS2-002, ADAMTS9-004, ADAMTS9-AS2-001, ADAMTS9-005, ADAMTS9-AS2-004, ADAMTS9-001
599	chr16	31465223	31465386	164	*	2	1.51167188428727e-15	2.58181043082701e-05	-0.306392395963034	-0.224058796710651	RP11-452L6.1-001
600	chr16	11875806	11877212	1407	*	10	1.43673149940694e-12	2.58388839861986e-05	0.111264810491588	0.028815369533086	ZC3H7A-003, ZC3H7A-006
601	chr1	119608487	119608509	23	*	2	5.71081946273955e-13	2.58498523260505e-05	0.195562719961762	0.168029364586498	NA
602	chr14	92525886	92526520	635	*	3	7.17742702963881e-17	2.60439164314577e-05	0.176829914723557	0.121873140055553	RP11-529H20.5-001
603	chr5	85648555	85649216	662	*	3	6.3180366706846e-18	2.6075940579777e-05	0.256229955529357	0.174892043870206	CTC-261N6.1-002, CTC-261N6.1-001
604	chr6	112645249	112645952	704	*	3	8.89132704479501e-12	2.61177620047301e-05	0.257949827502128	0.250065147658099	RP11-506B6.5-001
605	chr15	78786261	78786397	137	*	2	3.16292769656736e-14	2.62616006058558e-05	0.313924898596633	0.301652981836901	IREB2-009
606	chr19	10433761	10434247	487	*	3	2.11279304640253e-12	2.63819240835683e-05	0.162923031630729	0.108819255011788	RAVER1-006, RAVER1-005
607	chr12	80853517	80853909	393	*	2	2.89574038969496e-15	2.64124590790176e-05	0.261561918157766	0.244957586138147	NA
608	chr5	133703539	133703889	351	*	3	1.22100839465467e-15	2.64793756994638e-05	0.225800813885078	0.175676411429895	CDKL3-001, CDKL3-201, CDKL3-006, CDKL3-008
609	chr14	50787929	50789510	1582	*	4	1.38939688271796e-10	2.67277121412797e-05	0.272267096265632	0.0309631222678839	ATP5S-011, ATP5S-009, ATP5S-005, ATP5S-007
610	chr20	23066944	23068219	1276	*	12	7.45292917436541e-15	2.69292298184084e-05	-0.137092517868576	-0.0529773951023575	CD93-002
611	chr4	128800215	128800634	420	*	2	9.96857413956055e-16	2.70626713515335e-05	0.294002350708542	0.261096410013846	PLK4-001, PLK4-007, PLK4-005, PLK4-006, PLK4-003, PLK4-002, PLK4-004
612	chr13	30421130	30421866	737	*	3	6.26910830148748e-15	2.72330224898208e-05	0.189231749726119	0.0421831545065516	NA
613	chr22	30970532	30971315	784	*	3	1.31636565266932e-15	2.73149311427834e-05	0.282004354077855	0.164363946453209	GAL3ST1-004, GAL3ST1-002, GAL3ST1-006, GAL3ST1-012, GAL3ST1-011, GAL3ST1-014, GAL3ST1-007, GAL3ST1-202, GAL3ST1-015, GAL3ST1-013, GAL3ST1-010
614	chr1	3605747	3607425	1679	*	13	6.39811470041658e-21	2.73271679525477e-05	-0.181471490717253	0.01739726949803	TP73-005, TP73-004, TP73-003, TP73-009
615	chr9	98733826	98734361	536	*	2	1.80275258168926e-13	2.73982923840705e-05	0.161170622972069	0.131754915704915	ERCC6L2-006, ERCC6L2-201
616	chr15	52428559	52430125	1567	*	6	2.23724514232092e-09	2.75028840284136e-05	-0.132096577478411	-0.0825099417646424	GNB5-011, CTD-2184D3.7-002
617	chr19	41395454	41396380	927	*	3	1.97294626516698e-14	2.76574041885178e-05	0.224369867197289	0.059051195309819	CYP2G1P-001, CYP2G1P-002
618	chr18	40225024	40225039	16	*	2	5.95243030947706e-13	2.76577295174099e-05	-0.187531935199892	-0.160463406557348	NA
619	chr1	220310462	220312130	1669	*	4	3.56207217016568e-13	2.77143521986913e-05	0.0883391960262551	0.027455593644845	snoU13.142-201, IARS2-004, IARS2-002
620	chr10	33562205	33562403	199	*	2	1.45449334946048e-14	2.79183379078768e-05	-0.302662741279206	-0.235546316622367	NA
621	chr14	56110355	56110578	224	*	2	1.32240047587309e-19	2.80014678193706e-05	0.299902219152962	0.214598370302039	KTN1-016, KTN1-006, KTN1-019
622	chr10	105531935	105532063	129	*	2	4.55998428631883e-13	2.80276737843411e-05	-0.0583497812268737	-0.0438190444626467	NA
623	chr7	158262395	158263277	883	*	4	4.21255321130479e-09	2.80489525421153e-05	-0.2027506167278	-0.162726409230406	NA
624	chr12	6949114	6950272	1159	*	7	2.24613572271442e-09	2.80512577259168e-05	0.0992307062570749	0.0514616817150227	GNB3-002, GNB3-005, GNB3-009, GNB3-008, GNB3-003, GNB3-007, GNB3-011, GNB3-004
625	chr10	91588978	91589236	259	*	3	1.07834266128658e-11	2.81782803084396e-05	0.205022340359171	0.154417000031935	LINC00865-002, LINC00865-001
626	chr13	107772267	107773227	961	*	4	8.58962901035565e-12	2.8288561210478e-05	0.173679318569362	0.0928712239620234	AL445204.1-201
627	chr3	155421735	155422782	1048	*	10	1.26402497878328e-15	2.82889974728489e-05	-0.116822273733618	-0.0219422984953532	PLCH1-201
628	chr3	185438794	185439589	796	*	3	1.10825371157201e-09	2.84085026159038e-05	-0.162470113715233	-0.126312945829466	C3orf65-003
629	chr8	33278410	33279003	594	*	2	1.97268511727646e-14	2.84366938711784e-05	0.211260269730091	0.149104822618938	NA
630	chr3	176839009	176839595	587	*	2	2.5083127941767e-14	2.90544400618373e-05	0.260899796713247	0.0507977741912049	Y_RNA.264-201
631	chr8	133811379	133811571	193	*	2	7.80619759232466e-13	2.91184447269748e-05	0.316075072445539	0.259641344627204	PHF20L1-017
632	chr3	150659507	150660524	1018	*	3	8.11964175608669e-14	2.92042950627212e-05	0.27071563403667	0.093934976077922	CLRN1-003, CLRN1-002, RP11-166N6.3-002, RP11-166N6.3-003, RP11-166N6.3-001
633	chr8	139178011	139178138	128	*	2	1.50458265069077e-13	2.92569140989323e-05	-0.0972637341797649	-0.0821316455095629	NA
634	chr2	230657347	230658343	997	*	2	1.78853752495126e-10	2.92591880215441e-05	0.331938542007194	0.271144760123148	TRIP12-017, TRIP12-013
635	chr11	124544430	124546767	2338	*	10	2.88587393940939e-17	2.92724707765949e-05	0.281467225496052	0.030203243555969	SPA17-004, SIAE-001, SIAE-002, SPA17-003, SPA17-002, SPA17-001, SIAE-201
636	chr18	32556104	32558112	2009	*	14	1.12418655298579e-20	2.94346027965134e-05	-0.0965275956890588	-0.0136183304232304	MAPRE2-201, MAPRE2-002, MAPRE2-008, MAPRE2-012, MAPRE2-010, MAPRE2-007, MAPRE2-006
637	chr2	173891947	173892284	338	*	2	8.17292212080413e-19	2.94600598655231e-05	0.295927909486802	0.082537995629112	RAPGEF4-003
638	chr3	52279403	52280702	1300	*	16	2.54976537392975e-27	2.96849795223056e-05	-0.0982462579659107	-0.0279844043087584	PPM1M-001, PPM1M-201, PPM1M-004, PPM1M-202, PPM1M-006, PPM1M-002, PPM1M-008, PPM1M-005, PPM1M-003
639	chr3	108540583	108541630	1048	*	5	3.70591801866321e-12	2.98437115406177e-05	0.230407800736757	0.112253436977164	TRAT1-001, TRAT1-002, TRAT1-005, TRAT1-003, TRAT1-004
640	chr7	26392661	26393633	973	*	4	1.1457407612085e-11	3.00006233282568e-05	0.158535894807479	0.101035713954793	SNX10-007
641	chr11	3177622	3178322	701	*	7	2.56307655597123e-10	3.00066485490177e-05	-0.128344253477172	-0.0569995702829435	NA
642	chr11	80474146	80475231	1086	*	3	2.26595485385283e-09	3.01415886901706e-05	0.137664959536346	0.11596874541813	RP11-686G23.2-001
643	chr18	5455802	5455880	79	*	3	8.84615599197923e-16	3.03464693314441e-05	-0.0867559151187978	-0.0591712117888889	NA
644	chr17	44204169	44204908	740	*	3	5.31820560425105e-12	3.04054151034415e-05	0.284720458396958	0.146371305522543	RNU7-101P-201
645	chr9	98054877	98055539	663	*	3	1.23878248856606e-26	3.04643758990665e-05	0.28473270212941	0.11831954837814	RP11-173G21.1-001
646	chr14	31575966	31576772	807	*	5	2.93208624775364e-17	3.04846270006736e-05	0.259494866889898	0.127444561967914	HECTD1-016
647	chr11	2846681	2848310	1630	*	10	4.25030945114502e-14	3.05086924923121e-05	-0.136806494218537	-0.0651642858618036	NA
648	chr1	247876088	247877172	1085	*	4	4.48731080025976e-12	3.06028895821632e-05	0.123393303264331	0.0742345866654001	OR6F1-001
649	chr20	45087765	45089118	1354	*	7	2.46592955414872e-10	3.06275233329132e-05	0.175910981353864	0.0142119302401496	ZNF663P-002
650	chr7	78216960	78217054	95	*	3	7.12198369028392e-12	3.06790373620587e-05	0.164094640507704	0.130917863294994	NA
651	chr2	2850104	2850433	330	*	2	1.7197205248381e-12	3.08545788822206e-05	-0.147558390174845	-0.116105280378432	NA
652	chr9	99212660	99213506	847	*	3	1.47365133952087e-19	3.09353424432359e-05	0.0600683895212311	0.00599474829858692	HABP4-001, HABP4-003
653	chr3	119186661	119188494	1834	*	9	2.94641623997888e-11	3.10392324408759e-05	0.160676925123284	-0.0282252014195238	POGLUT1-001, POGLUT1-005, POGLUT1-006, POGLUT1-004, POGLUT1-003, POGLUT1-002, TMEM39A-003
654	chr11	112160734	112161291	558	*	3	2.90906324640081e-18	3.10931119719613e-05	-0.0482119663672468	-0.0142773316609962	RP11-356J5.12-001, RP11-356J5.12-003
655	chr9	130524573	130525059	487	*	9	5.28177520107011e-14	3.12474046765749e-05	-0.129759520055122	-0.0747061053071784	SH2D3C-203, SH2D3C-002, SH2D3C-005, SH2D3C-003
656	chr3	143566850	143568082	1233	*	6	1.0282695559582e-11	3.13715064733613e-05	-0.105316455988285	-0.0202304382238446	SLC9A9-001, SLC9A9-004, SLC9A9-007, SLC9A9-003
657	chr3	136714147	136714183	37	*	2	4.03396530834987e-15	3.14019147803956e-05	-0.369821767661005	-0.270762763621297	NA
658	chr20	62586279	62588769	2491	*	10	2.73685553935962e-27	3.14064751023979e-05	-0.0864669579246004	-0.0156830485955481	UCKL1-001, UCKL1-201, UCKL1-202, UCKL1-003, AL118506.1-201
659	chr5	140500923	140502262	1340	*	16	1.75294173947123e-22	3.14522145737851e-05	0.233285695673478	-0.00780651058780763	PCDHB4-001
660	chr3	194188646	194190120	1475	*	7	4.36031006401052e-20	3.16012732937083e-05	0.20715755254289	0.101722612839877	ATP13A3-201, ATP13A3-003
661	chr10	96952501	96953447	947	*	3	9.43759661585958e-25	3.16394011866004e-05	0.332781459655804	0.143813821579696	C10orf129-002, C10orf129-201, C10orf129-001, C10orf129-003, C10orf129-202
662	chr7	150103112	150105495	2384	*	8	3.10996927078751e-18	3.1790696347128e-05	0.239561070866589	0.0926555247331825	ZNF775-009, ZNF775-011, ZNF775-008, ZNF775-010, ZNF775-012, ZNF775-006
663	chr20	15843035	15843396	362	*	3	1.72572531311765e-16	3.1845042628294e-05	0.310881672518503	0.170755076281641	MACROD2-202
664	chr1	41626466	41628022	1557	*	5	4.54750443972902e-18	3.19279270176144e-05	0.18343957690064	0.0874906421399746	SCMH1-005, SCMH1-201, SCMH1-202, SCMH1-004, SCMH1-203, SCMH1-204, SCMH1-205, SCMH1-206
665	chr21	45232232	45233662	1431	*	6	1.38686594706406e-13	3.19581085172233e-05	-0.114893610263353	-0.0134457517546939	AP001053.11-002, AP001053.11-001, AP001053.11-201
666	chr5	149237013	149237070	58	*	2	3.12394443431204e-13	3.21298538058235e-05	-0.23350433804616	-0.194338041344706	NA
667	chr4	109696145	109697108	964	*	2	3.03138023046596e-14	3.21726185587423e-05	-0.281333696643298	-0.170134141295492	RP11-75N20.2-001
668	chr15	93616072	93617833	1762	*	19	6.33925962529421e-34	3.22021404327287e-05	-0.209537717239341	-0.0526003283008698	RGMA-201, RGMA-202, RGMA-007, RGMA-005, RGMA-003, RGMA-006, RGMA-004, RGMA-010, RGMA-011
669	chr8	42358481	42360143	1663	*	10	1.08292182569162e-19	3.24560467098537e-05	0.276946013317983	0.0967377084512177	SLC20A2-010, SLC20A2-002, SLC20A2-009
670	chr7	39646985	39647864	880	*	2	1.02563227617252e-11	3.2547144004622e-05	0.166208438249751	0.161694995324369	AC004837.3-001
671	chr6	19789787	19790362	576	*	2	1.0198236553564e-13	3.26766977341688e-05	0.254562106324635	0.242839244966751	NA
672	chr2	101044200	101044404	205	*	2	5.97838944347767e-32	3.2738465835457e-05	-0.235957178702177	-0.177158818920602	NA
673	chr16	29361376	29361483	108	*	2	3.21436528099776e-14	3.29123231498665e-05	-0.175966202572057	-0.146940272742272	SNX29P2-001, SNX29P2-003
674	chr17	67137953	67139101	1149	*	5	3.11099678681394e-14	3.29207299624436e-05	0.221468670887453	0.0814018027382074	ABCA6-001, ABCA6-002
675	chr20	57485765	57486076	312	*	8	2.36997275022103e-19	3.29474456695195e-05	0.20031988932293	0.0356729616259688	GNAS-044, GNAS-045
676	chr19	38876666	38879743	3078	*	16	7.14805579858052e-21	3.30313164042135e-05	0.162909559915446	0.010118955243063	GGN-001, SPRED3-001, AC005789.9-001, GGN-002, SPRED3-002, GGN-006, SPRED3-006, SPRED3-003, SPRED3-008, GGN-005, SPRED3-005, GGN-003
677	chr2	178057705	178058419	715	*	4	2.34820811094298e-11	3.3237913767475e-05	0.241468245877398	0.138253142329371	Y_RNA.238-201
678	chr3	132413714	132415049	1336	*	3	2.69750075445165e-08	3.34301655412421e-05	0.208253894794963	0.175345558900627	NPHP3-005, NPHP3-010
679	chr10	21358885	21359702	818	*	6	1.88885180161414e-13	3.34785400683141e-05	0.222457684036292	0.0494315651787312	NEBL-201
680	chr6	17931997	17932936	940	*	2	1.15062063212094e-10	3.36754154678611e-05	0.121032940913623	0.00846116511713708	NA
681	chr2	207665788	207666274	487	*	2	2.22339811243905e-12	3.37450478315916e-05	-0.164796230368695	-0.155733729403742	NA
682	chr8	104415462	104415947	486	*	3	1.89672309300326e-10	3.37486637161789e-05	0.127202933449445	0.105063973732027	SLC25A32-005
683	chr2	100022384	100023445	1062	*	3	2.1002971221741e-10	3.41314428398533e-05	0.262742077481341	0.151076262628729	REV1-014, REV1-013, REV1-015, RP11-527J8.1-001
684	chr10	79373331	79373438	108	*	3	1.25380026885406e-12	3.43221503153715e-05	-0.159301996636757	-0.114169049006746	NA
685	chr10	98415822	98416848	1027	*	5	1.10766634607194e-10	3.45831616683551e-05	-0.0996774728830547	-0.0650486375573574	NA
686	chr14	88945568	88946380	813	*	3	2.6761511983325e-11	3.47169442535995e-05	0.216571606431725	0.166900715706513	NA
687	chr15	91114342	91114406	65	*	2	2.46099700205955e-12	3.47233302502666e-05	-0.136792158576372	-0.125305748093956	NA
688	chr2	173723583	173723633	51	*	2	4.85754144493242e-15	3.47947569732152e-05	0.267525740673211	0.262683151351269	RAPGEF4-013, RAPGEF4-203, RAPGEF4-205
689	chr15	48482853	48484469	1617	*	19	9.34798807101629e-22	3.48701880521601e-05	-0.173506906371646	-0.0388784836395473	CTXN2-001, CTXN2-201, SLC12A1-005, RP11-605F22.2-002, RP11-605F22.2-001, RP11-605F22.2-003, SLC12A1-009
690	chr14	49410749	49411022	274	*	3	5.31855243893889e-11	3.49604071633807e-05	0.215242947636561	0.165447856079758	SNORD112.5-201
691	chr6	47748844	47750042	1199	*	7	2.50437439300001e-14	3.53598060150738e-05	0.182353388306163	0.0446549310179105	OPN5-003, OPN5-005, OPN5-002
692	chr1	95363073	95363108	36	*	2	1.63957672085816e-12	3.53969653226988e-05	0.114779252181299	0.0323605764719675	NA
693	chr16	14622500	14622974	475	*	2	1.36409547752266e-14	3.54335523413707e-05	0.204778634788632	0.0404727887519887	NA
694	chr2	19320928	19320934	7	*	2	1.73860741448616e-12	3.55510380214283e-05	-0.300641490161922	-0.252298208639532	NA
695	chr6	28101227	28101960	734	*	2	4.93584276157311e-20	3.56237631500104e-05	-0.198185993553752	-0.0703585536175889	NA
696	chr10	13350468	13351292	825	*	4	5.66406468895801e-20	3.56651303561886e-05	0.261179420656874	0.162481491743312	AL138764.1-201
697	chr15	63127716	63128161	446	*	5	3.37205723657245e-13	3.57772366786863e-05	-0.166561950935976	-0.0744184062086202	RP11-1069G10.1-002, TLN2-010
698	chr3	45066714	45067713	1000	*	7	1.27692547499961e-15	3.60558667917221e-05	-0.12675439407808	-0.065461981696242	CLEC3B-001
699	chr10	111967167	111968935	1769	*	13	8.94821902815035e-22	3.61170416192093e-05	-0.0336037497555566	-0.0134019427569488	MXI1-004, MXI1-005, RP11-549L6.3-001, MXI1-008
700	chr8	42072523	42073005	483	*	2	5.75403001764397e-13	3.61967714573564e-05	-0.387563453328096	-0.328371424236757	NA
701	chr13	41109565	41109707	143	*	3	7.14049810583047e-14	3.62015088570372e-05	0.0430622736607393	0.0376014443663763	AL133318.1-201
702	chr17	57228573	57228640	68	*	3	1.04180861169907e-11	3.63893104884775e-05	0.196792844394757	0.14764894146257	MIR301A-201, SKA2-010
703	chr11	95544759	95545300	542	*	2	6.3313052936372e-13	3.65981434866157e-05	0.221386488363812	0.192736577381658	CEP57-015, CEP57-014
704	chr3	71738644	71739283	640	*	2	4.5792219200623e-12	3.66436471635363e-05	-0.190708662373978	-0.023702408535018	NA
705	chr15	95023397	95023911	515	*	3	1.46533911188279e-11	3.67218747106798e-05	0.285765689055643	0.159377539246627	RP11-4F5.2-001
706	chr20	32149650	32150311	662	*	4	4.97250898953272e-12	3.6758961009329e-05	0.191522146989845	0.105516100817311	CBFA2T2-005, CBFA2T2-201, CBFA2T2-202, CBFA2T2-203, CBFA2T2-004
707	chr22	37318566	37320126	1561	*	7	1.29767827127498e-22	3.67888941883486e-05	0.175393356858278	0.0429108801877693	CSF2RB-002, CSF2RB-003, CSF2RB-202
708	chr22	24856594	24857192	599	*	3	1.21169019324413e-10	3.68922628159453e-05	-0.110207031522044	-0.0854281295521796	NA
709	chr11	59574962	59575226	265	*	3	1.37945622888032e-10	3.6911691244664e-05	-0.177574460596357	-0.166193151887215	NA
710	chr2	257041	257078	38	*	2	2.56315298495227e-12	3.70742794300301e-05	0.236769138428281	0.19059287326985	SH3YL1-027
711	chr3	152166698	152167055	358	*	3	2.49010700172665e-12	3.71179407524705e-05	0.27061158346717	0.17874882043183	Y_RNA.251-201
712	chr12	133344446	133346125	1680	*	7	5.78712388087925e-22	3.71823662764715e-05	-0.141645598970263	-0.0657512196279602	NA
713	chr4	139694071	139694603	533	*	2	1.4865090880032e-14	3.72753360286476e-05	0.117580011734777	0.114532325218981	RP11-98O2.1-002, RP11-98O2.1-003
714	chr2	240196284	240197131	848	*	5	2.75864526920658e-18	3.7326516231183e-05	-0.117347143633362	-0.0875856943715606	NA
715	chr18	33648344	33648981	638	*	4	2.34164057364683e-19	3.73763191211849e-05	0.142502041852662	0.0866903837229382	RPRD1A-201, RPRD1A-004, RPRD1A-001, RPRD1A-002, RPRD1A-003, RPRD1A-005, RPRD1A-007
716	chr5	126779737	126780974	1238	*	4	1.94939550068894e-12	3.74931573784459e-05	0.151532051780791	0.0547909752896359	MEGF10-012, MEGF10-011, MEGF10-009
717	chr6	135796212	135796690	479	*	3	1.33933946043673e-14	3.79049680655098e-05	0.265383144379842	0.107603347169371	Y_RNA.225-201
718	chr3	184321996	184322709	714	*	4	1.06938332259905e-12	3.80331290883587e-05	-0.0437299615919959	-0.0340313082605607	NA
719	chr4	184603932	184604489	558	*	2	6.89220072921299e-17	3.80355197591051e-05	0.269654892705652	0.203203028517957	TRAPPC11-004
720	chr11	44227997	44228236	240	*	2	7.06229266737276e-13	3.80601102752044e-05	0.223031191850343	0.193108683481298	EXT2-009
721	chr7	2139243	2140231	989	*	4	1.17978682827384e-08	3.83057088883497e-05	0.161652596870383	0.134183925652234	NA
722	chr6	30290596	30294475	3880	*	39	6.97407268186099e-39	3.84130755812333e-05	0.21164101264891	0.0359392634037308	TRIM39-201, TRIM39-003, TRIM39-001, TRIM39-004, HCG18-001, HCG18-005, HCG18-002, TRIM39-007, TRIM39-008, TRIM39-006, HCG18-003, TRIM39-010, HCG18-008, HCG18-006, HCG17-002, HCG18-007, HCG18-004, TRIM39-005, TRIM39-202, HCG18-016, HCG18-009, HCG18-012
723	chr6	49322744	49322991	248	*	2	4.96615681798302e-13	3.84149362994205e-05	0.3402856446371	0.261135062562158	NA
724	chr6	160206205	160207485	1281	*	4	7.31444147974806e-19	3.86758100265897e-05	0.258405025820731	0.131255402584586	SNORA29-201, TCP1-002, TCP1-017, TCP1-015, TCP1-016
725	chr1	75054861	75055302	442	*	4	3.3001878950237e-13	3.87225681655512e-05	0.182613393284185	0.0984534692145949	RP4-612J11.1-001
726	chr12	29903855	29904317	463	*	2	7.63687895785629e-14	3.88838138661387e-05	0.289541467241911	0.193328386576994	NA
727	chr19	15590069	15591424	1356	*	12	2.41310202967619e-29	3.89668694721169e-05	-0.142614256234141	-0.0415702310664675	PGLYRP2-002, PGLYRP2-001, PGLYRP2-004
728	chr1	229439738	229440351	614	*	4	3.32799229066875e-16	3.89707238664317e-05	0.193808361594951	0.107370944083542	SPHAR-001
729	chr4	33434719	33435018	300	*	2	1.01305103354312e-13	3.90797792927522e-05	0.234669931167796	0.217536288998713	RP11-802H3.2-001
730	chr2	29353221	29353850	630	*	3	8.65056638042004e-14	3.94234782028709e-05	0.203456303372231	0.0631570126905198	CLIP4-011, CLIP4-010
731	chr8	118896248	118897243	996	*	2	9.39732932154615e-10	3.94284171157181e-05	0.24674846017823	0.209368217806469	NA
732	chr6	147707756	147708432	677	*	2	5.02634842735668e-16	3.9590232075893e-05	0.303399478772393	0.236861950792196	RP11-361F15.2-001
733	chr10	75186437	75187383	947	*	2	2.20212007440558e-21	3.9868137552637e-05	0.213694268425822	0.128351299506666	MSS51-002, AL353731.1-201
734	chr14	54419614	54420185	572	*	3	4.60734897504394e-14	4.02691736695449e-05	0.189448997968283	0.0952622096999023	BMP4-201, BMP4-007, BMP4-003, BMP4-006, BMP4-008
735	chr18	67955537	67956589	1053	*	7	2.28738477167696e-13	4.0368209372753e-05	-0.101094896948598	-0.0347088961025656	SOCS6-001
736	chr13	96084861	96086275	1415	*	15	1.48708568833044e-25	4.04413156021619e-05	0.211345417172819	0.0720508275890948	CLDN10-001
737	chr21	25800340	25801511	1172	*	5	2.27772199159866e-11	4.04954498408783e-05	-0.208652982754795	-0.0825485215351161	AP000476.1-002, AP000476.1-003, AP000476.1-001
738	chr6	27568835	27569671	837	*	5	1.50842112934862e-33	4.10157890966768e-05	-0.368544612835617	-0.0616188491681997	NA
739	chr8	126320054	126320143	90	*	2	5.63739771003719e-12	4.12757689743763e-05	-0.189030287398181	-0.175982545983088	NA
740	chr15	28389917	28390150	234	*	3	2.90648293176408e-12	4.12878292925321e-05	0.0486518059232708	0.0394738806543966	NA
741	chr9	74518280	74518716	437	*	2	3.85833832441886e-12	4.1672837525881e-05	0.221790814269057	0.219106084587454	Y_RNA.218-201
742	chr18	46448649	46449389	741	*	2	1.2799282442952e-17	4.17231057171794e-05	-0.170785663812593	-0.113962966264603	NA
743	chr8	74658199	74659490	1292	*	8	4.42671641691571e-13	4.20133338255227e-05	-0.0553337123927519	-0.0193820624050307	STAU2-009, STAU2-007, STAU2-015, STAU2-005, STAU2-003, STAU2-016, STAU2-024, STAU2-023, STAU2-011, STAU2-026, STAU2-013, STAU2-025, STAU2-006, STAU2-004, STAU2-017, STAU2-020, STAU2-022, STAU2-002, STAU2-021, STAU2-018, STAU2-010, STAU2-008, STAU2-028, STAU2-019, STAU2-001
744	chr10	86211611	86211963	353	*	2	5.60119366651832e-12	4.2078338486712e-05	0.234207428284508	0.0376144584242617	CCSER2-005, CCSER2-007
745	chr3	101544168	101545039	872	*	3	1.21316407811068e-13	4.21942844123602e-05	0.196095606859111	0.168098696612665	NFKBIZ-001, NFKBIZ-005, NFKBIZ-004, RP11-49I4.3-001
746	chr1	159058380	159058870	491	*	2	1.89204187780749e-11	4.22740194473997e-05	0.227528389452756	0.0667624178921739	NA
747	chr8	36621600	36621678	79	*	2	1.260569514271e-14	4.2320641781533e-05	0.312369216491152	0.11140097560902	RNA5SP264-201
748	chr17	17421465	17422445	981	*	5	1.07447634542294e-11	4.25364116343586e-05	0.0877725240258151	0.0516880988016623	PEMT-007, PEMT-006
749	chr14	50794823	50795329	507	*	3	1.79582733689185e-28	4.30775405675704e-05	0.333860206003983	0.213618704064343	RP11-247L20.4-001
750	chr11	18601039	18601667	629	*	5	5.71439330666128e-12	4.33117554527348e-05	-0.199429210071765	-0.0185751036079403	UEVLD-009
751	chr7	113559922	113560252	331	*	4	3.07421450429718e-10	4.36619796930797e-05	0.187190768312049	0.129007356777603	PPP1R3A-001, PPP1R3A-003
752	chr10	76310110	76311071	962	*	2	3.28129874253551e-13	4.38215951887286e-05	0.324543088057682	0.201033131395842	Y_RNA.458-201
753	chr16	21620253	21620545	293	*	2	3.50546884448871e-12	4.38422829594832e-05	-0.12166214563389	-0.0937814632513123	NA
754	chr5	165035684	165036317	634	*	3	1.23700832877444e-10	4.39638660033436e-05	0.194140780089735	0.13175701037501	RN7SKP60-201
755	chr2	205411524	205411786	263	*	2	2.1875863345792e-17	4.40634380132676e-05	-0.20642678045986	-0.0325138558892278	PARD3B-004, PARD3B-003, PARD3B-002, PARD3B-001, PARD3B-006, PARD3B-005, PARD3B-007
756	chr2	216001968	216002243	276	*	2	6.77280453580568e-14	4.41313282421695e-05	0.209045144452914	0.199041754973472	ABCA12-001, ABCA12-003
757	chr8	99476011	99476046	36	*	2	1.9647129545014e-12	4.41496420776914e-05	0.269445343068179	0.250533240225011	RNU6-748P-201
758	chr6	20533952	20534796	845	*	15	3.4520147352531e-16	4.43001539291283e-05	-0.0885202191630702	-0.0146986050833846	CDKAL1-201, CDKAL1-202
759	chr15	40107881	40108345	465	*	3	7.99899813019353e-13	4.43551494966071e-05	-0.155911097546009	-0.0105149708368562	RP11-37C7.2-001
760	chr18	43542576	43543220	645	*	2	1.61243129199258e-12	4.44151091513393e-05	-0.146434350122794	-0.0947155548777412	NA
761	chr13	47161167	47161752	586	*	3	1.15043223867904e-12	4.45731363520299e-05	-0.172399979531294	-0.0900203326480687	NA
762	chr1	161184305	161185092	788	*	8	1.70593393990882e-12	4.47240060263454e-05	-0.143725893023878	-0.0638667854517454	FCER1G-001, FCER1G-002, FCER1G-003, NDUFS2-012
763	chr19	45409005	45409955	951	*	6	9.21884769022531e-16	4.49478068191248e-05	0.0668570865896314	-0.0127028391076198	APOE-001, APOE-005, APOE-004, APOE-002, APOE-003
764	chr10	12077409	12078692	1284	*	6	3.21238536865929e-11	4.49560447828094e-05	0.215769787623616	0.000318696213850445	UPF2-001
765	chr1	59361551	59363346	1796	*	9	5.65628663317564e-11	4.51410387480908e-05	-0.117713498889513	-0.0673603503464033	RP4-794H19.1-001, RP4-794H19.1-002
766	chr3	69927120	69927701	582	*	2	1.09235123040743e-12	4.52586501136892e-05	0.202048571837519	0.181842669474511	MITF-202
767	chr15	75628863	75629662	800	*	2	1.30328382367598e-13	4.52750255420935e-05	0.1411251608746	0.01826698058044	COMMD4-001, COMMD4-005, COMMD4-002, COMMD4-017, COMMD4-025, COMMD4-012, COMMD4-020, COMMD4-009, COMMD4-007, COMMD4-014, COMMD4-011, COMMD4-016, COMMD4-008, COMMD4-015, COMMD4-004, COMMD4-006, COMMD4-010, COMMD4-019, COMMD4-022, COMMD4-013, COMMD4-026, COMMD4-018, COMMD4-021, COMMD4-023, COMMD4-024
768	chr19	43709754	43710479	726	*	4	2.08096671187321e-13	4.5363393625019e-05	-0.210926710227242	-0.121990927729161	PSG4-003, PSG4-001, PSG4-201, PSG4-004, PSG4-005, PSG4-013, PSG4-007, PSG4-009, PSG4-016, PSG4-011, PSG4-010, PSG4-006, PSG4-012
769	chr11	2011216	2012411	1196	*	12	6.01117991990485e-13	4.58010637724079e-05	0.0787663291613068	0.0144205545983798	AC051649.6-001, MRPL23-AS1-001
770	chr17	76929645	76930417	773	*	3	9.45785887017003e-11	4.59919695775333e-05	-0.125163945232661	-0.109732149498627	NA
771	chr12	108237150	108238461	1312	*	6	3.67499290274588e-10	4.60933102866337e-05	-0.0353915639644937	-0.0188493947533528	NA
772	chr3	64277063	64277154	92	*	2	9.85209046201585e-12	4.61640241220366e-05	-0.183602690448202	-0.164089830322215	NA
773	chr7	65302258	65303149	892	*	3	9.28486988774703e-23	4.64061376426861e-05	0.177924629196602	0.111507352149793	NA
774	chr22	38321113	38321832	720	*	3	3.83635691833268e-11	4.68409489270423e-05	0.0959237811903429	0.0710279249278737	MICALL1-004, MICALL1-006
775	chr13	48986750	48988353	1604	*	4	7.24541731575613e-14	4.68598404558122e-05	0.222196277969357	0.129458131217934	LPAR6-006, LPAR6-005, LPAR6-002
776	chr19	1760947	1762435	1489	*	6	1.34319021192263e-09	4.68829992980407e-05	-0.0615095853819294	-0.0360360888864068	NA
777	chr16	15737573	15738315	743	*	3	2.08293742891551e-13	4.6957889891798e-05	-0.105599509889384	-0.0665705503703687	KIAA0430-201, NDE1-202, NDE1-002, KIAA0430-001, KIAA0430-005, KIAA0430-003, KIAA0430-002, KIAA0430-007, KIAA0430-004, KIAA0430-018, MIR484-201
778	chr15	71040673	71041066	394	*	3	1.43937042815179e-12	4.70216823330226e-05	-0.124484226006882	-0.0834126727737658	RP11-138H8.2-001
779	chr16	71560187	71560421	235	*	3	1.11089225969492e-12	4.76529782669866e-05	0.0462054116935836	0.036357109036319	CHST4-001, CHST4-002, CHST4-201
780	chr20	55934712	55935586	875	*	4	1.04626867347359e-19	4.77274550113356e-05	0.246985333662744	0.0987394669913982	MTND1P9-001, MTRNR2L3-001
781	chr7	138776650	138777233	584	*	4	4.52324939943868e-23	4.77522904248723e-05	0.253566636807446	0.0477262731016194	NA
782	chr4	174111999	174112863	865	*	2	3.58197489572487e-13	4.77752225759195e-05	0.240388205265785	0.197914968409047	NA
783	chr7	101930366	101931088	723	*	3	3.93014720799916e-14	4.77929321341762e-05	-0.0535284826487549	-0.0244707094811291	SH2B2-001, SH2B2-202
784	chr22	19937277	19938136	860	*	4	3.30384748949958e-10	4.80755865551209e-05	0.129128877685442	0.0874449229912844	COMT-007, COMT-001, COMT-005
785	chr1	115293968	115294759	792	*	2	3.11919103353947e-15	4.82613059953437e-05	0.185658356497249	0.148134764891309	CSDE1-008
786	chr22	24822283	24823554	1272	*	11	1.35621993226066e-29	4.84085912972124e-05	0.129951094162128	0.0250771237203574	ADORA2A-001, ADORA2A-005, ADORA2A-008, ADORA2A-002, ADORA2A-007
787	chr5	58265816	58266458	643	*	2	3.03163576781949e-16	4.87512554056796e-05	0.292264459877252	0.195329090924939	NA
788	chr15	68406350	68406543	194	*	2	1.12637984645615e-11	4.87884653810609e-05	0.235979029469936	0.0759215861657286	NA
789	chr16	56995306	56995856	551	*	5	4.88428563556858e-16	4.8972066156766e-05	-0.301233569837331	-0.218611094154554	CETP-001, CETP-002, CETP-003, CETP-004
790	chr11	104817914	104818552	639	*	3	3.53274246719477e-17	4.89959483427602e-05	0.18200806521629	0.0195363556511386	CASP4-011, CASP4-012, CASP4-013, CASP4-010
791	chr2	38406306	38406881	576	*	2	5.37140176759931e-12	4.92603847457232e-05	0.150792983347984	0.0274804688164181	NA
792	chr4	110569912	110570734	823	*	2	5.38253993246011e-11	4.9442182446595e-05	0.235594454022767	0.17326688794574	NA
793	chr14	52779847	52781800	1954	*	13	2.64586981545587e-19	4.9476695953123e-05	-0.0924241737701516	-0.0345204329474508	PTGER2-001, PTGER2-002
794	chr19	52073990	52075855	1866	*	12	2.62721534360098e-15	4.95738788660603e-05	-0.0876766652098839	-0.0239880279669213	ZNF175-001, ZNF175-003, ZNF175-002, ZNF175-005
795	chr4	21697613	21699534	1922	*	12	7.77511798671178e-17	4.97880473276058e-05	0.234163422018109	-0.022929292950618	KCNIP4-001, RP11-556G22.2-001
796	chr1	24648545	24649494	950	*	11	6.3608560426705e-17	4.97990748756147e-05	-0.128189443298657	-0.0402615894444808	GRHL3-003, RP11-10N16.3-002, GRHL3-006
797	chr19	36499326	36500444	1119	*	6	5.82556125903024e-13	4.98239248969656e-05	-0.123291072994208	-0.0300400797315268	SYNE4-001, SYNE4-004, SYNE4-006, SYNE4-002, SYNE4-003, SYNE4-005, SYNE4-007
798	chr12	58086957	58088432	1476	*	15	6.56938032249088e-28	5.02795216055949e-05	-0.126185810469401	-0.0204053614491438	OS9-005, OS9-001, OS9-020, OS9-006, OS9-007, OS9-009, OS9-003, OS9-019, OS9-010, OS9-011, OS9-018, OS9-013, OS9-012, OS9-008, OS9-015, OS9-002, OS9-014, OS9-004, OS9-016
799	chr5	72528678	72530472	1795	*	12	6.25578082121161e-13	5.03365197153807e-05	0.083553773229068	0.00397319343823216	NA
800	chr10	91128729	91129088	360	*	2	1.05081454402907e-13	5.03469125095429e-05	0.16586973842452	0.0273040366453633	NA
801	chr4	77343058	77343669	612	*	4	1.43312841263385e-16	5.04128089326225e-05	0.283648224426643	0.154980365029607	CCDC158-006, CCDC158-008
802	chr16	50777964	50778876	913	*	2	2.12610682939292e-18	5.04834478157327e-05	0.274334502783831	0.186272831422723	CYLD-003, CYLD-005, CYLD-010, RP11-327F22.1-001, CYLD-006, CYLD-012, CYLD-002, CYLD-007, CYLD-004, hsa-mir-3181.1-201
803	chr1	73191077	73191708	632	*	3	4.17693468469999e-11	5.06368417679341e-05	0.118670390188455	0.0952476509518512	NA
804	chr17	74693901	74694238	338	*	4	2.03301869058989e-11	5.07153449811101e-05	0.127820677989661	0.0755903669328801	NA
805	chr1	66036294	66036871	578	*	3	2.57627148513438e-11	5.07499280269066e-05	0.232761042701878	0.181619584726139	snoU13.308-201
806	chr9	95168155	95169022	868	*	3	8.04092345582469e-10	5.10251699795076e-05	0.222768388886588	0.107730771164931	OGN-002, OGN-001, OGN-003
807	chr2	130900685	130902981	2297	*	8	8.42162163092565e-11	5.1035892395384e-05	0.106474226945903	0.0210211633422778	CCDC74B-001, CCDC74B-201, CCDC74B-007, CCDC74B-011, CCDC74B-005, CCDC74B-006, CCDC74B-008, CCDC74B-012, CCDC74B-010, CCDC74B-002
808	chr13	91434725	91434770	46	*	2	1.26027104404779e-11	5.11335397667879e-05	0.134703371698782	0.130303020081322	RNU6-75P-201
809	chr22	17955676	17956641	966	*	8	9.31960884220133e-12	5.16004439964817e-05	-0.22859685014675	-0.0923708852850952	CECR2-201, CECR2-001
810	chr15	97037828	97038051	224	*	2	8.59811124523823e-12	5.16120232944803e-05	-0.302094290739692	-0.184915100032753	NA
811	chr5	43037123	43037666	544	*	7	1.65705609329549e-11	5.16670864793219e-05	-0.137434720010473	-0.103740940688078	NA
812	chr12	110937865	110938269	405	*	2	1.02882278450109e-14	5.19653192358329e-05	0.202167706130986	0.166448549918548	RAD9B-004, VPS29-002, RAD9B-003, RAD9B-001, RAD9B-002, RAD9B-005, RAD9B-006, RAD9B-009, RAD9B-008, RAD9B-007, VPS29-201, VPS29-005, VPS29-007, VPS29-001, VPS29-006, VPS29-008, VPS29-010, VPS29-003, VPS29-009
813	chr16	2954011	2954750	740	*	3	8.02648511063716e-11	5.21961341907369e-05	-0.109405580879746	-0.0582897026241904	NA
814	chr9	103790013	103791078	1066	*	9	5.45906381282269e-14	5.22021955546029e-05	-0.123424520661128	-0.0415878073670975	LPPR1-002
815	chr10	4093393	4093925	533	*	6	2.48546277884504e-10	5.22903491211087e-05	-0.110277121632211	-0.0710248895204634	RP11-433J20.1-001
816	chr7	21419947	21420335	389	*	2	7.72712402596714e-13	5.24202971784362e-05	0.183661365777972	0.181643577605093	RNU1-15P-201
817	chr18	74822994	74823654	661	*	2	3.22110396550457e-12	5.2518524644799e-05	-0.166739174212687	-0.121349108137639	NA
818	chr6	34787640	34788523	884	*	2	7.18737680749788e-10	5.26219295049276e-05	-0.209640684316761	-0.00788217144215482	Y_RNA.448-201
819	chr6	10419016	10420412	1397	*	13	3.35671270423424e-13	5.26377513725857e-05	-0.0542867175565429	-0.0116603872577768	TFAP2A-003, TFAP2A-006, TFAP2A-013, TFAP2A-019, TFAP2A-004
820	chr14	53244513	53245045	533	*	3	2.66675894942958e-13	5.27857050430056e-05	0.251603892907708	0.151940570989066	GNPNAT1-004, RP11-589M4.1-002
821	chr2	198267739	198268478	740	*	4	1.62089520122805e-13	5.2943750045279e-05	0.259738032173797	0.158239380648097	SNORA4.3-201, SF3B1-013
822	chr13	49975383	49977110	1728	*	10	2.96722983455963e-17	5.2967742792386e-05	0.261490146291456	0.0216877468573897	CAB39L-001, CAB39L-010
823	chr8	2585666	2586911	1246	*	8	1.65734956578421e-15	5.30087997926082e-05	0.227783554608618	0.126453458867794	RP11-134O21.1-005, RP11-134O21.1-001, RP11-134O21.1-006, GS1-57L11.1-001, RP11-134O21.1-003, RP11-134O21.1-002, RP11-134O21.1-004
824	chr16	29816222	29817462	1241	*	7	7.36674292930314e-15	5.310867852417e-05	-0.0777950514427982	-0.0225889897317978	MAZ-004, MAZ-001, MAZ-005, MAZ-012, MAZ-002, MAZ-018, MAZ-017, MAZ-022, KIF22-006, AC009133.15-001, MAZ-003, MAZ-015, KIF22-010, MAZ-014, MAZ-008, MAZ-016
825	chr4	123839717	123839727	11	*	2	9.41437327206718e-12	5.33830473816757e-05	0.278088636522403	0.243398469365841	NA
826	chr22	49764313	49765229	917	*	5	3.32043070645527e-10	5.34852151861331e-05	-0.112586797487062	-0.0577000275446812	NA
827	chr18	62217532	62218090	559	*	2	3.02621860353598e-12	5.36613652801881e-05	0.249072248381231	0.206902456756039	RNU7-146P-201
828	chr4	165118368	165119838	1471	*	10	9.3777180473174e-21	5.37307869195729e-05	0.196541970876163	0.0702916298982238	ANP32C-001
829	chr12	114843188	114844265	1078	*	15	2.88038140507922e-29	5.38149892872186e-05	-0.0592887614440259	-0.0134853108052448	TBX5-001, TBX5-003, TBX5-005, TBX5-002, TBX5-AS1-003, TBX5-AS1-002, TBX5-AS1-004, TBX5-006
830	chr1	6556248	6557252	1005	*	8	3.28739771465656e-20	5.38303816315932e-05	-0.12156538973765	-0.0536770976135117	PLEKHG5-004, PLEKHG5-002, PLEKHG5-205, PLEKHG5-206
831	chr6	109380822	109381878	1057	*	4	4.2562586044491e-17	5.38867989725725e-05	0.147631055268834	0.0374258527870674	RNU6-653P-201
832	chr1	226558496	226559563	1068	*	6	2.63103144378229e-14	5.40343450859324e-05	0.133938725053425	0.051715466353658	PARP1-002, PARP1-006
833	chr6	139265100	139265575	476	*	3	1.40065298334466e-12	5.41320980051487e-05	0.178415774732378	0.144110043486622	REPS1-010, REPS1-006, REPS1-017
834	chr1	51047845	51048074	230	*	2	8.37473888252916e-12	5.41459169272278e-05	0.223199651273362	0.22192896510705	RNU6-1026P-201
835	chr3	169866747	169867567	821	*	5	4.64932947220234e-13	5.42904964293128e-05	0.221190853434014	-0.0209466664153051	RNU6-315P-201
836	chr8	48265853	48265917	65	*	2	2.10199424543924e-11	5.43719169726044e-05	-0.130565620344327	-0.129263119970626	NA
837	chr10	62723590	62724075	486	*	2	1.38136760925632e-13	5.43846752333314e-05	0.268903263375479	0.0920906468485827	NA
838	chr4	160216717	160217706	990	*	2	3.50931746179317e-10	5.44931652352616e-05	0.295414642731334	0.19783968335817	AC105316.1-201
839	chr1	117047015	117047624	610	*	3	7.29184722715665e-11	5.44989856415556e-05	-0.0655837695415206	-0.0589095629448282	NA
840	chr19	1265999	1268008	2010	*	7	2.39621834783626e-12	5.45300164870125e-05	-0.0618624898879944	-0.0477983951814764	CIRBP-001, CIRBP-008, CIRBP-201, CIRBP-035, CIRBP-007, CIRBP-043, CIRBP-021, CIRBP-033, CIRBP-004, CIRBP-032, CIRBP-046, CIRBP-018, CIRBP-045, CIRBP-006, CIRBP-017, CIRBP-034, CIRBP-025, CIRBP-005, CIRBP-030, CIRBP-009, CIRBP-003, CIRBP-026, CIRBP-010, CIRBP-027, CIRBP-024, CIRBP-020, CIRBP-029, CIRBP-048, CIRBP-028, CIRBP-002, CIRBP-023, CIRBP-031
841	chr14	57714449	57714920	472	*	2	1.55659740422391e-12	5.45427805736702e-05	0.228039767287841	0.197206297657298	EXOC5-007
842	chr7	10940468	10940532	65	*	2	2.06138387092138e-11	5.46336729504367e-05	0.240507615574168	0.201153450197464	Y_RNA.319-201
843	chr6	122742943	122743890	948	*	2	7.86465981168846e-12	5.46960620524536e-05	0.27984663830625	0.258061799074174	HSF2-001
844	chr3	4557437	4558062	626	*	5	6.28447520182438e-25	5.47098698299527e-05	0.241657300025567	0.044195214354443	ITPR1-004
845	chr12	45308559	45308972	414	*	2	7.5785683859182e-16	5.49147710997733e-05	0.278036904729692	0.204370799811814	NELL2-006, NELL2-009
846	chr5	118805834	118806711	878	*	4	2.34724331049068e-11	5.49511289022338e-05	0.192569078402813	0.0925549440870931	snoU13.381-201
847	chr12	52637233	52639196	1964	*	8	5.47461114581437e-33	5.49848439886095e-05	-0.130739912847384	-0.0430467428862611	KRT7-011, KRT7-018, KRT7-004, KRT7-007, KRT7-008
848	chr6	124143274	124144368	1095	*	4	6.14378275785246e-22	5.50054866607824e-05	0.290941490642688	0.143424172052944	RP11-374A22.1-001
849	chr2	210442856	210444754	1899	*	11	6.52255910824178e-21	5.50403463828889e-05	-0.198176168804717	-0.0480619131133895	MAP2-001, MAP2-015, MAP2-006, MAP2-002, MAP2-016
850	chr2	100863359	100863404	46	*	3	2.62122432704764e-15	5.51963967726161e-05	0.199241124667256	0.0305843189285884	NA
851	chr19	42771843	42773364	1522	*	7	2.91802093882243e-18	5.55032785451452e-05	-0.096251244111753	-0.0262536510469589	CIC-008, CIC-002
852	chr6	30130819	30132471	1653	*	25	7.51891958750809e-18	5.55471929709563e-05	-0.111225825296633	0.0328163492950068	TRIM15-203, TRIM15-001
853	chr1	210124940	210125754	815	*	2	3.48748199592128e-09	5.55629292210895e-05	0.334540559731996	0.289841779041679	SYT14-002, SYT14-003
854	chr1	207996319	207997331	1013	*	5	6.25084478024025e-16	5.56431968372783e-05	-0.112437819455034	-0.0647606370737896	C1orf132-002
855	chr6	24383595	24384159	565	*	2	4.95908877795302e-21	5.57140220530073e-05	0.271191026116592	0.225221424032727	NA
856	chr9	21334450	21336412	1963	*	10	5.88432821607128e-21	5.60027795874138e-05	0.275143840189804	0.0268834424765988	KLHL9-001, KLHL9-201
857	chr13	43451113	43451777	665	*	2	1.81960245992915e-13	5.60145471561789e-05	0.225519802848979	0.196823599217857	NA
858	chr2	64103578	64103608	31	*	2	2.1949535340264e-11	5.61432611315716e-05	-0.161335365372411	-0.156011870528751	NA
859	chr14	23762832	23763073	242	*	3	6.78970854596743e-10	5.63349396781213e-05	-0.126684730027231	-0.106380352220563	HOMEZ-201, RP11-124D2.7-001, RP11-124D2.7-002
860	chr3	68052355	68053484	1130	*	5	1.76514779044158e-12	5.6417352833785e-05	0.190351403657614	0.0162870432949463	FAM19A1-001, FAM19A1-002
861	chr5	110399607	110399619	13	*	2	2.03655718771604e-11	5.65400322201146e-05	0.235487837875117	0.222321680576401	NA
862	chr12	58813990	58814528	539	*	2	4.4657224777445e-14	5.6628475529053e-05	0.202345492360456	0.00115267050804516	NA
863	chr9	131154347	131155135	789	*	5	1.47422682098472e-11	5.6906622866833e-05	0.105575369730366	0.0813276619772652	MIR219-2-201, MIR219-2-001, RP11-339B21.11-001
864	chr1	109855054	109855826	773	*	2	7.24187672132321e-10	5.69823478531671e-05	0.259612635112348	0.0371790996103988	NA
865	chr2	63278831	63280625	1795	*	6	1.70890645120975e-09	5.71523503474522e-05	-0.0555701009830888	-0.0363945932057329	OTX1-001, OTX1-002, OTX1-005, OTX1-006, OTX1-004, OTX1-003
866	chr4	90810733	90810793	61	*	2	2.54579189243928e-11	5.72886223387843e-05	-0.158949542019728	-0.13355157052264	NA
867	chr10	93567154	93567261	108	*	2	7.80189936668138e-20	5.74242879795816e-05	0.291291026100364	0.17290492707612	SRP9P1-201, SRP9P1-001
868	chr18	34222686	34222827	142	*	2	9.90940219494111e-12	5.75177046374764e-05	0.293412076218182	0.205060203999038	SNORD112.13-201
869	chr6	41650636	41651402	767	*	4	5.04824200760451e-13	5.75258916993865e-05	-0.152275893482885	-0.0935050870377089	NA
870	chr1	14149815	14149832	18	*	2	2.47706979677662e-11	5.75269445016146e-05	0.120364564082256	0.0968594598443516	NA
871	chr14	25736583	25736598	16	*	2	1.33122314957799e-12	5.76070670065151e-05	0.0678515365254149	0.0548260431054041	HMGN2P6-001
872	chr17	70815226	70815236	11	*	2	7.63314548500085e-19	5.76178202086238e-05	0.285405468080768	0.190145522382621	SCARNA24.1-201
873	chr11	77450740	77450780	41	*	2	4.29159887359103e-13	5.78125050585936e-05	0.249719431128347	0.221675658404222	RSF1-IT1-001
874	chr5	98196331	98196769	439	*	2	4.58008513766457e-14	5.78385356720781e-05	0.303484057420204	0.109777448739722	CHD1-003, CHD1-007
875	chr12	57932477	57933495	1019	*	4	1.40811728555222e-18	5.84161135354599e-05	-0.227785765541181	-0.108723458498574	DCTN2-012, DCTN2-011
876	chr12	52867793	52868602	810	*	3	2.98720404750075e-12	5.84318887427107e-05	0.13786761435032	0.0491773633983474	KRT6C-001
877	chr12	25955931	25956162	232	*	2	4.15259599556406e-17	5.85481191653851e-05	0.200214361060841	0.154916691666093	RP11-443N24.1-201, RP11-443N24.1-001
878	chr7	63360217	63361617	1401	*	8	2.73767494441866e-11	5.91322991624321e-05	-0.12703281199281	-0.0834483040350471	RP11-340I6.7-001, RP11-340I6.8-001, AC092634.1-201, RP11-340I6.7-002, RP11-340I6.7-003, RP11-340I6.7-007, RP11-340I6.7-008, RP11-340I6.7-005, RP11-340I6.7-006, RP11-340I6.7-004
879	chr21	34392029	34392851	823	*	6	1.42921978272439e-14	5.93217930803608e-05	-0.0683581453766501	-0.0296904934225409	NA
880	chr11	22285019	22285228	210	*	3	4.16282590863481e-10	5.93431082634365e-05	0.176655066588605	0.12550393959147	CTD-3064C13.1-001
881	chr6	87923115	87923199	85	*	3	1.2341110244231e-11	5.95815185584883e-05	0.122043111413265	0.104542056014573	ZNF292-002, ZNF292-009
882	chr12	104424537	104424844	308	*	2	3.11700710146843e-11	5.96565402397172e-05	0.11263257256522	0.103954779735808	RP11-490H24.5-201, GLT8D2-003, RP11-490H24.5-001
883	chr7	47660962	47661521	560	*	4	2.81510920313646e-11	5.99012931267668e-05	0.134129807322975	0.0642514910978207	AC095067.1-001
884	chr14	103932007	103932525	519	*	3	5.09449020799338e-11	6.01229485745199e-05	0.209488607588976	0.108750100062623	MARK3-007, MARK3-025, MARK3-018, MARK3-019
885	chr18	22008902	22009467	566	*	5	1.38652251576466e-18	6.05277212687128e-05	0.346014356827625	0.127150663707473	Y_RNA.58-201
886	chr7	157646656	157648006	1351	*	11	2.00009338822708e-21	6.09418637152239e-05	0.11374575783575	-0.0206732314143931	AC011899.9-003, AC011899.9-002, AC011899.9-001, AC011899.9-004
887	chr16	87067771	87068105	335	*	2	1.25001998233548e-13	6.1096464924211e-05	0.266075510822088	0.213467645259787	NA
888	chr4	83324465	83324467	3	*	2	2.95261960485243e-13	6.11161227224196e-05	0.176901430379381	0.145275652496599	SNORD42.2-201, IGBP1P4-001
889	chr4	102644397	102644994	598	*	2	5.52111707211368e-11	6.11691983802994e-05	0.2158306363617	0.209311681101941	RNU6-462P-201
890	chr13	33859636	33860756	1121	*	11	2.81575785012333e-20	6.12538318587803e-05	-0.0605876750968067	-0.0267840772376287	STARD13-006, STARD13-009, STARD13-004, STARD13-002
891	chr12	81331012	81332744	1733	*	15	3.2951773942643e-18	6.13666387056078e-05	-0.326881215888262	-0.0481390294014225	LIN7A-002, MIR618-201, ACSS3-007, LIN7A-003, LIN7A-001
892	chr2	161254847	161255064	218	*	3	2.90138979336223e-10	6.15150198124063e-05	0.190134510647948	0.173393365388387	RMRPP3-201
893	chr2	68465373	68466335	963	*	2	1.45941710958434e-11	6.18486835387044e-05	-0.140499728828412	-0.115811280103392	NA
894	chr2	157445977	157446456	480	*	2	4.18468258891118e-11	6.19939151422224e-05	-0.141476279513682	-0.136707307625876	NA
895	chr4	15972250	15972268	19	*	2	2.59817698289814e-15	6.20680276742488e-05	0.214959631461504	0.148137227463163	FGFBP2-002, PROM1-002
896	chr13	24143068	24143690	623	*	4	4.69400938494727e-17	6.31080910232106e-05	0.269759450982017	0.146963136684014	TNFRSF19-004, TNFRSF19-201
897	chr19	39797966	39799037	1072	*	4	6.72010982569684e-11	6.3207210442526e-05	0.254563149390451	0.164521665453655	NA
898	chr16	50903643	50904633	991	*	3	3.55397569343157e-07	6.32255999589804e-05	0.201871316802268	0.146929589520174	RNA5SP426-201
899	chr14	38189128	38189151	24	*	2	1.70157623817384e-12	6.33844156495724e-05	0.267501061750969	0.208463504070044	SNORA42.2-201
900	chr9	38577348	38577921	574	*	3	1.2137200349195e-20	6.34757703604339e-05	0.322332365276841	0.195551709762136	ANKRD18A-201, ANKRD18A-003, ANKRD18A-002, ANKRD18A-001, ANKRD18A-202
901	chr12	56555325	56555368	44	*	2	6.0024502373566e-16	6.37717491732519e-05	0.188058840092249	0.0558035557379294	MYL6-009, MYL6-008
902	chr20	39901567	39902037	471	*	2	1.55365225653146e-12	6.38054430181611e-05	0.252648280350357	0.171432849925022	ZHX3-019, ZHX3-002, ZHX3-018, ZHX3-014, ZHX3-020
903	chr10	64563627	64565772	2146	*	17	1.21532636047332e-14	6.3839009535536e-05	0.148043465638556	0.0216767168724109	ADO-001, RP11-436D10.3-001
904	chr5	122166885	122167811	927	*	3	1.98679843768203e-18	6.38448702816937e-05	0.293060910979402	0.180351528327931	CTB-36H16.2-001
905	chr12	52416192	52417353	1162	*	9	3.60863552612588e-16	6.40188551544766e-05	-0.164849914406825	-0.0666155229848826	NR4A1-202, NR4A1-011
906	chr2	190682467	190682679	213	*	4	1.74163623572809e-17	6.4023479904825e-05	0.233066532343774	0.139507831776221	PMS1-011
907	chr6	150738947	150739454	508	*	3	2.2434418216163e-13	6.42965173440961e-05	-0.159490973799006	-0.0929087213288626	NA
908	chr11	10529463	10529706	244	*	3	2.45794594067117e-10	6.44508949498039e-05	0.152495946658997	0.0767726940793576	MTRNR2L8-001
909	chr16	4873858	4873863	6	*	2	3.39120053859068e-11	6.44619153777831e-05	0.0434815426652907	0.041861107318829	NA
910	chr6	111497005	111497823	819	*	2	1.52441809977243e-12	6.44653763668566e-05	0.258306820212041	0.17933057437061	SLC16A10-002
911	chr11	10325420	10328911	3492	*	28	2.67712673113465e-25	6.47197935998458e-05	-0.0406929401618583	-0.0114742223422306	ADM-001, ADM-005, ADM-007, ADM-006, RP11-351I24.1-001, AMPD3-015, ADM-008, ADM-002, ADM-004, ADM-003
912	chr15	52876662	52876984	323	*	3	1.34453881819772e-10	6.49423354371542e-05	0.264224987745135	0.192338601490087	RP11-23N2.4-002, FAM214A-006
913	chr4	76824629	76824709	81	*	3	7.126895950164e-13	6.50080498492843e-05	0.221636065394997	0.166631558499524	PPEF2-001, PPEF2-003, PPEF2-002
914	chr10	7514048	7514090	43	*	3	1.40907841029047e-10	6.50232900783792e-05	-0.0864697185830799	-0.0407953972067807	RP5-1031D4.2-001
915	chr22	43432281	43434544	2264	*	6	4.52471256557982e-22	6.53674382958919e-05	-0.206063951335308	0.0269370042112343	AL022476.2-001
916	chr4	26334842	26334859	18	*	2	1.47292506093735e-11	6.56881970809894e-05	0.228195224408557	0.176769564344179	NA
917	chr5	140179490	140180298	809	*	5	2.75781351265729e-14	6.57251208959247e-05	0.205082538545807	0.0973314886445167	PCDHA3-001, PCDHA3-201
918	chr2	53137592	53137716	125	*	2	2.4039570314376e-13	6.58253421431359e-05	0.196026812699595	0.184871658722165	AC010967.2-001, AC010967.2-002
919	chr8	86377290	86378315	1026	*	4	3.19079416606813e-14	6.58283910781091e-05	0.285120402049795	0.0556779759379174	CA2-001, RP11-317J10.2-002, CA2-004, CA2-002, CA2-003, RP11-317J10.2-001, CA2-005
920	chr3	56835829	56836805	977	*	8	4.22699454440494e-14	6.59955862716624e-05	0.0882238886247204	-0.00907546522313953	ARHGEF3-001, ARHGEF3-004, ARHGEF3-006
921	chr16	19077604	19078258	655	*	3	2.01401605005587e-14	6.61362168189319e-05	0.118469081506454	0.100308979515606	COQ7-001, COQ7-002, COQ7-004, COQ7-006, RP11-626G11.1-001, COQ7-011, COQ7-005, RP11-626G11.5-002, RP11-626G11.5-001, COQ7-010, COQ7-003, COQ7-007, RP11-626G11.5-004, RP11-626G11.5-003
922	chr6	125695552	125695890	339	*	3	1.39631971299705e-11	6.64175439704629e-05	0.204735040277083	0.143853970750236	RP11-735G4.1-001
923	chr10	7529722	7530118	397	*	2	3.06194513986336e-13	6.65504587087067e-05	0.244061306761237	0.00921651735320553	RNU6-535P-201
924	chr2	61126025	61126923	899	*	2	1.70003819387544e-11	6.65507329882789e-05	0.212332436778635	0.189028286022204	NA
925	chr1	218636703	218636828	126	*	3	8.9035496815186e-10	6.66736309664847e-05	-0.183064826901341	-0.151238849554005	NA
926	chr4	153273933	153274531	599	*	5	1.62514284651348e-12	6.67007026547303e-05	0.13472839778241	0.0904524857522329	FBXW7-005, FBXW7-009
927	chr10	19034400	19034413	14	*	2	4.76912527026778e-11	6.68894899065264e-05	0.265269764434341	0.250017111816419	RP11-139J15.5-001
928	chr2	219827660	219828633	974	*	7	2.8606899762921e-14	6.69203905636646e-05	-0.118122141588603	-0.0398820141978695	AC097468.7-001
929	chr2	191502149	191502738	590	*	2	1.4917264367169e-11	6.69598807241057e-05	-0.137018031521545	-0.135026005206827	NA
930	chr1	174417967	174418215	249	*	2	1.76241665449626e-13	6.7188971059641e-05	-0.355900996809788	-0.283062767046316	GPR52-001
931	chr5	40841298	40841590	293	*	5	4.32885632943084e-11	6.72581676940757e-05	-0.175184293889818	-0.0880535353933525	CARD6-001, CARD6-003
932	chr22	41542772	41542898	127	*	2	4.50829112578298e-13	6.74583345554348e-05	0.313419965125745	0.200141421888262	NA
933	chr9	124982018	124983482	1465	*	6	2.31883559852972e-13	6.7477056818824e-05	0.168621146285628	0.0857306812526276	LHX6-008
934	chr22	24827114	24829716	2603	*	12	2.11816508114382e-15	6.75578775196428e-05	0.124955810847243	0.0550972937882608	ADORA2A-015, ADORA2A-012, ADORA2A-011
935	chr19	34667843	34668237	395	*	2	1.25269916891154e-11	6.75657976797496e-05	-0.166485386943567	-0.00299033671544158	NA
936	chr2	11355715	11356485	771	*	5	2.33258145778572e-13	6.77053218281421e-05	0.250980268835709	0.105962280670808	NA
937	chr21	29010280	29010903	624	*	3	3.94152424413012e-10	6.78754490660136e-05	0.189597477886236	0.152968113231133	AP001607.1-001
938	chr20	53476420	53477382	963	*	4	2.52250689575107e-24	6.78939688855814e-05	0.301741047495406	0.0270611728216333	RNU4ATAC7P-201
939	chr16	28175094	28175995	902	*	2	5.08953747059456e-14	6.8011875178316e-05	0.240494735331631	0.0571364845302952	XPO6-018
940	chr16	85478580	85479301	722	*	7	1.26003225125078e-14	6.80287443342831e-05	0.126496243796916	0.0450984439746018	NA
941	chr11	72294904	72296138	1235	*	8	8.29152126521256e-18	6.80343575260191e-05	0.0638527076702311	0.0134426530285823	PDE2A-004, PDE2A-005, PDE2A-025, RP11-169D4.2-001
942	chr7	48069497	48069958	462	*	5	1.19003842098976e-16	6.8050935111523e-05	0.225992180781589	0.103723349879742	SUN3-002, SUN3-003, SUN3-201, SUN3-004, SUN3-202
943	chr5	55241123	55242007	885	*	2	4.45527385498898e-09	6.81914091011027e-05	0.267129980652115	0.238741989411825	IL6ST-010, CTD-2031P19.4-001, CTD-2031P19.4-201
944	chr10	134178366	134178970	605	*	2	2.23758256094974e-16	6.83012450612954e-05	0.253413312826716	0.0777670511032814	LRRC27-002, LRRC27-013
945	chr1	43995379	43996745	1367	*	11	1.1869782442519e-23	6.83038777576893e-05	-0.132644736348807	-0.0322939438094373	PTPRF-001, PTPRF-003, PTPRF-002, PTPRF-010
946	chr12	123379308	123379569	262	*	2	3.84156310199072e-13	6.83621458320096e-05	-0.0839446824254181	-0.076225921222941	VPS37B-001, VPS37B-003
947	chr2	209785723	209786106	384	*	2	5.25722558790548e-13	6.84135484479644e-05	0.216104930059995	0.180563718087303	RNA5SP117-201
948	chr11	1888965	1889547	583	*	5	2.89620728726169e-11	6.86117471504887e-05	0.0701102049180465	0.0504555558021957	LSP1-005, LSP1-002, LSP1-016, LSP1-015, LSP1-006, LSP1-007
949	chr4	60017293	60017409	117	*	2	1.13906901986328e-11	6.88858396482528e-05	0.195804216879236	0.167779462695565	RP11-622J8.1-001
950	chr6	29629986	29630719	734	*	3	1.82878218990807e-13	6.89286525374579e-05	0.176638435949126	0.164491382569638	NA
951	chr6	116324140	116324962	823	*	4	2.19179399153582e-13	6.9028376017513e-05	0.178754689309599	0.0846620811507884	FRK-201
952	chr7	70199535	70200532	998	*	2	6.39880156346285e-08	6.90626592402799e-05	0.178999227533409	0.105482089903897	NA
953	chr3	16949571	16950495	925	*	2	1.0844440156895e-08	6.91703898473552e-05	0.242448599171359	0.216912129177252	NA
954	chr9	35650526	35651583	1058	*	7	1.05385576226584e-16	6.92893299231608e-05	0.134571423184008	0.0749784566289208	SIT1-001, SIT1-002, SIT1-003
955	chr3	98215011	98215025	15	*	2	1.50509284568026e-11	6.95092883923905e-05	0.215358741558161	0.200113292178303	OR5K2-001
956	chr5	65491152	65491502	351	*	3	5.48575991877646e-11	6.96892349938778e-05	0.226837209854787	0.165932986377656	NA
957	chr2	174889060	174890570	1511	*	8	9.68595754142304e-15	6.98768693370723e-05	-0.180596582209741	-0.0746822040422008	RP11-394I13.1-001
958	chr2	232092115	232093057	943	*	2	4.97451374121459e-09	6.98813036799449e-05	0.121550624114523	0.0340101609993365	NA
959	chr18	2845398	2848372	2975	*	16	2.70771724720892e-20	6.98924998616564e-05	-0.130686097203879	-0.0343383473056221	EMILIN2-001
960	chr4	89197590	89198838	1249	*	4	3.38649119955943e-08	6.99525952401087e-05	0.22388344562576	0.0901884243191278	RNU6-112P-201, PPM1K-008
961	chr8	42854690	42854809	120	*	2	1.46275605542529e-14	7.03200896815508e-05	0.191993050517665	0.149040636464699	HOOK3-004, HOOK3-005
962	chr21	18246762	18247071	310	*	3	1.3150428067857e-17	7.06128165888578e-05	0.342923356169822	0.212978898885088	AF212831.2-001
963	chr3	195310883	195311591	709	*	5	2.72075007271351e-10	7.06492402321524e-05	0.181921830860738	0.0659641896980536	APOD-001, APOD-005, APOD-004, APOD-003, APOD-002
964	chr13	90771875	90772998	1124	*	4	1.6422358289464e-20	7.06762192132451e-05	0.289074454315163	0.185355185028534	LINC00559-001
965	chr5	125800366	125800916	551	*	6	1.35085659188398e-14	7.07280926324736e-05	0.110015183256139	0.0438773644174629	GRAMD3-011, GRAMD3-018, GRAMD3-008
966	chr2	232878174	232879042	869	*	3	3.06626667266701e-09	7.08204889949266e-05	-0.105428402529321	-0.0883718304955906	DIS3L2-015, AC105461.1-001, DIS3L2-005, DIS3L2-013, DIS3L2-009
967	chr20	52493220	52493596	377	*	3	1.08478817349147e-10	7.10926166841552e-05	0.114775621924187	0.0593038721361676	SUMO1P1-001
968	chr1	184774806	184775699	894	*	4	6.23413156524099e-09	7.12053439783338e-05	-0.108383235859412	-0.0921702610142422	FAM129A-002
969	chr6	31461728	31462234	507	*	19	6.58547867412897e-22	7.15002592188769e-05	0.13337138987006	0.0174201510592054	MICB-202
970	chr9	101609907	101610706	800	*	3	1.40695732408097e-12	7.1566393909771e-05	-0.114319382691141	0.0239770105203394	GALNT12-002, RP11-92C4.3-002
971	chr1	175985758	175986331	574	*	3	7.60429094310148e-10	7.17447373278362e-05	0.145099529679568	0.132023429677153	RP11-492I21.1-001
972	chr14	76309091	76309157	67	*	2	5.44125133640194e-11	7.19727263303922e-05	-0.242037774643686	-0.210112982463179	NA
973	chr5	126882072	126882483	412	*	3	1.75254833749944e-10	7.20336063682741e-05	0.196227525447616	0.144713172588525	PRRC1-008
974	chr11	28283196	28284033	838	*	4	2.9146086524394e-09	7.21169484083313e-05	0.223691718787172	0.113860700934349	RN7SKP158-201
975	chr19	40896064	40896583	520	*	5	9.63805962558656e-13	7.21273068531752e-05	0.0797695559483532	0.0508197800704421	HIPK4-001
976	chr11	6941867	6942045	179	*	2	1.08170210175685e-11	7.28007887293808e-05	0.198621491875366	0.171190211631092	OR2D3-001
977	chr5	149635694	149636432	739	*	4	3.08120861578041e-11	7.28682836853524e-05	0.107716486082908	0.0817792958158467	NA
978	chr11	64897635	64897866	232	*	2	2.44974931630997e-12	7.29724623847187e-05	0.116389294734494	0.109786135471069	SYVN1-014, SYVN1-010, SYVN1-012
979	chr9	119311603	119312926	1324	*	4	1.16238324242916e-07	7.29752481096099e-05	-0.352441612451449	-0.216546954137204	NA
980	chr1	153599479	153600972	1494	*	22	2.82451280245391e-16	7.29787931435971e-05	-0.271655215973298	-0.12599951914195	S100A1-001, S100A13-001, S100A1-005, S100A1-003, S100A13-202, S100A13-203, S100A1-004, S100A13-204, S100A1-002, S100A13-002
981	chr13	92419985	92420235	251	*	2	9.10872504873309e-12	7.3107386215342e-05	-0.303730157293796	-0.233426696421306	NA
982	chr21	42803740	42804101	362	*	3	8.01765147066421e-11	7.32400238959179e-05	0.0836212159502947	0.0735816450021036	MX1-003
983	chr1	26869340	26870173	834	*	5	1.69042410239954e-18	7.34386358827047e-05	-0.0583928548739895	-0.0341482275379256	RPS6KA1-016, RPS6KA1-003, RPS6KA1-011
984	chr9	139637376	139637895	520	*	5	1.96896642133576e-13	7.36218654211375e-05	0.225221132974088	0.099552698606771	LCN10-003, LCN10-004, LCN10-002, LCN10-005, LCN10-001, LCN10-006, LCN10-010, LCN10-007
985	chr2	86397937	86398889	953	*	4	4.68866570243075e-10	7.36671649829369e-05	0.244645164235749	0.13989208033148	IMMT-007, IMMT-012, IMMT-010
986	chr8	9951480	9953197	1718	*	10	3.40693533754974e-14	7.36758393426873e-05	0.20400111716689	0.062433945638006	MSRA-005, MSRA-004, MSRA-010, MSRA-011
987	chr12	64495061	64495180	120	*	2	7.34874633011935e-11	7.39934731176373e-05	0.220841155872708	0.202884488170895	NA
988	chr1	154528842	154532418	3577	*	16	1.65756116266512e-22	7.44010588440799e-05	-0.124099816532442	-0.0259354613243	UBE2Q1-001, UBE2Q1-002
989	chr16	29831566	29833153	1588	*	10	6.6127790347768e-26	7.44263428266499e-05	-0.243080088768981	-0.0745106775952819	MVP-001, MVP-201, MVP-202, MVP-015, MVP-014, MVP-018, MVP-002, AC009133.12-002, MVP-009, MVP-013, MVP-011, MVP-008, AC009133.20-001, AC009133.12-001, MVP-017, MVP-010
990	chr22	29874762	29875991	1230	*	7	9.50885503330821e-12	7.44517307770097e-05	-0.166628143915584	-0.0626878779471348	NEFH-001, RFPL1S-002, RFPL1S-001
991	chr6	153451251	153452320	1070	*	6	3.70777182040856e-19	7.47131052573339e-05	-0.0939655833118991	-0.0265410471859586	RGS17-201
992	chr18	41412451	41413208	758	*	3	5.54519899227477e-11	7.47719436945121e-05	0.244891973266221	0.133098314257785	RNU6-443P-201
993	chr13	79942882	79943539	658	*	4	7.50060973284051e-13	7.50555057828754e-05	0.216822256299651	0.141020342889287	NA
994	chr1	145707194	145707398	205	*	2	4.38948594837883e-12	7.50974005150078e-05	0.21469255741061	0.192416085751277	CD160-201
995	chr21	22599247	22599971	725	*	3	2.4378177765837e-09	7.54400025100204e-05	0.166179400430338	0.154140224651154	AP001136.2-001
996	chr2	113954586	113954732	147	*	3	7.6759254984363e-11	7.56287214946604e-05	0.0734633983104592	0.0644152424452817	PSD4-010, PSD4-005, PSD4-006, PSD4-011, PSD4-009
997	chr19	59022705	59023916	1212	*	5	5.30845311089667e-12	7.56614455286433e-05	0.13120469065727	0.0558412975700335	SLC27A5-001, SLC27A5-007, SLC27A5-003, SLC27A5-002
998	chr1	33390524	33391832	1309	*	7	7.14291087457308e-18	7.59452011047223e-05	-0.139269431894328	-0.0637380547938434	AL031602.1-201
999	chr2	175189039	175189545	507	*	2	5.46640559383712e-13	7.59864414855853e-05	0.146806749432896	0.108306183137365	AC018470.4-001
1000	chr8	121117324	121117441	118	*	2	1.09334694274933e-11	7.60766135603993e-05	0.263425454414531	0.226869552611188	COL14A1-202
1001	chr17	80402432	80404379	1948	*	12	2.12699663620917e-19	7.65861573663025e-05	-0.13448581279029	-0.039832743163644	C17orf62-009, C17orf62-008, C17orf62-040, C17orf62-038, C17orf62-039
1002	chr12	118798925	118799047	123	*	3	1.66803723487196e-10	7.66271005755203e-05	0.177374806180027	0.14693310919942	TAOK3-002, TAOK3-013, TAOK3-014, TAOK3-009, TAOK3-010
1003	chr13	38636309	38636836	528	*	2	2.32215294518088e-11	7.66324840357947e-05	0.211870604668671	0.198159730074863	LINC00571-002, LINC00571-003
1004	chr20	60553138	60553835	698	*	3	3.4168461153014e-12	7.67178672620962e-05	0.145299957951403	0.103206467336736	NA
1005	chr17	40670743	40671259	517	*	3	6.55785036990999e-11	7.69074639924168e-05	-0.0850327754644619	-0.0766913049525167	ATP6V0A1-027, ATP6V0A1-010, ATP6V0A1-009
1006	chr1	47691845	47692625	781	*	2	1.5509808531439e-12	7.70060807947738e-05	-0.201662576482687	-0.121732317074068	RP1-18D14.7-001
1007	chr11	100608306	100609146	841	*	5	2.14341964752666e-15	7.71114607907964e-05	0.257652040590192	0.072490265457666	ARHGAP42-007
1008	chr1	205253947	205254523	577	*	2	1.24689448299992e-10	7.72041734088981e-05	-0.153047629918388	-0.0962006348652995	NA
1009	chr19	45542486	45542710	225	*	4	6.54728153473671e-17	7.73914583023578e-05	-0.152932805652741	-0.0632374081882759	CLASRP-001, CLASRP-003, CLASRP-002, CLASRP-004, CLASRP-006, CLASRP-011, CLASRP-012, CLASRP-010, CLASRP-009
1010	chr13	67802272	67803251	980	*	6	6.65428652579334e-16	7.74014248609818e-05	-0.281672567406829	-0.0770384525823739	PCDH9-201, PCDH9-002, PCDH9-003, PCDH9-001, PCDH9-202
1011	chr12	31812558	31814160	1603	*	7	1.23488309076298e-16	7.74446796251068e-05	0.224959422983853	-0.0153370817136614	METTL20-004, METTL20-001, METTL20-005, METTL20-003, METTL20-006
1012	chr12	55613670	55614536	867	*	2	3.44289288683559e-09	7.78050916031032e-05	0.253448129369154	0.203152332329301	OR10A7-001
1013	chr22	36278499	36278607	109	*	2	3.49159456682798e-16	7.78941449565988e-05	-0.170319238564985	-0.125478298638549	NA
1014	chr7	41731552	41732237	686	*	4	2.38881047622006e-12	7.79347756250601e-05	-0.142211350553832	-0.0826907508740536	INHBA-AS1-001, INHBA-AS1-003, INHBA-AS1-002, INHBA-003
1015	chr14	36974523	36975402	880	*	6	2.29267428790596e-11	7.82542095315529e-05	0.0408068593171108	0.000187765110884146	NA
1016	chr22	42372359	42373373	1015	*	9	4.44242176538881e-17	7.84053551041467e-05	-0.0804512028059897	-0.0248647850830152	SEPT3-201, SEPT3-202, SEPT3-002, SEPT3-001, SEPT3-003, SEPT3-004, SEPT3-006
1017	chr2	179613494	179613771	278	*	3	2.74162416928705e-10	7.84982094255452e-05	0.24692240161739	0.163821195746164	NA
1018	chr1	54406957	54407586	630	*	3	9.58832351684796e-13	7.92539582060428e-05	0.189584423797611	0.117062836958307	HSPB11-005
1019	chr1	217665004	217665201	198	*	3	1.73141652244596e-12	7.93592821501701e-05	0.288641869596973	0.160334178263173	RP11-361K17.2-001
1020	chr10	95430959	95431937	979	*	2	4.07270350249174e-08	7.99296479245049e-05	0.299943528549164	0.238567523675465	FRA10AC1-003, FRA10AC1-004
1021	chr1	4726757	4726759	3	*	2	4.95838171938625e-12	8.01349721179905e-05	0.341821378613904	0.249655427252358	NA
1022	chr2	24056829	24057307	479	*	2	1.20929765813135e-13	8.02964465868426e-05	0.217218835465364	0.175299462190776	ATAD2B-006, ATAD2B-003
1023	chr1	218697177	218697209	33	*	2	4.33519817824628e-12	8.04055921876564e-05	-0.0719779447628365	-0.071864684258148	C1orf143-002
1024	chr8	143696464	143696531	68	*	3	5.96031965924385e-11	8.04237134237524e-05	-0.0986436956037875	-0.0821307275615292	ARC-001
1025	chr13	88794067	88794769	703	*	3	4.75771729154439e-10	8.08732648959668e-05	0.250761457432896	0.112492647145109	RP11-545P6.2-001
1026	chr2	189142229	189142606	378	*	3	4.76232881884425e-14	8.09171802922031e-05	0.236104842926868	0.157249972883944	RNA5SP114-201
1027	chr13	21946992	21947475	484	*	3	1.04344383019292e-20	8.12152339090752e-05	0.312939569464997	0.138905108112061	NA
1028	chr2	231094701	231095871	1171	*	3	7.27517659945699e-08	8.13681195816636e-05	0.186566534071979	0.128148035240633	SP140-012, SP140-011
1029	chr1	76261799	76262984	1186	*	10	2.59568486602927e-14	8.17068989814845e-05	0.113523947567421	0.0398088125726253	MSH4-001
1030	chr5	148205353	148206667	1315	*	13	1.02268937825946e-22	8.20048885654821e-05	-0.0629347060181573	-0.0177395329342933	ADRB2-001
1031	chr11	85804409	85805314	906	*	3	7.95112315934931e-11	8.20641098353358e-05	0.22784156126226	0.167293946595721	snoU13.183-201
1032	chr14	105309352	105311009	1658	*	7	2.90524812890892e-17	8.21538173580935e-05	-0.0704677681992074	-0.0395118125164721	CTD-3051D23.1-001
1033	chr8	123682613	123683736	1124	*	4	8.53672868972607e-16	8.22747125226743e-05	-0.22398201784923	-0.0328968431512769	snoU13.296-201
1034	chr8	23178986	23179283	298	*	2	1.4577192705647e-10	8.2595510915172e-05	-0.476592399447982	-0.437934940665544	LOXL2-008
1035	chr3	171844746	171845173	428	*	2	4.19242296740396e-12	8.26504909620037e-05	0.167472717284229	0.00697334451792025	FNDC3B-006, FNDC3B-010
1036	chr17	48278778	48279265	488	*	9	6.3720747673955e-14	8.29631840508892e-05	-0.0661695415894754	-0.0362816198784882	COL1A1-001, COL1A1-002, COL1A1-013
1037	chr17	26732836	26733583	748	*	12	6.38602151516641e-29	8.30363484430951e-05	-0.0915409166583904	-0.0279856374106367	SLC46A1-201, SLC46A1-202, SLC46A1-007, CTD-2350C19.2-001, SLC46A1-005, SLC46A1-004, SLC46A1-008, SLC46A1-002, SLC46A1-011, SLC46A1-001, SLC46A1-006
1038	chr10	92640987	92640996	10	*	2	1.1759341357065e-10	8.31033335509937e-05	0.169096508932384	0.168732341666194	Y_RNA.649-201
1039	chr13	91741887	91742282	396	*	2	1.7980099203906e-12	8.32338022625333e-05	0.233804658866277	0.17671750634707	LINC00380-001
1040	chr11	31326983	31327216	234	*	4	4.67331693266945e-14	8.34150753380867e-05	0.159780479927029	0.0941074859415255	RP1-296L11.1-001
1041	chr4	89251545	89251898	354	*	3	9.97185589412797e-16	8.35265166477878e-05	0.212729030266616	0.138289426625848	Y_RNA.615-201
1042	chr4	128654094	128654142	49	*	2	4.82187196316555e-13	8.36871048473977e-05	0.250953289867144	0.0951011878050457	NA
1043	chr17	79923961	79924772	812	*	6	1.47331761103407e-14	8.40798169827011e-05	0.124721576498173	0.0745040625325908	RP11-498C9.17-001
1044	chr2	78014402	78014953	552	*	2	5.52645951054712e-11	8.41873258161384e-05	0.229576085121003	0.228091251437494	AC105399.2-002
1045	chr11	129072677	129072829	153	*	3	8.05044121303782e-15	8.42794459517543e-05	0.183537362222336	0.107870037893053	RNU6-874P-201
1046	chr3	52235959	52237120	1162	*	3	1.98988321463371e-08	8.43000101231472e-05	-0.187390276510962	-0.131949501410871	NA
1047	chr8	81033597	81034420	824	*	3	1.2552251444535e-11	8.43890696215736e-05	-0.219240144101644	-0.148954671038947	RP11-92K15.1-001
1048	chr22	50902555	50903744	1190	*	5	2.41950203793661e-09	8.46353676505249e-05	0.0794327845836844	0.0532305832472467	NA
1049	chr11	2307700	2309287	1588	*	7	1.84796036707178e-15	8.47621771910165e-05	-0.177919518575258	-0.0721272929739999	NA
1050	chr6	75811719	75812392	674	*	5	4.48372034658598e-17	8.49604670433998e-05	0.240909337151927	0.123664761403097	COL12A1-010
1051	chr9	137208338	137208893	556	*	2	7.30755505807503e-11	8.51589832554731e-05	-0.156933175999859	-0.129458692644577	RXRA-003
1052	chr10	24927896	24928480	585	*	3	8.57703888864013e-10	8.52905512746989e-05	0.158336546778281	0.121574290115646	RNA5SP305-201
1053	chr15	68922597	68924510	1914	*	9	4.9685617235524e-16	8.53525514683788e-05	0.146694551197793	0.0724716745275026	CORO2B-202
1054	chr13	41929111	41930111	1001	*	4	4.14324782231776e-11	8.57363353851686e-05	0.22710631649352	0.0626481235368074	RNU6-57P-201
1055	chr3	36985516	36986154	639	*	4	1.69144544045207e-15	8.57489285713143e-05	-0.0300515390235402	-0.0179423688387992	TRANK1-201, TRANK1-202, TRANK1-006
1056	chr8	131893163	131893581	419	*	2	2.6832955672008e-10	8.60196033086373e-05	-0.2302943782172	-0.188109091881189	NA
1057	chr4	74269525	74270032	508	*	4	5.86148992541787e-13	8.6066780016895e-05	0.317077281300875	0.139705682834269	ALB-001, ALB-002, ALB-009, ALB-012, ALB-011, ALB-013, ALB-017, ALB-020, ALB-018
1058	chr16	3135879	3136857	979	*	3	3.62103677194417e-11	8.66998436618823e-05	-0.167932361589861	-0.0790180252933286	RNU1-22P-201, RP11-473M20.9-002, RP11-473M20.9-003
1059	chr22	25003400	25003854	455	*	6	5.20696889702497e-20	8.6889057484036e-05	-0.126522434972563	-0.0502407707674543	GGT1-202, GGT1-006, GGT1-020, GGT1-017, GGT1-016, GGT1-018
1060	chr10	115523310	115523468	159	*	2	2.22130611714485e-11	8.70449107991416e-05	0.221939266138336	0.191434522483415	PLEKHS1-003
1061	chr4	139981756	139983028	1273	*	4	3.61055818219752e-10	8.71635209458656e-05	0.152625765522889	0.124084244768287	ELF2-013
1062	chr4	165959707	165960043	337	*	2	1.77574269252997e-15	8.77904179865535e-05	0.237397856244722	0.172820325486385	TRIM60-201, TRIM60-003
1063	chr10	75226948	75227339	392	*	2	5.6621701827303e-12	8.81113350981004e-05	0.246581050462509	0.193272320203119	PPP3CB-003, PPP3CB-204
1064	chr17	13209886	13210611	726	*	5	1.62950764042911e-11	8.83298826363312e-05	-0.136361331384291	-0.0799168769005556	AC003664.1-001
1065	chr3	41234930	41236358	1429	*	5	4.82577843725956e-18	8.87233026451869e-05	0.262072328303027	0.121724988516683	CTNNB1-007, CTNNB1-010, CTNNB1-011
1066	chr1	224022797	224023540	744	*	3	1.71981307907086e-12	8.88219244434467e-05	-0.0947563563166646	-0.076892890275338	NA
1067	chr6	31546769	31548340	1572	*	10	1.0775153953657e-13	8.8974255085773e-05	0.162784085243316	0.0572165620580299	LTB-001, LTB-002, LTB-004, LTB-003
1068	chr15	55574912	55575701	790	*	3	5.27701489364285e-10	8.9386730886728e-05	-0.126778397417803	-0.102638627818979	NA
1069	chr8	36636824	36637669	846	*	5	1.15695046016792e-20	8.94215198982019e-05	0.281264879137716	0.13032298076612	RP11-962G15.1-001, RP11-962G15.1-002
1070	chr5	144608669	144609512	844	*	4	2.70315078829532e-11	8.94583034424831e-05	0.108950638740922	0.0403823497080795	CTC-367F4.1-001, ASS1P10-001
1071	chr2	236522903	236523362	460	*	3	4.69205870269138e-13	8.94777983900946e-05	-0.116515660724968	-0.0685314849924088	NA
1072	chr17	47707495	47708232	738	*	2	1.97928285330334e-11	8.97343248661894e-05	0.277618627848704	0.228961990719956	NA
1073	chr12	6427068	6427560	493	*	3	2.04318069810027e-17	8.97579516458391e-05	-0.143125180307339	-0.0809036080840843	PLEKHG6-005, PLEKHG6-008, PLEKHG6-009, PLEKHG6-006
1074	chr19	2608495	2608971	477	*	2	2.30271370140395e-12	9.01162034135832e-05	0.135441403656012	0.11987592194957	NA
1075	chr1	40861387	40862240	854	*	4	2.36624266007118e-09	9.05009065960464e-05	-0.138022405827556	-0.0955410276251692	SMAP2-201
1076	chr15	102204719	102205713	995	*	6	3.08790292380011e-12	9.06434817360018e-05	0.290788690289615	0.119374383063785	TARSL2-005
1077	chr1	216059689	216059721	33	*	3	9.25341186913552e-10	9.06836890887384e-05	0.15011700422905	0.137810930356262	RP5-1111A8.3-001
1078	chr18	20226635	20226720	86	*	2	1.00925906939013e-11	9.09369942262524e-05	0.233990300227023	0.219543544418219	RNU6-1032P-201
1079	chr1	207096239	207096833	595	*	5	1.20690330226128e-18	9.09865533920886e-05	0.153998053443067	0.0387205411862888	FAIM3-001, FAIM3-201, FAIM3-004, FAIM3-003, FAIM3-006, FAIM3-009, FAIM3-007, FAIM3-005, FAIM3-008
1080	chr19	8565406	8565520	115	*	3	4.63581030386636e-11	9.12073438804827e-05	-0.104192936109597	-0.088356202052175	PRAM1-201, PRAM1-004
1081	chr1	201688419	201689425	1007	*	3	9.50974628443364e-09	9.12616683008262e-05	0.113536700139591	0.04593237712925	MIR5191-201
1082	chr19	47507399	47508119	721	*	5	4.61989743784298e-09	9.14199505761852e-05	0.178159591231577	0.10380828289812	NA
1083	chr3	185045673	185046981	1309	*	8	7.34554429272043e-19	9.15809493996829e-05	0.2816885391253	0.108637355651259	MAP3K13-012, MAP3K13-008, MAP3K13-006, MAP3K13-201
1084	chr7	134367806	134368781	976	*	3	2.75604896634391e-15	9.15878454262579e-05	0.260091591611862	0.139421226625678	AC009276.4-001
1085	chr21	16031298	16031551	254	*	3	9.75688633163465e-17	9.16039233886032e-05	0.22669205997729	0.037758927636185	AF165138.7-001
1086	chr4	159091358	159092553	1196	*	8	2.09241380692609e-14	9.18358470076545e-05	-0.165830045630374	-0.101772881797489	FAM198B-004, FAM198B-002, RP11-597D13.9-001, RP11-597D13.9-004, RP11-597D13.9-007, RP11-597D13.9-003, FAM198B-001, FAM198B-006, FAM198B-007, FAM198B-003, FAM198B-009
1087	chr18	42686603	42686881	279	*	2	9.3275829388764e-12	9.18515338867753e-05	-0.103159268524128	-0.0805899176921326	NA
1088	chr15	89629912	89632325	2414	*	18	1.77882110351046e-26	9.23317404452029e-05	0.101699921506389	-0.0110506809341771	ABHD2-001, ABHD2-009, ABHD2-004, ABHD2-006, RP11-326A19.3-002, ABHD2-008, ABHD2-007, ABHD2-002, ABHD2-005, RP11-326A19.3-001
1089	chr1	3600735	3600879	145	*	3	3.87274882429126e-10	9.24308434707399e-05	0.240310685659543	0.173005450109599	TP73-012, TP73-013
1090	chr14	64374319	64374870	552	*	3	8.47829998282584e-16	9.25526180834005e-05	0.244232156350065	0.142211079856975	SYNE2-002
1091	chr16	86309188	86310488	1301	*	6	2.55564174973238e-10	9.27957188774454e-05	0.184815328415578	0.0885465332610963	Y_RNA.101-201, LINC01081-001
1092	chr1	16499673	16499875	203	*	2	3.05976815520821e-15	9.28507840982753e-05	-0.0898568187228499	-0.0897373916008746	NA
1093	chr2	120599354	120600068	715	*	3	4.44876166445972e-12	9.28648451212015e-05	0.242708644831878	0.151655468942997	NA
1094	chr11	65268100	65268225	126	*	3	6.62696111910558e-10	9.32658549336757e-05	-0.0374596668349308	-0.0321717069239889	MALAT1-002, MALAT1-201
1095	chr12	123086592	123086768	177	*	2	5.32612788886234e-12	9.39293172395913e-05	0.265552009279719	0.204668860144081	KNTC1-003, KNTC1-201, KNTC1-008
1096	chr6	37882086	37882734	649	*	3	3.91381377902668e-10	9.39654247173902e-05	0.222705539183578	0.112080950158619	RNU1-87P-201
1097	chr20	31126718	31127744	1027	*	4	6.2852197747809e-16	9.39790123908446e-05	-0.104751897002361	-0.0570144937662253	NA
1098	chr6	144290035	144290804	770	*	6	1.93754846277138e-24	9.4203027556931e-05	0.236935178795249	0.0230670586995787	PLAGL1-004
1099	chr9	2031765	2032446	682	*	4	1.81628645670869e-12	9.42703166454235e-05	-0.201768222333147	-0.115017461239958	SMARCA2-007
1100	chr16	84652429	84653054	626	*	5	1.52935103010964e-11	9.44957358650817e-05	0.157706565159097	-0.0127541611248746	COTL1-001, COTL1-002, COTL1-005, COTL1-007
1101	chr2	196535378	196535552	175	*	3	1.17436445061551e-12	9.45053950705463e-05	0.301467966507054	0.180069577580006	RNU6-915P-201
1102	chr20	30160787	30161904	1118	*	7	4.92771616440035e-12	9.47804788738177e-05	-0.0968928160396882	-0.0308941114770017	HM13-AS1-001
1103	chr13	110436740	110437759	1020	*	5	4.01867042999856e-12	9.4903636025619e-05	0.0967418541266736	0.0417452832393735	IRS2-001
1104	chr17	15926697	15926950	254	*	5	7.85032772328743e-10	9.54496355603662e-05	0.181033098714521	0.0900317334485198	TTC19-006, TTC19-010, TTC19-005, TTC19-014
1105	chr17	77796806	77796831	26	*	3	3.20171068307922e-12	9.54737248161453e-05	0.0429996654911781	0.0344292216682352	RP11-353N14.2-001
1106	chr12	80190720	80191360	641	*	3	2.54576039880065e-12	9.56682216498226e-05	0.26515046935911	0.169906576289148	PPP1R12A-015, PPP1R12A-019, PPP1R12A-014, PPP1R12A-013
1107	chr5	139016065	139017942	1878	*	7	6.93379820706656e-13	9.57008266376942e-05	-0.0472677933111633	-0.0246381327091505	NA
1108	chr4	108204800	108205101	302	*	3	2.12702568260344e-10	9.57626576464729e-05	-0.135670207727685	-0.107535696888506	DKK2-004, DKK2-003
1109	chr5	32121688	32122465	778	*	4	3.00424945313165e-14	9.59624134740261e-05	0.193942840387714	0.0772018222728507	CTD-2152M20.2-001
1110	chr1	41174259	41175199	941	*	9	1.45148269265284e-15	9.61463570557298e-05	0.0870167440834105	0.0422481813046848	NFYC-006, NFYC-004
1111	chr14	76786903	76786915	13	*	2	1.9364801004725e-10	9.66110725276683e-05	-0.168941575300983	-0.148827610659352	NA
1112	chr18	11179065	11179360	296	*	2	1.80844647212801e-10	9.69590221287348e-05	-0.13955144215926	-0.0927482849604538	NA
1113	chr1	110542075	110542870	796	*	4	2.67648304137264e-17	9.69785628217786e-05	0.259849322222231	0.103185319954108	NA
1114	chr1	197391900	197392148	249	*	2	3.98983290879635e-11	9.70489266284385e-05	0.275687492561584	0.221113321008047	CRB1-007
1115	chr16	53367663	53368003	341	*	2	1.72573951865206e-10	9.73489171075036e-05	0.150384242728605	0.149784856850332	snoU13.172-201
1116	chr8	95523882	95523890	9	*	2	8.3383380657815e-12	9.7418727878042e-05	0.175081610875963	0.164435447615092	KIAA1429-005, KIAA1429-006
1117	chr1	201181402	201182066	665	*	4	2.9814491924823e-09	9.74630655396284e-05	0.100096501606756	0.0722630783547962	IGFN1-001, IGFN1-002
1118	chr8	54636360	54637212	853	*	2	4.76594127166924e-16	9.74752830455699e-05	0.26929774067657	0.157348104105231	NA
1119	chr4	175075603	175075821	219	*	3	1.68811686319435e-11	9.76908550349479e-05	0.170843082606944	0.137783790450811	RP11-248N22.1-001
1120	chr1	204338373	204338515	143	*	2	1.36317686894454e-11	9.79315298773756e-05	-0.107902921079776	-0.10121776902895	NA
1121	chr3	145787044	145787428	385	*	2	4.28440168523757e-23	9.79742276683533e-05	0.295086653023804	0.207593082972012	RP11-274H2.3-001, PLOD2-010
1122	chr9	136843859	136844768	910	*	5	1.56599137611964e-12	9.80490795922471e-05	0.213191768805124	0.128338200002226	NA
1123	chr1	109913739	109914235	497	*	2	6.22812105846604e-10	9.82624206498756e-05	-0.135686474511231	-0.0916981156432227	SORT1-004, SORT1-005
1124	chr2	74804272	74805822	1551	*	5	3.89994281141094e-12	9.83125673678052e-05	-0.149832336874669	-0.066970353023911	M1AP-003, M1AP-004
1125	chr11	110228063	110228665	603	*	2	3.30091372870981e-11	9.83866361673469e-05	0.212342996826735	0.159103128590125	NA
1126	chr14	90178194	90178699	506	*	3	1.63604751251994e-12	9.90161369287169e-05	0.295884236969104	0.176721470438493	RN7SKP255-201
1127	chr1	188126053	188126523	471	*	3	4.84281480239437e-12	9.90191597207155e-05	0.193757462716194	0.142744973208109	RN7SKP156-201
1128	chr7	56126814	56127201	388	*	3	2.65522923755598e-13	9.9029252785439e-05	0.283138755009334	0.201212029732872	SNORA15-201, CCT6A-007, CCT6A-006, CCT6A-005
1129	chr16	87641133	87641681	549	*	3	2.09559145551383e-09	9.91875491420864e-05	0.173164027230194	0.109731834308332	NA
1130	chr14	51113988	51114145	158	*	2	9.28676969732875e-11	9.93289183669071e-05	0.226966835405674	0.172279043848348	NA
1131	chr12	39300668	39302027	1360	*	7	6.87228470166461e-18	9.94403941601552e-05	0.259831025698905	0.031582597632357	CPNE8-001, CPNE8-002, CPNE8-009, RP11-396F22.1-001
1132	chr2	231737741	231737958	218	*	5	1.09541444688205e-10	9.99256884051257e-05	0.114167668980421	0.088190722251418	ITM2C-005
1133	chr11	129941906	129942129	224	*	2	1.21756157486087e-10	0.000100358706056378	-0.222761676200873	-0.203156981436271	APLP2-008, APLP2-202
1134	chr14	93762421	93763390	970	*	4	1.44619783119205e-18	0.000100714629762242	0.259139210177277	0.14924516366592	BTBD7-201, BTBD7-006, BTBD7-005, BTBD7-004
1135	chr1	185631928	185632290	363	*	2	2.22816329254846e-10	0.000100824572111676	0.212616866151501	0.176928314729027	NA
1136	chr21	38452420	38452984	565	*	2	2.24873696010513e-10	0.000100907099714876	0.233766958112267	0.225671871809357	TTC3-003
1137	chr14	105415856	105416582	727	*	3	2.75844833728651e-09	0.000101080127225834	0.0912536324633307	0.0811326544321647	NA
1138	chr22	50964993	50966936	1944	*	10	1.86302051827107e-15	0.000101237360553543	-0.121447488927743	-0.0427069367918015	TYMP-001, SCO2-002, TYMP-005, TYMP-006, TYMP-003, SCO2-001, SCO2-003, TYMP-008, SCO2-004, TYMP-002, TYMP-004, TYMP-007, SCO2-201, SCO2-202
1139	chr7	15601822	15602593	772	*	5	4.2447481243336e-14	0.000101434675851522	0.21067469045706	0.101027858172568	AGMO-001
1140	chr2	47077192	47077388	197	*	2	5.13372408860951e-11	0.000101535575267277	-0.194288993076014	-0.160340358322075	NA
1141	chr10	11137685	11137788	104	*	2	7.65190805462283e-14	0.000101803427219404	-0.262237404373739	-0.201295259329906	NA
1142	chr19	850975	851650	676	*	5	2.38361760096633e-12	0.000101918841359951	-0.100404651922718	-0.0746650591964502	ELANE-201, ELANE-001
1143	chr5	142176214	142177128	915	*	2	2.22573150383379e-11	0.000102517874270292	0.230440502075006	0.0623467536466694	NA
1144	chr17	25571675	25572672	998	*	3	3.6946331758709e-09	0.000102788238800263	-0.120109302758082	-0.0957307995948108	NA
1145	chr11	33218259	33218969	711	*	4	6.83292692393109e-10	0.000103086759127836	0.147095024323102	0.103448985094609	Y_RNA.165-201
1146	chr11	55906304	55906512	209	*	2	1.89530069173986e-12	0.000103251006663141	0.244129055817088	0.195447292899711	OR8J3-001
1147	chr20	61309080	61309743	664	*	4	3.93157398513063e-09	0.000103288711561981	-0.165577424422834	-0.124255684347798	NA
1148	chr13	28500882	28503235	2354	*	12	1.40212731715101e-15	0.000103404579010819	-0.0800379186346873	-0.0185796385695622	NA
1149	chr11	88782128	88782677	550	*	3	4.84745573078329e-10	0.000103426409874426	0.214919514968645	0.139281448230658	GRM5-001, GRM5-005, GRM5-004, GRM5-003
1150	chr7	106522552	106522568	17	*	2	7.62233005374639e-11	0.000103639474792514	0.209545449533375	0.180378361715734	PIK3CG-005
1151	chr7	12692820	12693665	846	*	3	1.2885484951881e-10	0.000104049540950304	0.229013252219299	0.170487231202859	AC011891.5-001
1152	chr3	127266751	127267168	418	*	4	4.9268656297735e-22	0.000104219945968373	-0.0640146927102496	-0.0403005085255934	NA
1153	chr8	83589453	83589929	477	*	3	5.51398448014376e-18	0.000104419985649572	0.294597076368062	0.18664475602135	RP11-653B10.1-001
1154	chr11	11962907	11963173	267	*	3	8.56494010224782e-16	0.000104486875531306	0.250735669462254	0.165227176377874	USP47-009, USP47-011
1155	chr15	77154253	77155635	1383	*	6	2.40208266682011e-12	0.000104843938382125	0.214269734001074	0.086825792975028	SCAPER-003
1156	chr2	99124870	99125292	423	*	4	1.33173969380208e-13	0.000104980668187294	-0.146766390061249	-0.117263741521369	NA
1157	chr14	36225113	36225514	402	*	2	4.64546974829963e-10	0.000105008955900469	0.313746836801549	0.248722403959691	SNORA31.26-201, RALGAPA1-008
1158	chr8	99007318	99007860	543	*	3	2.05358712620381e-16	0.000105196501814682	0.269030335151266	0.171968849466966	NA
1159	chr7	156589440	156590313	874	*	2	2.82681013285613e-11	0.000105226703054625	0.25957704428708	0.160742548005774	LMBR1-202, LMBR1-005
1160	chr14	104345945	104347395	1451	*	8	1.95104593048284e-23	0.000105227240109534	-0.105339317087827	-0.0566471339482214	CTD-2134A5.4-001
1161	chr1	28159642	28160795	1154	*	5	3.27295314134337e-11	0.000105233268951968	0.204728217182523	0.0882895591301709	PPP1R8-005, SCARNA1-201
1162	chr15	75981391	75982408	1018	*	4	2.41337197306323e-23	0.000105399165104952	0.153119252698742	0.0794798334196253	NA
1163	chr10	62732705	62732788	84	*	3	1.85877969344151e-09	0.000105519068357695	0.117962084149911	0.098672123808301	NA
1164	chr19	750138	750790	653	*	3	6.84570913865494e-12	0.000105578224993053	0.115847623907281	0.0804256252617794	MISP-001
1165	chr19	49828293	49828833	541	*	11	3.38180026077409e-21	0.000105607644282659	0.242496670002546	0.0683610507056849	SLC6A16-001, SLC6A16-002, SLC6A16-005, SLC6A16-004
1166	chr11	77435894	77436734	841	*	3	3.09102781355361e-17	0.000105768775911879	0.308070239839044	0.14432897493307	RSF1-006
1167	chr7	120628874	120629703	830	*	9	1.042522019138e-32	0.000105868681865185	-0.361054278241064	-0.127183764350934	CPED1-001, CPED1-201, CPED1-003, CPED1-007, CPED1-002, CPED1-008
1168	chr3	58482759	58484467	1709	*	6	1.90915487533745e-12	0.000105882916296941	0.207086660619082	0.0812639812161443	KCTD6-001, KCTD6-006
1169	chr17	79134486	79135071	586	*	3	1.51986859584842e-12	0.000105929320772103	-0.100189802699821	-0.0767961058668536	NA
1170	chr1	19939830	19940140	311	*	2	1.64138171261167e-12	0.000106241577301891	-0.176220760749969	-0.150722084555981	NA
1171	chr5	96538810	96538908	99	*	2	1.68597618796885e-10	0.000107611734460009	0.26855727577693	0.222778673762134	CTD-2215E18.2-001
1172	chr11	884165	884807	643	*	2	5.95099620084277e-10	0.00010775104646577	0.0659878857169965	0.0629675800673412	CHID1-017, CHID1-013, CHID1-024, CHID1-016, CHID1-023
1173	chr18	9494893	9495499	607	*	2	7.75543489761397e-11	0.000108494332735169	0.151376709498858	0.024523604608441	NA
1174	chr4	15340694	15341878	1185	*	6	1.11385066314548e-18	0.00010853079198635	0.241051422700222	0.0528432544136032	C1QTNF7-001, C1QTNF7-006, C1QTNF7-005, C1QTNF7-004
1175	chr17	38974206	38976347	2142	*	11	8.97973509316026e-15	0.000108548468177856	0.245653853395181	0.0194908335030272	TMEM99-001, TMEM99-002, TMEM99-003
1176	chr8	14412532	14412919	388	*	2	1.72259210079441e-12	0.000108693709133345	0.259176983780003	0.187463927302517	SGCZ-002
1177	chr21	46065256	46065774	519	*	3	4.80270249862999e-11	0.000108841873501356	0.208795573884258	0.0930496264827547	KRTAP10-11-001
1178	chr3	178495909	178496136	228	*	2	2.07891228628932e-10	0.00010904116199523	0.212093314023862	0.194731941243985	NA
1179	chr12	123640508	123641439	932	*	4	2.74518423134793e-16	0.000109104988108976	0.275072060892106	0.129705238967904	MPHOSPH9-012
1180	chr11	76341483	76342100	618	*	5	8.96894581618878e-12	0.000109121128926338	-0.0749142002240405	-0.0433053100947377	RP11-672A2.5-001
1181	chr11	312841	315751	2911	*	18	1.03726937429112e-21	0.000109304383429076	0.209143028628962	0.0472865172519831	IFITM1-003, IFITM1-001, IFITM1-004, RP11-326C3.7-001, IFITM1-002
1182	chr12	7597522	7597528	7	*	2	3.63680461118258e-11	0.000109369097654692	0.112170524831352	0.0995538861321477	CD163L1-001, CD163L1-201, CD163L1-002
1183	chr2	18681766	18681831	66	*	2	4.09537537418942e-10	0.000109877401779582	-0.264717163738667	-0.175711176440326	NA
1184	chr10	22331462	22331872	411	*	2	4.60623103406829e-16	0.000110579651364695	-0.197434425675018	-0.140258601872224	NA
1185	chr13	24881210	24881268	59	*	2	6.56132725778133e-12	0.000110905824817717	-0.155225160738279	-0.0299373086117857	C1QTNF9-002
1186	chr1	161052851	161053558	708	*	3	2.28310388496705e-10	0.000111026329203831	-0.124601118573143	-0.0711669975746187	RP11-544M22.8-001
1187	chr6	29066959	29067526	568	*	3	2.5057409827038e-12	0.000111536419894609	0.235806970485915	0.162140278134734	OR2J1-001
1188	chr19	9930224	9930722	499	*	5	8.73621484277671e-17	0.00011167206000915	0.134002338145764	0.00930898947046224	FBXL12-001, SNORA70.1-201, AC008752.1-201, RPL10P15-001, FBXL12-006, FBXL12-007, FBXL12-004, FBXL12-003, FBXL12-012, FBXL12-002, FBXL12-008, FBXL12-011, FBXL12-010, FBXL12-009
1189	chr17	26710637	26712412	1776	*	8	8.07391927397435e-11	0.000111793226834021	-0.098964040434138	-0.0341825556135078	SARM1-003, SARM1-008, SARM1-007, SARM1-005
1190	chr22	23908225	23908776	552	*	3	8.53672868972607e-16	0.000111938600801621	-0.048188120879793	-0.0269589725677985	AP000345.2-002, AP000345.2-001
1191	chr14	71994749	71996050	1302	*	4	1.00718632416219e-12	0.00011212957365008	0.180059619171847	0.0917929130039904	SIPA1L1-003, SIPA1L1-002
1192	chr3	149672627	149673434	808	*	2	2.16960853541659e-14	0.000112324577730464	0.251552405258794	0.106373794506497	NA
1193	chr22	22292189	22293511	1323	*	11	2.36333430918903e-31	0.000112458628935237	-0.116400970185487	-0.0313672019331723	PPM1F-002, PPM1F-007, PPM1F-004, LL22NC03-86G7.1-001, PPM1F-008, PPM1F-201, LL22NC03-86G7.1-201
1194	chr12	102090101	102092402	2302	*	15	8.06470106451177e-18	0.000112708180838747	-0.13782545276492	-0.0303738791609556	CHPT1-001, CHPT1-007, CHPT1-004, CHPT1-002, CHPT1-006, CHPT1-005, CHPT1-003
1195	chr19	56728422	56728589	168	*	2	4.98111182960371e-11	0.000112743016639899	-0.100935702065854	-0.09273108928465	CTD-2086L14.1-001
1196	chr13	24552322	24552691	370	*	4	1.8193424112058e-11	0.00011284737992741	0.12199049117345	0.0896513814338638	RP11-307N16.6-001, SPATA13-008, RP11-309I15.1-001
1197	chr10	79955371	79955693	323	*	2	3.78905629280221e-11	0.000113020488969011	0.0902397151605412	0.0725839036293032	NA
1198	chr8	93895140	93895754	615	*	4	5.673720395471e-14	0.00011319360805261	0.278458901249725	0.169122810222359	AC117834.1-201, CTD-3239E11.2-002, CTD-3239E11.2-001
1199	chr11	77024568	77024667	100	*	3	1.5371920523749e-24	0.000113231398480402	0.219572197770032	0.137308870587973	CTD-2589O24.1-001
1200	chr1	221509067	221509312	246	*	2	1.62937125345684e-12	0.000113334404796985	-0.395250214809052	-0.33315767780978	RP11-421L10.1-002, RP11-421L10.1-001
1201	chr19	38827205	38827749	545	*	5	1.24411202552537e-12	0.000113724899461668	-0.0446162712606637	-0.0294740171606055	CATSPERG-201, CATSPERG-005, CATSPERG-004, CATSPERG-003, CATSPERG-001, CATSPERG-002, CATSPERG-014, CATSPERG-009
1202	chr1	238649445	238650465	1021	*	4	1.39466694096449e-14	0.000113953763115601	0.232768703671052	0.108341620402504	LINC01139-001, RP11-177F15.1-001
1203	chr5	130915806	130915922	117	*	2	3.82624989246656e-10	0.000114102713828305	0.0990675519540464	0.0957703644909809	NA
1204	chr17	41172092	41174035	1944	*	9	2.65808786058684e-13	0.000114159652114443	-0.1427069969067	-0.0557208357107504	VAT1-001, VAT1-002, VAT1-003, VAT1-006, VAT1-007
1205	chr17	73304723	73305193	471	*	3	4.09006784608845e-09	0.000114410915040867	-0.19259689309032	-0.157836408757835	NA
1206	chr13	113869468	113870048	581	*	3	1.07418061383782e-10	0.000114691775381338	0.207586997453585	0.0998509237414675	NA
1207	chr9	29209243	29210009	767	*	2	2.21187640928863e-09	0.0001150348338432	0.251250321979189	0.0659295221624564	NA
1208	chr3	195162912	195163530	619	*	3	3.38773066874497e-15	0.000115039551522959	-0.0349449906552021	-0.0267421967980286	ACAP2-001, ACAP2-005, ACAP2-004, ACAP2-002, ACAP2-013, ACAP2-003
1209	chr20	61425320	61425761	442	*	2	8.89155684990758e-12	0.000115166051218222	-0.0425870741722052	-0.0365302514510311	NA
1210	chr19	825035	825052	18	*	3	1.46765826270344e-09	0.000115403760860158	-0.128388794400204	-0.115155807100953	AZU1-002
1211	chr2	1077595	1078439	845	*	2	5.74913013431088e-10	0.000115445463422972	-0.144512006287357	-0.0458475904412703	NA
1212	chr11	17192126	17192942	817	*	5	2.61966712957143e-15	0.000115459348081258	0.255524764074667	0.11125390772086	PIK3C2A-001
1213	chr7	98983294	98983929	636	*	3	4.40971653670001e-18	0.000116136680168269	-0.167651477238611	-0.0773814409219211	ARPC1B-024, ARPC1B-018, ARPC1B-020, ARPC1B-019
1214	chr17	4436362	4437549	1188	*	6	7.95076992276196e-17	0.000116336033388726	-0.122573312105818	0.00722045517200236	SPNS2-008, SPNS2-003, SPNS2-005, SPNS2-006, SPNS2-007, SPNS2-004
1215	chr13	107776789	107777248	460	*	2	2.40700075000215e-11	0.000116349450415292	0.214427902678297	0.0663069191575775	NA
1216	chr5	132082094	132084068	1975	*	13	3.68933238620522e-14	0.000116502476332447	0.146571082762824	0.0223945374038573	CCNI2-001, CCNI2-002
1217	chr6	42375400	42375566	167	*	2	1.30275384388106e-10	0.000116722871623274	0.252880180775518	0.0775308853419094	NA
1218	chr2	204212181	204212189	9	*	2	1.13843869231295e-12	0.000117596437262339	-0.262372929553614	-0.0297795781913521	NA
1219	chr1	33104204	33104339	136	*	2	4.131914531086e-11	0.000117659395810763	0.215379368314121	0.181418354917104	Y_RNA.177-201
1220	chr1	241912764	241912768	5	*	2	3.04695379159206e-11	0.000117717909038245	0.0529348420977153	0.0447947175041212	WDR64-002
1221	chr8	59036394	59036782	389	*	2	3.63597194754583e-14	0.000118552329786839	0.246605946415547	0.200849755023352	NA
1222	chr17	29718129	29719782	1654	*	9	3.05525242865153e-11	0.000118605397602264	-0.0801823629357075	-0.0281616684461103	RAB11FIP4-001, RAB11FIP4-005
1223	chr4	186241918	186241926	9	*	2	3.81946232522015e-10	0.000119010208205195	0.202330232358537	0.161075299558298	SNX25-003
1224	chr2	159638306	159638711	406	*	2	1.9410287162679e-10	0.000119122254794668	-0.207920018268573	-0.0204437344266557	NA
1225	chr16	74695558	74696224	667	*	3	5.80022378361544e-10	0.000119734838598499	0.226424921299203	0.110355017498107	NA
1226	chr14	72052005	72054160	2156	*	9	2.19150732620963e-15	0.000119755379749871	0.264304349118707	0.0239062671502917	SIPA1L1-001
1227	chr21	38073463	38075171	1709	*	10	2.00239589576985e-13	0.000119793753761051	0.0462206172824844	-0.0200990651054329	SIM2-201, AP000697.6-001
1228	chr6	72020648	72020886	239	*	2	1.44432779644274e-10	0.000119826659060388	0.186405781667664	0.152208304298073	RP11-154D6.1-001, RP11-154D6.1-006, RP11-154D6.1-002, RP11-154D6.1-008
1229	chr6	41254219	41255090	872	*	8	6.08571336409129e-11	0.000119862742325248	-0.155074880552423	-0.0768596520712702	TREM1-001, TREM1-002, TREM1-005, TREM1-007, TREM1-003
1230	chr1	32859513	32860766	1254	*	12	7.59751307449459e-34	0.000119950778455634	0.0987518496663811	0.00116367922884194	BSDC1-003, BSDC1-012, BSDC1-201, BSDC1-006, BSDC1-002, BSDC1-008, BSDC1-202, BSDC1-001, BSDC1-005, BSDC1-007, BSDC1-016, BSDC1-017, BSDC1-014, BSDC1-019, BSDC1-018, BSDC1-015, BSDC1-013
1231	chr6	146283197	146283629	433	*	2	6.41551626726464e-11	0.000120684866556229	0.210457487676044	0.0394101236711317	SHPRH-004, SHPRH-201, SHPRH-001, SHPRH-005, SHPRH-003
1232	chr9	5479623	5480172	550	*	2	1.15484435995076e-09	0.000121135424193428	0.241863936259857	0.223981302596208	NA
1233	chr9	138985942	138986379	438	*	4	6.01387512669913e-10	0.000121247364452265	-0.0886067120907308	-0.0461514205551053	NACC2-201
1234	chr2	944510	944690	181	*	2	1.26817209833156e-11	0.000121310505847152	0.20025747526368	0.180657695712005	SNTG2-001, SNTG2-003, SNTG2-011, SNTG2-002, AC116614.1-001
1235	chr14	35834536	35835542	1007	*	4	2.90526028778195e-11	0.000121320650773017	-0.131530650153664	-0.0673928129500824	RP11-561B11.3-001
1236	chr20	18478084	18479050	967	*	3	4.48735851756966e-13	0.000121411370470136	0.175813116222102	0.118796025550243	RBBP9-001, RBBP9-004, RBBP9-003
1237	chr5	1270923	1272400	1478	*	6	1.61035980645195e-08	0.000121548790010855	0.0880374943039604	0.0464622896036235	NA
1238	chr3	106725604	106726242	639	*	3	1.75223979986636e-09	0.000121807132892023	0.172248311231424	0.139657728249875	RNU6-1308P-201
1239	chr3	192199577	192200377	801	*	2	4.43393140038961e-08	0.000121816622735014	-0.244064287352665	-0.0847152880370177	NA
1240	chr6	44528765	44529157	393	*	5	1.48818216014619e-10	0.000121968997555221	-0.119911881571275	-0.0502164064977127	NA
1241	chr16	31140683	31141653	971	*	3	2.87034191272504e-08	0.00012200626812561	-0.136092574929945	-0.10123539472081	RP11-388M20.2-001, KAT8-007
1242	chr13	24042410	24043450	1041	*	4	4.12902588330623e-14	0.000122212542760531	0.198331012725299	0.116298983867976	LINC00327-001, LINC00327-003, LINC00327-002
1243	chr16	30041760	30043250	1491	*	9	9.35370534026047e-22	0.000122553598163968	-0.0571741551162675	-0.0273557699663573	FAM57B-004, FAM57B-003, FAM57B-005
1244	chr12	28261031	28261639	609	*	2	3.71479913672287e-11	0.000123218163202617	0.310585079286132	0.238212513643034	NA
1245	chr10	23539747	23540634	888	*	4	7.61579304016734e-09	0.000123277072654851	0.168354290396933	0.137584976661146	NA
1246	chr6	56591641	56592125	485	*	2	4.5601343537516e-11	0.00012367980107822	0.236742583916964	0.170521818644277	NA
1247	chr13	58203618	58207058	3441	*	18	3.308408652637e-12	0.000123772517999124	-0.100811887804879	-0.0283939511312789	PCDH17-001, PCDH17-002
1248	chr9	34267222	34267817	596	*	2	1.9330724328553e-11	0.000123836963836674	0.248993406658965	0.216374077222487	NA
1249	chr21	30359101	30359239	139	*	2	3.13222105094837e-20	0.000123904338312873	0.261754649021132	0.161902443785954	LTN1-004
1250	chr2	231916232	231917214	983	*	4	6.08329489618426e-10	0.000124028286055754	-0.0873513146638467	0.0349912116750396	RP11-223I10.1-001
1251	chr1	16481937	16483658	1722	*	13	2.12045553618667e-25	0.000124678422020267	-0.113686907422241	-0.0251022456938846	EPHA2-001, RP11-276H7.2-001, EPHA2-002
1252	chr3	126006423	126007421	999	*	8	7.91650474558918e-10	0.000124774884121559	0.0889137872390398	0.0166782195985208	NA
1253	chr9	134585033	134585801	769	*	7	1.07740873723801e-14	0.000124822970676007	0.276111129263781	0.0520736152658053	RAPGEF1-201, RAPGEF1-004
1254	chr4	3415352	3418070	2719	*	11	2.49501495376039e-18	0.000124823460373783	0.225284104154205	0.0660439781965455	RGS12-006, RGS12-004, RGS12-023
1255	chr2	176970508	176972581	2074	*	12	3.59196730523365e-15	0.00012494077189328	-0.16189937050052	-0.0270622542522681	HOXD11-001, AC009336.1-201, HOXD10-002, HOXD11-003, HOXD10-003
1256	chr10	8446659	8446838	180	*	2	1.62643740038755e-13	0.000126068495770137	-0.0784279865921626	-0.0733574346074152	NA
1257	chr4	104844213	104845001	789	*	3	2.47851229242847e-17	0.000126082297602567	0.251527140075224	0.165907567940284	RNU6-635P-201
1258	chr6	98154307	98154370	64	*	2	2.93358264408173e-11	0.000126131690846387	0.214230335609915	0.210471978378686	RP1-104O17.2-001
1259	chr18	28651637	28652446	810	*	5	3.98917557024026e-08	0.000126282164009565	0.103935253154215	0.0725320093213452	snoU13.46-201
1260	chr1	10269828	10272185	2358	*	16	1.03462017621001e-19	0.00012647006941758	-0.148365918085099	-0.0261826062245962	KIF1B-002, KIF1B-001, KIF1B-003
1261	chr17	75367442	75370284	2843	*	16	3.9255118111907e-16	0.000126582745023865	0.119501275843101	-0.00496137413950097	SEPT9-008, SEPT9-009, SEPT9-031, SEPT9-030, SEPT9-032, SEPT9-033
1262	chr3	100585734	100585771	38	*	2	1.93010011269921e-12	0.000126624427322196	0.201477360003271	0.176139008631859	ABI3BP-029, ABI3BP-027
1263	chr21	26325599	26325615	17	*	2	4.32600687371646e-11	0.000126642587493047	0.265437011663138	0.161690115811614	AP000146.2-002
1264	chr5	112156317	112157485	1169	*	4	1.02118097952878e-11	0.00012684359093627	0.211475810757288	0.0958658502949991	APC-007, APC-011, APC-009
1265	chr16	46590758	46591515	758	*	3	1.74609215661359e-13	0.000126905378501182	-0.228350851277041	-0.14184788840118	RNU6-845P-201
1266	chr2	63191093	63191365	273	*	3	8.2393490477342e-11	0.000126942604189399	0.219791763610419	0.164464519457777	EHBP1-009
1267	chr2	214159930	214159944	15	*	2	3.23919833451682e-11	0.000127025249353325	0.205130237027112	0.157601922827538	SPAG16-202, SPAG16-010
1268	chr10	13091949	13092035	87	*	2	2.39240309460512e-10	0.000127040817526532	-0.142394716775547	-0.11428415999903	NA
1269	chr7	126890973	126893007	2035	*	12	3.37185919078677e-12	0.000127168210841928	0.106512344872027	0.0102917733166642	GRM8-001, GRM8-002, GRM8-011, GRM8-012, GRM8-014
1270	chr12	7092564	7092783	220	*	2	1.1402379905761e-11	0.000127517840442114	0.228495053918508	0.143268304793179	LPCAT3-014, LPCAT3-010, LPCAT3-013
1271	chr7	5219067	5219685	619	*	2	3.66082264387118e-10	0.000127843872540298	0.251845443086147	0.175551095264338	RNU6-215P-201
1272	chr4	188924717	188924752	36	*	2	5.03966746570249e-11	0.000127865827181181	0.113961992203221	0.073024853898134	NA
1273	chr12	47225326	47226453	1128	*	8	3.07487959340727e-11	0.000128012378295836	-0.157216254523485	-0.0624538307477018	SLC38A4-003
1274	chr6	41746092	41748864	2773	*	14	2.10170157962661e-21	0.000128139165096175	0.212635781525748	0.00554294563303733	FRS3-201, PRICKLE4-001, PRICKLE4-201, FRS3-001, FRS3-004, PRICKLE4-003, PRICKLE4-202, FRS3-003, PRICKLE4-004
1275	chr7	112517481	112517936	456	*	2	2.64433308033163e-10	0.0001281437424555	0.244050697171957	0.221442716692713	NA
1276	chr8	90334768	90335066	299	*	2	7.39083535443495e-10	0.000128515949821644	0.148703609955065	0.0397348012882337	NA
1277	chr1	153746211	153748697	2487	*	18	7.10353868690695e-20	0.000129080097312345	-0.0862227924355379	-0.0383856410923549	SLC27A3-001, SLC27A3-201, SLC27A3-009, SLC27A3-008, SLC27A3-002, SLC27A3-010, SLC27A3-007, SLC27A3-011, SLC27A3-013
1278	chr18	57432114	57432334	221	*	2	5.33780807022801e-10	0.000129251296547598	0.198384681261695	0.191288937863648	NA
1279	chr11	31829297	31829582	286	*	2	3.05974022066128e-12	0.000129371252688076	-0.0796665353616524	-0.0576724525229765	PAX6-016, PAX6-029
1280	chr4	40518663	40519094	432	*	4	7.60171735842434e-13	0.000129473475592617	0.133404411199735	0.0996749465179022	RBM47-001, RBM47-002
1281	chr2	39456516	39456703	188	*	2	2.70688988298162e-11	0.000129643293442432	0.191873533713016	0.166598660107853	CDKL4-001, CDKL4-002, CDKL4-004
1282	chr9	128024027	128025451	1425	*	4	1.23070978797829e-18	0.000129709660174622	0.198517594897604	-0.00033025633356121	GAPVD1-201, GAPVD1-015, GAPVD1-016, GAPVD1-005, GAPVD1-202, GAPVD1-012, RP11-65N13.6-001, GAPVD1-017, GAPVD1-001, GAPVD1-018, GAPVD1-002, GAPVD1-004, GAPVD1-014, GAPVD1-013
1283	chr12	102009649	102009907	259	*	2	5.4428052639308e-12	0.00012977988454682	-0.0476092163928067	-0.0325491455524533	MYBPC1-016
1284	chr12	6771671	6772951	1281	*	11	4.50565739076569e-16	0.000130302892220481	-0.145373866437731	-0.0385185519243745	ING4-001, ING4-002, ING4-020, ING4-019, ING4-018, ING4-021, ING4-003, ING4-006, ING4-009, ING4-015, ING4-005, ING4-004, ING4-016, ING4-007, RP4-761J14.8-002
1285	chr21	31990349	31991143	795	*	3	1.40886395493819e-09	0.000130379067483888	0.180668021976763	0.117788938078182	KRTAP20-1-001, KRTAP20-4-001
1286	chr3	143695141	143695144	4	*	2	1.48181509599167e-10	0.000130450147652228	0.155494049262895	0.131534030795446	NA
1287	chr8	117035005	117035720	716	*	3	2.45073622592607e-18	0.000130519972983049	0.271096260516801	0.142899302491935	RNA5SP276-201
1288	chr4	9391019	9391532	514	*	2	6.38710137794593e-15	0.000130631929598093	-0.283587416515816	-0.0818963348952016	RP11-1396O13.13-001
1289	chr4	70866328	70866995	668	*	2	1.31063802075912e-13	0.00013071793658786	0.267122719495002	0.214104075034789	STATH-008
1290	chr1	84902639	84902885	247	*	2	2.59535215271344e-10	0.000131065878811245	-0.207121893918349	-0.119995459440641	NA
1291	chr14	95652357	95653488	1132	*	4	1.04907682119623e-11	0.000131215631199631	-0.13543809166685	-0.0644345194923312	CTD-2240H23.2-001
1292	chr8	11640100	11640960	861	*	2	1.99666407208638e-17	0.000131294126746347	0.278535912928854	0.0611963054569805	NEIL2-009
1293	chr1	173760344	173760671	328	*	3	1.71694983324846e-11	0.000131305022623475	0.245045202578941	0.164018938497658	RN7SKP160-201
1294	chr2	218113120	218113489	370	*	2	3.77856769647838e-11	0.000131371346763833	-0.105914823364766	-0.0960907547320274	NA
1295	chr11	58191120	58192064	945	*	3	9.39946244119985e-08	0.000131399404980718	0.197556343075811	0.169203778357675	OR5B2-001
1296	chr10	131742124	131742209	86	*	3	5.25966026909828e-10	0.000131431539845678	0.112919583825852	0.0685615043077712	NA
1297	chr17	73873529	73875417	1889	*	13	3.08714069110594e-17	0.000131502265520996	-0.114811052051462	-0.0213941615920944	TRIM47-001, RP11-552F3.9-001, TRIM47-004, TRIM47-002, TRIM47-003, TRIM47-006, TRIM47-005
1298	chr10	72545053	72545473	421	*	4	2.33273382968899e-09	0.000132049275567522	-0.0941067791762741	-0.0775172364064718	TBATA-001, TBATA-201
1299	chr2	228399141	228399682	542	*	2	2.39124000655028e-09	0.000132084069589389	0.174736085259375	0.152625164407038	AGFG1-008
1300	chr1	94454318	94454989	672	*	2	1.96024544250506e-09	0.000132148561892616	-0.157679249575919	-0.141146395900963	NA
1301	chr14	22930035	22931150	1116	*	4	2.4474516139825e-11	0.000132280947423218	-0.138237148582492	-0.0400193862548723	TRDJ3-001, TRDC-001
1302	chr1	15250209	15251881	1673	*	8	1.69442427876726e-10	0.000132313471969953	-0.0759970209095797	-0.0296606028563288	KAZN-003
1303	chr14	60613505	60613939	435	*	3	8.85437959609474e-13	0.000132337449434733	0.166725286062281	0.112905133455938	PCNXL4-013
1304	chr3	195000773	195001505	733	*	3	4.83923662940806e-08	0.000132395550771789	0.156387349709771	0.138370859387666	ACAP2-IT1-001, ACAP2-012
1305	chr1	52681814	52682128	315	*	2	6.90902344143346e-10	0.000133212917741072	0.19970623049999	0.189867718859417	ZFYVE9-001
1306	chr1	45769308	45769727	420	*	7	9.38253838242898e-26	0.000133595439476849	-0.0360959882143999	-0.0185809936107893	NA
1307	chr3	119498870	119499190	321	*	2	7.95725550083996e-16	0.000133810306897988	-0.217637978101402	-0.162346930199799	NR1I2-002, NR1I2-003, NR1I2-004
1308	chr3	30654871	30655065	195	*	2	1.13776948919011e-11	0.000134091785770984	-0.119267121393376	-0.117550890226933	NA
1309	chr11	17352295	17352530	236	*	2	1.65191089930268e-13	0.000134155178570512	0.231332422679059	0.174951516338921	NUCB2-008
1310	chr21	44393970	44395084	1115	*	10	7.85225610226489e-22	0.000134176446570332	-0.0568362663940346	-0.0207743680181443	PKNOX1-001, PKNOX1-006, PKNOX1-201, PKNOX1-002
1311	chr11	1952638	1952756	119	*	3	4.00367650836876e-10	0.000134416141323151	-0.345059784832483	-0.174593166693229	NA
1312	chr6	39586044	39586511	468	*	2	2.52025253451513e-10	0.000134416983167025	0.130302033115735	0.0198873256210693	KIF6-201, RNU1-54P-201
1313	chr10	82299606	82300151	546	*	5	1.11279910763401e-17	0.000134726222920697	0.146217586151423	0.102153753388066	SH2D4B-201, SH2D4B-005, SH2D4B-202
1314	chr12	112700042	112700188	147	*	2	4.60162853852929e-11	0.000134878600220115	0.0999469035276809	0.09691617709699	HECTD4-008
1315	chr20	4056696	4057273	578	*	3	7.905741881402e-09	0.000135405201638379	0.188582666679845	0.0854715241220954	RP11-352D3.2-001
1316	chr1	78278168	78279007	840	*	3	6.0614413238419e-13	0.000135809314615189	0.213737434930149	0.130656580311462	RP11-181C21.4-201, RP11-181C21.4-001
1317	chr12	133085885	133087421	1537	*	5	3.35751316393489e-11	0.00013652178508617	0.114113326223441	0.0538124864142764	NA
1318	chr17	26609296	26609954	659	*	2	7.74568601823087e-09	0.000136905237065326	0.188247388879297	0.152973473668226	AC061975.4-201
1319	chr9	85882748	85882986	239	*	2	2.08787812305399e-11	0.000136906687103435	0.295244603254986	0.289843113206462	FRMD3-003
1320	chr10	126599818	126600535	718	*	3	1.26664701123474e-08	0.000138217207536007	-0.294213186606576	-0.173775574275681	NA
1321	chr1	204328377	204329775	1399	*	9	6.52536695175111e-20	0.000138280629016007	-0.0545293248838814	-0.0165880123450036	PLEKHA6-001, PLEKHA6-002
1322	chr6	13396094	13396191	98	*	3	5.48716393097084e-24	0.000138354250255847	-0.254814944084655	-0.151313244938688	NA
1323	chr8	69445063	69445439	377	*	2	2.92491477141614e-18	0.000138384855754266	0.269419279464711	0.173247391842938	C8orf34-007
1324	chr16	67449835	67451191	1357	*	12	7.33290106524074e-21	0.000138405984990028	-0.0919981903338934	-0.0209983547670375	ZDHHC1-001, ZDHHC1-002
1325	chr10	30570487	30571302	816	*	2	8.05436370300265e-11	0.000138813136491518	0.207600489911871	0.0448903155368378	NA
1326	chr17	3704471	3705875	1405	*	10	2.22872792501831e-09	0.000138847516442585	-0.170697636936783	-0.0776369352932871	ITGAE-001, CTD-3195I5.5-001
1327	chr7	72992005	72993765	1761	*	17	5.88556129490961e-23	0.000138996413875514	0.0597732542840965	-0.00436215253257843	TBL2-001, TBL2-005, TBL2-004, TBL2-010, TBL2-006, TBL2-002, TBL2-009, TBL2-014, TBL2-003, TBL2-015, TBL2-016, TBL2-011, TBL2-007, TBL2-017, TBL2-018, TBL2-019, TBL2-013, TBL2-008, TBL2-012
1328	chr19	52660493	52660714	222	*	2	7.49675660701495e-10	0.000139183270900086	0.158706539090048	0.139160207391281	NA
1329	chr10	101279697	101280887	1191	*	8	2.6199416102101e-15	0.000139433156740626	-0.13032698662676	-0.0518686408730895	NA
1330	chr8	103135595	103137859	2265	*	13	9.4367411925637e-14	0.000139650149467289	0.225194848429848	0.00642455125783154	NCALD-201, NCALD-202, NCALD-012, NCALD-018, NCALD-017, NCALD-010, NCALD-025, NCALD-001, NCALD-011, NCALD-008, NCALD-009, NCALD-016, NCALD-028, MIR5680-201
1331	chr10	88820237	88821016	780	*	3	4.4406479786944e-08	0.000139763818876967	0.15487697842449	0.0617009556275221	GLUD1-004, GLUD1-003
1332	chr3	115341429	115342527	1099	*	5	3.34345065491197e-11	0.000139792347932405	-0.0709430287242229	-0.0219794180252518	GAP43-001, GAP43-002
1333	chr3	16550437	16550461	25	*	2	8.65791191338767e-10	0.000139840894377397	-0.13305637194704	-0.105482102886762	NA
1334	chr2	119610113	119612382	2270	*	9	4.03720798191444e-08	0.000140287155632902	-0.0574550892877756	-0.0191741694360318	NA
1335	chr11	12924692	12924825	134	*	2	3.50853393308253e-10	0.00014032093759541	-0.215410421715457	-0.153678957751617	SCARNA16.2-201
1336	chr3	82034269	82035262	994	*	5	1.78939148587363e-14	0.00014040927689475	0.292441467868522	0.0935166820628176	RP11-260O18.1-001, RP11-260O18.1-002
1337	chr3	179529599	179529932	334	*	3	9.39174197363264e-12	0.000140698752703868	0.223373125022051	0.130144534604817	NA
1338	chr1	227954102	227954604	503	*	2	3.13314948710109e-13	0.000140753064609488	-0.0836674284732837	-0.0631011369606885	NA
1339	chr15	44269720	44270022	303	*	2	9.95729126004377e-11	0.000140756045675844	0.202331296439259	0.169484938622481	NA
1340	chr6	13486183	13486933	751	*	7	3.30767788283236e-20	0.000140971274723921	-0.135527055198362	-0.0335083418983761	GFOD1-003, GFOD1-001, GFOD1-AS1-001, AL583828.1-201, GFOD1-004
1341	chr11	56126517	56127508	992	*	2	2.23291725667121e-07	0.000140980297284334	0.16157178179624	0.148737755225115	OR8J1-001, RPL5P29-001
1342	chr1	247242928	247243185	258	*	3	5.50511653786418e-11	0.000140988728619389	-0.156807706205008	-0.080362283287303	ZNF670-001, ZNF670-002, ZNF670-003
1343	chr5	17345543	17345614	72	*	3	6.3664112526116e-09	0.000141085130283802	0.226652153133766	0.0414128697101342	RN7SKP133-201
1344	chr1	74215371	74216155	785	*	5	1.83929677460083e-14	0.00014111739522267	0.25708400400837	0.0823668631849925	RNA5SP50-201
1345	chr7	154858549	154859334	786	*	2	5.97213392037802e-18	0.000141604367776715	0.247696572496568	0.0726060225685456	NA
1346	chr16	31403598	31403689	92	*	3	4.42766776406464e-10	0.000141698754861133	0.153742652165151	0.0919613437437299	ITGAD-001, ITGAD-003
1347	chr7	123410655	123411477	823	*	2	6.91558512992152e-09	0.000141775046764783	0.168485550705135	0.0216137909342176	NA
1348	chr6	38123146	38123312	167	*	2	1.03879161821057e-09	0.000142113046832249	-0.12924341654212	-0.115863550577745	NA
1349	chr19	661432	662807	1376	*	4	8.41916333382931e-10	0.000142577540672678	-0.0389034411397074	-0.0326560418335965	RNF126-001, RNF126-008, RNF126-005, RNF126-007, AC004156.3-001, RNF126-006, RNF126-004, RNF126-012, RNF126-011, RNF126-010
1350	chr20	21081751	21084133	2383	*	11	3.25506687581756e-10	0.000142656363818271	-0.0549282475147417	-0.00146792194699411	LINC00237-003
1351	chr17	61896687	61896912	226	*	2	8.9221434765936e-12	0.000143285493904321	0.220077024669155	0.0420423646273101	NA
1352	chr4	155483779	155484272	494	*	3	1.44509978245117e-10	0.00014332810983575	0.185698155649594	0.139257980621308	FGB-001, FGB-003, FGB-004, FGB-002, FGB-011, FGB-010
1353	chr2	71606614	71607347	734	*	4	9.69888703546073e-11	0.000143487903153927	0.204274147696293	0.103114254127776	RNU6-105P-201, ZNF638-015, ZNF638-016
1354	chr7	6310773	6311412	640	*	2	6.31109946871010e-11	0.000143530774936314	-0.0609793105084312	-0.0575989536919553	CYTH3-001, CYTH3-002
1355	chr4	160311297	160312207	911	*	3	2.57011783558397e-08	0.000143541946118009	-0.126602815263316	0.00619043645517151	NA
1356	chr7	158613567	158614019	453	*	2	5.01542697919468e-14	0.000143792191001235	0.261186812949443	0.0776006664659044	NA
1357	chr10	123900239	123900927	689	*	3	2.65722012255374e-13	0.000144550912051004	-0.19240560531251	-0.130834423094234	NA
1358	chr11	10822611	10823751	1141	*	7	6.0184475358336e-15	0.000145021885211974	0.259237005417424	0.0740683861989229	SNORD97-201, EIF4G2-031, EIF4G2-029, EIF4G2-027, EIF4G2-028, EIF4G2-026, EIF4G2-030, EIF4G2-032
1359	chr17	77812622	77814569	1948	*	8	6.10244782167726e-18	0.000145137510826516	-0.0621585805273468	-0.0157621308431202	CBX4-001, CBX4-002, CBX4-003, CBX4-004
1360	chr17	56413890	56415478	1589	*	4	5.23157098815924e-29	0.000145223129450551	-0.113202313194506	-0.0443802862083064	BZRAP1-AS1-005, BZRAP1-AS1-008, BZRAP1-AS1-006, MIR4736-201, BZRAP1-AS1-010, BZRAP1-AS1-004, BZRAP1-AS1-011, BZRAP1-AS1-007
1361	chr1	89845120	89846031	912	*	3	2.31553550846271e-12	0.000145279157515441	0.143696923106909	0.0944560001194951	NA
1362	chr8	41997444	41998516	1073	*	4	6.86009687943523e-15	0.000145282401800298	-0.0428598013771337	-0.0234719262185425	RP11-589C21.6-001
1363	chr16	1577916	1578807	892	*	9	1.86833629755608e-12	0.000145293415135158	0.137333642199356	-0.0401536505877833	TMEM204-001, IFT140-010
1364	chr6	109827428	109827691	264	*	2	5.16759529407043e-10	0.000145762964567384	0.199336513916422	0.182845117141443	AK9-004, AL109947.2-201
1365	chr11	118754386	118754593	208	*	7	5.61269663577083e-12	0.000145925182073632	0.112158476626921	0.0691376890062817	CXCR5-001
1366	chr2	160567560	160567993	434	*	3	2.40381944954455e-11	0.000145955151054973	-0.0973184612441687	-0.0836658111026518	MARCH7-001, MARCH7-002, AC009961.3-002, MARCH7-005, AC009961.3-001, MARCH7-004, MARCH7-201, AC009961.3-003
1367	chr3	122829800	122830175	376	*	2	3.11600268055176e-11	0.000146548069051485	0.132147647988243	0.120312058381958	NA
1368	chr1	247767614	247768036	423	*	2	5.17911483685153e-11	0.000146730486381954	0.217190244508159	0.21205649380938	OR2G3-001
1369	chr14	61822607	61822809	203	*	2	8.85469295305831e-10	0.000146821897331834	-0.0889157820217178	-0.0867415767458994	NA
1370	chr1	115574663	115575477	815	*	3	1.35352581458529e-09	0.000147203140518242	0.128111578571832	0.101245409528105	TSHB-001
1371	chr2	85817259	85817956	698	*	3	4.27485957015489e-09	0.000147209516227822	-0.193884526268375	-0.149334360136473	VAMP5-002
1372	chr12	10921395	10921998	604	*	5	9.74520983420499e-11	0.00014722630718965	-0.125366648194284	-0.0379321705937244	HSPE1P12-001, RP13-81N3.2-003, RP13-81N3.2-002
1373	chr2	73926870	73927710	841	*	2	2.59010589913071e-10	0.00014732073866008	-0.169029892489357	-0.149373225409042	AC092653.5-001
1374	chr15	62174499	62174892	394	*	3	5.57336833993006e-09	0.000147539167447318	0.223834626572588	0.179081547454455	VPS13C-010
1375	chr12	63327957	63329428	1472	*	12	4.06969835414976e-15	0.000148075798745105	0.0984281534797736	0.000520944663408634	PPM1H-001, Y_RNA.783-201, PPM1H-003
1376	chr2	98377791	98377939	149	*	3	5.62973424246923e-11	0.000148351229598135	-0.212731901968851	-0.149648049193948	TMEM131-008, TMEM131-009
1377	chr2	230758572	230758994	423	*	3	3.31207785580249e-09	0.000148363134129287	0.170461935244545	0.106607582963312	RNU6-613P-201
1378	chr20	58427936	58428723	788	*	6	1.98117497298223e-10	0.000148398461379344	0.111980573819584	0.0438654103253009	RNU7-141P-201
1379	chr6	1070045	1070389	345	*	3	1.66289886551331e-10	0.000148472564729949	-0.257167854515513	-0.163514528462456	NA
1380	chr17	27459236	27459835	600	*	2	2.74415287517787e-10	0.000148521210126281	-0.130262225554135	-0.1006425331073	NA
1381	chr2	169920002	169920546	545	*	3	1.12986865770621e-08	0.000148536200533388	0.131003250449276	0.110595608282336	DHRS9-201, DHRS9-002
1382	chr20	49521034	49521515	482	*	4	4.52711312582326e-14	0.000148542719852258	0.222989056274373	0.108598704695281	ADNP-001
1383	chr2	235004843	235005011	169	*	2	1.44374557858389e-10	0.000148598064067888	0.198095877190157	0.132819955098854	NA
1384	chr8	101315424	101315562	139	*	6	1.58501905322245e-10	0.000149825275461827	-0.175400457880351	-0.0832475204286224	RNF19A-004, RNF19A-002, RNF19A-003
1385	chr13	114828455	114830313	1859	*	8	1.14238934562766e-12	0.000149940901894912	-0.180683856989899	-0.0929880597200887	NA
1386	chr18	8638712	8638786	75	*	2	1.61994393951158e-12	0.000150231345069384	0.287418837504262	0.104982625180265	NA
1387	chr1	7709065	7709234	170	*	2	1.23760004164384e-12	0.000150312920375516	-0.0660030826711384	-0.0551830052577139	NA
1388	chr16	75497728	75498408	681	*	4	6.31252579209373e-13	0.000150329290946155	-0.0465118401799072	-0.0213655321163504	TMEM170A-002, TMEM170A-001, RP11-77K12.1-002, RP11-77K12.1-003, TMEM170A-005, RP11-77K12.1-001, TMEM170A-006, TMEM170A-004, TMEM170A-008, TMEM170A-003
1389	chr12	54822034	54822725	692	*	3	1.8016367270471e-14	0.000150585689671898	-0.100457597643423	-0.0870596204112316	LINC01154-001
1390	chr7	129017343	129017393	51	*	2	3.51354536376414e-10	0.000150642301560168	-0.099262900877175	-0.0890380905313608	AHCYL2-004, AHCYL2-007, AHCYL2-003
1391	chr9	125137380	125137594	215	*	6	6.1049601105808e-12	0.000151199857152354	-0.221648735467156	-0.148257636478629	PTGS1-201
1392	chr21	16576813	16576878	66	*	2	9.86030991556951e-10	0.00015138475541505	-0.125303814284998	-0.122118302594994	NA
1393	chr12	11092816	11093412	597	*	4	1.61476118653312e-19	0.000151577002436607	0.262867449753335	0.161424002767251	TAS2R14-001
1394	chr12	10543073	10543994	922	*	2	5.87625378498538e-11	0.00015170708076419	0.197634468518821	0.164001115655487	KLRK1-001, KLRK1-002, KLRK1-005, KLRK1-003
1395	chr11	43417089	43417450	362	*	2	3.87756337709081e-10	0.000151900273315307	0.277837914760528	0.24693138232269	TTC17-009, TTC17-002
1396	chr3	73291080	73291872	793	*	3	5.86154006723273e-11	0.000152192595512692	0.254246504304658	0.161973347949944	RNU6-1270P-201
1397	chr7	30540979	30540984	6	*	2	2.06455309065135e-11	0.000152397327347277	0.239934798150066	0.213427707975824	GGCT-007
1398	chr4	135679156	135679231	76	*	2	1.48027075756581e-09	0.000152728912050086	0.237790732842091	0.216416539401603	CTD-2012I17.1-001
1399	chr3	124646788	124647658	871	*	2	3.21692589251918e-08	0.000152798606162467	0.154841282691489	0.039420011690784	MUC13-005
1400	chr3	185643153	185643364	212	*	3	8.3146521748824e-13	0.000153170740871034	0.210231753903835	0.10823783644634	TRA2B-014, TRA2B-006, TRA2B-007, TRA2B-015
1401	chr6	74175812	74176063	252	*	2	1.87949666629615e-12	0.000153412439205037	0.211357260104882	0.148356621505628	MTO1-008
1402	chr8	26231653	26231873	221	*	2	1.09659143998313e-09	0.000153844182605892	-0.0709735509743285	-0.0608018055030391	NA
1403	chr9	546796	547144	349	*	2	3.43611914084123e-12	0.000154109140464999	-0.206256359406639	-0.173283687509799	RP11-31F19.1-001, RP11-31F19.1-002
1404	chr6	57035982	57037099	1118	*	9	2.43114795950002e-24	0.000154284850009148	0.257863435560297	0.0580752611308589	BAG2-001, RP11-203B9.4-001, BAG2-201, RP11-203B9.4-020, RP11-203B9.4-003, RP11-203B9.4-009, RP11-203B9.4-019, RP11-203B9.4-004, RP11-203B9.4-012, RP11-203B9.4-006, RP11-203B9.4-005, RP11-203B9.4-007, RP11-203B9.4-015, RP11-203B9.4-011, RP11-203B9.4-016, RP11-203B9.4-017, RP11-203B9.4-010, RP11-203B9.4-018, RP11-203B9.4-008, RP11-203B9.4-013, RP11-203B9.4-002, RP11-203B9.4-014, RP11-203B9.4-021
1405	chr2	40331098	40331981	884	*	2	3.47284678822734e-08	0.000154528192986107	0.204252322670611	0.117736103708367	SLC8A1-AS1-003
1406	chr17	32526949	32527219	271	*	2	1.07268204220533e-09	0.000154634622568289	-0.0557521296340947	-0.0513151167867198	NA
1407	chr4	102710414	102710590	177	*	2	2.51569942425799e-11	0.000155577552381602	0.194058920874679	0.178168784227725	BANK1-001, BANK1-201, BANK1-002
1408	chr19	14048977	14050093	1117	*	11	1.52541684225715e-34	0.000155628376707957	-0.104765681210472	-0.0514443612460493	PODNL1-004, PODNL1-003, PODNL1-006, PODNL1-007
1409	chr1	28502908	28503720	813	*	2	6.44982693588359e-10	0.000156099823373784	-0.130730247910474	-0.121330419403415	PTAFR-001
1410	chr10	97871186	97871420	235	*	3	1.15970228712186e-09	0.000156673755658462	0.216090717945578	0.182731628221049	RNU6-271P-201
1411	chr3	114817802	114818612	811	*	2	1.11965548799133e-08	0.000157105849384671	0.191616951343173	0.0415370958973082	ZBTB20-013, ZBTB20-AS4-001, ZBTB20-008
1412	chr12	96430600	96431556	957	*	3	7.82279787277129e-13	0.00015725567714729	-0.149845180819536	0.00404214669898699	LTA4H-001, LTA4H-004, LTA4H-007
1413	chr17	45020358	45021106	749	*	2	6.26941680408013e-14	0.00015731858864824	0.0905014131686293	0.0170945666737126	NA
1414	chr6	34992755	34993277	523	*	2	3.59220528785302e-12	0.000157757855063882	0.227686709250152	0.0859056758619642	HSPE1P11-001
1415	chr14	24648514	24649335	822	*	3	8.01523501132719e-09	0.00015801379760362	0.0993779395390373	0.0846044265702944	REC8-008, REC8-006, REC8-007, REC8-013, REC8-009
1416	chr14	62036609	62037555	947	*	6	6.91392310940281e-10	0.000158099080278378	0.141101547644083	-0.0336284754525062	RP11-47I22.3-002, RP11-47I22.2-001, RP11-47I22.2-002, RP11-47I22.3-001
1417	chr13	21578684	21579100	417	*	5	7.75247805620447e-25	0.000158272585150505	-0.200542391760584	-0.0987247002732582	LATS2-AS1-001
1418	chr3	45983597	45984158	562	*	3	5.72404570198892e-12	0.000158374078733582	-0.186852212347992	-0.141630936478223	CXCR6-001, CXCR6-002
1419	chr3	13520256	13522740	2485	*	35	5.48617913735454e-34	0.000158405349143399	-0.0711249377253732	-0.011714221577085	HDAC11-001, HDAC11-004, HDAC11-005, HDAC11-007, HDAC11-008, HDAC11-009, HDAC11-010, HDAC11-014, HDAC11-012, HDAC11-AS1-001, HDAC11-006, HDAC11-002, HDAC11-013, HDAC11-017, HDAC11-201, HDAC11-015, HDAC11-011, HDAC11-003, HDAC11-016, HDAC11-020
1420	chr6	14155757	14156629	873	*	5	3.53405379590219e-09	0.000158522159688819	0.169278939374556	0.109155049992369	RNU7-133P-201
1421	chr6	33085521	33086648	1128	*	6	4.82435906030412e-10	0.000159142182124987	-0.155955714584926	-0.100668070780496	NA
1422	chr11	33193557	33194154	598	*	3	1.18301371045382e-10	0.000159880283786713	0.246055757380614	0.171418202205575	Y_RNA.470-201
1423	chr18	76863083	76863124	42	*	2	1.70792131003042e-09	0.000160125435908846	0.191920627099172	0.172171078627529	NA
1424	chr11	368351	369875	1525	*	24	1.12045695266133e-23	0.00016070987005535	-0.0979537932506324	-0.0429102802915134	B4GALNT4-001, B4GALNT4-002
1425	chr6	135372789	135373163	375	*	2	2.2649269149024e-09	0.000160738850932112	0.163826230834176	0.144488377266315	HBS1L-201, HBS1L-202, HBS1L-008, HBS1L-009
1426	chr1	74700536	74700974	439	*	3	1.22349933429469e-11	0.000161104547309761	0.197467935009855	0.180944560310201	TNNI3K-002
1427	chr1	248096032	248096861	830	*	2	1.22645254763711e-11	0.000161161256251851	0.307510916482267	0.207581142071417	OR2AJ1-001
1428	chr10	6018610	6021295	2686	*	15	6.40396226955628e-17	0.000161207141423754	0.267682684450027	0.027100826263651	IL15RA-005, IL15RA-003, IL15RA-004, IL15RA-001, IL15RA-019, IL15RA-201, IL15RA-012, IL15RA-202, IL15RA-016, IL15RA-013, IL15RA-007, IL15RA-203, IL15RA-006, IL15RA-014, IL15RA-010, IL15RA-002
1429	chr10	113943149	113944114	966	*	12	2.06550508212763e-19	0.000161500940854945	0.0597594326712223	-0.00557212916185526	GPAM-001, GPAM-002, GPAM-201
1430	chr4	81957210	81958111	902	*	3	1.95380707746265e-11	0.000161661031942455	0.205292508214705	0.147041571925793	NA
1431	chr11	27076386	27076819	434	*	3	5.98772316526811e-11	0.00016184597678902	0.135791500989179	-0.0340942294271116	BBOX1-004, BBOX1-008, BBOX1-007
1432	chr1	5896461	5896653	193	*	3	9.36356562139958e-20	0.000161969628228707	-0.216878335949001	-0.139494485369377	NA
1433	chr11	10440033	10440213	181	*	2	1.68939851506904e-09	0.000162096789522199	0.211784625953752	0.202057074184996	NA
1434	chr12	111078909	111079735	827	*	3	1.25228988433139e-16	0.00016214039193744	0.232548163038163	0.160989656214106	TCTN1-020, TCTN1-030, TCTN1-032, TCTN1-033
1435	chr11	93427374	93427604	231	*	2	4.66752023278255e-12	0.000162351077317602	0.238280691298352	0.191473708862285	KIAA1731-002
1436	chr3	100353884	100354621	738	*	6	6.31080202284061e-17	0.000162401426958082	-0.239425689646246	-0.104053805701836	GPR128-002, GPR128-005, GPR128-004
1437	chr5	133861951	133862682	732	*	3	5.83793354942945e-09	0.000162530272669485	-0.0361925268001225	-0.0297831685001659	JADE2-003, JADE2-001, JADE2-002, JADE2-007, JADE2-008, JADE2-011, JADE2-010
1438	chr9	7844737	7844790	54	*	2	3.67054776103834e-10	0.000162742009375135	-0.132895147592233	-0.121908415342712	NA
1439	chr14	22354579	22355170	592	*	2	2.89772383322994e-12	0.000163137226929548	0.227840938943449	0.0775719880949945	TRAV12-2-001
1440	chr7	75582881	75583421	541	*	4	9.67068622287803e-09	0.000163222060463763	-0.121289796464351	-0.0936672270315447	POR-024, POR-014, POR-013
1441	chr1	228331879	228333042	1164	*	10	8.09513569393673e-13	0.0001634839250298	0.121782677298109	0.0493475218035133	GUK1-022, GUK1-021, GUK1-033, GUK1-002, GUK1-034, GUK1-028, GUK1-035, GUK1-029, GUK1-026, GUK1-032, GUK1-031, GUK1-036
1442	chr2	240422121	240423096	976	*	4	3.23790017510946e-08	0.000163885969394056	-0.135991584959373	-0.0934287899538151	NA
1443	chr14	80440750	80440817	68	*	2	1.8154318580302e-09	0.000163886312555613	0.237647787890123	0.235577448811187	RP11-526N18.1-001
1444	chr9	125708440	125708922	483	*	2	3.92881864662307e-10	0.000164103581131238	0.176841141100064	0.170776977841154	Y_RNA.652-201
1445	chr9	110310795	110311041	247	*	3	6.70996851375011e-09	0.000164106637129836	-0.115637744949397	-0.103999033670981	NA
1446	chr5	74806489	74806951	463	*	4	6.03428517668006e-12	0.000164784999147191	-0.0491647198490385	-0.0281872828010755	POLK-001, COL4A3BP-003, POLK-201, COL4A3BP-001, COL4A3BP-002, POLK-013, POLK-014, POLK-003, POLK-009, POLK-002
1447	chr1	220837715	220837951	237	*	2	2.60507681408271e-11	0.000165497180727444	0.200047473594889	0.158404653640626	RP11-322F10.2-001
1448	chr19	10380576	10381063	488	*	3	8.83617657219e-12	0.000165870956988968	-0.0333166353994818	-0.0107464332823622	ICAM1-001, ICAM1-002, ICAM1-004
1449	chr11	31194870	31195609	740	*	3	1.59323231498378e-09	0.00016610761313194	0.136283081010364	0.114576248499816	AL133376.1-201
1450	chr5	40557798	40558574	777	*	2	9.06777302225621e-14	0.000166616683220238	0.265978663911784	0.170105424244909	NA
1451	chr3	99595145	99596020	876	*	5	2.72508534121414e-27	0.000166915198825175	0.283953033380943	0.119564516387638	FILIP1L-201, FILIP1L-007, FILIP1L-009, FILIP1L-003
1452	chr18	24284634	24284646	13	*	2	3.84591327556387e-11	0.00016691916827864	-0.105084518180312	-0.101919558171126	U3.82-001
1453	chr13	49683801	49684532	732	*	7	1.03478618844544e-19	0.000167164160942159	-0.0954745243996489	-0.034587177307881	FNDC3A-002
1454	chr6	13766814	13767628	815	*	2	1.15660882034309e-08	0.000167791086223092	-0.20738589391541	-0.166578325397487	NA
1455	chr17	75539901	75539921	21	*	3	1.36201581025544e-09	0.000168730005825993	0.205304597316531	0.0782328557616934	NA
1456	chr6	170208291	170208306	16	*	2	3.2741308333766e-10	0.000169096118696187	0.243854522684387	0.20108071571091	RP1-182D15.2-001
1457	chr8	114626621	114626964	344	*	2	1.42194219796037e-11	0.000169331750888911	0.241997657633277	0.150179119346624	RP11-67H2.1-002
1458	chr20	49201542	49201869	328	*	2	4.79969878381915e-11	0.000169356217923315	-0.18687271917896	-0.147008092094265	MIR645-201
1459	chr7	1686764	1687244	481	*	4	7.55859464310105e-09	0.000169374356121973	0.127804775137139	0.106397379551584	NA
1460	chr13	32990465	32990913	449	*	3	1.66760638101106e-09	0.000169591711279765	0.0537109436204393	0.0472905305643938	N4BP2L1-003
1461	chr1	15850456	15852324	1869	*	23	2.3919029998791e-46	0.000169631639629665	0.0681047920872719	-0.0105323335654675	CASP9-001, CASP9-002, DNAJC16-002, DNAJC16-001, DNAJC16-005, CASP9-008, CASP9-006, CASP9-005, CASP9-003, CASP9-004, CASP9-011, DNAJC16-003, CASP9-009, CASP9-012
1462	chr3	193967745	193968886	1142	*	5	2.45835946069325e-17	0.000170261517431641	-0.182560966063322	-0.0727949309051855	RP11-513G11.4-001
1463	chr7	1967621	1968348	728	*	6	1.24274567862988e-11	0.000170288126533919	0.127048701185326	0.0740170980402546	NA
1464	chr6	30014872	30015281	410	*	3	5.0888084868375e-10	0.000170767112963849	0.116785647926559	0.0327188802231008	NA
1465	chr5	53411773	53411883	111	*	2	6.53729252882509e-11	0.000170818865638031	-0.263251557716126	-0.22015849494211	NA
1466	chr16	85678179	85678396	218	*	3	9.73470418523005e-11	0.000171087904512456	0.106723096897019	0.0486540147776885	NA
1467	chr14	25103730	25104869	1140	*	5	6.06186653889359e-14	0.000171252978666204	0.148888662613288	0.040823907632512	GZMB-001, GZMB-201, GZMB-202, GZMB-003, GZMB-005, GZMB-006, GZMB-004, GZMB-007
1468	chr5	77080995	77081479	485	*	3	1.1482732123125e-32	0.000171471721109034	0.247162105071008	0.095780214307603	ACTBP2-001
1469	chr1	196369958	196370245	288	*	2	6.34830975724547e-11	0.000171475892399765	-0.131688839395104	-0.106209004213457	NA
1470	chr12	22487781	22488796	1016	*	6	1.48036893153054e-14	0.000171502388120525	0.0589989472283008	-0.0014317879284857	ST8SIA1-007, ST8SIA1-003, ST8SIA1-001, ST8SIA1-002, ST8SIA1-201, ST8SIA1-006, ST8SIA1-011
1471	chr17	7739579	7739726	148	*	2	3.26277452974934e-13	0.000172112697343346	-0.0341700350517546	-0.0297353153852629	NA
1472	chr3	4790361	4791251	891	*	4	9.23004334988684e-11	0.000172167640260276	0.166537927223538	-0.0234087221223232	NA
1473	chr7	5393893	5393918	26	*	2	3.41713097670599e-10	0.000172570187687863	0.178420671504112	0.163837012982268	NA
1474	chr11	125741395	125741860	466	*	2	1.13631636323473e-09	0.000172849799114042	0.110419212495358	0.104726030971576	NA
1475	chr4	146117505	146118165	661	*	2	1.47176669721678e-10	0.000172968514045386	-0.0957973583267537	-0.026389272584968	NA
1476	chr1	20479732	20480971	1240	*	4	1.71137401331431e-11	0.000173122462073101	-0.14998409940081	-0.0488360026882344	RP3-340N1.2-001
1477	chr1	40643345	40643443	99	*	2	1.4985926620338e-10	0.000173350935325771	0.193162330622887	0.122713646129918	RNU6-1237P-201
1478	chr11	7108907	7109806	900	*	3	5.66890579680521e-13	0.000173392340325328	0.238216628473049	0.157223639151527	RBMXL2-001
1479	chr1	60237979	60238405	427	*	2	3.82089237306458e-14	0.000173503231971542	0.283606301886931	0.198259546430354	RP4-782L23.1-001
1480	chr19	46649840	46651553	1714	*	13	1.04327798377835e-12	0.000173641722343995	0.124116618123563	0.0360765359142816	IGFL2-002, IGFL2-001
1481	chr13	113549044	113549506	463	*	2	1.56488730802276e-09	0.000173760237366724	-0.0590255527214301	-0.045205645249442	MCF2L-001
1482	chr7	100908800	100909436	637	*	2	2.00878682794342e-18	0.00017404472739367	0.102057213734027	0.020154064776129	NA
1483	chr20	61915241	61916279	1039	*	10	1.27498093619534e-10	0.00017445137745698	0.112686621768448	0.0671842593325044	ARFGAP1-005, ARFGAP1-009, ARFGAP1-019, ARFGAP1-018, ARFGAP1-002, ARFGAP1-017, MIR4326-201
1484	chr12	27702393	27703097	705	*	3	1.38006626092885e-11	0.000174922449671506	-0.144765468293464	-0.082046614245596	NA
1485	chr4	26702926	26703149	224	*	3	7.63346604805659e-11	0.000175117832930068	0.222395354137728	0.134426046414966	SNORD74.4-201
1486	chr1	149399174	149400352	1179	*	8	5.76107562563542e-13	0.000175302619558936	-0.0909482190560679	-0.029773421119897	HIST2H3PS2-001, RP5-998N21.7-002, HIST2H2BB-001, HIST2H2BB-002, RP5-998N21.10-001
1487	chr8	82395569	82396390	822	*	4	8.50351850167988e-11	0.000175307368628274	0.145183909967566	0.00894108036054585	FABP4-001, FABP4-003, FABP4-004
1488	chr6	86324303	86325003	701	*	4	1.18904941601449e-10	0.000175378096496562	0.165658795111832	0.0750512949497967	RP11-321N4.5-001
1489	chr14	25046090	25046267	178	*	4	5.25910255412154e-09	0.00017574028544848	-0.140325463550237	-0.117176070987893	CTSG-001, CTSG-002
1490	chr12	113513026	113513357	332	*	2	2.34159461125514e-09	0.000175807019603957	0.160003422707682	0.149679577802664	NA
1491	chr2	61201907	61202030	124	*	2	4.31767801484855e-14	0.000176072681652491	0.19826560554932	0.12886224943758	NA
1492	chr12	43548345	43548942	598	*	3	1.19877763730663e-08	0.000176075239771061	0.188442190451748	0.156885917584472	RP11-118A3.1-001
1493	chr11	97527446	97527648	203	*	2	2.53969785482557e-09	0.000176097229908282	0.167673673178928	0.164666581393657	RNA5SP347-201
1494	chr13	21994997	21995394	398	*	3	2.09812341449231e-15	0.000176167922167274	0.256432180070544	0.129604448309135	ZDHHC20-006
1495	chr19	56954002	56954883	882	*	5	9.60868263599353e-12	0.000176590640120518	0.213052468849779	0.122029616833573	NA
1496	chr9	5608645	5609143	499	*	2	4.09320822211603e-18	0.000177271253672405	-0.161661561163348	-0.140019846719049	NA
1497	chr1	198918265	198918461	197	*	3	5.33258441372029e-11	0.000178163734998345	0.107924351266323	0.0754278361008473	RP11-16L9.1-001
1498	chr8	122360814	122361503	690	*	2	4.63824946195461e-10	0.000178608995468964	0.124316490902947	0.00176896663246195	NA
1499	chr4	186063361	186064648	1288	*	12	1.2495575147518e-16	0.000178627391456613	0.208062100976538	0.00414481896385034	SLC25A4-001, SLC25A4-002
1500	chr2	102758186	102759782	1597	*	8	4.95982096717981e-13	0.000178823664431566	-0.141514901529968	-0.0656647217000982	IL1R1-002, IL1R1-001, IL1R1-003, IL1R1-010, IL1R1-011
1501	chr14	64562155	64562705	551	*	2	4.13950247178705e-09	0.000179291242411565	0.133795297378321	0.115474995338136	MIR548H1-201
1502	chr6	153071401	153072091	691	*	6	2.52685077675338e-13	0.000179796086031085	0.220594603907906	0.109381533723781	VIP-002, VIP-001
1503	chr1	159761141	159761162	22	*	2	5.51838892048785e-10	0.00017984969277422	-0.160424612443564	-0.150885528375479	NA
1504	chr20	22200884	22201111	228	*	4	1.24064980299307e-12	0.000180020262441709	0.186134811497355	0.119593167742207	RP5-1097P24.1-001
1505	chr14	95986554	95986678	125	*	2	2.45876450895923e-09	0.000180075235309108	-0.0971675753991381	-0.0948373281271388	NA
1506	chr10	134914698	134915277	580	*	4	7.47684918421555e-13	0.000180359394429914	-0.081220388873844	-0.0289844576199395	GPR123-002
1507	chr11	27681211	27682015	805	*	4	6.0784186004543e-15	0.000180415511799199	0.223034025475487	0.103569657978792	BDNF-015, BDNF-016
1508	chr11	93469286	93470068	783	*	3	4.87671378038069e-14	0.000180535217409178	0.307118500264435	0.147668505041592	SNORA40-201, TAF1D-014, TAF1D-020, TAF1D-010, TAF1D-017, TAF1D-016, TAF1D-011, TAF1D-019, TAF1D-005, TAF1D-013, TAF1D-023, TAF1D-015
1509	chr1	151345771	151346122	352	*	3	6.83153597474560e-11	0.000180679233987894	0.197765831716687	0.120025524360307	SELENBP1-001, SELENBP1-015, SELENBP1-006, SELENBP1-012, SELENBP1-201, SELENBP1-017, SELENBP1-020, SELENBP1-016, SELENBP1-007, SELENBP1-019, SELENBP1-014, SELENBP1-002, SELENBP1-008, SELENBP1-003, SELENBP1-010, SELENBP1-011, SELENBP1-009
1510	chr14	31401769	31401915	147	*	2	1.30675849253923e-10	0.000181095388849013	0.220878345253161	0.156431873410356	STRN3-007
1511	chr10	72100922	72100938	17	*	2	7.6736960388445e-10	0.000181127367042165	-0.0939991415274366	-0.0882493215279121	NA
1512	chr15	90578387	90579136	750	*	3	1.66555716342008e-12	0.000181180920603579	-0.134766933621073	-0.0965482810456998	NA
1513	chr3	57937384	57937462	79	*	2	5.78720201284795e-10	0.000181410307743579	-0.100974515759358	-0.065523310569391	NA
1514	chr18	69502972	69503710	739	*	2	3.2161878290533e-08	0.000181540348049698	0.229393293619702	0.206750790017889	RP11-723G8.1-001
1515	chr1	160746319	160746909	591	*	2	1.37459855195497e-08	0.00018154503428941	0.0957336144260201	0.0354376829689998	NA
1516	chr4	154188169	154188400	232	*	3	9.33928100677867e-19	0.000181565298173537	0.263197716377355	0.168549880029686	Y_RNA.321-201, RNU6-1196P-201
1517	chr16	88298508	88298733	226	*	2	6.3321913987585e-10	0.000181653622400472	-0.0366274269520914	-0.0337260690060647	NA
1518	chr9	104230769	104231650	882	*	3	4.49108375990247e-25	0.000181677359294349	-0.248540794897858	-0.148304620030436	RP11-490D19.6-003, RP11-490D19.6-001, RP11-490D19.6-004, RP11-490D19.6-002
1519	chr14	20922685	20924369	1685	*	19	2.52005797012752e-18	0.000181696606504818	0.0415083441534334	-0.00791856702436669	OSGEP-001, APEX1-001, APEX1-008, APEX1-003, OSGEP-003, APEX1-019, APEX1-007, OSGEP-005, APEX1-009, APEX1-015, OSGEP-006, APEX1-010, APEX1-012, APEX1-002, APEX1-016, APEX1-017, OSGEP-014, APEX1-011, OSGEP-004, APEX1-006, APEX1-021, APEX1-005, APEX1-014, APEX1-013, APEX1-020, APEX1-018
1520	chr21	17065211	17065513	303	*	3	9.56425389918716e-09	0.000182158189201788	0.237621163972275	0.17286589193409	AL034449.1-201
1521	chr18	2657780	2658266	487	*	2	1.84584278652259e-11	0.000182829469633961	0.103119058831996	0.0271112193472752	SMCHD1-201
1522	chr17	27917135	27919128	1994	*	13	4.17460606079555e-11	0.000183342692977747	-0.132521054704756	-0.0449415184874125	GIT1-001, GIT1-011, ANKRD13B-001, GIT1-003, ANKRD13B-002, ANKRD13B-004, GIT1-006, GIT1-008, GIT1-015, ANKRD13B-005, RP11-68I3.7-001
1523	chr7	141253850	141255236	1387	*	4	2.94337441798445e-13	0.00018387690835036	0.251993684964927	0.137333367671438	AGK-008, AGK-003, AGK-004, AGK-006
1524	chr12	70194900	70195157	258	*	3	8.75723982913169e-12	0.000183994702708629	0.227640418821985	0.119587291285764	AC025263.3-001
1525	chr17	44799470	44800237	768	*	4	1.39377178202675e-10	0.000185137150581092	0.236781867696248	0.0865137730459729	RPS7P11-001
1526	chr1	211356577	211356680	104	*	2	6.84958445293859e-10	0.00018533659289136	0.248453073084196	0.201757912622761	RP11-543B16.3-001
1527	chr6	38899595	38899690	96	*	2	7.15020026730578e-10	0.000185670477038751	0.199063099709136	0.150577982210616	RP1-207H1.3-001, RP1-207H1.3-003
1528	chr18	30992331	30992933	603	*	3	5.90827057825291e-09	0.000185813811000516	0.196518191375748	0.153848689523761	CCDC178-201, CCDC178-203
1529	chr2	216340492	216341190	699	*	4	7.8566938154161e-10	0.000185935695236419	0.182841034017291	0.113836575905614	AC012462.3-001
1530	chr7	2948081	2948123	43	*	2	5.51867603395256e-10	0.000186018782896364	0.196097159921436	0.115711471356319	NA
1531	chr5	138717343	138718219	877	*	2	1.63356682209698e-09	0.000186200993643718	0.0987415557411331	0.0830937983651251	SLC23A1-001, SLC23A1-002, SLC23A1-006, SLC23A1-007, SLC23A1-009, SLC23A1-008
1532	chr7	115926781	115928094	1314	*	5	3.92548558786027e-18	0.000186249944777867	-0.138897588731863	-0.0258234804041519	AC073130.1-003, AC073130.1-002, AC073130.1-004, AC073130.1-001, CAV2-021, CAV2-004, CAV2-022, CAV2-008, CAV2-015, CAV2-009, CAV2-006, CAV2-010, CAV2-013, CAV2-020, CAV2-005
1533	chr11	59704901	59705578	678	*	2	1.01364055451587e-10	0.000186445796759013	0.232546614887024	0.200420609228534	OOSP1-201
1534	chr3	126749758	126750665	908	*	4	7.43112224923144e-11	0.000187741992338519	0.0731664621844194	0.0517487995111308	PLXNA1-004
1535	chr15	50411829	50412855	1027	*	5	9.33684121476783e-14	0.000188289434036851	0.180420978771477	0.112524049220692	ATP8B4-201, ATP8B4-003, ATP8B4-002, ATP8B4-008
1536	chr19	19572954	19573143	190	*	3	1.45023052259585e-08	0.000188370513322848	-0.0959152270044613	-0.0853507471691683	NA
1537	chr12	125110582	125111063	482	*	3	2.07289130379185e-11	0.000188675991890354	-0.0821147131044566	-0.0650841979226657	NA
1538	chr10	519360	519597	238	*	3	1.3054099305489e-09	0.000188719543823037	-0.120388515494215	-0.0359266660079067	NA
1539	chr10	17299452	17300188	737	*	3	2.34441137767903e-11	0.000189060052972295	-0.075499896273365	-0.0367565576228058	NA
1540	chr17	73641675	73642991	1317	*	12	2.65809453569584e-17	0.000189085984035601	-0.131407045836736	-0.0528432414698934	SMIM6-002, SMIM6-001
1541	chr4	76957478	76958126	649	*	5	2.43720405829758e-27	0.0001898150420188	0.276868900942822	0.0138237829856479	CXCL11-001, RP11-630D6.1-001
1542	chr1	51312091	51312119	29	*	2	1.2550923632003e-09	0.000190209584409436	0.0191337151318292	0.0181928270138301	MRPS6P2-001
1543	chr19	56057277	56057901	625	*	4	4.18206979896563e-14	0.000190411451819279	-0.149580387925725	-0.0341886282034056	SBK3-001, SBK3-003
1544	chr17	72740485	72741152	668	*	6	9.39939117982349e-11	0.000190599004040392	-0.116765162702176	-0.0482585945469688	RAB37-009, RAB37-014
1545	chr2	154059212	154059578	367	*	2	1.08414901901951e-09	0.000190891782359093	0.227488582326773	0.220488160709125	AC011901.2-001
1546	chr10	91482145	91482154	10	*	2	2.13700195878423e-09	0.000191152014151324	0.189789093604384	0.182042870912738	KIF20B-005
1547	chr1	239968198	239968553	356	*	2	6.23335949521712e-10	0.00019128830171823	-0.126190350401712	-0.123524771244459	NA
1548	chr10	5487582	5488628	1047	*	12	6.11003861623289e-16	0.000191415704954138	0.252832484000308	0.0184992554603453	NET1-006, NET1-003, NET1-001
1549	chr19	4301870	4303094	1225	*	9	8.03459100095298e-14	0.000191760351541577	0.0941717339882078	-0.0208518300661453	FSD1-001, TMIGD2-001, TMIGD2-002, FSD1-005, FSD1-002, TMIGD2-003, TMIGD2-004, FSD1-006, FSD1-003, FSD1-009
1550	chr2	212399544	212400237	694	*	4	3.81149277352751e-10	0.000192068883532209	-0.131267307540977	-0.0369212846741693	RNA5SP119-201
1551	chr2	67624590	67625329	740	*	4	4.01052458675599e-09	0.000192150837121319	-0.0870240755239023	-0.025413466629997	ETAA1-001
1552	chr22	42910129	42910336	208	*	3	9.41188590792973e-09	0.000192512837010866	0.0740175741488902	0.037858918499178	NA
1553	chr10	99478368	99478719	352	*	3	1.17609266323159e-12	0.000192520922569019	-0.131647133627291	-0.108664603315213	NA
1554	chr3	51716108	51716629	522	*	2	1.54156349156106e-12	0.000192586388691254	-0.0989377860023214	-0.0793620873561821	TEX264-005
1555	chr2	47144128	47144428	301	*	2	2.87355585660192e-12	0.000193310231517311	-0.158108630813985	-0.021504286398188	MCFD2-001, MCFD2-002, MCFD2-005, TTC7A-005, MCFD2-008, MCFD2-009, MCFD2-004, MCFD2-014, MCFD2-016
1556	chr11	2410187	2411297	1111	*	5	6.47290720927848e-09	0.000193381850261659	0.118412218378833	0.0638927219458494	CD81-018, CD81-017, CD81-016, CD81-011
1557	chr18	71008191	71008488	298	*	2	1.40919033902784e-09	0.000193916279321553	0.150344091678357	0.117096685456182	NA
1558	chr8	7113417	7113462	46	*	2	1.11840321565673e-12	0.000194630417690446	-0.0975059226235059	-0.0782531274271288	FAM90A15P-201, FAM90A15P-001
1559	chr10	118082519	118082855	337	*	3	1.30546001985662e-09	0.000195300139190098	0.173254534283538	0.162792490035863	CCDC172-002, CCDC172-003
1560	chr19	52035287	52036199	913	*	4	9.90912493863538e-14	0.000195365999308009	0.220244849353843	0.0648808901366252	SIGLEC6-003, SIGLEC6-002, SIGLEC6-005, SIGLEC6-008, SIGLEC6-001, SIGLEC6-007, SIGLEC6-004, SIGLEC6-006
1561	chr19	42635518	42635530	13	*	2	6.5493444274724e-11	0.000195480362584012	0.10698756096749	0.102369753442287	POU2F2-201, POU2F2-001, POU2F2-005, CTC-378H22.1-001, POU2F2-009, POU2F2-003, POU2F2-004, POU2F2-013, POU2F2-002, POU2F2-006, POU2F2-017, POU2F2-016, POU2F2-015
1562	chr1	4837744	4838436	693	*	3	1.39395270660923e-13	0.000196799644414146	-0.188264843198455	-0.106677893332534	NA
1563	chr3	46988942	46989655	714	*	3	1.86943127084409e-11	0.000197211876023448	-0.121459409147017	-0.0769790282983947	NA
1564	chr3	49966773	49968246	1474	*	14	2.51226286925472e-24	0.000197512936854012	-0.111454154880525	-0.0338517251645689	MON1A-001, MON1A-005, MON1A-002, MON1A-003, MON1A-008, MON1A-007, MON1A-004, MON1A-006
1565	chr14	105940762	105942636	1875	*	11	4.20251694329732e-20	0.000197982211649521	-0.0625104883274598	-0.0184590136529108	CRIP2-001, CRIP2-002, CRIP2-009, CRIP2-006, CRIP2-004, CRIP2-011, CRIP2-003, CRIP2-008, CRIP2-010, CRIP2-005
1566	chr12	108229170	108229863	694	*	2	3.70436764474048e-10	0.000198082764553972	0.227495738612547	0.17429451822092	RP11-554D14.7-001
1567	chr1	205224814	205226211	1398	*	6	2.16225188324595e-13	0.000198106755764444	-0.0938133608731125	-0.0333545529058544	TMCC2-003, TMCC2-007, TMCC2-006
1568	chr1	208042623	208043192	570	*	6	3.74193975114963e-12	0.000198489816437278	-0.0888815525465101	-0.0314946381399289	C1orf132-203, C1orf132-001
1569	chr3	3143430	3144175	746	*	3	7.85521233367038e-10	0.00019875136404057	0.265222044880509	0.136870273850816	SNORA43.5-201
1570	chr12	8072929	8073184	256	*	2	3.58725242009021e-10	0.00019883980233693	0.240795939363961	0.179205062729748	SLC2A3-013
1571	chr3	98699009	98699681	673	*	2	1.79985207933509e-10	0.000199120988470391	-0.152417986439782	-0.00995930443665011	LINC00973-001
1572	chr12	125002474	125003786	1313	*	9	1.23249962926474e-12	0.000199274731922134	-0.110479206108463	-0.064895925531668	NCOR2-004
1573	chr3	155571279	155572952	1674	*	17	1.11907806769093e-40	0.000199397301552402	-0.159140977020091	-0.0186639943576526	SLC33A1-001, SLC33A1-002, SLC33A1-004, SLC33A1-005, SLC33A1-003
1574	chr5	102440935	102441271	337	*	2	1.52047365238576e-14	0.00019943029752902	0.373293532388081	0.232572805202968	GIN1-005
1575	chr3	179501588	179501950	363	*	2	5.59632594471974e-13	0.000199485838930039	0.234007685238344	0.158848402320694	NA
1576	chr5	157026487	157026659	173	*	2	7.13958018535055e-15	0.000199712332150008	0.276936108855173	0.163522234076114	NA
1577	chr16	56969986	56970483	498	*	2	1.13559752567819e-09	0.000200586969071633	0.233504285441937	0.229693378773649	HERPUD1-017, HERPUD1-016, HERPUD1-007, HERPUD1-011, HERPUD1-019
1578	chr3	15356739	15356881	143	*	3	7.99613292765912e-09	0.00020065827020894	-0.108050190787732	-0.0878664577604482	snoU13.289-201
1579	chr15	34331888	34333534	1647	*	4	3.1580164563602e-13	0.000201477734826101	0.199971096594185	0.0829204678321436	AVEN-001
1580	chr1	197870542	197872227	1686	*	14	2.15582934410154e-16	0.000201607396445988	0.0917979095599952	0.00112984280800897	C1orf53-001, C1orf53-002
1581	chr2	88491318	88491625	308	*	2	3.6097476473445e-09	0.000201665089440502	0.175254787618267	0.0385703573823033	NA
1582	chr7	64196528	64197619	1092	*	5	9.28220581062192e-30	0.000201734691326451	0.189404792410006	0.0734890936737075	RP11-416N13.1-001
1583	chr18	13217953	13219225	1273	*	8	1.6492024570974e-10	0.000201974560738326	-0.0344178533006365	-0.0176941363554143	LDLRAD4-201, LDLRAD4-001, RP11-794M8.1-001, LDLRAD4-010, RP11-794M8.1-002, LDLRAD4-011, LDLRAD4-009
1584	chr14	21491469	21494547	3079	*	33	8.10705721916295e-15	0.000202256965711222	-0.129963624062982	-0.0281853825794139	NDRG2-004, NDRG2-008, NDRG2-003, NDRG2-002, NDRG2-001, NDRG2-007, NDRG2-010, NDRG2-005, NDRG2-201, NDRG2-202, NDRG2-203, NDRG2-006, AL161668.5-002, TPPP2-013, AL161668.5-001, NDRG2-050, NDRG2-011, NDRG2-058, NDRG2-053, NDRG2-057, NDRG2-065, NDRG2-052, NDRG2-033, NDRG2-056, NDRG2-017, NDRG2-009, NDRG2-077, NDRG2-061, NDRG2-051, NDRG2-023, NDRG2-020, NDRG2-046, NDRG2-035, NDRG2-043, NDRG2-064, NDRG…
1585	chr20	3153737	3155489	1753	*	13	3.66338391658297e-17	0.000202908945260808	-0.0883979533517681	-0.0242294410727115	LZTS3-002
1586	chr2	128173222	128173750	529	*	5	4.27107786445934e-13	0.000203026374324103	-0.152464308781496	-0.0562024047835207	NA
1587	chr10	131908135	131909885	1751	*	9	5.22789699851187e-23	0.000203147553902495	-0.0460057437709597	-0.0136690116445768	LINC00959-001
1588	chr5	27111516	27111571	56	*	2	4.80634228649963e-12	0.000203457651204913	0.229402657934196	0.150514315874668	RNU6-738P-201
1589	chr2	109204230	109204845	616	*	4	1.65925357465664e-16	0.000203657496174338	-0.191165930514734	-0.131050197747851	LIMS1-002, LIMS1-001
1590	chr4	23891486	23892889	1404	*	9	9.83857134119119e-20	0.000204034191530964	-0.120747966386081	-0.0530422800236475	PPARGC1A-001, PPARGC1A-007, PPARGC1A-004, PPARGC1A-008, PPARGC1A-015
1591	chr17	26554221	26555245	1025	*	5	1.3969084876504e-16	0.000204141129622642	-0.0932245588048136	-0.00582687274601128	PYY2-001, PYY2-002
1592	chr8	6274713	6274876	164	*	2	6.1679140594375e-11	0.000204195426632119	0.221431280910197	0.212322686446672	NA
1593	chr1	21619471	21620071	601	*	6	5.90844067417267e-10	0.000204346996422733	0.138128524225506	0.0849953370903375	RP5-1071N3.1-001, ECE1-011
1594	chr17	72731685	72734261	2577	*	20	4.90928725845673e-19	0.000204542707582924	-0.115453673039475	-0.0219313435716697	RAB37-002, RAB37-006, RAB37-001, RAB37-007, RAB37-004, RAB37-010, RAB37-012, RAB37-011, RAB37-013, RAB37-016
1595	chr4	134075474	134075898	425	*	2	2.44285423196598e-09	0.000204970042052452	0.17197107191512	0.152795302569142	PCDH10-002
1596	chr1	101461220	101461225	6	*	2	9.56951468312479e-11	0.000205266036291459	0.228647605298135	0.226550241948669	RP11-421L21.2-001, DPH5-201
1597	chr17	42248358	42249103	746	*	2	2.08680724461981e-11	0.000205766862658512	-0.156364202730703	-0.0370935044574943	ASB16-001, ASB16-002, ASB16-003
1598	chr16	776037	777724	1688	*	21	1.84717635170678e-20	0.000205986672549888	-0.0623395018236931	-0.0185160714719149	CCDC78-001, HAGHL-001, CCDC78-016, HAGHL-004, HAGHL-002, CCDC78-011, CCDC78-014, CCDC78-008, CCDC78-006, CCDC78-009, CCDC78-012, CCDC78-013, CCDC78-004, CCDC78-005, CCDC78-010, CCDC78-002, CCDC78-007, CCDC78-015, CCDC78-017, HAGHL-003, HAGHL-006, HAGHL-017, HAGHL-009, HAGHL-015, HAGHL-008, HAGHL-018, HAGHL-012, HAGHL-007, HAGHL-010, HAGHL-011, HAGHL-005, HAGHL-013, HAGHL-014, HAGHL-016
1599	chr17	46673910	46675333	1424	*	7	2.27966407531439e-17	0.000206246176828452	-0.0564381783060003	-0.0247127120155151	HOXB-AS3-016, HOXB-AS3-004, HOXB6-003, HOXB-AS3-013, HOXB-AS3-006, HOXB-AS3-011
1600	chr3	18484672	18484742	71	*	2	8.1303061930432e-11	0.000206476792643679	-0.310540269411553	-0.238671831870546	AC144521.1-001, TBC1D5-003, SATB1-008, SATB1-009, AC144521.1-004
1601	chr11	31892137	31892855	719	*	2	1.4814870969023e-15	0.000206724518597881	-0.149204092541821	-0.102878303769231	NA
1602	chr7	23748334	23749000	667	*	3	3.72790213990314e-15	0.000206740307446484	0.225808415848163	0.142283902293312	STK31-002, STK31-001, STK31-008, STK31-201, STK31-011, STK31-012, STK31-007, STK31-009, STK31-003, STK31-006
1603	chr18	14747080	14748439	1360	*	13	3.0193692261014e-14	0.000206994546043024	-0.122803955359314	-0.0472010235787038	ANKRD30B-001, ANKRD30B-201, ANKRD30B-002
1604	chr4	15646294	15646301	8	*	2	4.27954716423315e-09	0.000207108887200369	0.193901481471316	0.172954514793574	FBXL5-007, FBXL5-005
1605	chr2	203273793	203274331	539	*	2	1.25543365732304e-08	0.000207435547958581	0.223081931693391	0.186837487551822	NA
1606	chr11	60545266	60545326	61	*	2	2.22809012836729e-09	0.0002079667920014	-0.194795270012168	-0.160799524415551	NA
1607	chr21	26427029	26427799	771	*	4	3.4863527506038e-08	0.000208049337427905	0.0985261783212888	0.0465781315226671	AP000235.3-001
1608	chr6	21609406	21609473	68	*	2	4.75973055477707e-10	0.000208432242275947	0.175177006987628	0.113316208291136	NA
1609	chr20	11898851	11900083	1233	*	6	4.43466281120657e-10	0.000208596788093834	0.190475454470179	0.0416969415375401	BTBD3-201, BTBD3-008, RP4-742J24.2-001, BTBD3-007, BTBD3-009, BTBD3-011, BTBD3-010
1610	chr2	113609512	113609593	82	*	2	4.23898391447441e-09	0.00020863544257844	0.107769004290877	0.0981213696906699	AC079753.4-001
1611	chr6	54236022	54236233	212	*	3	7.2148699349604e-12	0.000208745010021205	0.283079039636684	0.114256239428382	RP11-124I4.2-001
1612	chr14	55753104	55753374	271	*	2	1.0185042919822e-15	0.000210055194182944	0.24453215301573	0.140260158093745	NA
1613	chr7	73241729	73242480	752	*	5	1.2680393296405e-09	0.000211172583305157	-0.141240478424867	-0.10374415827259	CLDN4-001, CLDN4-002, CLDN4-004
1614	chr11	46367725	46368295	571	*	5	1.17416712770034e-12	0.000211265161142424	-0.0685420927094191	-0.0400342300398038	DGKZ-201, DGKZ-202, DGKZ-023, DGKZ-022, DGKZ-007, DGKZ-006, DGKZ-008, DGKZ-003, DGKZ-004, DGKZ-005, DGKZ-016, DGKZ-203
1615	chr11	35159591	35161900	2310	*	16	1.01109598638728e-27	0.000211591318608926	-0.142854545869724	-0.0257976582525453	CD44-003, CD44-002, CD44-007, CD44-201, CD44-004, CD44-009, CD44-001, CD44-202, CD44-005, CD44-008, CD44-203, CD44-006, CD44-204, CD44-011, CD44-019, CD44-012, RP4-607I7.1-001, RP4-607I7.1-002
1616	chr6	29604114	29604148	35	*	2	2.64525612032021e-13	0.000211598563807018	0.237033190675151	0.14327106860873	SUMO2P1-001
1617	chr19	35628294	35630651	2358	*	19	1.30662985446089e-33	0.000211771040846572	0.286091021805417	-0.0103106691863846	FXYD1-001, AC020907.2-201, FXYD1-006, CTD-2527I21.4-002, FXYD1-004, FXYD1-007, FXYD1-003, FXYD1-002, FXYD1-009, FXYD1-005, FXYD1-010, CTD-2527I21.4-001, FXYD1-008
1618	chr10	111713787	111714023	237	*	2	3.75098269794484e-13	0.000212034908251642	-0.218841380962435	-0.0752296142496272	RP11-451M19.3-001, RP11-451M19.3-002, RP11-451M19.3-201
1619	chr4	104020949	104021583	635	*	5	1.50132311889504e-35	0.000212173602361603	-0.243277144619531	-0.0778384224572281	BDH2-001, BDH2-003, BDH2-004, BDH2-002, BDH2-007, BDH2-008, BDH2-006, BDH2-009, BDH2-005
1620	chr9	136659262	136659313	52	*	3	1.03990166361879e-09	0.000212310321747484	0.1059270657302	0.0883853925430613	NA
1621	chr15	101828732	101829405	674	*	2	3.9047995959124e-08	0.00021236455077556	-0.137743983776945	-0.0385844027204881	SNRPA1-013, SNRPA1-005
1622	chr4	86935060	86935156	97	*	2	4.32313712346452e-10	0.000212462284022115	0.189267279918356	0.179592331191213	RP13-514E23.1-001
1623	chr10	75676660	75677011	352	*	3	2.90120524302248e-08	0.000212835902429774	-0.0920330021640164	-0.082888411248858	C10orf55-201
1624	chr3	12544298	12544850	553	*	3	3.88868363391362e-13	0.00021320990286541	0.207134582152685	0.125314968270097	TSEN2-010, RNU6-404P-201
1625	chr4	170556187	170556954	768	*	3	5.56108100578766e-11	0.000213559421206039	0.241038523065215	0.184912077803553	CLCN3-008
1626	chr9	95155516	95156391	876	*	3	5.4674498082743e-08	0.000214080931159798	0.249847802424151	0.152282037548753	OGN-004
1627	chr2	201480219	201481022	804	*	2	4.84785349238789e-08	0.000214129297033674	-0.266135751094126	-0.204472100599544	NA
1628	chr7	141300329	141300897	569	*	2	8.94100931688006e-11	0.000214506607908253	0.209597570711275	0.172390678548162	AGK-010
1629	chr12	2393671	2393684	14	*	2	3.14043954144925e-09	0.000214520950358103	-0.121133516212524	-0.106288144345664	NA
1630	chr3	122460394	122460814	421	*	2	2.25367446608352e-09	0.000215122706384171	0.338715556327876	0.23792681102487	HSPBAP1-004
1631	chr6	33128903	33130696	1794	*	23	6.55417725236688e-17	0.000215129360314739	-0.188311965612468	-0.048870153212399	NA
1632	chr9	97562312	97562340	29	*	2	7.91167041440289e-10	0.00021628307234719	0.281126271798481	0.214483304173186	C9orf3-202
1633	chr19	50191342	50191882	541	*	8	2.53455641500726e-10	0.00021647247604193	0.118643712924318	0.0749609433167916	ADM5-001, PRMT1-021, CTB-33G10.6-001
1634	chr13	77030645	77030775	131	*	2	1.6947489811644e-09	0.000217001944118175	-0.146799659068515	-0.123789026068331	NA
1635	chr5	122428653	122430235	1583	*	8	4.56945125886317e-08	0.000217735747518597	-0.049662317898875	0.00932456256525051	NA
1636	chr19	33667241	33669057	1817	*	7	4.84879854822594e-20	0.000218087149277532	-0.057959979351224	-0.0102403367152075	AC008738.2-201, CTD-2540B15.10-001, LRP3-005
1637	chr8	20041698	20042530	833	*	4	1.14393506831127e-11	0.000218469928168104	0.115547881965301	0.066632641513823	SLC18A1-002, SLC18A1-001, SLC18A1-201, SLC18A1-202, SLC18A1-004, SLC18A1-003, SLC18A1-005
1638	chr11	31831137	31834613	3477	*	34	8.86528949481447e-21	0.000218696912945206	-0.118230488787302	-0.0141520667885452	PAX6-002, PAX6-011, PAX6-004, PAX6-005, PAX6-001, PAX6-003, PAX6-013, PAX6-021, PAX6-020, PAX6-022, RCN1-013, PAX6-019
1639	chr2	178973584	178974312	729	*	5	1.85003874851053e-12	0.000219066229531239	0.188613687445154	0.102176278590296	PDE11A-002
1640	chr16	57495650	57497170	1521	*	14	1.3371583303102e-19	0.000219107513087238	-0.180209611213287	-0.0476943803283956	POLR2C-001, POLR2C-005, POLR2C-006, POLR2C-002, POLR2C-004, POLR2C-008, AC009052.12-001, POLR2C-007
1641	chr8	24848812	24849475	664	*	4	6.00446665872688e-14	0.000219129346438148	0.23253863955672	0.118744514217714	CTD-2168K21.1-001
1642	chr6	41996535	41996600	66	*	3	2.03598601509167e-09	0.000219130025088276	-0.126051182288759	-0.0767943057751087	RP11-533O20.2-001
1643	chr12	71523979	71524030	52	*	2	5.49283298578873e-09	0.000219203767921037	0.16718677555825	0.133558872782638	NA
1644	chr17	38547618	38547702	85	*	2	7.17134542998961e-11	0.000219370689873609	0.24158459434375	0.0214825752558658	Y_RNA.676-201, TOP2A-006, TOP2A-005
1645	chr7	18067282	18068624	1343	*	12	2.7940042882117e-24	0.000219891373010387	0.283766950558263	0.0768334443387865	PRPS1L1-001
1646	chr10	16949821	16949847	27	*	2	4.05217009235884e-13	0.00021991144735928	-0.213855355376694	-0.117587907819182	NA
1647	chr13	112626684	112628792	2109	*	10	1.8322841550337e-10	0.000220038195523276	0.175438009174341	-0.0299072029553514	NA
1648	chr16	1875963	1878010	2048	*	22	7.99797260108247e-46	0.000220308261921968	-0.130589555560287	-0.016784670835064	FAHD1-003, FAHD1-002, HAGH-002, HAGH-001, FAHD1-001, HAGH-004, HAGH-008, HAGH-009, HAGH-003, HAGH-011, HAGH-010, HAGH-005
1649	chr10	29917205	29917507	303	*	2	2.00893775145682e-09	0.000220575763327153	0.250647790142074	0.195166806697009	NA
1650	chr9	33983363	33983558	196	*	3	2.01415005489441e-10	0.000220581598145564	0.230433977284054	0.152167579458993	NA
1651	chr4	123653523	123654127	605	*	12	1.03748481336636e-16	0.000220633779632504	-0.0323322443329654	-0.0176122354958036	BBS12-001, CETN4P-001, BBS12-002, BBS12-201
1652	chr12	74928835	74929703	869	*	2	7.38441573345912e-12	0.000220807012134319	0.16559371640793	0.0420019789975618	ATXN7L3B-001
1653	chr4	90228685	90229846	1162	*	8	2.24595382006334e-10	0.000221003153250221	-0.0948672749525556	-0.0220100397814017	GPRIN3-001
1654	chr3	190971168	190971216	49	*	2	5.05974581748719e-09	0.000221064781279064	0.187500200194854	0.178462455479294	NA
1655	chr12	7023195	7024978	1784	*	16	7.83306719532646e-21	0.000221277102884043	-0.112170399765384	-0.0330721523018478	ENO2-201, ENO2-005, LRRC23-012, ENO2-002, ENO2-006, ENO2-013, ENO2-009, ENO2-003, ENO2-008, ENO2-001, ENO2-011, ENO2-202, ENO2-004
1656	chr1	100809070	100809735	666	*	3	2.85088640948094e-08	0.000221532417179168	0.145430071006129	-0.0309374887150777	RP5-837M10.2-001, CDC14A-202
1657	chr14	58905592	58906049	458	*	4	2.06613168728313e-08	0.000221656920337284	-0.129925433328566	-0.108692622055271	KIAA0586-011
1658	chr1	182361258	182362757	1500	*	9	2.19910800417509e-12	0.000221711987650927	0.163226649416363	-0.0238471281100137	GLUL-201, GLUL-001, GLUL-002, GLUL-202, GLUL-007, GLUL-004, GLUL-006, GLUL-008, GLUL-005, GLUL-003
1659	chr13	42710869	42711681	813	*	4	3.02013617463994e-14	0.000221900615705472	0.202678367243426	0.0861420721509507	DGKH-202
1660	chr20	33623110	33623131	22	*	2	5.90395562242742e-12	0.000221950238152291	0.141221321067535	0.0987046477512408	TRPC4AP-202
1661	chr17	18087218	18088549	1332	*	6	5.81522176135436e-12	0.000221964319974835	-0.0642736550581418	-0.0264380153387462	ALKBH5-001, ALKBH5-003, RP11-258F1.1-002, RP11-258F1.1-001
1662	chr5	53362533	53362714	182	*	2	1.11525837771041e-09	0.00022271309227465	0.235516822522502	0.194995622814778	NA
1663	chr19	22020329	22020888	560	*	2	1.06769179884358e-19	0.000223388522061574	0.28792518278716	0.175288305956514	ZNF43-001, ZNF43-010, ZNF43-012
1664	chr12	84902512	84902873	362	*	2	1.67757786166172e-13	0.000223427254050711	-0.255622661140866	-0.1952649987497	NA
1665	chr7	39609343	39609707	365	*	2	3.53660285002738e-24	0.000223927155447844	0.36813254108257	0.207778421416812	AC011290.5-001, YAE1D1-005
1666	chr15	37046939	37047611	673	*	3	4.03501709497267e-20	0.000223937441740505	0.246399207932179	0.119786357114353	C15orf41-013
1667	chr11	62296776	62297658	883	*	2	7.52504564081079e-10	0.000224703440731196	0.102144505598206	0.0893484138275505	NA
1668	chr2	152590736	152591967	1232	*	6	2.46262634869025e-10	0.000224876249239483	0.200432144697164	0.075551327150152	NEB-201, NEB-203, NEB-001, NEB-204, NEB-017, NEB-018
1669	chr11	413350	413594	245	*	2	8.08589572966527e-11	0.000225124684043862	-0.255215844506538	-0.183158042072584	SIGIRR-004, SIGIRR-009, SIGIRR-014, SIGIRR-013, SIGIRR-007, SIGIRR-008, SIGIRR-012, SIGIRR-015, SIGIRR-010, SIGIRR-017, SIGIRR-011
1670	chr13	51501731	51501854	124	*	2	1.12127285239378e-09	0.000225278480026806	0.165406943227665	0.146205697042999	RNASEH2B-004
1671	chr10	70816008	70816700	693	*	2	2.64806867896482e-12	0.00022534077969367	-0.150354522254203	-0.131120366181194	NA
1672	chr3	14319984	14320523	540	*	2	4.8097732155386e-09	0.000225475230885421	-0.135503986716604	-0.124716288073578	NA
1673	chr10	74151434	74151714	281	*	2	4.64292330368894e-09	0.000225586904097759	0.147135475891161	0.119925392832142	RNU6-805P-201
1674	chr9	116310541	116311127	587	*	2	3.28237044625507e-10	0.000225801457572388	-0.0923881710687303	-0.076338937664728	NA
1675	chr2	145780010	145780823	814	*	4	4.42059479086201e-09	0.000226057743075914	-0.210318046839062	-0.108070314600477	TEX41-010, TEX41-009, TEX41-007, TEX41-008, TEX41-017, TEX41-020, TEX41-019, TEX41-015, TEX41-013, TEX41-011, TEX41-018, TEX41-016, TEX41-014, TEX41-012, TEX41-040, TEX41-042, TEX41-041
1676	chr11	65325158	65326533	1376	*	9	1.66861881661106e-20	0.000226193251577657	-0.0755004999248775	-0.0286556603454567	LTBP3-001, LTBP3-002, LTBP3-005, LTBP3-006, LTBP3-003, LTBP3-004, LTBP3-201
1677	chr22	32148782	32149125	344	*	2	2.44036631528853e-14	0.000226205539600919	-0.159375810388181	-0.105290018306206	DEPDC5-201, DEPDC5-202, DEPDC5-004, DEPDC5-006, DEPDC5-002, DEPDC5-203, DEPDC5-001, DEPDC5-204, DEPDC5-012, DEPDC5-014, DEPDC5-013, DEPDC5-205, DEPDC5-206
1678	chr3	53422364	53422620	257	*	2	4.38852524313074e-09	0.00022632892101125	0.215117638566455	0.197739922940339	SNORA26.8-201
1679	chr9	12814397	12814643	247	*	4	2.15499290603446e-11	0.000226627946282476	-0.226774248048688	-0.0536538585907687	RP11-3L8.3-001
1680	chr3	130568122	130569160	1039	*	5	1.71742616992883e-11	0.000227207458848612	-0.102331553779185	-0.0551726968823944	ATP2C1-201, ATP2C1-007, ATP2C1-009, ATP2C1-010, ATP2C1-023, ATP2C1-202
1681	chr14	74813852	74814686	835	*	5	9.15473980047125e-29	0.000227217186742927	0.145009313151035	0.0636449076565413	VRTN-001
1682	chr16	87588559	87589319	761	*	4	9.94812577464555e-08	0.000227228135235541	-0.147182500704384	-0.11076877710735	NA
1683	chr3	168192704	168192883	180	*	3	2.27028851777144e-10	0.000227289332684268	0.196795733140139	0.129804267075765	RNU2-20P-201
1684	chr3	197721152	197721367	216	*	3	7.63657718246276e-09	0.000227407599268109	0.139783491119945	0.123792300719648	RNU6-621P-201
1685	chr11	70963720	70964256	537	*	5	1.84479958492685e-14	0.000227517812369343	0.0883322064356614	-0.00546013811356327	SHANK2-010
1686	chr2	32755856	32756071	216	*	3	1.65343447939023e-10	0.000228106406571679	0.229355481901409	0.149721022094784	MIR558-201
1687	chr2	163100512	163101493	982	*	4	6.54872121831747e-12	0.000228120537451124	0.181882114617923	0.133935978447268	FAP-001, FAP-015, FAP-007, FAP-012, FAP-003, FAP-006
1688	chr20	43882990	43883746	757	*	7	2.65652330619615e-13	0.000228615314421586	-0.219797284171202	-0.0806099712108576	SLPI-001
1689	chr15	77841106	77841816	711	*	2	3.48079731517405e-09	0.000229356053604771	0.0943997245599699	0.0168046448068427	NA
1690	chr3	121309410	121311783	2374	*	7	1.31114632649936e-11	0.000229792469074323	0.193236815678812	0.0604023560906674	FBXO40-001, snoU13.184-201
1691	chr16	57209801	57210113	313	*	3	2.0186080475307e-09	0.000230222529540323	0.22147637538841	0.116264946937911	FAM192A-009, FAM192A-003
1692	chr10	92683897	92683987	91	*	2	2.40289001048694e-10	0.000230246321012607	0.221292162147801	0.156409345664156	RNU6-740P-201
1693	chr1	53271653	53272227	575	*	2	5.89344802467556e-09	0.000230397836921217	0.218028701595962	0.206897157277781	RNU6-969P-201
1694	chr8	95557759	95558233	475	*	2	1.32390917299337e-10	0.000230458917478745	0.204897330325706	0.134524290122605	AC023632.1-201, KIAA1429-009
1695	chr11	75378500	75379867	1368	*	13	6.42462933663984e-21	0.000230599375584917	-0.043669788648899	-0.00595326357547625	MAP6-001, MAP6-002, MAP6-004
1696	chr5	43000303	43001210	908	*	7	3.59600013332379e-12	0.000230853694980723	-0.117267806818085	-0.0754190542906724	NA
1697	chr14	73240718	73241657	940	*	3	2.4607089994998e-09	0.000230916965945073	0.149739829474088	0.116134843707064	NA
1698	chr11	61646959	61648132	1174	*	6	5.8746721370299e-13	0.000231518152328032	0.122521979463081	0.070622101354046	FADS3-007, FADS3-008, FADS3-004, FADS3-006, FADS3-003, FADS3-010
1699	chr7	155077544	155077921	378	*	2	2.89651620186169e-09	0.000231573821092499	0.114673302703732	0.0776875279681348	NA
1700	chr9	140324677	140325278	602	*	2	7.58351494935797e-11	0.000231615762645371	0.0902099793388946	0.0831712482920879	NA
1701	chr14	100591117	100591409	293	*	2	2.09370594001332e-09	0.000231921389957864	0.196303826625635	0.12797064974618	NA
1702	chr13	80145898	80146405	508	*	3	2.55080188454872e-13	0.000231934455521061	0.273545709927464	0.170567993335477	NA
1703	chr3	184037145	184038427	1283	*	11	2.72413504356641e-15	0.000232017096129176	-0.150530042135183	-0.0702929381057157	EIF4G1-028, EIF4G1-027, EIF4G1-016, EIF4G1-041, EIF4G1-039, EIF4G1-015, EIF4G1-029, EIF4G1-025, EIF4G1-030
1704	chr1	192095514	192095846	333	*	2	7.00986319292053e-16	0.00023214443987266	0.309907480503956	0.200677851112631	NA
1705	chr18	29522262	29523728	1467	*	14	8.872102303508e-24	0.000232477990277502	-0.0470717635335911	-0.00943004535652055	TRAPPC8-001, TRAPPC8-003, RP11-326K13.4-001, TRAPPC8-002, TRAPPC8-004, TRAPPC8-007
1706	chr14	50506110	50507529	1420	*	7	2.92744688050264e-12	0.000232939917598092	-0.152975393246974	-0.0762873070093481	RP11-58E21.3-002, RP11-58E21.3-001, RP11-58E21.3-003, RP11-58E21.3-005
1707	chr3	191001320	191001413	94	*	2	2.94050838090881e-09	0.00023302592656215	0.161772644272575	0.159263581141302	UTS2B-008, UTS2B-005, UTS2B-006, UTS2B-009
1708	chr6	135435164	135435682	519	*	2	1.28491406190865e-08	0.000233305409505187	0.195417978723861	0.141552861208975	NA
1709	chr9	34125731	34126687	957	*	4	3.46978971582066e-11	0.000233525393332135	-0.0433010319623535	-0.0271588092385156	DCAF12-001, DCAF12-004, DCAF12-003, DCAF12-002
1710	chr9	14399984	14400312	329	*	2	2.72371086018634e-10	0.000233558501468429	0.275038539299424	0.207471460178624	NFIB-201
1711	chr17	79255961	79257217	1257	*	10	9.09123742566601e-15	0.000233770536173413	0.0656358182943239	0.0271473960393644	SLC38A10-008, SLC38A10-009
1712	chr9	133746190	133747015	826	*	3	2.98418490671172e-09	0.000234127656703125	-0.123092985471405	0.00552257895353155	NA
1713	chr2	153439868	153440054	187	*	2	3.02710383038857e-09	0.000234311062568692	-0.128590058004273	-0.0293535880358474	NA
1714	chr1	145494835	145494845	11	*	2	3.09619965619069e-11	0.000234530598619897	0.192900055975745	0.162117628796688	RP11-315I20.1-005, RP11-315I20.1-002
1715	chr17	72918851	72921103	2253	*	21	4.89295782811699e-26	0.000234698340928309	0.0792842899213009	-0.00920190517582555	USH1G-001, OTOP2-201, USH1G-002, OTOP2-001, OTOP2-003
1716	chr16	49666012	49666504	493	*	3	4.56159274708626e-08	0.000234974158321272	0.118177219014691	0.105706833367079	NA
1717	chr20	62371468	62374166	2699	*	9	2.02623162890638e-10	0.000235180832649563	-0.086776759888153	-0.00640633044842673	SLC2A4RG-004, RP4-583P15.10-001, RP4-583P15.14-002, SLC2A4RG-007, SLC2A4RG-009, RP4-583P15.14-001, SLC2A4RG-001, SLC2A4RG-010, SLC2A4RG-008, SLC2A4RG-006, LIME1-003, SLC2A4RG-005
1718	chr22	31364830	31366561	1732	*	9	2.37730887594901e-16	0.000235751581724869	-0.101843065555361	-0.0284614657177846	MORC2-002, MORC2-001, TUG1-006, TUG1-002, TUG1-003, TUG1-005, TUG1-001, TUG1-004, TUG1-008
1719	chr20	4151816	4152303	488	*	3	1.360229666968e-13	0.000235892097575552	-0.13072481119803	-0.0109934129475422	SMOX-008, SMOX-012
1720	chr14	86448807	86448847	41	*	2	1.85719148848638e-11	0.000235917316487455	0.239116147849405	0.177052364840869	CTD-2341M24.1-002
1721	chr13	114261869	114261986	118	*	3	1.01339976907579e-08	0.000236021221461305	-0.127395870713511	-0.107807954754196	NA
1722	chr20	35515670	35516571	902	*	3	3.3406519248944e-10	0.000236738611722019	-0.07908147231779	-0.0557722975583834	TLDC2-001
1723	chr7	1125817	1126326	510	*	4	3.25141918183711e-07	0.00023752851667521	0.0957049943392145	0.0682667496199632	GPER1-030, GPER1-031, GPER1-201, GPER1-033
1724	chr5	37311687	37311704	18	*	2	1.29937488969241e-09	0.000237562066371462	0.210644711183664	0.160874903090232	NUP155-005
1725	chr5	179246001	179248352	2352	*	12	1.48350258417485e-16	0.000237846229373931	-0.103511568478393	-0.0193825598245882	SQSTM1-002, SQSTM1-001, SQSTM1-202, SQSTM1-003, SQSTM1-008, SQSTM1-005, SQSTM1-004, SQSTM1-017, SQSTM1-016, SQSTM1-013
1726	chr9	117156701	117157871	1171	*	6	3.61771341829562e-20	0.000237986108351626	-0.150288812600495	-0.0747722803868587	AKNA-201
1727	chr2	175439522	175439948	427	*	3	1.29704063610714e-14	0.000238176290841753	0.208147919579118	0.143257763388693	AC010894.5-001
1728	chr3	10078032	10079111	1080	*	6	1.93700617253086e-12	0.000238210677586926	0.155353335148025	0.0726199903719315	RNU6-670P-201, FANCD2-008
1729	chr19	14671371	14671512	142	*	3	9.11236042691717e-10	0.000238370313969149	-0.106558184647398	-0.078012232635883	TECR-011, TECR-012
1730	chr13	44031788	44032630	843	*	3	7.84935461341782e-08	0.000238910193939458	0.252567050150169	0.122834575223182	ENOX1-AS2-001
1731	chr7	22331304	22331815	512	*	2	1.89805949562936e-11	0.000239066354878124	0.23443862280777	0.0876337583467605	RAPGEF5-005
1732	chr11	60930188	60930380	193	*	3	2.09340141297743e-14	0.000239121114530917	-0.202208040472401	-0.143332489936052	VPS37C-001, VPS37C-002, VPS37C-004, VPS37C-003
1733	chr8	33867156	33867555	400	*	3	7.01058507529554e-09	0.000239293722014048	0.180815020474488	0.120646002888513	RP1-273G13.3-001, RP11-317N12.1-002, RP1-273G13.3-002, RP11-317N12.1-001
1734	chr21	38580802	38581371	570	*	3	4.0957090784732e-08	0.000239444538405828	-0.124395206532968	-0.0534838343706676	DSCR9-001, DSCR9-002, DSCR9-005, DSCR9-004, DSCR9-003
1735	chr1	225600121	225600291	171	*	3	5.69944325461068e-10	0.000239755958307564	0.179647049810417	0.124950924047561	AC092811.1-201, LBR-007
1736	chr20	5577361	5577716	356	*	2	4.30060681203636e-13	0.000240072034233445	0.261138310854178	0.166545629699379	NA
1737	chr17	55749523	55749538	16	*	2	3.80980656154329e-09	0.000240841903208461	-0.130772318401427	-0.129214934347009	MSI2-017
1738	chr5	72743833	72745252	1420	*	7	1.88578968556853e-16	0.000240882341421465	-0.0660209665800908	-0.0287816001095557	AC099522.1-201, FOXD1-001, FOXD1-002, RP11-79P5.2-001
1739	chr9	125331308	125331606	299	*	2	5.5663318150195e-11	0.000240942191780123	0.258958447421682	0.177231948692293	OR1L8-001
1740	chr5	40908228	40908780	553	*	4	2.67352997689247e-09	0.000241935124060312	0.152922457526389	0.0917561982705655	C7-001
1741	chr15	90439967	90440442	476	*	2	1.25262120474477e-10	0.000242318370779313	0.312096887041114	0.224901183226382	RNU7-111P-201
1742	chr1	14083291	14083927	637	*	2	1.8698946802164e-12	0.00024351301910832	0.287790853331889	0.207716320783383	NA
1743	chr5	31825289	31825953	665	*	2	1.0122484050289e-08	0.000243617832310228	-0.0957557529345585	-0.0653025875741902	snoU13.277-201
1744	chr6	116692748	116693825	1078	*	5	1.9042846709643e-08	0.000243667266505443	0.163348015871007	0.0709587611557881	DSE-002, DSE-201, DSE-202
1745	chr14	51025891	51027569	1679	*	13	3.26034278769877e-16	0.000243778242649249	-0.140659468739226	-0.0481530862978174	ATL1-201, ATL1-202, ATL1-001, ATL1-006, ATL1-008, MAP4K5-008, ATL1-005, ATL1-012
1746	chr13	74992204	74992480	277	*	2	1.50571518000354e-10	0.000244023073026332	0.180479753931947	0.17022090304128	AL355390.1-201, LINC00381-001
1747	chr10	88161009	88161346	338	*	2	3.21087335848204e-10	0.000244100304765015	-0.0290856855857774	-0.0280032972251246	NA
1748	chr17	53076480	53077035	556	*	3	1.93571815113755e-12	0.000244138674940783	0.23662475488566	0.168038389076151	STXBP4-006
1749	chr7	101961796	101962225	430	*	4	2.80318234568175e-09	0.000244406821960261	0.200890377865712	0.132855158517369	NA
1750	chr6	36838192	36838239	48	*	3	1.03179295484748e-09	0.000244827526196172	0.119298276920551	0.0721046632770188	C6orf89-001, C6orf89-201
1751	chr11	103829486	103829734	249	*	2	2.56563987720751e-09	0.000245030085977388	0.144994761644147	0.137526158928278	NA
1752	chr9	73864695	73864728	34	*	2	9.17233155341556e-10	0.0002452004456356	-0.0736160665809715	-0.0699638236637438	NA
1753	chr7	65219171	65220346	1176	*	5	2.49195003439957e-13	0.000245767768240649	-0.201852855460902	-0.0200381926643636	SNORA22-201
1754	chr1	3585225	3585587	363	*	5	2.045947526472e-08	0.000246088578866861	-0.0994237142953775	-0.0614632423085198	RP5-1092A11.5-001
1755	chr4	108814109	108814604	496	*	3	1.29834152816126e-09	0.00024609661679299	-0.139213293676228	0.00517697987132243	SGMS2-002, SGMS2-003, SGMS2-010, SGMS2-009
1756	chr7	2235039	2235569	531	*	2	2.39652910141915e-10	0.000246776335222772	0.085865021716816	0.0694482827651858	MAD1L1-010
1757	chr12	66275403	66276974	1572	*	13	1.49364864503723e-34	0.000246974305583677	-0.237594683094829	-0.0532167092272117	RP11-366L20.2-001, RP11-366L20.2-004, RP11-366L20.2-003, RP11-366L20.2-002
1758	chr4	99976972	99977343	372	*	2	1.86573424271408e-09	0.000247000531363351	0.197418685703412	0.0648888100399251	NA
1759	chr6	49756172	49756399	228	*	2	2.86531786945809e-10	0.000247022917443811	0.160482799650333	0.14648952250541	PGK2-001
1760	chr2	228375421	228376264	844	*	2	4.36432559264122e-07	0.000247413883791202	0.241368022672798	0.225982092206912	AGFG1-007
1761	chr5	10400545	10401343	799	*	3	1.29524335275871e-13	0.000247793263844656	0.249659695201351	0.158302555230209	MARCH6-006, MARCH6-009
1762	chr4	87581028	87581763	736	*	3	2.20392078163364e-17	0.000247944571623347	0.250914909914173	0.174490862325362	NA
1763	chr3	40271029	40271748	720	*	2	2.18515721076028e-08	0.000248029062411647	-0.129120034647206	-0.119584744263798	NA
1764	chr5	131720879	131721152	274	*	2	1.70593393990882e-12	0.000248129426898471	-0.167821925350578	-0.104532618143189	SLC22A5-002
1765	chr14	85993714	85994527	814	*	3	1.03381780130722e-09	0.000248286604657862	0.282083396488426	0.0513774734588928	FLRT2-001, RP11-497E19.1-001, RP11-497E19.2-001, FLRT2-004, FLRT2-005
1766	chr12	34371529	34372490	962	*	7	3.99308445220893e-10	0.000248484324315639	-0.159716599424489	-0.108956739940382	RP11-313F23.4-001
1767	chr13	73675162	73676019	858	*	6	3.56153374348112e-21	0.000249560256675975	0.268147687064449	0.099057335305307	FABP5P1-201, FABP5P1-001
1768	chr8	91094811	91096340	1530	*	9	5.64772563273774e-25	0.000249603965512631	0.278311097160847	0.0902658309659802	CALB1-001, CALB1-004, CALB1-005, CALB1-003, CALB1-008
1769	chr12	130526793	130526930	138	*	4	5.56101295648586e-07	0.000250206034069413	-0.0840893707659366	-0.0587494963306404	RP11-474D1.3-002
1770	chr1	240861096	240861571	476	*	3	1.15084725225942e-09	0.000250283419295762	0.23309426003876	0.0611785893149751	Y_RNA.12-201
1771	chr10	13812071	13812323	253	*	4	5.87968936124563e-08	0.000250510482627734	-0.120772147602101	-0.100089520969523	NA
1772	chr14	60584371	60585193	823	*	6	1.10457100420248e-14	0.000250830761758841	0.153774967309796	0.0895541312694002	PCNXL4-202, PCNXL4-012, PCNXL4-006, PCNXL4-010
1773	chr10	49609380	49609776	397	*	2	1.73775341066453e-09	0.000250919241998724	0.137226413124444	0.133240952620853	MAPK8-201, MAPK8-013, MAPK8-014, MAPK8-012, MAPK8-011, MAPK8-202
1774	chr20	48874916	48875011	96	*	2	1.69638853057995e-09	0.000251758750544777	0.291107678617037	0.091999356958047	NA
1775	chr3	87399967	87400315	349	*	3	7.29298912575564e-09	0.000251818881490864	0.0853689010309383	-0.0160615670421125	NA
1776	chr18	29340762	29340919	158	*	4	5.10342073792176e-11	0.000251874263756876	0.174782413551555	0.121307272477314	SLC25A52-001, SLC25A52-201
1777	chr5	178784097	178784230	134	*	2	1.59000927069682e-09	0.000251881394250098	-0.185958816771518	-0.154119489950248	NA
1778	chr16	86421097	86421336	240	*	3	1.9916715852643e-09	0.00025294630693431	-0.134835217326449	-0.0913487997744071	NA
1779	chr3	178984599	178985105	507	*	5	1.31221952853149e-08	0.000253162835437121	0.095737300443295	0.0726571128727858	KCNMB3-007, KCNMB3-002
1780	chr10	65185808	65186990	1183	*	5	1.86042518782712e-41	0.000253202652822476	0.355716841675716	0.117213391452774	PRELID1P3-201, PRELID1P3-001
1781	chr15	28393738	28393860	123	*	2	5.72728875322176e-13	0.000253736654673373	0.108054564342965	0.0890677681322142	NA
1782	chr1	155948318	155949839	1522	*	9	8.08819679518854e-19	0.000253746840612844	0.0705201156578913	-0.0122064453933884	ARHGEF2-002, ARHGEF2-003, ARHGEF2-001, ARHGEF2-011, ARHGEF2-010, ARHGEF2-008, ARHGEF2-012, RP11-336K24.12-001
1783	chr8	42157355	42157408	54	*	2	6.33577596039948e-11	0.000253800649597145	0.0866053264852162	0.0808723828520264	NA
1784	chr8	120724788	120725022	235	*	2	7.79038983863901e-18	0.000253962038134573	0.242849911511402	0.192723229770755	RN7SKP153-201
1785	chr1	220998876	220998889	14	*	2	7.99667920191998e-10	0.000253989439345832	0.220209608668579	0.208432847173542	RNU6ATAC35P-201, RNU6ATAC35P-001
1786	chr4	113217657	113218524	868	*	5	1.49948354631251e-14	0.000254061492892401	0.258785936747476	0.0650827605711565	ALPK1-001, ALPK1-012, ALPK1-201, ALPK1-009, ALPK1-202, ALPK1-011, ALPK1-005, ALPK1-010, ALPK1-002, ALPK1-008, ALPK1-013, ALPK1-006
1787	chr8	14176154	14176810	657	*	2	1.68730623465607e-13	0.000254153521611857	0.237460421579816	0.151544444787239	RNU7-153P-201
1788	chr6	3299629	3299689	61	*	3	9.02873688163378e-10	0.000254368067853822	0.128836726580915	0.0875993085112041	NA
1789	chr12	12916279	12916635	357	*	2	5.66059036392822e-10	0.000254968896206503	0.151747173832273	0.125423860876279	MIR613-201
1790	chr1	179574506	179575037	532	*	5	2.98746349702301e-15	0.000256116681659255	0.237643485075676	0.0904004778821241	NA
1791	chr15	86860343	86860806	464	*	4	6.78170939773692e-10	0.000256194709877879	-0.113165567237557	-0.0938816006363589	AGBL1-AS1-002, AGBL1-AS1-001
1792	chr17	20467831	20467965	135	*	3	3.55325763128163e-12	0.000256548288759517	0.0901816972239873	0.0648017689742519	COTL1P2-001
1793	chr2	166703069	166703747	679	*	2	1.07037290315668e-10	0.00025707638279978	0.157503435042946	0.133736556086415	AC009495.4-001
1794	chr15	60741256	60742022	767	*	2	8.98343866890891e-09	0.00025719410012064	0.146993222884103	0.00628810115014533	NARG2-017
1795	chr18	61615464	61616526	1063	*	8	3.79034370759989e-11	0.000257248900877165	0.231797377365787	0.0517674641299005	HMSD-001, HMSD-002
1796	chr6	106319929	106320367	439	*	2	7.20912148351918e-12	0.000257537721039831	0.256132293625467	0.0624039904969254	NA
1797	chr13	96186010	96186261	252	*	3	1.51862276552215e-13	0.000257650571131908	0.19263126218378	0.128926558829108	CLDN10-AS1-001
1798	chr17	37894413	37896620	2208	*	16	1.15147083366646e-09	0.000258334959515699	-0.0906800568150939	-0.036593777069917	GRB7-001, GRB7-201, GRB7-003, GRB7-009, GRB7-002, GRB7-006, GRB7-005, GRB7-011, GRB7-014, GRB7-012, GRB7-013, GRB7-008, GRB7-010
1799	chr20	62475161	62475260	100	*	2	1.39511658153106e-10	0.00025844421709231	-0.0596126328036662	-0.0544703934589811	AL158091.1-201
1800	chr16	79123059	79124177	1119	*	5	3.10639256508044e-11	0.000258666074015674	0.143173086591778	-5.86698474688181e-05	RP11-556H2.3-001
1801	chr2	39492131	39492724	594	*	3	1.58452910130745e-16	0.000259120733196102	0.195360778075598	0.133791724779992	MAP4K3-012
1802	chr2	11496920	11496960	41	*	2	7.79031018515396e-09	0.000259234122163633	-0.101138379437415	-0.0809462840776251	NA
1803	chr6	24686728	24687380	653	*	3	5.02908714820461e-09	0.000259635023931888	0.211445023745298	-0.0198676658412925	ACOT13-002
1804	chr14	51295867	51297410	1544	*	10	9.56073908644455e-11	0.000259672613290038	0.157981875986266	0.00516026597282748	NIN-201, NIN-202, NIN-016, NIN-010, NIN-203, NIN-204, NIN-008, NIN-011, NIN-003, NIN-004
1805	chr11	48345293	48345815	523	*	3	6.92481790576852e-10	0.000259687013479175	0.149744233833558	-0.0163890161095478	OR4C3-001
1806	chr5	172070871	172071452	582	*	2	1.29201694064366e-08	0.000260108306046769	-0.12132948078482	-0.119654971189928	NA
1807	chr11	117685550	117686162	613	*	2	1.45147115149209e-08	0.000260153647391279	-0.101563238656994	-0.0584460581470092	NA
1808	chr14	90975737	90975893	157	*	2	1.97141717561164e-09	0.000260846533851766	-0.390034498331187	-0.254542235094041	NA
1809	chr13	46126961	46127111	151	*	2	7.84376573014633e-09	0.000260889802636245	0.219595698839115	0.195568459668838	RNA5SP27-201, TIMM9P3-001
1810	chr12	15698695	15699528	834	*	2	1.60887243201923e-10	0.000261017695215954	0.0792610092898851	0.00455623864950608	PTPRO-004, PTPRO-006, PTPRO-011, PTPRO-005, PTPRO-007
1811	chr17	19015401	19015961	561	*	3	7.17323077844987e-10	0.000261411296923728	0.0406528138181421	0.00885718884782267	SNORD3D-201, SNORD3D-001
1812	chr4	113192453	113192515	63	*	2	6.38735098674745e-09	0.000261995215336731	-0.196887864594541	-0.177735265718218	RP11-73K9.3-001
1813	chr2	239046879	239048072	1194	*	9	2.82066117854656e-09	0.000262126338404492	0.148568902759542	0.0961317953323798	KLHL30-201, KLHL30-001
1814	chr4	53455270	53455549	280	*	2	1.64576180137691e-09	0.000263259865779629	-0.114928224176776	-0.0844287759088302	NA
1815	chr16	88977768	88978463	696	*	3	7.65813470946284e-10	0.000263435171256108	0.119465649956903	0.0889252657846119	NA
1816	chr12	77556843	77557180	338	*	3	1.16335654797284e-10	0.000263903517144798	0.252930301061842	0.135099379339144	snoU13.234-201
1817	chr16	68734216	68734735	520	*	2	4.74660824460806e-09	0.00026467563564248	-0.160630076916162	-0.0504925135819216	NA
1818	chr17	1732572	1733982	1411	*	11	8.17739951898008e-14	0.000264810110024714	-0.0612837149268524	-0.0129193912047974	RPA1-001, SMYD4-001, SMYD4-005, RPA1-003, RPA1-002, SMYD4-003, SMYD4-007, SMYD4-006, AC130689.1-201
1819	chr2	120233414	120234084	671	*	5	9.77101699355653e-12	0.000266129404893914	0.0509865402985704	-0.00598025144570257	AC013275.2-001, AC013275.2-002
1820	chr4	36160907	36161440	534	*	4	3.90437907492159e-09	0.000266741088047258	0.166130452519385	0.092622032879486	ARAP2-006, ARAP2-003
1821	chr19	49240808	49240823	16	*	2	8.02976064989519e-09	0.000266778365934008	0.0661111838061795	0.0506184531689563	RASIP1-004, RASIP1-003
1822	chr12	66738985	66739579	595	*	3	7.26561301956136e-08	0.000267194380352551	0.146868664347479	0.103604250838869	snoU13.115-201
1823	chr11	71953387	71953422	36	*	2	1.81473216264176e-09	0.000267453119441571	0.0795685121133748	0.0774384102308948	PHOX2A-001, PHOX2A-002
1824	chr5	163723233	163724070	838	*	11	5.40157148576918e-09	0.000267809456368959	-0.171056127546089	-0.0893992151893517	CTC-340A15.2-002, CTC-340A15.2-009, CTC-340A15.2-011, CTC-340A15.2-014, CTC-340A15.2-013, CTC-340A15.2-007, CTC-340A15.2-012, CTC-340A15.2-006
1825	chr4	74606117	74606465	349	*	4	6.95657759461646e-10	0.000267816117876349	-0.057110860925555	-0.0368511603038771	IL8-001, IL8-002, IL8-003
1826	chr1	192831056	192831062	7	*	2	6.57514525439585e-09	0.000267938667474221	0.12981179958935	0.108822604609874	NA
1827	chr12	695661	695680	20	*	2	3.05901259123397e-10	0.000268534775717972	0.108371730862044	0.085306391146184	RP5-1154L15.2-001
1828	chr8	88217551	88218235	685	*	2	2.25940733678596e-08	0.000268712435764509	0.2039870117511	0.183217146813126	CNBD1-006
1829	chr12	66801376	66801413	38	*	2	1.21867065391643e-09	0.000268768646198281	-0.154393712246004	-0.14712054871958	GRIP1-014
1830	chr14	55739560	55740146	587	*	2	9.7823396152495e-16	0.00026897027179513	0.222291680424919	0.168687830628332	FBXO34-001, FBXO34-201, RP11-665C16.6-001, FBXO34-005, FBXO34-006, RP11-665C16.6-002, FBXO34-004
1831	chr4	101115142	101115184	43	*	2	1.04017801174859e-08	0.000269030266416335	0.119750116591265	0.114301751405447	NA
1832	chr9	130341161	130342105	945	*	6	1.47468096400954e-18	0.000269262232495962	-0.0778725974790851	-0.0380535726229371	FAM129B-003
1833	chr4	130015933	130017530	1598	*	9	7.02410282448363e-14	0.000269481597839219	0.180710796974609	0.0342202242362469	SCLT1-001, C4orf33-001, C4orf33-201, SCLT1-201, SCLT1-004, C4orf33-004, C4orf33-002, SCLT1-005, SCLT1-002, SCLT1-008, C4orf33-005, C4orf33-003, SCLT1-003
1834	chr17	67363746	67363884	139	*	2	2.28159921879972e-10	0.000270168104250618	0.246079273889012	0.172782835131567	NA
1835	chr7	101936318	101936527	210	*	4	2.74487794372469e-08	0.000270826283954834	0.173409390559459	0.156587747923269	MIR4285-201
1836	chr6	11390130	11390379	250	*	2	7.51990772316491e-09	0.000270972353679176	-0.155691009974373	-0.134597240844867	NA
1837	chr17	36734475	36735245	771	*	6	3.88008525089855e-23	0.000271104266471917	-0.0671264428873661	-0.0297057333145609	NA
1838	chr5	91997234	91997513	280	*	3	2.99488900380317e-13	0.000271414372429736	0.304147894111544	0.144605580113959	RP11-133F8.2-003
1839	chr13	76209541	76211251	1711	*	8	8.18184345912407e-21	0.000271486838568964	-0.0722460409707212	-0.0239446134772643	LMO7-004, LMO7-014, RP11-173B14.5-001, RP11-173B14.5-002
1840	chr5	96149885	96149902	18	*	2	5.22797273784559e-10	0.000271798395135516	-0.150055544122762	-0.144690253931176	NA
1841	chr1	151736681	151737992	1312	*	6	5.34648881175134e-11	0.000272005105033471	0.138711406884938	0.00280597085877822	OAZ3-201, OAZ3-004, MRPL9-002, MRPL9-001, OAZ3-002, RP11-98D18.2-001, OAZ3-005, MRPL9-009, MRPL9-010, MRPL9-003, MRPL9-007, OAZ3-001, MRPL9-006, MRPL9-005, MRPL9-008, OAZ3-006, RP11-98D18.16-001
1842	chr17	3493176	3493666	491	*	4	2.63039675343809e-17	0.000273012347595822	0.11939297904739	0.0826432042287247	TRPV1-006, TRPV1-005, TRPV1-007
1843	chr2	128458240	128458845	606	*	11	5.21264614807238e-12	0.000273324802926029	-0.113373353937487	-0.0639372156308683	SFT2D3-001
1844	chr1	68151160	68152310	1151	*	6	3.64029511197015e-22	0.000273694034782465	-0.0686618322285027	-0.0224653894966329	GADD45A-003, GADD45A-001, GADD45A-002, GADD45A-004
1845	chr4	167840426	167840895	470	*	3	4.52132018718533e-09	0.000273843551188236	0.178443001364139	0.125311268042544	RNA5SP171-201
1846	chr7	72935051	72937171	2121	*	19	8.45018778467748e-23	0.000274343785045796	-0.135043992446087	-0.0237510321391685	BAZ1B-001, BAZ1B-002
1847	chr13	93136069	93136531	463	*	2	2.14762682711117e-08	0.000274600673854086	0.225121939544657	0.208812439273592	GPC5-IT1-001
1848	chr2	12153924	12153933	10	*	2	1.16211609957353e-08	0.000274702178080954	-0.205199972253489	-0.174278659830106	NA
1849	chr6	151125848	151125885	38	*	3	3.04320484226074e-09	0.000274768003545031	0.161549723743581	0.0920551728319892	NA
1850	chr6	29323978	29325117	1140	*	5	3.13112176464559e-12	0.000274948377000058	0.198133441017754	0.0928458718285771	OR5V1-204
1851	chr4	139164723	139164790	68	*	2	1.27127260991914e-09	0.000275029388126275	0.153276732366711	0.133445195000866	SLC7A11-001
1852	chr11	2596300	2596468	169	*	3	3.94918369584579e-09	0.000275284064616846	0.0674795473662451	0.040722160391787	NA
1853	chr12	9820839	9822287	1449	*	7	1.99937641704841e-24	0.000275415448704604	0.250490717755255	0.0810376455711903	CLEC2D-015, CLEC2D-005, CLEC2D-001, CLEC2D-002, CLEC2D-017, CLEC2D-006, CLEC2D-004, CLEC2D-010, CLEC2D-009, CLEC2D-018, CLEC2D-016
1854	chr19	4455239	4457764	2526	*	13	9.8665366233381e-19	0.000275428338263472	0.0818649497801102	0.00773303527224732	UBXN6-002, UBXN6-001, CTB-50L17.16-001, UBXN6-003, CTB-50L17.9-001, UBXN6-010
1855	chr4	97074717	97074923	207	*	2	1.04839678952585e-08	0.000275478943086439	0.140386125651524	0.133104174203299	RNU6-34P-201
1856	chr5	55037843	55038143	301	*	2	8.86513436930869e-09	0.000275853134809431	0.268262657164339	0.213584350812731	DDX4-008
1857	chr16	74204032	74204281	250	*	3	1.58095343136087e-09	0.000275893622187129	-0.0972268325208957	-0.0744649462156778	NA
1858	chr3	46055396	46055459	64	*	2	4.92550070561256e-09	0.000275945719086473	-0.169515174014298	-0.164298340188612	NA
1859	chr17	62097918	62098717	800	*	7	1.32288156713665e-08	0.000276093393719878	-0.158346899921454	-0.0638491531565733	ICAM2-201, ICAM2-202, ICAM2-010, ICAM2-006, ICAM2-008, ICAM2-004, ICAM2-001, ICAM2-005, ICAM2-003, ICAM2-012, ICAM2-007, ICAM2-011, ICAM2-009
1860	chr5	172660884	172661487	604	*	4	4.96240275055433e-10	0.000276309775792908	-0.066250759709622	-0.0395026702430272	NKX2-5-001, NKX2-5-003, NKX2-5-002, NKX2-5-004
1861	chr7	75702603	75704355	1753	*	5	1.59323383415292e-10	0.000276854762772415	0.142710619209724	0.0877215737940183	AC005077.14-001
1862	chr17	57286170	57286182	13	*	2	3.50126866905283e-10	0.000277445929121108	0.140785979568124	0.111459927945582	SMG8-201, SMG8-001, SMG8-002, SMG8-005
1863	chr5	19479119	19479818	700	*	3	1.30826144675982e-20	0.000277651678456567	0.220113229734618	0.126703783639829	CDH18-011
1864	chr3	114343068	114344019	952	*	8	1.59338197575718e-18	0.000277788657099019	-0.228447441724922	-0.0667711828478172	ZBTB20-201, ZBTB20-001
1865	chr2	56229060	56229195	136	*	2	9.00017327410275e-09	0.000278255229512554	0.203382521925878	0.184495112930212	MIR216B-201
1866	chr2	170365212	170365511	300	*	2	1.62915406951327e-13	0.000278668611570666	0.282260185760872	0.211041366670091	KLHL41-001
1867	chr6	140982558	140983220	663	*	3	5.32809153104574e-14	0.000278718252871157	0.230556631759529	0.123813239456957	AL356137.1-201
1868	chr6	155758912	155759026	115	*	2	1.16094271241247e-09	0.000278737045442062	-0.237081822570146	-0.0466403858520495	NA
1869	chr20	46369046	46369576	531	*	2	1.50901004646174e-08	0.000279768418027669	-0.144442714203976	-0.137612398633297	NA
1870	chr9	91424830	91424986	157	*	2	9.33295247863909e-09	0.000279803111520349	-0.122059973593784	-0.112401658990983	NA
1871	chr16	89822293	89822399	107	*	3	1.35905705986777e-09	0.000280071216010443	0.136100889295694	0.0737186902040071	NA
1872	chr14	59864824	59865515	692	*	4	3.73464378307761e-19	0.000280220074244603	0.18992966683707	0.00863311027960036	AL159140.1-201
1873	chr6	30231639	30232015	377	*	5	6.26699949254099e-25	0.000280421857874935	0.199588624042202	0.0651158280765585	NA
1874	chr11	62275604	62275906	303	*	2	1.25734682133096e-08	0.000280986506239905	0.227949398996614	0.0362779782384146	NA
1875	chr4	84037262	84037336	75	*	2	9.27321682138362e-10	0.000281021893510622	-0.138106243174955	-0.136130491781575	PLAC8-001, PLAC8-004, PLAC8-003, PLAC8-002
1876	chr21	46415210	46415404	195	*	4	3.31194954697806e-12	0.000281081245021752	0.114877090264909	0.0736935292461912	LINC00163-001, LINC00163-002, AP001505.9-001
1877	chr2	17728674	17728722	49	*	2	4.22842203147434e-10	0.000281582841038555	0.197874870400856	0.157142685078213	NA
1878	chr22	36044540	36044792	253	*	2	2.49361295222345e-09	0.0002816549177978	-0.0281263266108592	-0.0253255634405777	APOL6-001
1879	chr2	55443354	55444036	683	*	3	2.54011534597506e-08	0.000282245078417193	0.13780897887741	0.0997557292295505	AC012358.7-001
1880	chr3	4783306	4783557	252	*	2	1.14071621547683e-12	0.000282298101665552	-0.141984602383597	-0.0952994030517505	NA
1881	chr17	1655948	1656147	200	*	2	6.67381014593194e-09	0.000282525115775333	-0.0693753186423311	-0.0444524794234747	NA
1882	chr1	173019720	173021195	1476	*	4	5.14073602322391e-13	0.0002827375841175	0.211975942579685	0.0620262909562211	TNFSF18-201, TNFSF18-001
1883	chr2	83404215	83404328	114	*	2	4.79440806658612e-09	0.000283371035738361	0.190069469004468	0.163337980472871	NA
1884	chr2	9697298	9697629	332	*	3	1.97084452672712e-13	0.000283543865942431	0.199563804246083	0.114521601293521	ADAM17-001, ADAM17-002, ADAM17-003, RP11-214N9.1-001
1885	chr4	178365849	178366587	739	*	6	7.27660865492085e-20	0.000283588014202245	0.134759314173257	0.0689995261032592	RP11-130F10.1-001
1886	chr9	99881718	99881804	87	*	2	3.73144653850941e-12	0.000283597597473397	0.200579694056325	0.159109270097918	NA
1887	chr7	129464924	129465416	493	*	2	2.34658291714121e-14	0.000284235657596363	-0.0445322868339163	-0.0377723539325029	NA
1888	chr1	201236058	201236179	122	*	2	1.82767747533922e-09	0.000284313000119721	-0.122011711156232	-0.114115086149664	NA
1889	chr3	4855679	4856199	521	*	3	3.96005312435166e-08	0.000285493099604969	-0.181254222942103	-0.11667565971691	ITPR1-019, AC018816.3-007, ITPR1-020, AC018816.3-006
1890	chr2	225811369	225813194	1826	*	10	1.31185450108132e-17	0.000285735103135463	0.283835575694762	0.0669551961392715	DOCK10-002, DOCK10-009
1891	chr5	39721601	39721760	160	*	3	8.38029755762472e-09	0.000285944183592873	0.152129919725988	0.0763554731446316	INTS6P1-001
1892	chr12	111847419	111847762	344	*	2	1.55389099128238e-08	0.000286605880571686	-0.0591861871416083	-0.0496745027770964	NA
1893	chr8	25324893	25325752	860	*	4	5.96826267408296e-17	0.000287429037731352	0.306327624814577	0.145523604547646	CDCA2-008
1894	chr2	174221705	174222237	533	*	3	5.73456773050747e-09	0.000287488018527784	-0.182587362201179	-0.119622744436015	AC092573.2-002, CDCA7-008
1895	chr6	105388153	105389370	1218	*	8	5.09265585331198e-18	0.000287590251529815	-0.129377451224382	-0.0196870085839623	LINC00577-001
1896	chr15	54303927	54304292	366	*	2	2.63521366184703e-09	0.0002879769945266	0.256085087203373	0.188928465131646	UNC13C-001, UNC13C-201, UNC13C-202
1897	chr2	98852704	98852910	207	*	4	1.49479337214242e-08	0.000288120929848406	0.193695320200588	0.0745202696816476	VWA3B-009
1898	chr10	71135446	71135679	234	*	2	3.84714519917457e-09	0.000288944985647355	-0.212973495778936	-0.163497361651982	NA
1899	chr15	83306789	83307126	338	*	2	3.45411560910543e-09	0.000289315885630412	0.153067149735945	0.146692800495355	NA
1900	chr4	25156915	25157739	825	*	2	4.83461395665584e-08	0.000289356107692576	0.173110734631058	0.147879149502907	SEPSECS-006, SEPSECS-005
1901	chr1	32227908	32228579	672	*	2	2.40042556392636e-14	0.00028959437302329	-0.0921578001706767	-0.0683383002730855	BAI2-201, BAI2-001, BAI2-015, BAI2-008, BAI2-009, BAI2-012, BAI2-016
1902	chr12	40949109	40949393	285	*	2	3.06469492137049e-09	0.000289644491223347	0.173868118580831	0.161608136781782	RNU6-713P-201
1903	chr8	134789257	134790270	1014	*	3	4.11883616825718e-10	0.000290315069227677	0.246149887840937	0.058858909021237	CTD-2309H9.3-001
1904	chr8	20830046	20830141	96	*	2	1.62885269773293e-09	0.000290855292641514	-0.0948985721758603	-0.0925095618410797	RP11-421P23.1-002, RP11-369E15.3-001, RP11-421P23.1-001
1905	chr17	53809427	53809564	138	*	3	1.3428653611819e-10	0.000291128373221794	-0.193156154346137	-0.120847366493451	TMEM100-002, TMEM100-003
1906	chr3	78078946	78079111	166	*	3	2.60721831692348e-16	0.000291618826553808	0.136348336152214	0.0914777257454973	NA
1907	chr14	84503142	84503673	532	*	2	2.85185407739929e-14	0.000291983723514088	-0.228653899100333	-0.134980821926347	NA
1908	chr8	120006745	120007022	278	*	2	2.66708092902409e-09	0.000292121582896848	0.194806003687414	0.162027147564717	COLEC10-002
1909	chr9	107299213	107300012	800	*	6	1.01282255800147e-10	0.000293702790642786	0.131995536083547	0.0704013343011417	OR13C3-001
1910	chr8	141057285	141057827	543	*	4	1.68092620058746e-08	0.000293840107656414	0.116908204991879	0.0839527739438527	NA
1911	chr22	29137385	29138453	1069	*	15	1.27137412811391e-29	0.000293921052098081	-0.0687628596029986	-0.021863384357423	HSCB-001, CHEK2-002, CHEK2-201, CHEK2-202, CHEK2-203, CHEK2-204, CHEK2-003, CHEK2-012, HSCB-003, CHEK2-005, CHEK2-001, HSCB-007, CHEK2-011, CHEK2-004, CHEK2-013, HSCB-002, HSCB-005, HSCB-004, HSCB-006, CHEK2-205
1912	chr2	201996273	201996899	627	*	4	1.60979418572172e-12	0.000294012135573093	0.23618770498496	0.139722212935046	CFLAR-011, CFLAR-024, CFLAR-020, CFLAR-019, CFLAR-023, CFLAR-022, CFLAR-012, CFLAR-021
1913	chr14	20945319	20946069	751	*	2	7.69781113526496e-09	0.000294484159250857	-0.163175822761873	-0.150277474104033	RP11-203M5.8-001
1914	chr14	20800752	20802577	1826	*	13	1.7915776656353e-12	0.000294498821893384	0.170851768950764	0.0195269711703317	CCNB1IP1-201, CCNB1IP1-005, CCNB1IP1-002, CCNB1IP1-003, CCNB1IP1-008, CCNB1IP1-006, CCNB1IP1-009, CCNB1IP1-007
1915	chr12	68123453	68123923	471	*	2	7.09136919677884e-10	0.000294652752492157	0.204685267935262	0.177460055297932	RP11-43N5.1-001
1916	chr9	20382395	20383573	1179	*	4	7.60680834372315e-11	0.000294800712332233	0.204740799656393	0.0491252258488911	MLLT3-002, MLLT3-006, MLLT3-005, MLLT3-003
1917	chr7	102612671	102613104	434	*	2	1.44154211172012e-10	0.000294868191424514	0.185250040314209	0.165820446961012	NFE4-001, FBXL13-010
1918	chr15	31507807	31508943	1137	*	9	5.46758634132409e-16	0.000295324983722349	-0.099799136348088	-0.0330040792167226	RP11-16E12.1-002, RP11-16E12.1-001
1919	chr12	42816475	42816769	295	*	2	1.54753317203019e-08	0.000295486062264967	0.193236440494746	0.162181004392817	NA
1920	chr19	50457991	50458233	243	*	2	4.75563952827663e-13	0.000295761821651041	0.183892370887425	0.04451373413789	NA
1921	chr12	96068576	96069024	449	*	2	1.16820116434309e-08	0.00029597999488132	0.184688691926899	0.168421665130897	NA
1922	chr11	40315861	40316514	654	*	4	8.65540132086101e-16	0.000296699100891759	-0.135193104431324	-0.0785920572495941	LRRC4C-001, LRRC4C-002
1923	chr8	145509547	145509700	154	*	4	3.44240116439285e-08	0.000297627301632122	-0.0522718983915963	0.0154617120754416	NA
1924	chr4	140357489	140358384	896	*	7	3.19723442049072e-21	0.00029820732326371	0.203214608160483	0.0766097197435955	ACA64.3-201
1925	chr5	138934586	138935229	644	*	3	1.23688488701282e-08	0.000298313862783766	0.125361654057588	0.114785015361124	Y_RNA.506-201
1926	chr1	11795409	11796979	1571	*	15	7.18162327072389e-36	0.000298561372813216	-0.120728084810375	-0.0419040102806509	AGTRAP-001, AGTRAP-005, AGTRAP-002, AGTRAP-003, AGTRAP-010, AGTRAP-011, AGTRAP-008, AGTRAP-007, AGTRAP-004, AGTRAP-012
1927	chr8	58803528	58803933	406	*	3	2.90823477109869e-09	0.000298633591925668	0.123562060159887	0.0873393417833485	RP11-44D19.1-001
1928	chr13	51387492	51387953	462	*	2	2.56379327881092e-09	0.000299017694871122	0.233748593871613	0.158225050585797	RNA5SP28-201
1929	chr16	49789549	49789572	24	*	2	8.57191062599735e-10	0.000299262636982417	-0.1612132780952	-0.103026910382498	NA
1930	chr1	2075022	2076496	1475	*	7	7.75793228756816e-15	0.000299745169066864	0.0664559529063609	0.0324621354699004	PRKCZ-012, PRKCZ-002, PRKCZ-024, RP5-892K4.1-001
1931	chr20	49532912	49533615	704	*	2	3.09519110106011e-08	0.000299842421176088	0.101425792359801	0.0105054129112447	NA
1932	chr2	190075045	190075588	544	*	2	7.68711655608983e-10	0.00030061392614324	0.199660994134721	0.145218763944343	NA
1933	chr20	5485144	5485511	368	*	8	1.74739872877874e-08	0.000301027440138584	0.152234964553456	0.0980637941158611	LINC00654-001, LINC00654-003
1934	chr3	56165731	56166156	426	*	2	1.6050434375035e-08	0.000301259641429362	0.216214222634159	0.212549522003519	NA
1935	chr8	6785692	6786083	392	*	6	2.05955614401867e-13	0.000301779190401646	-0.155094105105843	-0.0958760048554022	GS1-24F4.3-001
1936	chr6	116832047	116832611	565	*	3	8.57877582423836e-16	0.000302295037843479	0.242353963263662	0.179125768637473	TRAPPC3L-002, FAM26E-001
1937	chr20	2081077	2081907	831	*	4	2.49308980846344e-13	0.000302318413491728	0.219725012012629	0.0105522557636374	STK35-201, STK35-001, STK35-202, STK35-003
1938	chr12	8210810	8211391	582	*	4	7.27431395343932e-10	0.000302324228770001	-0.189109046787911	-0.162952494963565	NA
1939	chr11	134731585	134731610	26	*	2	5.38428312203699e-11	0.000302475084115409	0.102520141128191	0.0904492574490002	NA
1940	chr20	56780599	56781279	681	*	4	1.57738646047739e-11	0.000302929204881714	0.108942433323969	0.0470653894993965	NA
1941	chr9	113312989	113313582	594	*	3	5.7933416997098e-12	0.000302940313695547	0.189740388965292	0.122315852760289	SVEP1-002
1942	chr1	121259813	121261602	1790	*	11	2.95673370371764e-13	0.000303915727196871	0.106730196999151	0.00556275052761964	EMBP1-001, RP11-344P13.6-001
1943	chr2	105372007	105372265	259	*	4	7.12130417839568e-10	0.000304195210643733	-0.136827744229509	-0.107598263306741	LINC01114-003, LINC01114-002, LINC01114-001
1944	chr2	242548636	242549943	1308	*	5	1.74030187576569e-13	0.000304637217275423	0.0638256330409593	0.000408709672045286	NA
1945	chr12	109900956	109901083	128	*	2	1.54117067829769e-09	0.000304659702552607	-0.2419352893158	-0.183759367921568	KCTD10-005
1946	chr14	29448309	29448327	19	*	2	5.18740295338346e-10	0.000305028994488994	0.167078127021167	0.0310705207980831	CTD-2384A14.2-001
1947	chr5	179220274	179221090	817	*	7	4.44629536920317e-19	0.000305414272857324	-0.0672131399203605	-0.0216251073821443	LTC4S-001, LTC4S-003, LTC4S-002, LTC4S-005, LTC4S-004, LTC4S-008, LTC4S-006, LTC4S-007
1948	chr1	110611465	110612474	1010	*	8	3.93557110480564e-12	0.000305416564980253	-0.0537991481367901	-0.0186443630318762	ALX3-001
1949	chr1	29562838	29564615	1778	*	6	2.443621965078e-14	0.000305908440846315	0.118120767490388	0.00950036908907431	PTPRU-201, PTPRU-003, PTPRU-202, PTPRU-001, PTPRU-008, PTPRU-002
1950	chr5	41587871	41587931	61	*	3	3.69608206829777e-15	0.000306342249439645	0.026407079508789	0.0247185413559841	CTD-2122P11.1-001
1951	chr11	4927376	4927915	540	*	3	1.57026099297636e-15	0.000306554401915653	0.26493119277739	0.125858608914445	OR51A7-001
1952	chr8	42083343	42084227	885	*	3	6.24820313868911e-09	0.000306932356082436	0.194261859615937	0.115173554410304	snoU13.207-201
1953	chr5	1498807	1499414	608	*	10	2.35304206019997e-09	0.000307756016947492	0.106927206127986	0.0491093606156053	NA
1954	chr2	52523870	52524614	745	*	2	1.8482387839232e-07	0.000307807728812552	0.144481734373562	0.126765528785794	Y_RNA.373-201
1955	chr6	18368166	18368844	679	*	7	1.65392403496502e-27	0.000307907864587631	0.221406313707658	0.0670563170765223	RP11-528A10.1-001, RNF144B-201
1956	chr1	2171253	2171879	627	*	3	1.22844556666098e-08	0.000308356073530696	-0.0980784033505805	-0.0720917078593624	NA
1957	chr10	131126870	131127269	400	*	2	3.09762839127749e-09	0.000308474923725014	0.125926654779306	0.0178463818573271	NA
1958	chr11	10476976	10477847	872	*	7	1.12361215765242e-16	0.000308830444755006	0.0799989732212306	-0.00087739783333993	AMPD3-003, AMPD3-004, AMPD3-008
1959	chr17	77387741	77387915	175	*	2	3.86058622694477e-10	0.000308912775195002	-0.111211799405812	-0.10636350377972	NA
1960	chr8	15830445	15830809	365	*	3	5.32724305727263e-09	0.000309356066316088	0.270495391709471	0.102936037974481	RP11-77B22.2-001
1961	chr8	81726467	81727356	890	*	4	1.72120584832471e-16	0.000309479385793955	0.338465165699883	0.133903391256814	HMGB1P41-001, ZNF704-002
1962	chr6	69471289	69471490	202	*	2	3.48424596661234e-09	0.000309604438373949	0.203448304285656	0.136901136157501	NA
1963	chr12	125506978	125507772	795	*	2	2.39426945519124e-07	0.000309957703025548	0.158827590081023	0.110087511860883	NA
1964	chr18	75796593	75796626	34	*	2	7.95397530919454e-10	0.000310000436801331	0.159201421473202	0.14534411855431	RNU6-655P-201
1965	chr19	18667852	18669235	1384	*	11	1.3239510756118e-13	0.000310083497805596	0.121552392367038	0.00106706651569766	KXD1-001, KXD1-201, KXD1-202, KXD1-015, KXD1-011, KXD1-010, KXD1-013, KXD1-008, KXD1-012, KXD1-004, KXD1-016, KXD1-006, KXD1-005, KXD1-003
1966	chr2	30370632	30371484	853	*	3	8.79561593044765e-08	0.000311404355232818	-0.319014909826166	-0.12438817126001	YPEL5-001, YPEL5-003, YPEL5-002, YPEL5-004, YPEL5-006, YPEL5-009, YPEL5-011, YPEL5-008, YPEL5-010
1967	chr13	41323778	41324526	749	*	3	1.03965722701266e-17	0.000311490342462961	0.272396291934278	0.0826965277243494	MRPS31-004
1968	chr4	3577354	3577496	143	*	2	5.31022551927735e-14	0.000312321102843711	0.149772936226628	0.104076604538298	LINC00955-002, LINC00955-001
1969	chr6	137177728	137178438	711	*	3	6.70516344326112e-08	0.000312966396508526	0.108257922108065	0.0807587749140128	SNORA27.3-201
1970	chr12	32111257	32111398	142	*	3	2.01154331655933e-10	0.00031382675236881	0.211671177101378	0.122895940983745	KIAA1551-001, KIAA1551-007, KIAA1551-006, KIAA1551-008, KIAA1551-005, KIAA1551-004
1971	chr7	78629721	78629839	119	*	2	5.4165765952199e-09	0.00031403198132315	0.234752028108647	0.193728081046182	MAGI2-IT1-001
1972	chr15	63673502	63674923	1422	*	11	4.79195982543407e-14	0.000314054117637142	-0.0641746497257423	-0.0219038024434291	CA12-001, CA12-002, CA12-003
1973	chr5	159625613	159627003	1391	*	9	7.22409559209916e-16	0.000314388816148391	-0.137943943825965	-0.0386580211166974	FABP6-201, CTB-127C13.1-002
1974	chr8	22435728	22438122	2395	*	17	9.56043835619868e-21	0.000315894896833116	0.0680129077618281	-0.00259995334993939	PDLIM2-004, PDLIM2-001, PDLIM2-201, PDLIM2-202, PDLIM2-002, PDLIM2-005, PDLIM2-003, PDLIM2-014, PDLIM2-012, PDLIM2-013, PDLIM2-011, PDLIM2-009, PDLIM2-008
1975	chr16	1592816	1593557	742	*	5	9.83773983784584e-11	0.000316520426620616	-0.122034817378816	-0.0488310460152885	NA
1976	chr11	5840281	5840437	157	*	2	2.90514367984875e-11	0.000316896848499773	0.199913766307177	0.161658534658799	OR52N2-001
1977	chr1	113866565	113867392	828	*	2	6.24354348323915e-07	0.000317337587552886	0.195678631338825	0.173630006767193	NA
1978	chr12	56587086	56587526	441	*	2	9.1924209299148e-11	0.000317503219834769	-0.159761643195624	-0.118367611977943	RN7SL770P-201
1979	chr12	3450832	3451308	477	*	2	2.20106978895458e-08	0.000317949598156482	0.0966369108775511	0.000849073523596977	NA
1980	chr18	60277608	60278098	491	*	2	1.15427396294149e-08	0.000318023122880955	0.120884684701796	0.0166017088556868	NA
1981	chr3	179046016	179046130	115	*	2	1.31466026432695e-09	0.000318457796898856	0.27298983468321	0.250557674459729	ZNF639-009, ZNF639-008, ZNF639-003, ZNF639-007
1982	chr20	4173383	4173535	153	*	2	7.54113277065701e-10	0.000318941843806336	-0.148569459739437	-0.147194693957608	RP4-779E11.3-001
1983	chr8	27347861	27348940	1080	*	13	2.52551809619548e-33	0.000319529657450139	-0.116483422055337	-0.0367933341786031	EPHX2-002, EPHX2-003, EPHX2-011, EPHX2-005, EPHX2-009, EPHX2-012, EPHX2-001, EPHX2-017, EPHX2-008, EPHX2-014
1984	chr19	3204318	3206223	1906	*	9	5.88179388909089e-09	0.000319649013507416	-0.131399447834456	0.000729054428473227	NCLN-007, NCLN-009, NCLN-008, NCLN-002
1985	chr14	61747501	61748574	1074	*	11	7.7972853652027e-13	0.000319760794898971	-0.122487587898829	-0.0476608361838226	TMEM30B-201, TMEM30B-003, PRKCH-016, PRKCH-015, TMEM30B-001, PRKCH-023, TMEM30B-002
1986	chr13	52378744	52379315	572	*	2	2.07448571964806e-10	0.000319963590850452	-0.0855148612892269	-0.0799062318922474	DHRS12-001, DHRS12-007, DHRS12-002, RP11-327P2.5-001, DHRS12-003, DHRS12-008
1987	chr8	12600757	12601236	480	*	2	6.9163327641374e-09	0.000319990867842533	0.150371456534599	0.132341620936065	LONRF1-002
1988	chr2	95963057	95963403	347	*	5	1.31104217998883e-22	0.00032020983038908	-0.0457493510120007	-0.0286561335399732	KCNIP3-001, KCNIP3-003, KCNIP3-006, KCNIP3-002, KCNIP3-005
1989	chr15	85574661	85575240	580	*	2	2.74994733391056e-12	0.000320213519017095	0.148527440295704	0.131534207142186	NA
1990	chr2	30548843	30549089	247	*	3	2.6845314058661e-08	0.000320257573411434	0.109510203606198	0.0853578394225804	NA
1991	chr12	133757351	133757594	244	*	5	3.01594247866639e-09	0.000320710669001691	0.141539504428742	0.0875772154430085	ZNF268-002, ZNF268-007, ZNF268-001, ZNF268-003, ZNF268-202, ZNF268-005, ZNF268-004, ZNF268-012, ZNF268-008, ZNF268-014, ZNF268-013, ZNF268-009, ZNF268-006, ZNF268-016, ZNF268-015
1992	chr12	70759304	70760972	1669	*	8	1.46171166950081e-12	0.000320855300159309	-0.0406879979980595	-0.00690913740172367	KCNMB4-001
1993	chr7	141400375	141401010	636	*	2	1.08746102637127e-10	0.000321419622630093	-0.137584509749752	-0.0867458490180115	KIAA1147-002, KIAA1147-001
1994	chr5	84409091	84409204	114	*	2	2.44398674370941e-09	0.000321817734475654	0.208637917616777	0.179705908556532	CTC-384G19.1-001
1995	chr2	238874789	238876365	1577	*	14	1.13254312998773e-14	0.000321870513047324	-0.135855403838264	-0.0277194131121825	UBE2F-001, UBE2F-004, UBE2F-011, UBE2F-020, UBE2F-201, UBE2F-010, UBE2F-013, UBE2F-016, UBE2F-008, UBE2F-017, UBE2F-019, UBE2F-018, UBE2F-006, UBE2F-007, UBE2F-014, UBE2F-009, UBE2F-SCLY-002, UBE2F-SCLY-001, UBE2F-002, UBE2F-012
1996	chr7	35293080	35293892	813	*	11	1.26789163933047e-13	0.000322994148580938	-0.0442484997719914	-0.00925060752259935	TBX20-001, TBX20-002
1997	chr13	31783481	31783983	503	*	3	7.52772716415334e-17	0.000323203197093241	-0.301944108956134	-0.171639459192017	NA
1998	chr5	168310308	168310523	216	*	3	7.61637569927479e-15	0.000323560027080084	0.122915194233528	0.080685925218251	NA
1999	chr12	122244660	122245655	996	*	2	8.36798125080918e-08	0.00032387379537805	0.139776116705965	0.115860777500373	NA
[truncated: 11,431 more rows]
