# Supplementary material for: Age-related differences in monocyte DNA methylation and immune function in healthy Kenyan adults and children
Source: Immun Ageing. 2021 Mar 8;18:11. doi: 10.1186/s12979-021-00223-2 (PMC7938546; doi:10.1186/s12979-021-00223-2)
Supplement: Supplementary file 4 — Additional file 4. KEGG_meth_Kenyan_child_vs_Kenyan_adult.csv. [file 12979_2021_223_MOESM4_ESM.csv]

	Pathway	N	DE	P.DE	FDR
path:hsa04740	Olfactory transduction	399	109	6.57806374029421e-09	2.21680748047915e-06
path:hsa04520	Adherens junction	70	39	0.000493888004022716	0.0832201286778276
path:hsa04720	Long-term potentiation	64	34	0.00121663554007487	0.0857514315228049
path:hsa05160	Hepatitis C	152	61	0.00126222660115371	0.0857514315228049
path:hsa04611	Platelet activation	123	56	0.00140126525915169	0.0857514315228049
path:hsa05135	Yersinia infection	115	53	0.00152673171850691	0.0857514315228049
path:hsa04935	Growth hormone synthesis, secretion and action	117	55	0.00190058328418768	0.0914995095387499
path:hsa04140	Autophagy - animal	130	58	0.00263597417331264	0.111040412050795
path:hsa04530	Tight junction	163	67	0.00298414942421291	0.111739817328861
path:hsa05213	Endometrial cancer	56	30	0.00402681584065899	0.135703693830208
path:hsa04071	Sphingolipid signaling pathway	118	52	0.00497085167707502	0.152288819561298
path:hsa05215	Prostate cancer	94	44	0.00576005778610056	0.161761622826324
path:hsa04630	JAK-STAT signaling pathway	153	55	0.00656061414300168	0.170071305091659
path:hsa04022	cGMP-PKG signaling pathway	161	67	0.00819759527694593	0.183885472468647
path:hsa04620	Toll-like receptor signaling pathway	100	36	0.00867146492787927	0.183885472468647
path:hsa04068	FoxO signaling pathway	127	52	0.00879345377824072	0.183885472468647
path:hsa04218	Cellular senescence	155	63	0.00927612175657866	0.183885472468647
path:hsa04722	Neurotrophin signaling pathway	114	50	0.010607582615797	0.189264283754847
path:hsa05211	Renal cell carcinoma	65	31	0.0106706866211932	0.189264283754847
path:hsa04917	Prolactin signaling pathway	70	32	0.011371994748902	0.191618111518999
