# Supplementary material for: Age-related differences in monocyte DNA methylation and immune function in healthy Kenyan adults and children
Source: Immun Ageing. 2021 Mar 8;18:11. doi: 10.1186/s12979-021-00223-2 (PMC7938546; doi:10.1186/s12979-021-00223-2)
Supplement: Supplementary file 5 — Additional file 5. DESeq2_Kenyan_child_vs_Kenyan_adult.csv. [file 12979_2021_223_MOESM5_ESM.csv]

	row	baseMean	log2FoldChange	lfcSE	stat	pvalue	padj	entrez	symbol	chr	start	end	strand	biotype	description
1	ENSG00000105329	39.2537579279347	3.02538784173572	0.33241330256464	9.10128390889956	8.92701916127861e-20	4.01715862257537e-17	7040	TGFB1	19	41301587	41353911	-1	protein_coding	transforming growth factor, beta 1 [Source:HGNC Symbol;Acc:HGNC:11766]
2	ENSG00000184216	258.515055902312	1.27425896659275	0.157379753238009	8.09671473220355	5.64632674451558e-16	1.27042351751601e-13	3654	IRAK1	X	154010500	154019980	-1	protein_coding	interleukin-1 receptor-associated kinase 1 [Source:HGNC Symbol;Acc:HGNC:6112]
3	ENSG00000127666	357.662987389489	1.65234202375365	0.210290057309754	7.85744245301989	3.92056028428663e-15	5.88084042642994e-13	148022	TICAM1	19	4815932	4831704	-1	protein_coding	toll-like receptor adaptor molecule 1 [Source:HGNC Symbol;Acc:HGNC:18348]
4	ENSG00000084072	223.814591731253	-1.00560833640077	0.128604319409821	-7.81939783216938	5.30766196804614e-15	5.9711197140519e-13	10450	PPIE	1	39692182	39763914	1	protein_coding	peptidylprolyl isomerase E (cyclophilin E) [Source:HGNC Symbol;Acc:HGNC:9258]
5	ENSG00000119508	535.931887179995	2.10448936803735	0.272352904794818	7.72706782629251	1.10052017022011e-14	9.90468153198097e-13	8013	NR4A3	9	99821855	99866891	1	protein_coding	nuclear receptor subfamily 4, group A, member 3 [Source:HGNC Symbol;Acc:HGNC:7982]
6	ENSG00000137752	2730.07271632854	-1.11472726791171	0.157532548949242	-7.07617108557597	1.48191892371856e-12	1.11143919278892e-10	834	CASP1	11	105025443	105035250	-1	protein_coding	caspase 1, apoptosis-related cysteine peptidase [Source:HGNC Symbol;Acc:HGNC:1499]
7	ENSG00000140464	369.164619171613	1.00294658533529	0.154591083279589	6.48773890484605	8.71341074794691e-11	5.60147833796587e-09	5371	PML	15	73994673	74047812	1	protein_coding	promyelocytic leukemia [Source:HGNC Symbol;Acc:HGNC:9113]
8	ENSG00000070831	8393.16416347623	-0.820824873280037	0.128329678344972	-6.39622014070291	1.59270336045423e-10	8.95895640255502e-09	998	CDC42	1	22052627	22092946	1	protein_coding	cell division cycle 42 [Source:HGNC Symbol;Acc:HGNC:1736]
9	ENSG00000112787	153.194057335803	1.44859148408717	0.228801690806917	6.33120969944938	2.43246481877191e-10	1.21623240938595e-08	57666	FBRSL1	12	132489551	132585188	1	protein_coding	fibrosin-like 1 [Source:HGNC Symbol;Acc:HGNC:29308]
10	ENSG00000090339	1385.20408265648	2.31489549784726	0.36674480264756	6.31200628103206	2.75441045177668e-10	1.23948470329951e-08	3383	ICAM1	19	10270835	10286615	1	protein_coding	intercellular adhesion molecule 1 [Source:HGNC Symbol;Acc:HGNC:5344]
11	ENSG00000159216	695.52076904611	1.28823145316383	0.208527845208062	6.1777430821216	6.50244139801716e-10	2.6600896628252e-08	861	RUNX1	21	34787801	36004667	-1	protein_coding	runt-related transcription factor 1 [Source:HGNC Symbol;Acc:HGNC:10471]
12	ENSG00000159216	695.52076904611	1.28823145316383	0.208527845208062	6.1777430821216	6.50244139801716e-10	2.6600896628252e-08	100506403	RUNX1	21	34787801	36004667	-1	protein_coding	runt-related transcription factor 1 [Source:HGNC Symbol;Acc:HGNC:10471]
13	ENSG00000125735	46.1220873437669	2.5323119050972	0.413703695010509	6.12107635401436	9.29453497723103e-10	3.48545061646164e-08	8740	TNFSF14	19	6661253	6670588	-1	protein_coding	tumor necrosis factor (ligand) superfamily, member 14 [Source:HGNC Symbol;Acc:HGNC:11930]
14	ENSG00000132170	236.932846010869	4.66161049430578	0.767561825100931	6.07327037622383	1.25331168137874e-09	4.33838658938793e-08	5468	PPARG	3	12287368	12434356	1	protein_coding	peroxisome proliferator-activated receptor gamma [Source:HGNC Symbol;Acc:HGNC:9236]
15	ENSG00000034152	715.216286830924	0.974823423914124	0.162145198539304	6.01204002767819	1.83203069681505e-09	5.88867009690551e-08	5606	MAP2K3	17	21284672	21315240	1	protein_coding	mitogen-activated protein kinase kinase 3 [Source:HGNC Symbol;Acc:HGNC:6843]
16	ENSG00000162747	205.578202550849	-3.78586390162125	0.645692630325805	-5.86326020123689	4.5386613732952e-09	1.36159841198856e-07	2215	FCGR3B	1	161623196	161631963	-1	protein_coding	Fc fragment of IgG, low affinity IIIb, receptor (CD16b) [Source:HGNC Symbol;Acc:HGNC:3620]
17	ENSG00000100985	23.2163315014446	2.75918166280317	0.478774926296089	5.76300368139331	8.26299921941403e-09	2.3239685304602e-07	4318	MMP9	20	46008908	46016561	1	protein_coding	matrix metallopeptidase 9 [Source:HGNC Symbol;Acc:HGNC:7176]
18	ENSG00000145649	246.743346788512	-2.68336754495031	0.469703775769909	-5.71289328162605	1.11071338625744e-08	2.7767834656436e-07	3001	GZMA	5	55102648	55110252	1	protein_coding	granzyme A (granzyme 1, cytotoxic T-lymphocyte-associated serine esterase 3) [Source:HGNC Symbol;Acc:HGNC:4708]
19	ENSG00000077150	611.823705959324	1.58130108510796	0.276509778970172	5.7187890099125	1.07285913364879e-08	2.7767834656436e-07	4791	NFKB2	10	102394110	102402529	1	protein_coding	nuclear factor of kappa light polypeptide gene enhancer in B-cells 2 (p49/p100) [Source:HGNC Symbol;Acc:HGNC:7795]
20	ENSG00000175592	325.171487905407	1.91618521500029	0.338922487465329	5.6537564955654	1.56978563809622e-08	3.71791335338579e-07	8061	FOSL1	11	65892049	65900573	-1	protein_coding	FOS-like antigen 1 [Source:HGNC Symbol;Acc:HGNC:13718]
21	ENSG00000109320	1036.24103056385	1.79329645150223	0.323493059718799	5.54353918152394	2.96418306637097e-08	6.66941189933468e-07	4790	NFKB1	4	102501329	102617302	1	protein_coding	nuclear factor of kappa light polypeptide gene enhancer in B-cells 1 [Source:HGNC Symbol;Acc:HGNC:7794]
22	ENSG00000154589	2009.62384651838	-1.04728527355518	0.19165037998117	-5.46456142512256	4.64052675485411e-08	9.9439859032588e-07	23643	LY96	8	73991352	74029087	1	protein_coding	lymphocyte antigen 96 [Source:HGNC Symbol;Acc:HGNC:17156]
23	ENSG00000137801	114.490776729426	2.70592497440992	0.499201163518376	5.42051015133564	5.94291975319567e-08	1.21559722224457e-06	7057	THBS1	15	39581079	39599466	1	protein_coding	thrombospondin 1 [Source:HGNC Symbol;Acc:HGNC:11785]
24	ENSG00000186827	43.8581036003645	4.2941791774862	0.795355756277749	5.39906720180524	6.69882798440848e-08	1.31064025781905e-06	7293	TNFRSF4	1	1211326	1214138	-1	protein_coding	tumor necrosis factor receptor superfamily, member 4 [Source:HGNC Symbol;Acc:HGNC:11918]
25	ENSG00000115594	119.275902498086	3.30937746899749	0.621028081222919	5.32886928797281	9.8826086574314e-08	1.77886955833765e-06	3554	IL1R1	2	102064544	102179874	1	protein_coding	interleukin 1 receptor, type I [Source:HGNC Symbol;Acc:HGNC:5993]
26	ENSG00000018280	175.390989347357	1.87067971461963	0.350693323201405	5.33423247851598	9.59495306684903e-08	1.77886955833765e-06	6556	SLC11A1	2	218382029	218396894	1	protein_coding	solute carrier family 11 (proton-coupled divalent metal ion transporter), member 1 [Source:HGNC Symbol;Acc:HGNC:10907]
27	ENSG00000124762	2723.93619439859	1.16576643674205	0.219578962832672	5.309098930531	1.10168525761939e-07	1.90676294587972e-06	1026	CDKN1A	6	36676460	36687339	1	protein_coding	cyclin-dependent kinase inhibitor 1A (p21, Cip1) [Source:HGNC Symbol;Acc:HGNC:1784]
28	ENSG00000163734	2085.60957857119	3.37011999743879	0.637499822272977	5.28646421488052	1.24703197316343e-07	2.07838662193905e-06	2921	CXCL3	4	74036589	74038807	-1	protein_coding	chemokine (C-X-C motif) ligand 3 [Source:HGNC Symbol;Acc:HGNC:4604]
29	ENSG00000118785	312.727008249065	7.6273169922087	1.44662851571305	5.2724779785287	1.34593991275606e-07	2.16311771692938e-06	6696	SPP1	4	87975650	87983426	1	protein_coding	secreted phosphoprotein 1 [Source:HGNC Symbol;Acc:HGNC:11255]
30	ENSG00000081237	103.306788114585	-1.0405476831217	0.19885823965353	-5.23261035064296	1.6713281354952e-07	2.59344021025117e-06	5788	PTPRC	1	198638671	198757283	1	protein_coding	protein tyrosine phosphatase, receptor type, C [Source:HGNC Symbol;Acc:HGNC:9666]
31	ENSG00000141510	492.599565805986	-0.897805263925466	0.172246915978269	-5.21231546484545	1.86498051048933e-07	2.797470765734e-06	7157	TP53	17	7661779	7687550	-1	protein_coding	tumor protein p53 [Source:HGNC Symbol;Acc:HGNC:11998]
32	ENSG00000122641	30.3253103725715	2.01990994339759	0.389129338102503	5.19084465141386	2.09342235773942e-07	3.03883890639593e-06	3624	INHBA	7	41685114	41703108	-1	protein_coding	inhibin, beta A [Source:HGNC Symbol;Acc:HGNC:6066]
33	ENSG00000111276	1003.4785156415	-0.966316467483039	0.189691251234947	-5.09415411196895	3.5030173645374e-07	4.92611816888072e-06	1027	CDKN1B	12	12715058	12722371	1	protein_coding	cyclin-dependent kinase inhibitor 1B (p27, Kip1) [Source:HGNC Symbol;Acc:HGNC:1785]
34	ENSG00000116824	85.7932057195705	-2.1162073075836	0.418324483738904	-5.05876990194155	4.21969672212876e-07	5.75413189381194e-06	914	CD2	1	116754385	116769228	1	protein_coding	CD2 molecule [Source:HGNC Symbol;Acc:HGNC:1639]
35	ENSG00000136826	4199.24141603331	1.36475289516237	0.270755846281654	5.04052973889503	4.64244975382401e-07	5.9688639692023e-06	9314	KLF4	9	107484852	107490482	-1	protein_coding	Kruppel-like factor 4 (gut) [Source:HGNC Symbol;Acc:HGNC:6348]
36	ENSG00000123384	1265.93211186238	0.984285031616452	0.195167500166581	5.04328349123875	4.576104957693e-07	5.9688639692023e-06	4035	LRP1	12	57128493	57213351	1	protein_coding	low density lipoprotein receptor-related protein 1 [Source:HGNC Symbol;Acc:HGNC:6692]
37	ENSG00000103855	18.7949946304561	4.96842048383893	0.990854938216939	5.01427635086493	5.32334309225911e-07	6.65417886532388e-06	80381	CD276	15	73683966	73714518	1	protein_coding	CD276 molecule [Source:HGNC Symbol;Acc:HGNC:19137]
38	ENSG00000161921	2084.16124426544	1.60905150669467	0.323584175083123	4.97259022719926	6.60642066846161e-07	8.03483594812898e-06	58191	CXCL16	17	4733526	4739922	-1	protein_coding	chemokine (C-X-C motif) ligand 16 [Source:HGNC Symbol;Acc:HGNC:16642]
39	ENSG00000173039	688.995687047187	0.795955013666516	0.160522125614409	4.95853771322766	7.10257522160286e-07	8.41094434137181e-06	5970	RELA	11	65653596	65663094	-1	protein_coding	v-rel avian reticuloendotheliosis viral oncogene homolog A [Source:HGNC Symbol;Acc:HGNC:9955]
40	ENSG00000188389	26.3175528446972	2.77802047365175	0.562004318293169	4.94305894675101	7.6906217748189e-07	8.87379435556028e-06	5133	PDCD1	2	241849881	241858908	-1	protein_coding	programmed cell death 1 [Source:HGNC Symbol;Acc:HGNC:8760]
41	ENSG00000055332	437.39077656838	0.66847800258632	0.138213234289078	4.8365701448544	1.32098670043808e-06	1.48611003799284e-05	5610	EIF2AK2	2	37099210	37157065	-1	protein_coding	eukaryotic translation initiation factor 2-alpha kinase 2 [Source:HGNC Symbol;Acc:HGNC:9437]
42	ENSG00000100644	2827.89236914701	1.30775312464957	0.274913057701787	4.75696984196423	1.96520514769806e-06	2.1569324791808e-05	3091	HIF1A	14	61695513	61748259	1	protein_coding	hypoxia inducible factor 1, alpha subunit (basic helix-loop-helix transcription factor) [Source:HGNC Symbol;Acc:HGNC:4910]
43	ENSG00000184371	130.238043459311	2.86072139494394	0.606786972868259	4.71453990091681	2.42257530280573e-06	2.59561639586328e-05	1435	CSF1	1	109910242	109930992	1	protein_coding	colony stimulating factor 1 (macrophage) [Source:HGNC Symbol;Acc:HGNC:2432]
44	ENSG00000108688	1331.82595216298	5.91942663996766	1.26683406839501	4.67261402866057	2.97390311473083e-06	3.07957025611175e-05	6354	CCL7	17	34270221	34272242	1	protein_coding	chemokine (C-C motif) ligand 7 [Source:HGNC Symbol;Acc:HGNC:10634]
45	ENSG00000163739	258.852569006297	2.80284199748639	0.600172742664116	4.67005879847994	3.01113536153149e-06	3.07957025611175e-05	2919	CXCL1	4	73869393	73871242	1	protein_coding	chemokine (C-X-C motif) ligand 1 (melanoma growth stimulating activity, alpha) [Source:HGNC Symbol;Acc:HGNC:4602]
46	ENSG00000102265	7087.64852232483	1.81871224859674	0.392025326222263	4.63927232998614	3.49638072688707e-06	3.49638072688707e-05	7076	TIMP1	X	47582313	47586789	1	protein_coding	TIMP metallopeptidase inhibitor 1 [Source:HGNC Symbol;Acc:HGNC:11820]
47	ENSG00000171150	51.3132872230282	-0.872473064936751	0.188446768234209	-4.62981176653774	3.65998286923829e-06	3.58041802425485e-05	9655	SOCS5	2	46698952	46763129	1	protein_coding	suppressor of cytokine signaling 5 [Source:HGNC Symbol;Acc:HGNC:16852]
48	ENSG00000231925	1554.11733991126	0.661702760102398	0.144132501048346	4.59093372618606	4.41267448679514e-06	4.22490110437833e-05	6892	TAPBP	6	33299694	33314387	-1	protein_coding	TAP binding protein (tapasin) [Source:HGNC Symbol;Acc:HGNC:11566]
49	ENSG00000172216	726.641433627173	1.2422290671468	0.27110714481424	4.58205949532597	4.60418851045085e-06	4.31642672854767e-05	1051	CEBPB	20	50190734	50192689	1	protein_coding	CCAAT/enhancer binding protein (C/EBP), beta [Source:HGNC Symbol;Acc:HGNC:1834]
50	ENSG00000187554	75.4221244913517	-1.68237541575745	0.370409637136452	-4.54193208568624	5.57409997500409e-06	5.119071405616e-05	7100	TLR5	1	223109406	223143282	-1	protein_coding	toll-like receptor 5 [Source:HGNC Symbol;Acc:HGNC:11851]
51	ENSG00000205755	13.8189936319404	3.28673315940116	0.727124177756528	4.52018136646488	6.17866755154426e-06	5.56080079638983e-05	64109	CRLF2	X	1187549	1212750	-1	protein_coding	cytokine receptor-like factor 2 [Source:HGNC Symbol;Acc:HGNC:14281]
52	ENSG00000217555	707.258935520302	-1.03837176760614	0.230614845374504	-4.50262326312901	6.71198025066577e-06	5.92233551529333e-05	51192	CKLF	16	66552563	66566251	1	protein_coding	chemokine-like factor [Source:HGNC Symbol;Acc:HGNC:13253]
53	ENSG00000174123	22.2812520238776	-1.91399818280594	0.430046372727366	-4.45067858767721	8.55993749305611e-06	7.40763821514471e-05	81793	TLR10	4	38772239	38782990	-1	protein_coding	toll-like receptor 10 [Source:HGNC Symbol;Acc:HGNC:15634]
54	ENSG00000236104	183.051597639287	-0.901169707490432	0.202847524999626	-4.44259651426406	8.88797435714311e-06	7.54639332210264e-05	9278	ZBTB22	6	33314406	33317942	-1	protein_coding	zinc finger and BTB domain containing 22 [Source:HGNC Symbol;Acc:HGNC:13085]
55	ENSG00000105976	9.77713611967619	2.17712702009694	0.491992985774211	4.42511800584102	9.6389578253366e-06	8.03246485444716e-05	4233	MET	7	116672390	116798386	1	protein_coding	MET proto-oncogene, receptor tyrosine kinase [Source:HGNC Symbol;Acc:HGNC:7029]
56	ENSG00000078747	338.555337558563	-0.466512664510072	0.10568629517647	-4.41412638915114	1.01418698114996e-05	8.14971681281216e-05	83737	ITCH	20	34363235	34511393	1	protein_coding	itchy E3 ubiquitin protein ligase [Source:HGNC Symbol;Acc:HGNC:13890]
57	ENSG00000148400	130.849982704895	1.17321717099944	0.265786770208328	4.41412930402762	1.01417331804357e-05	8.14971681281216e-05	4851	NOTCH1	9	136494444	136545862	-1	protein_coding	notch 1 [Source:HGNC Symbol;Acc:HGNC:7881]
58	ENSG00000167286	242.524620028191	-2.06380281361785	0.469039203440501	-4.40006463954275	1.082186373404e-05	8.54357663213681e-05	915	CD3D	11	118338954	118342744	-1	protein_coding	CD3d molecule, delta (CD3-TCR complex) [Source:HGNC Symbol;Acc:HGNC:1673]
59	ENSG00000177606	3873.24849013227	1.61962448879526	0.373253922842949	4.33920285809492	1.4300047608557e-05	0.000110948645238804	3725	JUN	1	58780788	58784327	-1	protein_coding	jun proto-oncogene [Source:HGNC Symbol;Acc:HGNC:6204]
60	ENSG00000019582	33016.2716656315	0.707501443787938	0.163674066694833	4.32262396893369	1.54184395933679e-05	0.000117598268085009	972	CD74	5	150401637	150412929	-1	protein_coding	CD74 molecule, major histocompatibility complex, class II invariant chain [Source:HGNC Symbol;Acc:HGNC:1697]
61	ENSG00000106366	49.8390278252137	2.17847841363108	0.504417194016282	4.31880284707495	1.5687784257059e-05	0.000117658381927943	5054	SERPINE1	7	101127089	101139266	1	protein_coding	serpin peptidase inhibitor, clade E (nexin, plasminogen activator inhibitor type 1), member 1 [Source:HGNC Symbol;Acc:HGNC:8583]
62	ENSG00000081041	9651.37335179123	2.00567081327805	0.465022097887937	4.31306559922101	1.61006320145706e-05	0.000118775154205849	2920	CXCL2	4	74097035	74099293	-1	protein_coding	chemokine (C-X-C motif) ligand 2 [Source:HGNC Symbol;Acc:HGNC:4603]
63	ENSG00000102962	19.1810939920933	5.32209210538467	1.23728472502218	4.30142876393247	1.69700331463074e-05	0.000121214522473624	6367	CCL22	16	57358772	57366190	1	protein_coding	chemokine (C-C motif) ligand 22 [Source:HGNC Symbol;Acc:HGNC:10621]
64	ENSG00000104856	204.603812775501	1.42786252614696	0.331885683377924	4.302272130615	1.69055497578999e-05	0.000121214522473624	5971	RELB	19	45001430	45038198	1	protein_coding	v-rel avian reticuloendotheliosis viral oncogene homolog B [Source:HGNC Symbol;Acc:HGNC:9956]
65	ENSG00000115590	149.711804863649	2.44333988621352	0.571767270452032	4.27331190937503	1.92590751357602e-05	0.000135415372048314	7850	IL1R2	2	101991844	102028544	1	protein_coding	interleukin 1 receptor, type II [Source:HGNC Symbol;Acc:HGNC:5994]
66	ENSG00000162924	1352.82723782438	0.938519556552951	0.220680381172144	4.25284545716299	2.110712467144e-05	0.000146126247725354	5966	REL	2	60881521	60931610	1	protein_coding	v-rel avian reticuloendotheliosis viral oncogene homolog [Source:HGNC Symbol;Acc:HGNC:9954]
67	ENSG00000049247	43.674841698349	-6.24421323829787	1.47808898640699	-4.22451780354349	2.39452922572252e-05	0.000163263356299263	10911	UTS2	1	7843083	7853512	-1	protein_coding	urotensin 2 [Source:HGNC Symbol;Acc:HGNC:12636]
68	ENSG00000125347	546.309761505091	1.20078982899755	0.288343582009361	4.16444097915996	3.12116350689607e-05	0.000209630384791527	3659	IRF1	5	132481609	132490798	-1	protein_coding	interferon regulatory factor 1 [Source:HGNC Symbol;Acc:HGNC:6116]
69	ENSG00000123358	1695.20619980775	1.18079438206152	0.284470465092477	4.15085053444007	3.31242035416197e-05	0.000219204288143072	3164	NR4A1	12	52022832	52059507	1	protein_coding	nuclear receptor subfamily 4, group A, member 1 [Source:HGNC Symbol;Acc:HGNC:7980]
70	ENSG00000141736	24.6683826405802	-2.74612082728416	0.664134857110013	-4.13488435049762	3.55133430394525e-05	0.000231608758952951	2064	ERBB2	17	39687914	39730426	1	protein_coding	erb-b2 receptor tyrosine kinase 2 [Source:HGNC Symbol;Acc:HGNC:3430]
71	ENSG00000126456	267.77187162722	-0.942068923744114	0.228710288044811	-4.11904917700744	3.80438956988963e-05	0.000244567900921476	3661	IRF3	19	49659569	49665875	-1	protein_coding	interferon regulatory factor 3 [Source:HGNC Symbol;Acc:HGNC:6118]
72	ENSG00000174125	465.403882353213	-0.645709629914529	0.158301730650153	-4.07898023137566	4.52336827228667e-05	0.000286692355285775	7096	TLR1	4	38790677	38856817	-1	protein_coding	toll-like receptor 1 [Source:HGNC Symbol;Acc:HGNC:11847]
73	ENSG00000182866	65.7955240256318	-1.64034324424074	0.403799101195006	-4.06227562019404	4.85966506374817e-05	0.000303729066484261	3932	LCK	1	32251239	32286165	1	protein_coding	LCK proto-oncogene, Src family tyrosine kinase [Source:HGNC Symbol;Acc:HGNC:6524]
74	ENSG00000136689	2315.32373475259	1.8336746017969	0.453725335119919	4.0413758277621	5.31385163544761e-05	0.000327566196705675	3557	IL1RN	2	113107214	113134016	1	protein_coding	interleukin 1 receptor antagonist [Source:HGNC Symbol;Acc:HGNC:6000]
75	ENSG00000121797	500.111511803856	1.40788951580938	0.356392377235674	3.95039177529427	7.80233724712623e-05	0.000474466454217135	9034	CCRL2	3	46407163	46412997	1	protein_coding	chemokine (C-C motif) receptor-like 2 [Source:HGNC Symbol;Acc:HGNC:1612]
76	ENSG00000180228	201.017544641258	-0.573810876334574	0.145384870397854	-3.94684037454728	7.9189314353734e-05	0.000475135886122404	8575	PRKRA	2	178431414	178451512	-1	protein_coding	protein kinase, interferon-inducible double stranded RNA dependent activator [Source:HGNC Symbol;Acc:HGNC:9438]
77	ENSG00000112715	661.516344176792	1.28741577443621	0.326783751410528	3.93965663494347	8.15983123916048e-05	0.000483147902318713	7422	VEGFA	6	43770184	43786487	1	protein_coding	vascular endothelial growth factor A [Source:HGNC Symbol;Acc:HGNC:12680]
78	ENSG00000213928	477.086464758219	0.548518255906372	0.140007795134272	3.91776940262737	8.9372138805056e-05	0.000522304707302276	10379	IRF9	14	24161053	24166565	1	protein_coding	interferon regulatory factor 9 [Source:HGNC Symbol;Acc:HGNC:6131]
79	ENSG00000160710	1245.58858265089	0.453883429530135	0.116760393033511	3.88730645502255	0.000101362750954005	0.000584785101657719	103	ADAR	1	154582062	154627999	-1	protein_coding	adenosine deaminase, RNA-specific [Source:HGNC Symbol;Acc:HGNC:225]
80	ENSG00000243646	879.493975106193	-0.708826357261482	0.183727685945334	-3.85802691420381	0.000114306063314957	0.000651110487237099	3588	IL10RB	21	33266358	33297234	1	protein_coding	interleukin 10 receptor, beta [Source:HGNC Symbol;Acc:HGNC:5965]
81	ENSG00000135077	465.782028584946	1.24481835918416	0.325756714552438	3.82131297245685	0.000132743063703434	0.000746679733331818	84868	HAVCR2	5	157085832	157142869	-1	protein_coding	hepatitis A virus cellular receptor 2 [Source:HGNC Symbol;Acc:HGNC:18437]
82	ENSG00000168310	750.14297902666	-0.821622320921215	0.215576963667844	-3.8112714222432	0.000138253861213544	0.000758710213976765	3660	IRF2	4	184387713	184474580	-1	protein_coding	interferon regulatory factor 2 [Source:HGNC Symbol;Acc:HGNC:6117]
83	ENSG00000131323	399.632094919455	0.933946293322142	0.244999067602079	3.81204019453263	0.000137824456839516	0.000758710213976765	7187	TRAF3	14	102777476	102911500	1	protein_coding	TNF receptor-associated factor 3 [Source:HGNC Symbol;Acc:HGNC:12033]
84	ENSG00000160255	9934.06088751823	0.32003597792352	0.084069168393494	3.80681745804312	0.00014076656618305	0.000763192226293642	3689	ITGB2	21	44885953	44931989	-1	protein_coding	integrin, beta 2 (complement component 3 receptor 3 and 4 subunit) [Source:HGNC Symbol;Acc:HGNC:6155]
85	ENSG00000128604	605.400319809037	-0.809637236813393	0.213083683254391	-3.79962099607038	0.000144917545344086	0.000776343992914746	3663	IRF5	7	128937612	128950035	1	protein_coding	interferon regulatory factor 5 [Source:HGNC Symbol;Acc:HGNC:6120]
86	ENSG00000106178	116.136030284358	4.89024488965463	1.29096550965187	3.78805231672948	0.000151832882442407	0.000803821142342153	6369	CCL24	7	75811665	75823356	-1	protein_coding	chemokine (C-C motif) ligand 24 [Source:HGNC Symbol;Acc:HGNC:10623]
87	ENSG00000136244	418.63459194292	1.91929168555252	0.51978974826696	3.69243851374842	0.000222114051625493	0.00116222468873805	3569	IL6	7	22725884	22732002	1	protein_coding	interleukin 6 [Source:HGNC Symbol;Acc:HGNC:6018]
88	ENSG00000169429	49283.8056872926	1.38140019430029	0.375188986888846	3.68187831352722	0.000231521917216534	0.00119752715801655	3576	CXCL8	4	73740506	73743716	1	protein_coding	chemokine (C-X-C motif) ligand 8 [Source:HGNC Symbol;Acc:HGNC:6025]
89	ENSG00000108691	4284.94739176479	4.03549630704233	1.0999294087853	3.66886845174809	0.00024362639022997	0.00124581676822143	6347	CCL2	17	34255218	34257203	1	protein_coding	chemokine (C-C motif) ligand 2 [Source:HGNC Symbol;Acc:HGNC:10618]
90	ENSG00000198851	101.271153908712	-1.61104721938222	0.443635247385997	-3.63146803342361	0.000281813568975314	0.00142490006785271	916	CD3E	11	118304545	118316175	1	protein_coding	CD3e molecule, epsilon (CD3-TCR complex) [Source:HGNC Symbol;Acc:HGNC:1674]
91	ENSG00000130303	1099.91607284758	-0.580171658686682	0.160020822986915	-3.62560101777581	0.000288290171498785	0.00144145085749393	684	BST2	19	17402939	17405648	-1	protein_coding	bone marrow stromal cell antigen 2 [Source:HGNC Symbol;Acc:HGNC:1119]
92	ENSG00000140749	684.872274097273	0.796369821829563	0.220054394622176	3.61896804286456	0.000295780157622637	0.00145153724016747	10261	IGSF6	16	21639537	21652660	-1	protein_coding	immunoglobulin superfamily, member 6 [Source:HGNC Symbol;Acc:HGNC:5953]
93	ENSG00000134070	423.356775461706	2.29939084579808	0.635522104130619	3.61811309292475	0.000296758724656461	0.00145153724016747	3656	IRAK2	3	10164865	10243743	1	protein_coding	interleukin-1 receptor-associated kinase 2 [Source:HGNC Symbol;Acc:HGNC:6113]
94	ENSG00000114013	3538.72675312661	0.677970252128105	0.189943436741762	3.56932707840725	0.000357899362475929	0.00173177110875449	942	CD86	3	122055366	122121139	1	protein_coding	CD86 molecule [Source:HGNC Symbol;Acc:HGNC:1705]
95	ENSG00000135218	1157.64360062146	-1.16532592025223	0.326870063543901	-3.5651044565472	0.000363711304092901	0.00174117113661495	948	CD36	7	80369575	80679277	1	protein_coding	CD36 molecule (thrombospondin receptor) [Source:HGNC Symbol;Acc:HGNC:1663]
96	ENSG00000178573	175.305848703723	1.3093788966359	0.370180849869777	3.53713299079764	0.000404495930208539	0.00191603335361939	4094	MAF	16	79585843	79600714	-1	protein_coding	v-maf avian musculoaponeurotic fibrosarcoma oncogene homolog [Source:HGNC Symbol;Acc:HGNC:6776]
97	ENSG00000116678	32.7858362274292	-1.17404714194854	0.332509709477471	-3.53086574161555	0.000414201932631729	0.00194157155921123	3953	LEPR	1	65420652	65641559	1	protein_coding	leptin receptor [Source:HGNC Symbol;Acc:HGNC:6554]
98	ENSG00000100030	1297.88630715225	-0.573672502861273	0.163035926812578	-3.51868765416811	0.0004336869798014	0.00201194990629515	5594	MAPK1	22	21754500	21867680	-1	protein_coding	mitogen-activated protein kinase 1 [Source:HGNC Symbol;Acc:HGNC:6871]
99	ENSG00000153563	59.7002688573544	-2.40864639544031	0.68563438541526	-3.51301866807846	0.000443046347137413	0.00203439649195751	925	CD8A	2	86784610	86808396	-1	protein_coding	CD8a molecule [Source:HGNC Symbol;Acc:HGNC:1706]
100	ENSG00000198001	199.723958832846	-0.474323708998022	0.135306646301794	-3.50554626814168	0.000455671293854303	0.0020712331538832	51135	IRAK4	12	43758944	43789543	1	protein_coding	interleukin-1 receptor-associated kinase 4 [Source:HGNC Symbol;Acc:HGNC:17967]
101	ENSG00000180871	28.7004902590399	-1.55363680195614	0.443643447708444	-3.50199424781579	0.000461789588417213	0.00207805314787746	3579	CXCR2	2	218125289	218137253	1	protein_coding	chemokine (C-X-C motif) receptor 2 [Source:HGNC Symbol;Acc:HGNC:6027]
102	ENSG00000189403	1729.63252327902	-0.588414546046205	0.168381184759028	-3.49453857857272	0.00047488197285867	0.00211581077016239	3146	HMGB1	13	30456704	30617597	-1	protein_coding	high mobility group box 1 [Source:HGNC Symbol;Acc:HGNC:4983]
103	ENSG00000128342	11.3974767070492	1.85235956192612	0.531551612527725	3.48481599579288	0.000492475577595092	0.00217268637174305	3976	LIF	22	30240447	30246851	-1	protein_coding	leukemia inhibitory factor [Source:HGNC Symbol;Acc:HGNC:6596]
104	ENSG00000123609	788.554406745968	-0.49273070400473	0.141685607400545	-3.47763412985046	0.000505859887028454	0.00221006746760004	9111	NMI	2	151270465	151290057	-1	protein_coding	N-myc (and STAT) interactor [Source:HGNC Symbol;Acc:HGNC:7854]
105	ENSG00000117228	905.092854972633	1.19369679831653	0.346574711252969	3.44426976221366	0.000572604083421301	0.00247761382249601	2633	GBP1	1	89052319	89065360	-1	protein_coding	guanylate binding protein 1, interferon-inducible [Source:HGNC Symbol;Acc:HGNC:4182]
106	ENSG00000157601	447.280489420427	1.0914722662639	0.318595409135898	3.42588824247097	0.000612792462806123	0.00262625341202624	4599	MX1	21	41420304	41459214	1	protein_coding	MX dynamin-like GTPase 1 [Source:HGNC Symbol;Acc:HGNC:7532]
107	ENSG00000125538	17154.7801387958	1.61505104563602	0.476033503304046	3.39272558428409	0.000692009257049354	0.00293777514785103	3553	IL1B	2	112829751	112836903	-1	protein_coding	interleukin 1, beta [Source:HGNC Symbol;Acc:HGNC:5992]
108	ENSG00000164938	210.38110874573	-1.01485129166241	0.300265926743805	-3.37984167124068	0.000725275973700129	0.00305022605761736	94241	TP53INP1	8	94925972	94949411	-1	protein_coding	tumor protein p53 inducible nuclear protein 1 [Source:HGNC Symbol;Acc:HGNC:18022]
109	ENSG00000160654	129.528140379316	-1.59272204895493	0.472239503404183	-3.37269973704792	0.000744350766768535	0.00310146152820223	917	CD3G	11	118344344	118355161	1	protein_coding	CD3g molecule, gamma (CD3-TCR complex) [Source:HGNC Symbol;Acc:HGNC:1675]
110	ENSG00000010671	863.352145354031	-0.649176042702644	0.194518212708415	-3.33735352419552	0.000845802905079623	0.00346740646049811	695	BTK	X	101349447	101390796	-1	protein_coding	Bruton agammaglobulinemia tyrosine kinase [Source:HGNC Symbol;Acc:HGNC:1133]
111	ENSG00000196083	136.259589118086	0.766037444430941	0.22957471502318	3.33676748484081	0.000847588245899538	0.00346740646049811	3556	IL1RAP	3	190514051	190659750	1	protein_coding	interleukin 1 receptor accessory protein [Source:HGNC Symbol;Acc:HGNC:5995]
112	ENSG00000197635	18.0018639571128	-1.62240345938869	0.487876495858628	-3.3254388624182	0.00088279458724942	0.00356676213373136	1803	DPP4	2	161992241	162074542	-1	protein_coding	dipeptidyl-peptidase 4 [Source:HGNC Symbol;Acc:HGNC:3009]
113	ENSG00000168040	86.1103526905772	-0.664121668382446	0.199802832562576	-3.3238851515003	0.00088772746439536	0.00356676213373136	8772	FADD	11	70203163	70207390	1	protein_coding	Fas (TNFRSF6)-associated via death domain [Source:HGNC Symbol;Acc:HGNC:3573]
114	ENSG00000204516	114.990718073487	-0.992068946120293	0.299811947095874	-3.30897069222878	0.000936396386572312	0.00372901215891628	4277	MICB	6	31494881	31511124	1	protein_coding	MHC class I polypeptide-related sequence B [Source:HGNC Symbol;Acc:HGNC:7091]
115	ENSG00000077238	128.475696536007	0.832652842743034	0.253769695346103	3.28113584093413	0.00103389937010542	0.00408118172410035	3566	IL4R	16	27313668	27364778	1	protein_coding	interleukin 4 receptor [Source:HGNC Symbol;Acc:HGNC:6015]
116	ENSG00000130731	308.94839972627	-0.596446283302652	0.181936027416556	-3.27832970617218	0.00104423349588694	0.00408613107086196	84326	C16orf13	16	634427	636366	-1	protein_coding	chromosome 16 open reading frame 13 [Source:HGNC Symbol;Acc:HGNC:14141]
117	ENSG00000184584	384.533220113069	-0.86356062666404	0.263681714506053	-3.27501142156073	0.00105657701759559	0.00409879015446564	340061	TMEM173	5	139475534	139482935	-1	protein_coding	transmembrane protein 173 [Source:HGNC Symbol;Acc:HGNC:27962]
118	ENSG00000170989	108.738595060896	-1.02693356420199	0.314454924649683	-3.26575761326059	0.00109171653146779	0.00419890973641456	1901	S1PR1	1	101236888	101241518	1	protein_coding	sphingosine-1-phosphate receptor 1 [Source:HGNC Symbol;Acc:HGNC:3165]
119	ENSG00000135341	225.479051658165	-0.845787287681841	0.259452130217688	-3.25989725724048	0.0011145257927389	0.00425031022654665	6885	MAP3K7	6	90513573	90587045	-1	protein_coding	mitogen-activated protein kinase kinase kinase 7 [Source:HGNC Symbol;Acc:HGNC:6859]
120	ENSG00000100906	19317.403977836	0.920618394370238	0.283008563537538	3.25297009695654	0.00114205514912565	0.00431869594207178	4792	NFKBIA	14	35401511	35404749	-1	protein_coding	nuclear factor of kappa light polypeptide gene enhancer in B-cells inhibitor, alpha [Source:HGNC Symbol;Acc:HGNC:7797]
121	ENSG00000158092	112.793740364405	-0.559398688096331	0.173527638946568	-3.22368639078055	0.00126551909868697	0.00474569662007615	4690	NCK1	3	136862208	136949823	1	protein_coding	NCK adaptor protein 1 [Source:HGNC Symbol;Acc:HGNC:7664]
122	ENSG00000100453	228.456282502196	-1.77907899168132	0.552611757540954	-3.21940126572401	0.00128458589709725	0.00477738556771704	3002	GZMB	14	24630954	24634267	-1	protein_coding	granzyme B (granzyme 2, cytotoxic T-lymphocyte-associated serine esterase 1) [Source:HGNC Symbol;Acc:HGNC:4709]
123	ENSG00000161955	1918.47050875832	-0.642447313904212	0.200031419590028	-3.21173201300542	0.00131937386548563	0.0048665429464634	8741	TNFSF13	17	7558292	7561608	1	protein_coding	tumor necrosis factor (ligand) superfamily, member 13 [Source:HGNC Symbol;Acc:HGNC:11928]
124	ENSG00000089127	1342.28909756316	-0.995543350822198	0.311309713003942	-3.1979193363928	0.00138422994070021	0.00506425588061054	4938	OAS1	12	112906777	112933222	1	protein_coding	2'-5'-oligoadenylate synthetase 1, 40/46kDa [Source:HGNC Symbol;Acc:HGNC:8086]
125	ENSG00000183134	76.0374571886749	-1.98852150371387	0.624849264921753	-3.18240192530735	0.00146058973162567	0.00530052725186733	11251	PTGDR2	11	60850940	60855971	-1	protein_coding	prostaglandin D2 receptor 2 [Source:HGNC Symbol;Acc:HGNC:4502]
126	ENSG00000121594	37.8801714810123	1.7388862507705	0.548459164953296	3.17049356066203	0.00152180205717578	0.00547848740583281	941	CD80	3	119524293	119559602	-1	protein_coding	CD80 molecule [Source:HGNC Symbol;Acc:HGNC:1700]
127	ENSG00000064012	248.14369423877	-0.634628901249518	0.201402382892988	-3.15104961586636	0.00162684851713051	0.00576442387959629	841	CASP8	2	201233443	201287711	1	protein_coding	caspase 8, apoptosis-related cysteine peptidase [Source:HGNC Symbol;Acc:HGNC:1509]
128	ENSG00000163736	4991.40025518373	-1.52520116888225	0.483763396399256	-3.15278332390301	0.00161721798176979	0.00576442387959629	5473	PPBP	4	73987038	73988197	-1	protein_coding	pro-platelet basic protein (chemokine (C-X-C motif) ligand 7) [Source:HGNC Symbol;Acc:HGNC:9240]
129	ENSG00000041988	33.2557101270473	-0.921481954859073	0.295050808674414	-3.12312973822729	0.00178938851930906	0.00629081901319592	90326	THAP3	1	6624866	6635586	1	protein_coding	THAP domain containing, apoptosis associated protein 3 [Source:HGNC Symbol;Acc:HGNC:20855]
130	ENSG00000136634	58.813429168195	-0.979450316834354	0.314637545402896	-3.11294799729053	0.00185228652282905	0.00646146461451995	3586	IL10	1	206767602	206772494	-1	protein_coding	interleukin 10 [Source:HGNC Symbol;Acc:HGNC:5962]
131	ENSG00000185187	262.724728244358	-0.547781386016932	0.179497627395657	-3.05174722342979	0.00227513606739197	0.00787547100251068	59307	SIGIRR	11	405716	417455	-1	protein_coding	single immunoglobulin and toll-interleukin 1 receptor (TIR) domain [Source:HGNC Symbol;Acc:HGNC:30575]
132	ENSG00000275302	13046.8434339575	1.75352092823894	0.575694667209842	3.04592178478488	0.00231968169661487	0.00796837224028007	6351	CCL4	17	36103590	36105621	1	protein_coding	chemokine (C-C motif) ligand 4 [Source:HGNC Symbol;Acc:HGNC:10630]
133	ENSG00000131196	228.465958675523	0.953314929503965	0.314980211513855	3.02658673356701	0.00247331852420574	0.00843176769615593	4772	NFATC1	18	79395856	79529325	1	protein_coding	nuclear factor of activated T-cells, cytoplasmic, calcineurin-dependent 1 [Source:HGNC Symbol;Acc:HGNC:7775]
134	ENSG00000168685	293.68097409587	-2.09041838821277	0.692033176301435	-3.02069100123927	0.00252198587905765	0.00846935556399957	3575	IL7R	5	35852695	35879603	1	protein_coding	interleukin 7 receptor [Source:HGNC Symbol;Acc:HGNC:6024]
135	ENSG00000049249	17.1460330653028	1.11095396473585	0.367615102664517	3.02205746359037	0.00251062883007059	0.00846935556399957	3604	TNFRSF9	1	7915894	7943165	-1	protein_coding	tumor necrosis factor receptor superfamily, member 9 [Source:HGNC Symbol;Acc:HGNC:11924]
136	ENSG00000102524	948.771701415839	-0.523496824050033	0.174040752486886	-3.00789795820653	0.00263061450575549	0.00876871501918496	10673	TNFSF13B	13	108251240	108308484	1	protein_coding	tumor necrosis factor (ligand) superfamily, member 13b [Source:HGNC Symbol;Acc:HGNC:11929]
137	ENSG00000164400	6.03246667977724	2.74884861902027	0.92666746259879	2.9663808539379	0.00301327088864678	0.00989851305901628	1437	CSF2	5	132073790	132076170	1	protein_coding	colony stimulating factor 2 (granulocyte-macrophage) [Source:HGNC Symbol;Acc:HGNC:2434]
138	ENSG00000170345	37103.3719158246	0.697810933999673	0.235242069105757	2.96635264539338	0.00301354730907829	0.00989851305901628	2353	FOS	14	75278774	75282230	1	protein_coding	FBJ murine osteosarcoma viral oncogene homolog [Source:HGNC Symbol;Acc:HGNC:3796]
139	ENSG00000227507	914.9808422753	-1.05209850686202	0.358221142839005	-2.9370084035907	0.00331395123400759	0.01080636271959	4050	LTB	6	31580525	31582522	-1	protein_coding	lymphotoxin beta (TNF superfamily, member 3) [Source:HGNC Symbol;Acc:HGNC:6711]
140	ENSG00000115009	500.420480746921	1.75424991700994	0.60055978583633	2.9210246146718	0.00348882261973045	0.011294749488336	6364	CCL20	2	227813842	227817564	1	protein_coding	chemokine (C-C motif) ligand 20 [Source:HGNC Symbol;Acc:HGNC:10619]
141	ENSG00000197329	521.200644623174	-0.599632560178879	0.206494530482618	-2.90386655170682	0.00368585227970283	0.0118473823276162	57162	PELI1	2	64092652	64144454	-1	protein_coding	pellino E3 ubiquitin protein ligase 1 [Source:HGNC Symbol;Acc:HGNC:8827]
142	ENSG00000163508	15.9323129803787	-1.38585464129616	0.478511598170461	-2.89617774489653	0.00377738381482816	0.0120554802600899	8320	EOMES	3	27715949	27722711	-1	protein_coding	eomesodermin [Source:HGNC Symbol;Acc:HGNC:3372]
143	ENSG00000136238	1064.86787115574	-0.383918830391084	0.132703039994098	-2.8930673359718	0.00381499499230807	0.0120897728629481	5879	RAC1	7	6374523	6403977	1	protein_coding	ras-related C3 botulinum toxin substrate 1 (rho family, small GTP binding protein Rac1) [Source:HGNC Symbol;Acc:HGNC:9801]
144	ENSG00000196776	1111.54674671842	-0.697150094524584	0.242190893010704	-2.87851490144087	0.00399552404026161	0.0125733273994246	961	CD47	3	108043298	108091025	-1	protein_coding	CD47 molecule [Source:HGNC Symbol;Acc:HGNC:1682]
145	ENSG00000171791	123.995869554265	0.878326226546912	0.30579683514271	2.87225414264674	0.00407555064289284	0.0126482606158743	596	BCL2	18	63123346	63320128	-1	protein_coding	B-cell CLL/lymphoma 2 [Source:HGNC Symbol;Acc:HGNC:990]
146	ENSG00000213658	82.23408034024	-0.876083980501147	0.30501551622408	-2.87226037332977	0.00407547028269429	0.0126482606158743	27040	LAT	16	28984826	28990783	1	protein_coding	linker for activation of T cells [Source:HGNC Symbol;Acc:HGNC:18874]
147	ENSG00000160712	784.823343009816	0.634509595604523	0.223737882172085	2.83595066443195	0.00456895033009709	0.0140823811544088	3570	IL6R	1	154405193	154469450	1	protein_coding	interleukin 6 receptor [Source:HGNC Symbol;Acc:HGNC:6019]
148	ENSG00000180644	295.824260082247	-1.63303948030881	0.581103682118978	-2.81023770896439	0.00495049216140191	0.0151545678410263	5551	PRF1	10	70597348	70602775	-1	protein_coding	perforin 1 (pore forming protein) [Source:HGNC Symbol;Acc:HGNC:9360]
149	ENSG00000277632	10936.5784187285	1.50318843810488	0.536941308725963	2.7995395654538	0.0051175544559444	0.0155601317917228	6348	CCL3	17	36088256	36090169	-1	protein_coding	chemokine (C-C motif) ligand 3 [Source:HGNC Symbol;Acc:HGNC:10627]
150	ENSG00000131203	48.342914994103	-1.10813053959195	0.39853997227525	-2.78047527645891	0.00542793926683607	0.0163931051682968	3620	IDO1	8	39902275	39928444	1	protein_coding	indoleamine 2,3-dioxygenase 1 [Source:HGNC Symbol;Acc:HGNC:6059]
151	ENSG00000110944	15.8415259878925	1.33279787726742	0.483266103076285	2.75789646487379	0.00581746202773886	0.0173377551041317	51561	IL23A	12	56334174	56340410	1	protein_coding	interleukin 23, alpha subunit p19 [Source:HGNC Symbol;Acc:HGNC:15488]
152	ENSG00000028277	497.213265826541	0.752576449144665	0.272882370714931	2.75787859498938	0.00581778004605307	0.0173377551041317	5452	POU2F2	19	42086110	42196585	-1	protein_coding	POU class 2 homeobox 2 [Source:HGNC Symbol;Acc:HGNC:9213]
153	ENSG00000160791	194.649575244612	1.326721552657	0.485855658116207	2.73069075247793	0.00632017460448356	0.0187110432369579	1234	CCR5	3	46370854	46376206	1	protein_coding	chemokine (C-C motif) receptor 5 (gene/pseudogene) [Source:HGNC Symbol;Acc:HGNC:1606]
154	ENSG00000104312	968.713041176591	0.486288077431473	0.17972707835686	2.70570290174036	0.00681599951627605	0.0200470574008119	8767	RIPK2	8	89757747	89791063	1	protein_coding	receptor-interacting serine-threonine kinase 2 [Source:HGNC Symbol;Acc:HGNC:10020]
155	ENSG00000108342	3.94637968135448	1.86484610262908	0.690266517318733	2.70163198683441	0.00690000879262827	0.0201623633550826	1440	CSF3	17	40015361	40017813	1	protein_coding	colony stimulating factor 3 (granulocyte) [Source:HGNC Symbol;Acc:HGNC:2438]
156	ENSG00000172243	4399.00968969709	0.792404830381978	0.294456690039731	2.6910742978027	0.00712223311353615	0.0206774509747824	64581	CLEC7A	12	10116777	10130258	-1	protein_coding	C-type lectin domain family 7, member A [Source:HGNC Symbol;Acc:HGNC:14558]
157	ENSG00000102245	17.6073608529331	-1.61027556608613	0.601491072267535	-2.67713959579753	0.00742536905251892	0.021282904927602	959	CD40LG	X	136648193	136660390	1	protein_coding	CD40 ligand [Source:HGNC Symbol;Acc:HGNC:11935]
158	ENSG00000110324	2171.53283586368	0.476280161522782	0.177894357885566	2.6773202207411	0.00742136682369729	0.021282904927602	3587	IL10RA	11	117986348	118001483	1	protein_coding	interleukin 10 receptor, alpha [Source:HGNC Symbol;Acc:HGNC:5964]
159	ENSG00000127528	2665.60081547362	0.742719006650822	0.278831708513336	2.66368201310684	0.00772905860633955	0.0220131416003342	10365	KLF2	19	16324817	16327874	1	protein_coding	Kruppel-like factor 2 [Source:HGNC Symbol;Acc:HGNC:6347]
160	ENSG00000162711	1498.89882132332	0.806481442672217	0.303753339178171	2.655053751357	0.00792957721641929	0.0223019359211793	114548	NLRP3	1	247416156	247449108	1	protein_coding	NLR family, pyrin domain containing 3 [Source:HGNC Symbol;Acc:HGNC:16400]
161	ENSG00000243414	222.363373269031	-0.470718018775988	0.17727607450726	-2.65528227700411	0.00792420683725465	0.0223019359211793	353376	TICAM2	5	115578650	115602479	-1	protein_coding	toll-like receptor adaptor molecule 2 [Source:HGNC Symbol;Acc:HGNC:21354]
162	ENSG00000095015	951.157426855	-0.556240443495084	0.210969374537119	-2.63659331936454	0.00837431624870332	0.023406473987059	4214	MAP3K1	5	56815574	56896152	1	protein_coding	mitogen-activated protein kinase kinase kinase 1, E3 ubiquitin protein ligase [Source:HGNC Symbol;Acc:HGNC:6848]
163	ENSG00000113916	2160.73831460416	0.549942340991757	0.20875404936526	2.63440322553703	0.00842853267491247	0.0234125907636457	604	BCL6	3	187721377	187745727	-1	protein_coding	B-cell CLL/lymphoma 6 [Source:HGNC Symbol;Acc:HGNC:1001]
164	ENSG00000121807	312.680540354835	-1.56814725964953	0.599414011960693	-2.61613380461376	0.00889316999814239	0.0244143630475547	729230	CCR2	3	46353734	46360928	1	protein_coding	chemokine (C-C motif) receptor 2 [Source:HGNC Symbol;Acc:HGNC:1603]
165	ENSG00000145824	0.839549248384127	3.29184564831499	1.25836967222074	2.61596073155961	0.00889767897733105	0.0244143630475547	9547	CXCL14	5	135570679	135579279	-1	protein_coding	chemokine (C-X-C motif) ligand 14 [Source:HGNC Symbol;Acc:HGNC:10640]
166	ENSG00000119535	1569.0229064576	0.681100715669433	0.266519929661092	2.55553390148168	0.0106025032473218	0.0289159179472414	1441	CSF3R	1	36466043	36483278	-1	protein_coding	colony stimulating factor 3 receptor (granulocyte) [Source:HGNC Symbol;Acc:HGNC:2439]
167	ENSG00000198178	11.7421009784704	-1.69875494302951	0.666135235159919	-2.55016527180353	0.010767186301165	0.0291881556356883	170482	CLEC4C	12	7729415	7751605	-1	protein_coding	C-type lectin domain family 4, member C [Source:HGNC Symbol;Acc:HGNC:13258]
168	ENSG00000048052	295.298709593503	-0.744257106830933	0.295661075493431	-2.51726442376237	0.0118270030700171	0.031869169949148	9734	HDAC9	7	18086949	19002416	1	protein_coding	histone deacetylase 9 [Source:HGNC Symbol;Acc:HGNC:14065]
169	ENSG00000120217	5.87864851208031	1.85442339402619	0.741826359560026	2.49980789995929	0.0124260666433386	0.0332841070803713	29126	CD274	9	5450503	5470566	1	protein_coding	CD274 molecule [Source:HGNC Symbol;Acc:HGNC:17635]
170	ENSG00000125384	638.152879165266	0.562131896401444	0.227650656833413	2.46927421260546	0.0135387427548057	0.0360499067435654	5732	PTGER2	14	52314305	52328606	1	protein_coding	prostaglandin E receptor 2 (subtype EP2), 53kDa [Source:HGNC Symbol;Acc:HGNC:9594]
171	ENSG00000117525	54.0723868172009	1.34508748450721	0.551743866409864	2.4378838921392	0.0147735183255343	0.0388776798040375	2152	F3	1	94529225	94541800	-1	protein_coding	coagulation factor III (thromboplastin, tissue factor) [Source:HGNC Symbol;Acc:HGNC:3541]
172	ENSG00000115008	281.782796706578	1.5847939578433	0.649621531224223	2.4395650108098	0.0147049565287797	0.0388776798040375	3552	IL1A	2	112773915	112784590	-1	protein_coding	interleukin 1, alpha [Source:HGNC Symbol;Acc:HGNC:5991]
173	ENSG00000124875	2.63891939812758	2.07166701203051	0.855619103850484	2.4212491314272	0.015467272900958	0.0404667023571577	6372	CXCL6	4	73836497	73849064	1	protein_coding	chemokine (C-X-C motif) ligand 6 [Source:HGNC Symbol;Acc:HGNC:10643]
174	ENSG00000174600	97.5627827963589	1.18392443830265	0.492820695247054	2.40234318428763	0.0162904174672781	0.0423739182674863	1240	CMKLR1	12	108288044	108339341	-1	protein_coding	chemerin chemokine-like receptor 1 [Source:HGNC Symbol;Acc:HGNC:2121]
175	ENSG00000185338	33.3464829023524	0.798432665233829	0.335240872815836	2.38166861494972	0.0172343987275512	0.0445717208471153	8651	SOCS1	16	11254405	11256179	-1	protein_coding	suppressor of cytokine signaling 1 [Source:HGNC Symbol;Acc:HGNC:19383]
176	ENSG00000025708	3699.08032548659	0.480575694033863	0.202022912302772	2.37881777148932	0.0173682596780515	0.0446612391721325	1890	TYMP	22	50525752	50530085	-1	protein_coding	thymidine phosphorylase [Source:HGNC Symbol;Acc:HGNC:3148]
177	ENSG00000274736	6.39940263409135	2.20418077251851	0.936835160199374	2.35279467099573	0.0186329198387543	0.0476409882240878	6368	CCL23	17	36013056	36017968	-1	protein_coding	chemokine (C-C motif) ligand 23 [Source:HGNC Symbol;Acc:HGNC:10622]
178	ENSG00000138798	26.636371573523	-1.19954986288809	0.513515597321933	-2.33595604329048	0.0194935326013385	0.0495598286474707	1950	EGF	4	109912884	110012266	1	protein_coding	epidermal growth factor [Source:HGNC Symbol;Acc:HGNC:3229]
