# Supplementary material for: Age-related differences in monocyte DNA methylation and immune function in healthy Kenyan adults and children
Source: Immun Ageing. 2021 Mar 8;18:11. doi: 10.1186/s12979-021-00223-2 (PMC7938546; doi:10.1186/s12979-021-00223-2)
Supplement: Supplementary file 6 — Additional file 6. DMPs_Kenyan_child_vs_US_adult.csv. [file 12979_2021_223_MOESM6_ESM.csv]

	chr	pos	strand	Name	AddressA	AddressB	ProbeSeqA	ProbeSeqB	Type	NextBase	Color	Probe_rs	Probe_maf	CpG_rs	CpG_maf	SBE_rs	SBE_maf	Islands_Name	Relation_to_Island	Forward_Sequence	SourceSeq	UCSC_RefGene_Name	UCSC_RefGene_Accession	UCSC_RefGene_Group	Phantom4_Enhancers	Phantom5_Enhancers	DMR	X450k_Enhancer	HMM_Island	Regulatory_Feature_Name	Regulatory_Feature_Group	GencodeBasicV12_NAME	GencodeBasicV12_Accession	GencodeBasicV12_Group	GencodeCompV12_NAME	GencodeCompV12_Accession	GencodeCompV12_Group	DNase_Hypersensitivity_NAME	DNase_Hypersensitivity_Evidence_Count	OpenChromatin_NAME	OpenChromatin_Evidence_Count	TFBS_NAME	TFBS_Evidence_Count	Methyl27_Loci	Methyl450_Loci	Random_Loci	logFC	AveExpr	t
1	chr4	48485301	-	cg19247841	54642915	97721290	AACAAAACCACTTACTAACAATTCACAAAAAAAAACCAAACAACAAAACA	AACAAAACCACTTACTAACGATTCACAAAAAAAAACCGAACGACAAAACG	I	A	Red	NA	NA	NA	NA	NA	NA	chr4:48485362-48486473	N_Shore	GCTACACTCGATAACAGAACCACTTACTGGCGATTCACAGGAGGGGACCGGGCGGCAGGG[CG]GGGCGGGGCCTGCGGGGCGCGGGGCCGCGGCGCGGAGCCGGCGCAGCGATTGGGTTCACC	AACAGAACCACTTACTGGCGATTCACAGGAGGGGACCGGGCGGCAGGGCG	SLC10A4	NM_152679	TSS200	high-CpG:48180033-48180182			TRUE	4:48179840-48181568	4:48484734-48486402	Unclassified_Cell_type_specific	SLC10A4	ENST00000273861.4	TSS200	SLC10A4	ENST00000273861.4	TSS200	chr4:48484965-48487475	3						TRUE		-5.68297730783152	-2.16513720362975	-27.8766217705928
2	chr12	13153193	-	cg17232014	51805286	3785105	CAACAAAACAACAAAACAACAAAATAACAAAACAACAAAACAACAAAACA	CGACAAAACGACAAAACGACAAAATAACAAAACGACAAAACGACGAAACG	I	A	Red	NA	NA	NA	NA	NA	NA	chr12:13152819-13153084	S_Shore	AGGGCGGCAGGGCGGCAGGGCGGCAGGGCGGCAGGGTGGCAGGGCGGCAAGGCGGCGGGA[CG]GCGAGGCGGCGAGGCGAGAGGCGGGGCTAGAGGCAGGGGCCAGAGGGCGTGGCTAGAGGG	CGGCAGGGCGGCAGGGCGGCAGGGTGGCAGGGCGGCAAGGCGGCGGGACG	HEBP1;HEBP1;HTR7P1	NM_015987;NM_015987;NR_002774	1stExon;5'UTR;TSS200	high-CpG:13044437-13044539				12:13044037-13045055	12:13153060-13153569	Promoter_Associated	HEBP1;HEBP1;HEBP1;HEBP1;HTR7P1;RP11-377D9.3	ENST00000536942.1;ENST00000014930.4;ENST00000536942.1;ENST00000014930.4;ENST00000535469.1;ENST00000543321.1	1stExon;1stExon;5'UTR;5'UTR;TSS200;TSS200	HEBP1;HEBP1;HEBP1;HEBP1;HTR7P1;RP11-377D9.3	ENST00000536942.1;ENST00000014930.4;ENST00000536942.1;ENST00000014930.4;ENST00000535469.1;ENST00000543321.1	1stExon;1stExon;5'UTR;5'UTR;TSS200;TSS200	chr12:13153145-13154535	3								-3.95561238149054	-2.35198584810799	-16.2030577512799
3	chr12	11700343	+	cg19651115	11698256		AAAATTAAACACAACAACTACTAACCCAAATAATAAACCCTTCACTACTC		II			rs6488428	0.240437	NA	NA	NA	NA		OpenSea	CCGGGTGGGCGTGGGCTCGGCGGACCCAGCACTCGGAGCGGCAGGCCGGCCCCACCAGCC[CG]AGCAGTGAAGGGCTTATCACCTGGGCCAGCAGCTGCTGTGCTCAATTTCTCGCCAGGCTT	AAATTGAGCACAGCAGCTGCTGGCCCAGGTGATAAGCCCTTCACTGCTCG								12:11591500-11591808			RP11-434C1.1;RP11-434C1.2	ENST00000499291.2;ENST00000536492.1	TSS1500;3'UTR	RP11-434C1.1;RP11-434C1.2	ENST00000499291.2;ENST00000536492.1	TSS1500;3'UTR	chr12:11700200-11700595	3						TRUE		3.42567376477994	-0.0849420680630304	15.967137616141
4	chr12	110450643	-	cg12870014	41670896		AACCCTACCTACCAAATCTACATATAACCACAATTACATATTATATAATC		II			NA	NA	NA	NA	NA	NA		OpenSea	ACTGTAGGCCAAGCCCTGCCTGCCAGGTCTACATATAACCACAGTTACATGTTGTGTGAT[CG]TATAGTTAAAGCCAACTGTCTAAACACATTATCAGGATTTCGCAACCAGTGGTAAGAATA	CGATCACACAACATGTAACTGTGGTTATATGTAGACCTGGCAGGCAGGGC	ANKRD13A	NM_033121	Body						12:110450618-110450690	Gene_Associated_Cell_type_specific	ANKRD13A;ANKRD13A	ENST00000261738.6;ENST00000550404.1	5'UTR;5'UTR	ANKRD13A;ANKRD13A;ANKRD13A	ENST00000553025.1;ENST00000261738.6;ENST00000550404.1	5'UTR;5'UTR;5'UTR	chr12:110450485-110450690	3						TRUE	TRUE	-4.73675422141922	-0.367668968072587	-13.7713581356253
5	chr13	33469025	+	cg22450120	39754584		AAAATATATAACAAAACCCCCAAATATCTTACRACAAACAAATCATATAC		II			NA	NA	NA	NA	NA	NA		OpenSea	GGCTGTGATTACAAATAGCCCCAAATCTTAGTGGTTTATTACACAATGGCTTATTTCTCA[CG]CATATGACTTGTCTGTCGCAAGACATCTGGGGGCTCTGCTACATATCTCCTCTCTCAGGG	CGCATATGACTTGTCTGTCGCAAGACATCTGGGGGCTCTGCTACATATCT	LINC00423	NR_047020	Body								LINC00423	ENST00000421002.1	3'UTR	LINC00423	ENST00000421002.1	3'UTR	chr13:33468805-33469215	3								-3.74582927572905	-1.70327362759294	-13.0268152706768
6	chr11	73115433	-	cg18107759	63717220		ACTATAATAACTCTAACCCTATCCCTCTCAAAACRAATACATAAAAAACC		II			NA	NA	NA	NA	NA	NA		OpenSea	TTTGTCAATTGACTGTAATAACTCTAACCCTGTCCCTCTCAGGGCGAGTACATGAAAGGC[CG]TGAAGTGCTTTGACCTCTGTGATGCACCTGACAAATCCAAAGGTTTCTATTATTATTATC	CGGCCTTTCATGTACTCGCCCTGAGAGGGACAGGGTTAGAGTTATTACAG	FAM168A;FAM168A;FAM168A	NM_015159;NM_001286051;NM_001286050	3'UTR;3'UTR;3'UTR						11:73114953-73115554	Unclassified_Cell_type_specific	FAM168A;RP11-809N8.4	ENST00000064778.4;ENST00000542598.1	3'UTR;TSS1500	FAM168A;RP11-809N8.4	ENST00000064778.4;ENST00000542598.1	3'UTR;TSS1500			chr11:73114955-73115525	6	chr11:73086593-73115898	6				-2.63770394754497	0.157398663441135	-12.9821913772548
7	chr1	93685227	-	cg10459430	54798126		TTCATCACRCTACTCAAAACTACAATTCAAAACRTATAAATTATTTATTC		II			NA	NA	NA	NA	NA	NA		OpenSea	CGTCATGAGATTTCATCACGCTGCTCAGAACTGCAATTCAAAACGTATGAATTGTTTATT[CG]TGGAATTTTCCATTTAGTATTTTCAGACCAGGGTTGACTGCAGGTAACTGAACTGTGGAA	TCATCACGCTGCTCAGAACTGCAATTCAAAACGTATGAATTGTTTATTCG	CCDC18;CCDC18	NM_206886;NM_001306076	Body;Body								CCDC18	ENST00000334652.5	5'UTR	CCDC18	ENST00000334652.5	5'UTR	chr1:93685100-93685395	3								1.90172893787489	-0.951450491774748	12.2645069903089
8	chr7	2980791	-	cg11745094	46709160		CCCAAACACATCRACTTTACTAAAATATCCCAAACAAAAAAATTACATTC		II			NA	NA	NA	NA	NA	NA		OpenSea	CTGTGTTCCTCCCCAAACACATCGGCTTTGCTAAAGTATCCCAAACAAGAAGGTTGCATT[CG]AGGGCTATAAAGAAAGGAGGCACCAAAGGGGAGAGTGTCATTTTTCAAATCTAGTCTTGG	CCAAACACATCGGCTTTGCTAAAGTATCCCAAACAAGAAGGTTGCATTCG	CARD11	NM_032415	Body																chr7:2980771-2981192	4						-3.78762316654793	-1.15362141456583	-11.9334023449797
9	chr1	16502584	-	cg01028226	40722581		AAACCCAAACRATAATAACTTAAATTTCCAAACCRAATACCAAAAAACCC		II			NA	NA	NA	NA	NA	NA		OpenSea	TGCGGAGAGCAAAGCCCAGGCGGTGATGACTTGAGTTTCCAGGCCGGGTGCCAGGAGGCC[CG]CGGTCACACTCCGCCTGGGGCCTGGGCTCCGGCCAACTGTCAGCAGCAGAGATTGTTGGG	CGGGCCTCCTGGCACCCGGCCTGGAAACTCAAGTCATCACCGCCTGGGCT					chr1:16502532-16502532												chr1:16502465-16502730	3								-2.27122587289543	-2.72323534944587	-11.4772679264469
10	chr16	78512543	-	cg02171206	49624149		CCTTCCCACCTTTAAAAACTACATTAATTATTCCAAACCACAAAAATACC		II			rs9936255	0.389026	NA	NA	NA	NA		OpenSea	CCCAAGGAAAGCCTTCCCACCTTTGGAAGCTGCATTAATTATTCCAGGCCACAAGGGTGC[CG]TTGAGTTACTGGTTCACTGCACTGGCTGGCAGGAAAGAGTTTTAATGCAGGCTCCAAAGG	CGGCACCCTTGTGGCCTGGAATAATTAATGCAGCTTCCAAAGGTGGGAAG	WWOX;WWOX	NM_016373;NM_001291997	Body;Body						16:78512132-78512787	Unclassified				WWOX	ENST00000569332.1	3'UTR	chr16:78512305-78512630	3								4.88475998791393	0.203845373406478	11.45480987694
11	chr4	184376873	+	cg23496836	64739242		CTCCAAAACCTAAAAATACTAAATAACTTTCATAACCATCTTCRTACAAC		II			NA	NA	NA	NA	NA	NA		OpenSea	GAATGACTCAGGGTGAACAAACAGCCGTTGAGACCTCCAATAAGTTCTTGCCATGGTCCA[CG]CTGTACGAAGATGGTCATGAAAGCCATCCAGCACTCCCAGGTCCTGGAGCACACTCTCCC	CGCTGTACGAAGATGGTCATGAAAGCCATCCAGCACTCCCAGGTCCTGGA					chr4:184376829-184376829												chr4:184376680-184377210	3								-3.39306643068575	-1.7158411919929	-11.4402172343756
12	chr11	2415046	+	cg14755717	22709914		TAAAAACTAAACACCTCATAAACRCTCTAAATACTAACRACAAATACTTC		II			NA	NA	NA	NA	NA	NA	chr11:2417650-2417993	N_Shelf	GTGCAGGCGGTGGGTGGTGGGTGTGGCAGGTGGCGGGCCCCACCGCAGGTGTCATCCCTG[CG]AAGCACCTGTCGCCAGCACTCAGAGCGCTCATGAGGTGCCCAGTCCCCATGTGGCCTCCT	GGGGACTGGGCACCTCATGAGCGCTCTGAGTGCTGGCGACAGGTGCTTCG	CD81;CD81	NM_001297649;NM_004356	5'UTR;Body								CD81;CD81;CD81;CD81	ENST00000526072.1;ENST00000524805.1;ENST00000481687.1;ENST00000492627.1	5'UTR;5'UTR;TSS200;5'UTR	CD81;CD81;CD81;CD81;CD81;CD81;CD81;CD81;CD81;CD81	ENST00000526072.1;ENST00000524805.1;ENST00000530239.1;ENST00000531840.1;ENST00000531840.1;ENST00000468153.1;ENST00000481687.1;ENST00000475945.2;ENST00000530648.1;ENST00000492627.1	5'UTR;5'UTR;5'UTR;1stExon;5'UTR;TSS1500;TSS200;5'UTR;5'UTR;5'UTR			chr11:2403372-2417108	6	chr11:2397944-2428551	6				2.34477279729925	1.88902539435631	11.1640894788155
13	chr15	95719761	-	cg18311495	36669892		ATATTCTAACATCATCTTATATATTTCCTACTCCAATTATATAATCAACC		II			rs73465998	0.02925	NA	NA	NA	NA		OpenSea	GGTATAACCATATGTTCTAACATCATCTTGTATATTTCCTACTCCAGTTGTGTAATCAGC[CG]TTTCTCCAAGATGAGCTGGTTCCTTCTAGTAGGGAATTGTACTAAGAGACTGCAATCTGG	CGGCTGATTACACAACTGGAGTAGGAAATATACAAGATGATGTTAGAACA																	chr15:95719580-95719830	3								-4.10501386737408	-1.64728652376466	-11.1305362277285
14	chr14	39846355	+	cg23287816	84644387		ACTTCACAACCTACCAAAAAATTAACTTCCTAACAACATAAAACCTATTC		II			NA	NA	NA	NA	NA	NA		OpenSea	ATGACTCTCTGGTCTTGGGTTTTGTCTGATCTTTTGTGGCTAGGACAGTTTATTCCTAGA[CG]AATAGGTCTCATGTTGTTAGGAAGCTAATTTTTTGGCAGGTTGTGAAGTCTCATGTCCTA	CTTCACAACCTGCCAAAAAATTAGCTTCCTAACAACATGAGACCTATTCG																	chr14:39845920-39846550	3								-2.33932000481251	1.83393078899076	-11.1038511144682
15	chr22	39835407	+	cg01908398	12603129		AATAACCTATCAATATCATTCCTTTTCACRACTAAATACTATTCCRTAAC		II			NA	NA	NA	NA	NA	NA		OpenSea	GAATGTCACAAGCAACCTAGATATCCATCCGAAGAGGAGAAGCAGACTGTGCTGCCTCCA[CG]CCACGGAATAGTATTCAGCCGTGAAAAGGAATGACACTGACAGGCCACCACAAGGAAGAG	CGCCACGGAATAGTATTCAGCCGTGAAAAGGAATGACACTGACAGGCCAC																	chr22:39835180-39835455	3								-1.73691011913186	0.184609754767539	-11.0295858251211
16	chr20	55050494	-	cg26508775	50605929		ACTCCCAATCTAAAACTCTAAATTTTACCTTCTTTTTCTTTCTTTCTTTC		II			NA	NA	NA	NA	NA	NA		OpenSea	CAGATCCCCTAACTCCCAGTCTAAGGCTCTAGGTTTTGCCTTCTTTTTCTTTCTTTCTTT[CG]TATTATTAGGCTTTTTGTTCAAATGCTTGGGGTTGATTATAGGATATGTTCATTTCAGGC	CGAAAGAAAGAAAGAAAAAGAAGGCAAAACCTAGAGCCTTAGACTGGGAG	RTFDC1;RTFDC1;RTFDC1;RTFDC1	NM_001283037;NM_001283036;NM_001283035;NM_016407	Body;Body;Body;Body								snoU13	ENST00000459416.1	TSS1500	C20orf43;snoU13	ENST00000466260.1;ENST00000459416.1	5'UTR;TSS1500										2.52523827298151	1.19845918395807	10.9199764246277
17	chr1	225638334	+	cg26281352	92655448		ACAAAAAACCCCAAAACTACRACAACAAAACRATAAACTAACAAAACTTC		II			NA	NA	NA	NA	NA	NA		OpenSea	ACCCGGCTGCAACTGTTTCTTCTGATGAATGCAGCTGTGCCAGTTTCCAGGCAGCCTGTG[CG]AAGCTCTGCCAGCTCATCGTCCTGCTGTCGCAGCCCTGGGGCTTCCTGTCAAGGGGAAGG	CAGGAAGCCCCAGGGCTGCGACAGCAGGACGATGAGCTGGCAGAGCTTCG									1:225638271-225638455	Unclassified_Cell_type_specific	RP11-496N12.6	ENST00000433058.1	3'UTR	RP11-496N12.6;RP11-496N12.6	ENST00000428642.1;ENST00000433058.1	3'UTR;3'UTR	chr1:225638260-225638670	3								-2.42374813080017	-2.97078018773985	-10.915982890058
18	chr15	80448155	-	cg15113743	28612525		CAAACAAATCATATAATCATAAAACRAAAACTCTTCCCTCTAAAATAACC		II			NA	NA	NA	NA	NA	NA		OpenSea	ATTGATAAGGTCAAGCAAGTCATGTGATCATGGGACGGGGGCTCTTCCCTCTAAGGTAGC[CG]AAGCAGAGAGGGAAGGCAGCATAAGTCAGCATTTTCTTCTATGCACTTATAAGAAAGATC	CGGCTACCTTAGAGGGAAGAGCCCCCGTCCCATGATCACATGACTTGCTT	FAH	NM_000137	Body								FAH	ENST00000539156.1	TSS200	FAH;FAH;FAH;FAH	ENST00000539156.1;ENST00000537726.1;ENST00000558767.1;ENST00000561369.1	TSS200;5'UTR;5'UTR;5'UTR	chr15:80447960-80448190	3								-1.73626549340653	-1.76805711762077	-10.9005119397873
19	chr1	64598909	-	cg12465973	93718302		AAATAAAAAACATACCAACCCTAAAAATAAACATAAATCAAACCATATCC		II			NA	NA	NA	NA	NA	NA		OpenSea	GGAGAACGAGGGGGTGGAGGGCATGCCAGCCCTAAGGATGAGCATGGGTCAAGCCATGTC[CG]CATCGAAGTGCATCCTGTGGTTTGAGACTAGCAAGATCATCCACATGACTAATACCATCA	CGGACATGGCTTGACCCATGCTCATCCTTAGGGCTGGCATGCCCTCCACC	ROR1;ROR1	NM_001083592;NM_005012	Body;Body						1:64598909-64598977	Unclassified_Cell_type_specific	ROR1;RP11-24J23.2;ROR1	ENST00000482426.1;ENST00000424995.1;ENST00000545203.1	5'UTR;3'UTR;5'UTR	ROR1;RP11-24J23.2;ROR1	ENST00000482426.1;ENST00000424995.1;ENST00000545203.1	5'UTR;3'UTR;5'UTR	chr1:64598765-64599075	3								-1.75845346618121	1.1496940283919	-10.8866380860002
20	chr11	73115417	+	cg16322681	2721208		TATCAAATACATCACAAAAATCAAAACACTTCACRACCTTTCATATACTC		II			NA	NA	NA	NA	NA	NA		OpenSea	ATAACCTGTTTCCTCATTTGTCAATTGACTGTAATAACTCTAACCCTGTCCCTCTCAGGG[CG]AGTACATGAAAGGCCGTGAAGTGCTTTGACCTCTGTGATGCACCTGACAAATCCAAAGGT	GTCAGGTGCATCACAGAGGTCAAAGCACTTCACGGCCTTTCATGTACTCG	FAM168A;FAM168A;FAM168A	NM_015159;NM_001286051;NM_001286050	3'UTR;3'UTR;3'UTR						11:73114953-73115554	Unclassified_Cell_type_specific	FAM168A;RP11-809N8.4	ENST00000064778.4;ENST00000542598.1	3'UTR;TSS1500	FAM168A;RP11-809N8.4	ENST00000064778.4;ENST00000542598.1	3'UTR;TSS1500			chr11:73114955-73115525	6	chr11:73086593-73115898	6				-2.66562627108415	0.194061807531112	-10.8506035690774
21	chr16	1440498	-	cg09717923	93662164	99670371	AAAAAAAAACTAATTCTACAACAAACAAACATCAACCAAATAACTTTACA	AAAAAAAAACTAATTCTACAACAAACGAACGTCAACCAAATAACTTTACG	I	A	Red	NA	NA	NA	NA	NA	NA	chr16:1440474-1440689	Island	CACGGGGGTACCAGGAAAGAGCTAATTCTACAACAAGCGGACGTCAACCAGATGGCTTTG[CG]AGCCGAGAGTGGGCGGGACCAAGGATGCATGAGCGCTGCCCTAACGCGATGCCACGGGTC	CGCAAAGCCATCTGGTTGACGTCCGCTTGTTGTAGAATTAGCTCTTTCCT								16:1380386-1380673											chr16:1440363-1440728	5				TRUE		2.88333152139622	3.29775606433101	10.8081839725176
22	chr10	105836777	-	cg22796593	94632410		CATATCACCAACTTCCCTTAACACAATAACCCAATCRTTAAATTTCTTTC		II			NA	NA	NA	NA	NA	NA		OpenSea	GCATGGGATCACATGTCACCAGCTTCCCTTAGCACAGTAACCCAATCGTTAAGTTTCTTT[CG]TTGTTAATTCAAATTGTAAACCCTCAGGCGTGCACATTGTTCTCTAAAGAGATGGCTTAA	ATGTCACCAGCTTCCCTTAGCACAGTAACCCAATCGTTAAGTTTCTTTCG	COL17A1	NM_000494	Body				TRUE							COL17A1	ENST00000483876.1	3'UTR	chr10:105836540-105837055	3						TRUE		-2.20750701307019	-0.818795783607229	-10.7801392527063
23	chr10	65186953	-	cg17983571	87667253		ACRATAACRACAACAACTACTTAAACATAATACAATAATAACTAAACTAC		II			NA	NA	NA	NA	NA	NA		OpenSea	GACAACTCATGGCGGTGGCGGCAGCAGCTGCTTGGGCATGGTGCAGTGGTGACTGAGCTA[CG]AGCCTGGCGGCGGGTGTTCGCCGAGCTCCGGTCCCCGCGTGTCTCCCAGAAGGCGGTGAA	CGGTGGCGGCAGCAGCTGCTTGGGCATGGTGCAGTGGTGACTGAGCTACG	JMJD1C	NM_032776	Body					10:64856911-64856999			RP11-351O1.2;JMJD1C	ENST00000439942.2;ENST00000399251.1	TSS200;5'UTR	RP11-351O1.2;JMJD1C	ENST00000439942.2;ENST00000399251.1	TSS200;5'UTR								TRUE		2.3591429805684	1.30746183086476	10.6980352138596
24	chr4	41540115	-	cg22204103	45601154		TCTACTTCTAAAAATACCATTCCTTTTCCTCAAAAAAAATAAACTTCTCC		II			NA	NA	NA	NA	NA	NA		OpenSea	ATCCTGGCATCTCTACTTCTGAAGATGCCATTCCTTTTCCTCAGAGGGAATGGGCTTCTC[CG]CCTCCCTCTCCAATAGGTGTGGCAATCAGCTGTCTTCCAGTTCCCTTTCACTGCATCAGC	CTACTTCTGAAGATGCCATTCCTTTTCCTCAGAGGGAATGGGCTTCTCCG	LIMCH1;LIMCH1;LIMCH1	NM_014988;NM_001112718;NM_001112717	Body;Body;Body								LIMCH1;LIMCH1;LIMCH1;LIMCH1	ENST00000503057.1;ENST00000511496.1;ENST00000513024.1;ENST00000509638.1	TSS200;TSS200;5'UTR;5'UTR	LIMCH1;LIMCH1;LIMCH1;LIMCH1;LIMCH1;LIMCH1;LIMCH1;LIMCH1;LIMCH1	ENST00000503057.1;ENST00000511496.1;ENST00000513024.1;ENST00000509638.1;ENST00000512228.1;ENST00000514190.1;ENST00000511424.1;ENST00000446625.2;ENST00000515847.1	TSS200;TSS200;5'UTR;5'UTR;5'UTR;5'UTR;5'UTR;5'UTR;5'UTR	chr4:41540060-41540335	3						TRUE		-2.51870341472783	-0.111059230552317	-10.6629082961021
25	chr8	81227593	-	cg06325922	1791322		TCCAATCTTACCCTATCTATCAACTTTTCRCATCAACATTAAACACTTTC		II			rs111477055	0.012351	NA	NA	NA	NA		OpenSea	CTCTCTGTGACTCCAGTCTTGCCCTGTCTGTCAGCTTTTCGCATCAACATTAAACACTTT[CG]CAACTTCCCCTGGCCACAGGTTCCCGTCTAGCACAGCCTTGACTCTTTCTATCCCTTGTG	CCAGTCTTGCCCTGTCTGTCAGCTTTTCGCATCAACATTAAACACTTTCG											RP11-941H19.3	ENST00000522044.1	5'UTR	RP11-941H19.3	ENST00000522044.1	5'UTR	chr8:81227480-81227675	3								-1.66375790618162	-1.6892988981646	-10.6487344230145
26	chr9	119311706	-	cg01606801	89740202		AATACCCTATAAATCAAAACAACTCTAAACCACACTTAACTATACAATTC		II			NA	NA	NA	NA	NA	NA		OpenSea	GCAACTCGGATAGTACCCTGTGAGTCAGGGCAGCTCTGAGCCACACTTGGCTGTACAGTT[CG]TATTTGGCAATTGCAACCCGGGCAAGAGCTCTGATCCCAGCTGGGGCCCCAGGCCCAGGG	CGAACTGTACAGCCAAGTGTGGCTCAGAGCTGCCCTGACTCACAGGGTAC	ASTN2;ASTN2;ASTN2;ASTN2;ASTN2-AS1;ASTN2	NM_198188;NM_198187;NM_001184734;NM_198186;NR_033973;NM_014010	Body;Body;Body;Body;Body;Body		chr9:119311432-119311432		TRUE				RP11-264C15.2	ENST00000418250.1	5'UTR	RP11-264C15.2	ENST00000418250.1	5'UTR	chr9:119311625-119311895	3								-2.6869688059143	-2.41366224275942	-10.6252506222991
27	chr3	158450550	+	cg18349298	39799559	11677940	TACAAAACCACAAAAAAAACACCAAATCCCTAAACTAAACTAAAAACACA	TACGAAACCGCAAAAAAAACGCCAAATCCCTAAACTAAACTAAAAACGCG	I	A	Red	NA	NA	NA	NA	NA	NA	chr3:158449795-158450597	Island	TTGGGGGGACAATGGGGACGCCTCCCCGAGGAATCGCGGCCCGCCCGTGCTACCTCGTAC[CG]CGTCCCTAGCCCAGCTCAGGGACTTGGCGTTTCCCCTGCGGTTTCGCAACCCTGGGGTTT	CGCGTCCCTAGCCCAGCTCAGGGACTTGGCGTTTCCCCTGCGGTTTCGCA	RARRES1;RARRES1	NM_206963;NM_002888	TSS1500;TSS1500				TRUE	3:159932082-159933545	3:158449569-158450667	Unclassified_Cell_type_specific	MFSD1;RARRES1;RARRES1	ENST00000495318.1;ENST00000479756.1;ENST00000237696.5	5'UTR;TSS1500;TSS200	MFSD1;RARRES1;RARRES1;RARRES1;RP11-379F4.4;RP11-379F4.4	ENST00000495318.1;ENST00000479756.1;ENST00000498640.1;ENST00000237696.5;ENST00000465477.1;ENST00000468242.1	5'UTR;TSS1500;TSS1500;TSS200;5'UTR;5'UTR	chr3:158449660-158450715	3						TRUE		-2.23709736843205	-1.9838892840153	-10.6204253580439
28	chr15	92392821	-	cg13615971	30614992		CTTCAAATCCTAATCACTAAACATTTACCTATAACTTATCAATATCTTAC		II			NA	NA	NA	NA	NA	NA	chr15:92396013-92397682	N_Shelf	GGAGGAAAGCTCTTCAAATCCTGATCACTAAGCATTTACCTATAGCTTATCAATATCTTA[CG]AACCAAAAGCCAGTTTATCTTCTCATGTCACCCCACTTTCTTTTTTGCTTCCCCACATCA	TTCAAATCCTGATCACTAAGCATTTACCTATAGCTTATCAATATCTTACG									15:92392746-92393816	Unclassified											chr15:92392528-92393740	6		TRUE		-2.25500784434026	-0.37895097320999	-10.5950148025355
29	chr19	6639651	-	cg20982546	48665950		TACCTCCRTTAACTCATCTATAATTAAAAAACAATCATAATATCAACATC		II			rs115063868	0.083006	NA	NA	NA	NA		OpenSea	TCACTCCCTCGTGCCTCCGTTAGCTCATCTGTAGTTAGGGGACAATCATAGTATCAACAT[CG]CAGGGGTTAAGATGATCTGGGTTAAGCACTGAGCATGTGGAAATGACTCAGTAGATGAGG	GCCTCCGTTAGCTCATCTGTAGTTAGGGGACAATCATAGTATCAACATCG					chr19:6639523-6639523												chr19:6639480-6639795	3								-2.5885645136224	-1.98203153764414	-10.5536713673268
30	chr4	79849113	+	cg14119395	99696543		ATTTCTAATCATTTTCAAACACTCAATTACTATAAACCTATAAAAAACTC		II			NA	NA	NA	NA	NA	NA		OpenSea	TCTAGGGTCCACAGTTTCCAATCTCATTCTGAAAGCAGCTGTGTTCCTTAAAAGGTAAAA[CG]AGTCTTTTATAGGTCTACAGCAACTGAGTGTTTGAAAATGATTAGAAACCAGATGGAAGA	CGAGTCTTTTATAGGTCTACAGCAACTGAGTGTTTGAAAATGATTAGAAA	PAQR3	NM_001040202	Body								PAQR3;PAQR3	ENST00000515541.1;ENST00000295462.3	TSS1500;3'UTR	PAQR3;PAQR3;PAQR3;PAQR3;PAQR3;PAQR3;PAQR3;PAQR3;PAQR3	ENST00000505735.1;ENST00000508599.1;ENST00000503343.1;ENST00000505715.1;ENST00000515541.1;ENST00000515853.1;ENST00000512299.1;ENST00000512760.1;ENST00000295462.3	3'UTR;3'UTR;TSS1500;TSS1500;TSS1500;3'UTR;3'UTR;3'UTR;3'UTR										-2.05163621067344	0.65651234818999	-10.4905326090223
31	chr15	72759065	+	cg09556666	18638555		TAACCTCRTAACCTTTTATATATTTAATATAATCTTAATCTCCTAACCTC		II			NA	NA	NA	NA	NA	NA		OpenSea	CGGGGGCGGTGGCTCACACCTGTAATCCCAGCACTTTGGGAGGCCGAGGCGGGTGGATCA[CG]AGGTCAGGAGATCAAGACCATACTAAACATACAAAAGGTCACGAGGTCAGGAGATCGAGA	CGAGGTCAGGAGATCAAGACCATACTAAACATACAAAAGGTCACGAGGTC											RP11-1007O24.2;RP11-1007O24.3	ENST00000568345.1;ENST00000562573.1	TSS1500;3'UTR	RP11-1007O24.2;RP11-1007O24.3	ENST00000568345.1;ENST00000562573.1	TSS1500;3'UTR										1.67359971239871	1.40707615542656	10.4634729941406
32	chr7	137223417	+	cg00029246	99757899		CACCTTCACCAAAATAAAATCTCCCCTATTTTTTAAAACAAAAAACTATC		II			NA	NA	NA	NA	NA	NA		OpenSea	TTGCTGAATTTAGCTATGACACTCGCTGAGTCACTGCAGTGGGCAAGAAGAAATGCAGTC[CG]ATAGTTCTCTGCTTCAAAAAACAGGGGAGATCTTATCCTGGTGAAGGTGGGTCAGCACAC	ACCTTCACCAGGATAAGATCTCCCCTGTTTTTTGAAGCAGAGAACTATCG	DGKI	NM_004717	Body				TRUE							DGKI	ENST00000460662.1	3'UTR	chr7:137223085-137223490	3						TRUE		-2.69211522817862	0.67018710053628	-10.4511805282072
33	chr18	75072036	-	cg19076536	53650255		CCTTTCTCTCTTTAACRCTTTACACTTAAATAATAATCTTATTTCACACC		II			rs73492330	0.096435	NA	NA	NA	NA		OpenSea	AACTATTTCAGCCTTTCTCTCTTTAACGCTTTACACTTGGATGATGATCTTGTTTCACAC[CG]CACTGAGAAATTGGTTAGAAATGATTAGAAGGAAACTCTCTTTATTTTATCACTTTTGAA	CTTTCTCTCTTTAACGCTTTACACTTGGATGATGATCTTGTTTCACACCG																					chr18:75072005-75073352	6				-4.39842990385574	-1.49304130661004	-10.2893141318916
34	chr10	35733641	-	cg18702026	7724821		ATCATAAACTCAAAAAACTACTATCATTAATACAATCTATTAACCAAAAC		II			NA	NA	NA	NA	NA	NA		OpenSea	TTTTCAGCTCCATCATAAGCTCAAGGGACTACTGTCATTGATGCAGTCTGTTGACCAAAA[CG]TTACGCAGTGCATGACTGAATTTTTGTTTTAAAATTTTTTGCAAATGAAATTAGATTTGT	TCATAAGCTCAAGGGACTACTGTCATTGATGCAGTCTGTTGACCAAAACG	CCNY;CCNY;CCNY;CCNY;CCNY	NM_181698;NM_001282853;NM_001282854;NM_145012;NM_001282852	5'UTR;5'UTR;5'UTR;Body;Body								CCNY;CCNY;CCNY;CCNY	ENST00000374706.1;ENST00000265375.9;ENST00000456784.2;ENST00000492478.1	5'UTR;5'UTR;5'UTR;5'UTR	CCNY;CCNY;CCNY;CCNY;CCNY;CCNY;CCNY	ENST00000470025.1;ENST00000374706.1;ENST00000490012.1;ENST00000493157.1;ENST00000265375.9;ENST00000456784.2;ENST00000492478.1	5'UTR;5'UTR;5'UTR;5'UTR;5'UTR;5'UTR;5'UTR					chr10:35732496-35734530	6				2.1364436316731	0.941890669919511	10.2501981250633
35	chr1	156548174	-	cg09796170	10627120		CTTCCAAAACAACTCAAACCCCATTAAAACTTACTATCACAAATCATACC		II			NA	NA	NA	NA	NA	NA		OpenSea	GAAAGGGTTCACTTCCAGGACAGCTCAAGCCCCATTAAAGCTTGCTATCACAGGTCATGC[CG]GGTGCAGTCTGTAATCCCAACACTTCGGGAAGCCAAGGCAGGAGAATCATTTGAGCTCAG	TTCCAGGACAGCTCAAGCCCCATTAAAGCTTGCTATCACAGGTCATGCCG	TTC24	NM_001105669	TSS1500								TTC24	ENST00000368236.3	TSS1500	TTC24	ENST00000368236.3	TSS1500	chr1:156547700-156548210	3						TRUE		-1.97466312878228	1.51808964866927	-10.1778039148521
36	chr12	66089473	+	cg18215449	17617129		CAACCTCCAACAAACTTATTTAAACTACTTAATAAATTAACACAAAAAAC		II			NA	NA	NA	NA	NA	NA		OpenSea	ATAGTCTCACTGAACACTATTGCTTGTTAATGTTCAGACACTAATAGCACTGGAAAGAGT[CG]TTCCTTGTGTCAACTCATCAAGTAGTCTAAACAAGCCTGTTGGAGGCTGGCCAGTTCTGG	AGCCTCCAACAGGCTTGTTTAGACTACTTGATGAGTTGACACAAGGAACG					chr12:66089335-66089335		TRUE										chr12:66089180-66089675	3						TRUE		-2.36006103921653	-0.894505124706202	-10.1450077706982
37	chr2	98530285	-	cg00179844	21767881		CCTAAAATTTAAACTTCTTAATAATACAAACAACACATACACACAAACCC		II			rs72942898	0.02516	NA	NA	NA	NA		OpenSea	GGTCTGCACACCCTAGAATTTAAGCTTCTTGATGGTACAGGCAGCACATGCACACAAACC[CG]TGGTACCAGGAAGCCACACCAGGCGCCATTTGAGTATTACTTACATACTGGGCAGCTTTC	CGGGTTTGTGTGCATGTGCTGCCTGTACCATCAAGAAGCTTAAATTCTAG	TMEM131	NM_015348	Body								U7	ENST00000459535.1	TSS1500	U7;TMEM131	ENST00000459535.1;ENST00000489507.1	TSS1500;3'UTR					chr2:98530136-98531658	6				1.82356299709762	1.50412104933054	10.1387746173026
38	chr2	114481691	+	cg25317548	19726294		ATAATAAAAACCACAAATACTTATTTCCTTTACCTCATCAATAAAAACTC		II			NA	NA	NA	NA	NA	NA		OpenSea	AATAAAAGGGGCTATCTCTCAATAAAGTGTCACTAGAAGTAATGAACAGAGGCTGAACAA[CG]AGTCCTTATTGATGAGGTAAAGGAAACAAGTACTTGTGGTTCCCACTACTTAGCTGCTCT	CGAGTCCTTATTGATGAGGTAAAGGAAACAAGTACTTGTGGTTCCCACTA	SLC35F5;SLC35F5	NR_104470;NM_025181	Body;Body								SLC35F5	ENST00000470204.2	3'UTR	SLC35F5;SLC35F5;SLC35F5;SLC35F5	ENST00000459683.1;ENST00000470204.2;ENST00000485214.1;ENST00000469702.1	3'UTR;3'UTR;3'UTR;TSS1500	chr2:114481680-114481870	3								-1.82466624748402	0.85390393991538	-10.1336423048179
39	chr1	84486044	+	cg27207809	59783555		ACTAATTTAACTCRACCATAAATAAACAAATCCTCTAACACTTTTACAAC		II			NA	NA	NA	NA	NA	NA		OpenSea	AGAATCAGGTGGCCATGGCTGGGTCAAGGAGTGGTCACAAAATCTATGTTCTGGGAAACA[CG]TTGTAAAAGTGTCAGAGGACCTGTTTATCTATGGTCGAGCCAAACCAGTTCTTGTCACTG	CTGGTTTGGCTCGACCATAGATAAACAGGTCCTCTGACACTTTTACAACG																	chr1:84486000-84486210	3								-2.177693712661	-1.07023376794295	-10.1324956934144
40	chr5	142555986	+	cg24207603	84702179		AAACAAACATACCATAATACTTAAAAATCACTATTCTACCCAAAAAATTC		II			NA	NA	NA	NA	NA	NA		OpenSea	CAGTGGGACTCTACTTTGAAAGTAAGTTTCTTATGGGAATTTACCTGCAGGCTTGGCAGG[CG]AACCCTTTGGGCAGAATAGTGACTCCCAAGCACCATGGCATGTTTGTTTTCGAGAGTTTT	AACAAACATGCCATGGTGCTTGGGAGTCACTATTCTGCCCAAAGGGTTCG	ARHGAP26;ARHGAP26	NM_001135608;NM_015071	Body;Body								ARHGAP26	ENST00000486650.1	5'UTR	ARHGAP26;ARHGAP26	ENST00000486650.1;ENST00000424007.1	5'UTR;3'UTR					chr5:142555675-142556055	4				-1.77321290119363	0.651839793472346	-10.1170109760235
41	chr13	25945656	-	cg17713780	89713878		AAAAAAATTACTATTAAAATTCCCTAAAACTACCTACAACTTTAATATAC		II			NA	NA	NA	NA	NA	NA	chr13:25945993-25946953	N_Shore	GTGCGGGGGTTGAGAAGGTTGCTGTTAAGGTTCCCTAGGGCTACCTGCAGCTTTAATATG[CG]TAGTTAGAATGTCAGGCAGGTTGTGGAGAGTGGGGGGCTGGAGACCCCCGACTTCTCTGA	CGCATATTAAAGCTGCAGGTAGCCCTAGGGAACCTTAACAGCAACCTTCT	ATP8A2	NM_016529	TSS1500			CDMR		13:24843538-24843657			ATP8A2	ENST00000381655.2	TSS1500	ATP8A2	ENST00000381655.2	TSS1500			chr13:25945628-25947026	6	chr13:25945197-25946745	6		TRUE		1.83321877037319	1.79705708221012	10.102485023648
42	chr4	41540229	-	cg25150953	50780280		TCAACCRCAACAACCTACTTATAAACAAAACAAAAATTAACAATAATAAC		II			rs28718072	0.077626	NA	NA	NA	NA		OpenSea	GCATCAGCATTTCAGCCGCAGCAGCCTGCTTGTGGACAGAGCAGGGGTTGGCAGTGGTGA[CG]ACTGTTTTGGGAAAGGAAATGTAAGGGCATTTCGGCTGCTGTGCTGGGGCTGACGAGGAG	CGTCACCACTGCCAACCCCTGCTCTGTCCACAAGCAGGCTGCTGCGGCTG	LIMCH1;LIMCH1;LIMCH1	NM_014988;NM_001112718;NM_001112717	Body;Body;Body	low-CpG:41234930-41235091							LIMCH1;LIMCH1;LIMCH1;LIMCH1;LIMCH1;LIMCH1	ENST00000503057.1;ENST00000511496.1;ENST00000513024.1;ENST00000509638.1;ENST00000503057.1;ENST00000511496.1	1stExon;1stExon;5'UTR;5'UTR;5'UTR;5'UTR	LIMCH1;LIMCH1;LIMCH1;LIMCH1;LIMCH1;LIMCH1;LIMCH1;LIMCH1;LIMCH1;LIMCH1;LIMCH1	ENST00000503057.1;ENST00000511496.1;ENST00000513024.1;ENST00000509638.1;ENST00000512228.1;ENST00000514190.1;ENST00000511424.1;ENST00000446625.2;ENST00000515847.1;ENST00000503057.1;ENST00000511496.1	1stExon;1stExon;5'UTR;5'UTR;5'UTR;5'UTR;5'UTR;5'UTR;5'UTR;5'UTR;5'UTR	chr4:41540060-41540335	3						TRUE		-3.44250124957659	-1.98882626618208	-10.085657046778
43	chr12	41085884	+	cg24360230	82770457		AAAAAACCATCTACTCCRAAAAATTTATCAAACRAAAATACCAAACCAAC		II			NA	NA	NA	NA	NA	NA	chr12:41086522-41087102	N_Shore	ATTTTTTCCCACATAAGTATCTTATTATTTCCTAATCGAAGCTCATTCTTCTCTATGAGG[CG]CTGGCTTGGTATTTTCGCCTGACAAATCTCCCGGAGCAGATGGTCCCTTCAGGGAAGCTT	AGGGACCATCTGCTCCGGGAGATTTGTCAGGCGAAAATACCAAGCCAGCG	CNTN1;CNTN1	NM_001843;NM_001256063	TSS1500;TSS1500								CNTN1;CNTN1	ENST00000547702.1;ENST00000551295.1	TSS1500;TSS1500	CNTN1;CNTN1;CNTN1	ENST00000547702.1;ENST00000551424.1;ENST00000551295.1	TSS1500;TSS1500;TSS1500	chr12:41085825-41086310	3								-2.54450899320899	-2.21026311070012	-10.0668721237095
44	chr22	41185283	-	cg26548134	85721230		TATAACAAATACTTCRTAATACAATCTACTCRAAACATAAACTACAACCC		II			NA	NA	NA	NA	NA	NA	chr22:41185197-41185416	Island	CCCGGCAGGAGTATGACAGATGCTTCGTAATGCAGTCTGCTCGAGGCATGGGCTGCAGCC[CG]GTCCCTGCGTCCTACAGAGACACCGTCCACGCGGTGCCCGGACCCCGGACCAGCCACGGG	CGGGCTGCAGCCCATGCCTCGAGCAGACTGCATTACGAAGCATCTGTCAT	SLC25A17	NM_006358	Body					22:39515210-39515362			SLC25A17	ENST00000491545.1	3'UTR	SLC25A17;SLC25A17;SLC25A17;SLC25A17;SLC25A17;SLC25A17;SLC25A17;SLC25A17;SLC25A17	ENST00000427084.1;ENST00000412879.1;ENST00000491545.1;ENST00000447566.1;ENST00000430221.1;ENST00000458600.1;ENST00000443810.1;ENST00000434193.1;ENST00000449676.1	3'UTR;3'UTR;3'UTR;3'UTR;3'UTR;3'UTR;3'UTR;3'UTR;3'UTR								TRUE		1.62928665502414	1.56658973729923	10.0429930374981
45	chr12	81271673	+	cg22069472	49730594		TCTATTAAAATCACAAAACTAAAAATCAAAACTTCTATTTTTAACACCAC		II			NA	NA	NA	NA	NA	NA		OpenSea	GCAAGAAAAGGTTAAATGACTTGTGCACTGGGAAGAAAAAAAAAAAAAACAGTTGTCATC[CG]TGGTGCCAAAAATAGAAGTTCTGATTTCCAGTCCTGTGATCTCAACAGAAGACAGAATGT	CTGTTGAGATCACAGGACTGGAAATCAGAACTTCTATTTTTGGCACCACG	LIN7A	NM_004664	Body		chr12:81271643-81271643												chr12:81271480-81271735	3								-2.10014483601839	0.480051051100653	-10.0281711745648
46	chr6	97721440	+	cg22395021	32743141		TATTTACACTATCTAAACAATCCAAATATAAATATTAAACAATTTAACAC		II			NA	NA	NA	NA	NA	NA		OpenSea	TGATAATGACTCTAAAAGGGTTATCTACAACCCCATCTCTCCTTTGCACTCCAGACCTTC[CG]TGTTAAACTGCCTAACACCTATACTTGGATTGCTCAGACAGTGCAAATAATACCTCCTTT	ATTTGCACTGTCTGAGCAATCCAAGTATAGGTGTTAGGCAGTTTAACACG	MIR548H3;MMS22L	NR_031679;NM_198468	Body;Body								MMS22L	ENST00000506256.1	TSS1500	MMS22L;MMS22L;MMS22L;MMS22L;MMS22L	ENST00000484170.2;ENST00000506256.1;ENST00000511335.1;ENST00000508976.1;ENST00000508820.1	TSS1500;TSS1500;TSS1500;3'UTR;3'UTR										1.92722046735	0.735512220934691	9.9982773137228
47	chr11	59394462	-	cg08876558	74675189		TATATCATTTTAATATCRATTCCRCATACAAAACAATCRAATTACCCTAC		II			NA	NA	NA	NA	NA	NA		OpenSea	ATATGTGTGCATGTATCATTTTGATGTCGATTCCGCATGCAGAGCAGTCGAGTTGCCCTA[CG]TGTGCCACTCACGACAGAAGCCCTTTTTTGCATGTATCATTTTGGTAGAATGATTTATAT	GTATCATTTTGATGTCGATTCCGCATGCAGAGCAGTCGAGTTGCCCTACG											AP000442.1;AP000442.1	ENST00000531108.1;ENST00000531311.1	5'UTR;5'UTR	AP000442.1;AP000442.1	ENST00000531108.1;ENST00000531311.1	5'UTR;5'UTR					chr11:59394433-59395049	6				2.3960500318364	1.06959014471651	9.97884441106607
48	chr13	47470857	-	cg15894389	1600539		CATTTATCTTCAAAATCCACACATAAAATACATTTATTATTCTATAACTC		II			rs6312	0.084482	NA	NA	NA	NA		OpenSea	ATGAGAACTTACATTTGTCTTCAGGGTCCACACATGAGATACATTTGTTATTCTGTGACT[CG]CTGCATCTCTCACAGTAATTAAACTGGTGTAGAGTCCCCTCTTCTTGATCTTCCACCAGC	ATTTGTCTTCAGGGTCCACACATGAGATACATTTGTTATTCTGTGACTCG	HTR2A;HTR2A;HTR2A	NM_001165947;NM_000621;NM_000621	1stExon;1stExon;5'UTR								HTR2A;HTR2A;HTR2A	ENST00000542664.1;ENST00000378688.3;ENST00000542664.1	5'UTR;TSS1500;1stExon	HTR2A;HTR2A;HTR2A	ENST00000542664.1;ENST00000378688.3;ENST00000542664.1	5'UTR;TSS1500;1stExon	chr13:47470700-47471310	3						TRUE		-2.20963866965826	0.225038973417421	-9.93129244091053
49	chr7	33935438	+	cg26947034	85726252		ACCCAAACTCTAAACAATTATATATTAAATTCTTTAACCTCCCTTATAAC		II			NA	NA	NA	NA	NA	NA		OpenSea	GGTTTGGCATACGTTATTGCATTTAGTCCACAAAATAGATATCATCAATATTGTCATCCA[CG]CTACAAGGGAGGTTAAAGAATCCAATACACAATTGTTTAGAGCCTGGGCCACTCCAATTC	CGCTACAAGGGAGGTTAAAGAATCCAATACACAATTGTTTAGAGCCTGGG									7:33934297-33935716	Unclassified											chr7:33934440-33935886	6				-2.0247466104036	-0.0514914898778236	-9.9284276973546
50	chr7	2948123	-	cg17768768	86614986	80719573	AATAACCACTCTCTTTTACATTTCCAACAACTATACACCAAATTCCAACA	AATAACCGCTCTCTTTTACATTTCCAACAACTATACACCGAATTCCGACG	I	T	Red	NA	NA	NA	NA	NA	NA	chr7:2946236-2946463	S_Shore	GCTGTCCTCCACAGTGGCCGCTCTCTTTTGCATTTCCAGCAGCTGTGCACCGGGTTCCGA[CG]TCTACCCTCCTCGTCAACACTTGTCAGTTTCTGTCCTTTTGGTCCTGGCCAGCCTAACGG	CGTCGGAACCCGGTGCACAGCTGCTGGAAATGCAAAAGAGAGCGGCCACT	CARD11	NM_032415	Body					7:2914583-2914663									chr7:2948040-2948455	3						TRUE		3.51315913463098	3.22646681669164	9.92132931067969
51	chr2	63377498	-	cg07395826	6671221		TCCTCCCCCCAAAAAACATTTAACAATATCTAAAAAATTATTTAATTACC		II			rs12620642	0.027422	NA	NA	NA	NA		OpenSea	TTTTACTATCTTCCTCCCCCCAGGAGACATTTGGCAATGTCTGGAGAGTTATTTGGTTGC[CG]TGACTGGGGTTGGGAAACTACTGGCATTCAGTAGACAGAGGCCAGGGATTGCTGCTAAAC	CGGCAACCAAATAACTCTCCAGACATTGCCAAATGTCTCCTGGGGGGAGG	WDPCP;WDPCP;WDPCP	NR_122106;NM_001042692;NM_015910	Body;Body;Body											WDPCP;WDPCP	ENST00000409354.2;ENST00000487280.1	3'UTR;3'UTR	chr2:63377380-63377555	3								2.12932222309684	0.0873535073081491	9.91946609156255
52	chr5	150226278	+	cg22000984	70739134		AAAACRAAACTACAAACCTTCRAAATAAAAATTACAACTCTTCAAACRAC		II			rs12658239	0.071821	NA	NA	NA	NA		OpenSea	ATCACTCCTGAAACCTGTGAAACAACGAACCCCCCGGGGAGAAACGAACAACTCCAGACT[CG]CCGCCTGAAGAGCTGTAACTCTCACTTCGAAGGTCTGCAGCTTCGCTCCTGAGTCAGTGA	CGCCGCCTGAAGAGCTGTAACTCTCACTTCGAAGGTCTGCAGCTTCGCTC	IRGM;IRGM	NM_001145805;NM_001145805	1stExon;5'UTR					5:150206471-150206641	5:150226163-150227343	Promoter_Associated	IRGM;IRGM	ENST00000522154.1;ENST00000522154.1	1stExon;5'UTR	IRGM;IRGM	ENST00000522154.1;ENST00000522154.1	1stExon;5'UTR	chr5:150226185-150226430	3						TRUE		-3.08396546330233	-1.31161429746091	-9.91356009886672
53	chr19	16437789	+	cg02668248	97758950	63630545	ATATACCATTTCATATACAACACCAAATAATCAAAACACAAAAAAACACA	ATATACCGTTTCATATACAACGCCAAATAATCGAAACGCGAAAAAACACG	I	A	Red	NA	NA	NA	NA	NA	NA	chr19:16435202-16438064	Island	CTCACGCGCCACTACCGAAAGCACACGGGCCACCGGCCATTCCAGTGCCATCTGTGCGAT[CG]TGCCTTCTCGCGCTCCGATCACCTGGCGCTGCACATGAAACGGCACATGTAGCCGGGACG	CGTGCCTTCTCGCGCTCCGATCACCTGGCGCTGCACATGAAACGGCACAT	KLF2	NM_016270	Body			RDMR		19:16296270-16299051									chr19:16436425-16437850	3						TRUE		1.64077640123469	1.19929066030076	9.89657614450207
54	chr9	12885175	+	cg15539239	84674180		TAAACAAATAATTCTACTCTAAAATTCCCTTAATCACTATTTCCTCTCTC		II			rs67323487	0.103149	NA	NA	NA	NA		OpenSea	GATGGGAACAGGTGGACAGAGAGAGACAGAGTAAAGCAGAGACAAAGATACCAGAAATAT[CG]AGAGAGGAAACAGTGACTAAGGGAACTCTAGAGCAGAACTACTTGCTTAAAGTAAGTCCC	CGAGAGAGGAAACAGTGACTAAGGGAACTCTAGAGCAGAACTACTTGCTT											Y_RNA	ENST00000410726.1	TSS200	Y_RNA	ENST00000410726.1	TSS200			chr9:12884712-12885318	6	chr9:12884643-12885397	6				-1.82662040914303	0.871480026641061	-9.88786113315621
55	chr19	34167989	-	cg05321495	88782141		ACTACTCACTAAAAACCAATAACTAACATTTTAAATCCCACTATAAAAAC		II			NA	NA	NA	NA	NA	NA		OpenSea	TGCTTCAAACAGCTGCTCACTAGAGACCAATGACTGACATTTTGAGTCCCACTATAAAAA[CG]CCTGTCTTCATTCCTCTTTAGAGCAATCACATAAGAAGTCAGGGCTCCAGCAACCCCTTG	CTGCTCACTAGAGACCAATGACTGACATTTTGAGTCCCACTATAAAAACG	CHST8;CHST8	NM_001127895;NM_001127896	5'UTR;5'UTR								CHST8;CHST8	ENST00000434302.1;ENST00000438847.1	5'UTR;5'UTR	CHST8;CHST8	ENST00000434302.1;ENST00000438847.1	5'UTR;5'UTR					chr19:34167918-34169493	6				-1.66194316547864	-0.523082695214714	-9.87894344048457
56	chr13	51960482	+	cg24362774	25601584		CATTTTACTTTCTTTTCTAAAACTCTTTCAACTCTTACAAAACAAATACC		II			rs80212380	0.027778	NA	NA	NA	NA		OpenSea	CTCCTGTACATGTTAAATAAATAGAATAAATAACCAACATGACAATATTTCATACAAATA[CG]GTATCTGTTCTGTAAGAGTTGAAAGAGCTCCAGAAAAGAAAGTAAAATGACCAAAGAAAT	CGGTATCTGTTCTGTAAGAGTTGAAAGAGCTCCAGAAAAGAAAGTAAAAT	INTS6;INTS6;INTS6	NM_001306091;NM_012141;NM_001039937	Body;Body;Body								INTS6;INTS6;INTS6	ENST00000420668.2;ENST00000490542.1;ENST00000425000.1	3'UTR;TSS1500;5'UTR	INTS6;INTS6;INTS6;INTS6	ENST00000420668.2;ENST00000490542.1;ENST00000469430.1;ENST00000425000.1	3'UTR;TSS1500;3'UTR;5'UTR										2.01283523445448	0.403858756787461	9.87286134160763
57	chr5	66311385	+	cg22724353	42730229		CCCAATCCAATCCCTAAAATAATCTTAAAAAATTCAATCTAAAACTAAAC		II			NA	NA	NA	NA	NA	NA		OpenSea	TATATGTTAAGGCTATTAGACAAAAGTAATTGTTTGTGCTTTGCTCTGTTTTGTTTTTGC[CG]TCTAGTCCTAGACTGAATTTCTTAAGATTATCTTAGGGATTGGACTGGGAGGGAGTAGTT	CCAGTCCAATCCCTAAGATAATCTTAAGAAATTCAGTCTAGGACTAGACG	MAST4;MAST4;MAST4;MAST4;MAST4	NM_015183;NM_001290226;NM_001290227;NM_001297651;NM_001164664	Body;Body;Body;Body;Body														chr5:66311365-66312015	3								-2.27768405301099	-2.11000422860475	-9.84266953021345
58	chr17	26443366	-	cg11792281	79771578		CACCTATTAAAACCATATTTCAAAATCAAACCATACTAATTTAAACAAAC		II			NA	NA	NA	NA	NA	NA		OpenSea	AACACTGGCAGCACCTATTGAGGCCATGTTTCAGGATCAGACCATGCTGGTTTGAGCAGA[CG]CAGCAAGAGTGAGAACCCCGGCCGAATTTTCATGGGTGGCTCTAGTAGAGCTGCTGGTGA	ACCTATTGAGGCCATGTTTCAGGATCAGACCATGCTGGTTTGAGCAGACG	NLK	NM_016231	Body				TRUE																	TRUE		2.84421919494619	0.521726125933114	9.83796271952435
59	chr4	2013587	+	cg20482788	86619563		ACCTATATTCCCAACTACTTACAAAACTAAACCATAAAAATTACTTAAAC		II			NA	NA	NA	NA	NA	NA	chr4:2009714-2011428	S_Shelf	CTGTTGCCCAAGCTGGAGTGCAGTGATGCAATCTCAGCTTGCTTCAGCCTCTACCTCCTG[CG]TTCAAGTAATTCTCATGGCTCAGCCTTGCAAGTAGCTGGGAATACAGGCATGCACCACCA	CCTGTATTCCCAGCTACTTGCAAGGCTGAGCCATGAGAATTACTTGAACG														WHSC2	ENST00000455762.1	5'UTR	chr4:2013460-2013710	3								-1.6170082252827	-0.773038363781396	-9.82947176201066
60	chr6	499959	-	cg07716742	89618993		TATTTTTCATTTCTATCACTATTTATATTCTCTATAACTAACTCTCAATC		II			NA	NA	NA	NA	NA	NA		OpenSea	TTTTCTTTTATTGTTTTTCATTTCTGTCACTGTTTATGTTCTCTATAACTGGCTCTCAGT[CG]GCCTCAAAATGAAAATTTAAGAATGTTCTTCAGTTTCTTCACGCACACACACACAGAGAA	GTTTTTCATTTCTGTCACTGTTTATGTTCTCTATAACTGGCTCTCAGTCG	EXOC2;EXOC2	NR_073064;NM_018303	Body;Body														chr6:499700-499970	3								1.61326398064388	0.0294528100092198	9.80631208514878
61	chr2	179107216	+	cg14807892	20654136		AAAAACAAACTCRCCACACTTAACTCTTAACAAAACAATATTTAACACCC		II			NA	NA	NA	NA	NA	NA		OpenSea	CCTCCTTTCCCAGTGAATCAGCAGATGTGGATGACGTCATCTTTGTATTTGGCAGTCACA[CG]GGTGTTAAATATTGCCCTGCCAAGAGTCAAGTGTGGCGAGCCTGCTTCTGCAGTTTTTGC	CGGGTGTTAAATATTGCCCTGCCAAGAGTCAAGTGTGGCGAGCCTGCTTC	OSBPL6;OSBPL6;OSBPL6;OSBPL6	NM_001201482;NM_001201481;NM_001201480;NM_032523	5'UTR;5'UTR;5'UTR;5'UTR								OSBPL6;OSBPL6;OSBPL6;OSBPL6;OSBPL6	ENST00000359685.3;ENST00000357080.4;ENST00000409045.3;ENST00000190611.4;ENST00000361154.4	5'UTR;5'UTR;5'UTR;5'UTR;5'UTR	OSBPL6;OSBPL6;OSBPL6;OSBPL6;OSBPL6;OSBPL6	ENST00000359685.3;ENST00000477646.1;ENST00000357080.4;ENST00000409045.3;ENST00000190611.4;ENST00000361154.4	5'UTR;5'UTR;5'UTR;5'UTR;5'UTR;5'UTR	chr2:179107025-179107310	3								-2.12546975259728	-1.00708863064019	-9.78749512224611
62	chr12	19699504	+	cg05694021	28772189		TCCTAAAACTACATTTAAATAACCCAATTCCTCAACTTTAACTTTAAAAC		II			NA	NA	NA	NA	NA	NA		OpenSea	ACAAAATATTGGCCAGTTCAGGTGAAGCAATAAAGATGTTTGAGGGAAAATGATTCTAAT[CG]TTTTAAAGCTAAAGCTGAGGAATTGGGCTATCTAAATGTAGCTTTAGGATTGCCATCGGT	CCTAAAGCTACATTTAGATAGCCCAATTCCTCAGCTTTAGCTTTAAAACG							TRUE										chr12:19699500-19700490	3						TRUE		-3.03869146594403	-0.635014808384555	-9.7823166785667
63	chr10	45432795	-	cg13769596	44620842		ATAAACCAAACAAAAAAATAACATCTTCCTCATAAACAAATAAACACCAC		II			rs3818714	0.367563	NA	NA	NA	NA		OpenSea	CTCACCCATCAGTGGACCAAGCAAGAAAGTGGCATCTTCCTCATAAGCAGATGAGCACCA[CG]TGTCTCCATTGATTCTCAGCCTGTGACCTCTATGACCACATCCTTGTCCAGAAGAATCCC	CGTGGTGCTCATCTGCTTATGAGGAAGATGCCACTTTCTTGCTTGGTCCA	TMEM72-AS1	NR_033842	Body								RP11-285G1.9;TMEM72-AS1	ENST00000425541.1;ENST00000450287.1	TSS200;3'UTR	RP11-285G1.9;TMEM72-AS1	ENST00000425541.1;ENST00000450287.1	TSS200;3'UTR	chr10:45432720-45432930	3								-2.06839023856321	-2.73302001450773	-9.78116712270811
64	chr1	24885664	-	cg03655701	67697593		TAAAATATCCACTTTACATACTACTATCCAAAAACCTCTAAAATCAACCC		II			NA	NA	NA	NA	NA	NA		OpenSea	AGTGCCTGTGGTAAGATGTCCACTTTGCATGCTGCTGTCCAAGGGCCTCTGAAGTCAGCC[CG]GAAGCAGCGGCCGGTTTGTTTGTCCTGGACAACCTCCAAGCCTTGTTCTAGTTCCCCTAT	CGGGCTGACTTCAGAGGCCCTTGGACAGCAGCATGCAAAGTGGACATCTT	C1orf130	NM_001010980	5'UTR				TRUE				C1orf130	ENST00000374392.2	5'UTR	C1orf130	ENST00000374392.2	5'UTR	chr1:24885580-24886155	3						TRUE		-1.99617943868954	-2.34042340373998	-9.76270656956451
65	chr4	189658407	-	cg04734610	15717874		ACTCACATTTATATTTCTTCCCCTTAACCACACAAAACTAAATAAAAAAC		II			NA	NA	NA	NA	NA	NA		OpenSea	AAGTAAGAAAAACTCACATTTGTATTTCTTCCCCTTAGCCACACAGAGCTGGGTAGAAGA[CG]GCTTCTCTTCAAAGTATCGTTCCTTCATCTAGCATAGTTGCTATGGCCATAATAAGTCAA	CTCACATTTGTATTTCTTCCCCTTAGCCACACAGAGCTGGGTAGAAGACG											RP11-756P10.3	ENST00000448646.2	TSS1500	RP11-756P10.3	ENST00000448646.2	TSS1500	chr4:189658245-189658515	3								2.88252326580188	0.774445901159781	9.75931603698276
66	chr5	60643049	+	cg10388349	29679888		TAAATATTACACAAAACTTAATATTTATCTTTCCTATTCTTACACAACAC		II			NA	NA	NA	NA	NA	NA		OpenSea	TCCCTAAATTACCAAGTTACGCAAAGAGGAGCTGACCTTGAACAACATCTGGCAGTATTA[CG]TGTTGTGCAAGAACAGGAAAGACAAATACCAAGCTCTGTGCAACATTTATGGTGGCATCA	CGTGTTGTGCAAGAACAGGAAAGACAAATACCAAGCTCTGTGCAACATTT	ZSWIM6	NM_020928	Body														chr5:60642940-60643235	3								-1.90947889086112	-1.02025719651878	-9.74404305165906
67	chr16	50727221	+	cg09559780	81714832	93685827	TAAACCACATTTCAACCAAAAAAAAATCAAAAAATCCTCAAAACAACCCA	TAAACCACGTTTCAACCAAAAAAAAATCGAAAAATCCTCGAAACAACCCG	I	C	Grn	rs115870097	0.013901	NA	NA	NA	NA		OpenSea	TGGGAAGCGGTGTGTGTGGTGTGTGGTGTGTGTGTGTGTGTATGTGTATGTGTTGGGAAG[CG]GGTTGTTCCGAGGACTCCCCGATTCCCTCCTGGTTGAAACGTGGCCCAGAAAGAGAGGCA	CGGGTTGTTCCGAGGACTCCCCGATTCCCTCCTGGTTGAAACGTGGCCCA								16:49284651-49285074	16:50727152-50728045	Unclassified_Cell_type_specific	NOD2	ENST00000526417.2	TSS1500	NOD2;NOD2	ENST00000526417.2;ENST00000531674.1	TSS1500;TSS1500	chr16:50726885-50727735	3						TRUE		-2.30989061632918	-2.30387864112627	-9.72785568816496
68	chr12	41085901	-	cg09143195	15690237		TTCCTAATCRAAACTCATTCTTCTCTATAAAACRCTAACTTAATATTTTC		II			NA	NA	NA	NA	NA	NA	chr12:41086522-41087102	N_Shore	TATCTTATTATTTCCTAATCGAAGCTCATTCTTCTCTATGAGGCGCTGGCTTGGTATTTT[CG]CCTGACAAATCTCCCGGAGCAGATGGTCCCTTCAGGGAAGCTTCAGGAAAGTGCTGGGTG	TCCTAATCGAAGCTCATTCTTCTCTATGAGGCGCTGGCTTGGTATTTTCG	CNTN1;CNTN1	NM_175038;NM_001843	TSS1500;TSS1500								CNTN1;CNTN1	ENST00000547702.1;ENST00000551295.1	TSS1500;TSS1500	CNTN1;CNTN1;CNTN1	ENST00000547702.1;ENST00000551424.1;ENST00000551295.1	TSS1500;TSS1500;TSS1500	chr12:41085825-41086310	3						TRUE		-2.76986975699479	-1.9784056342652	-9.72457206696794
69	chr11	118788296	-	cg24326398	45760128		ATTTCACAATACTCCAAATACACCACAATATCAATCCTCTAAACRATAAC		II			NA	NA	NA	NA	NA	NA		OpenSea	GGTTCTGGGCCATTTCACAATACTCCAGATGCACCACAGTATCAGTCCTCTGAACGATGA[CG]AAAGAAAGCATGGGTGTCCAGGCCCCACCCTCTCACTCCTCACATCCTCCCTCCATGCCT	CGTCATCGTTCAGAGGACTGATACTGTGGTGCATCTGGAGTATTGTGAAA					chr11:118788249-118788249				11:118788158-118788390	Unclassified_Cell_type_specific	BCL9L	ENST00000526143.1	5'UTR	BCL9L;BCL9L	ENST00000526143.1;ENST00000532899.1	5'UTR;5'UTR	chr11:118788180-118788730	3								-2.04526039672791	-2.6245818914442	-9.72234513338625
70	chr3	27258259	+	cg07677891	77787448		AAATTCTACAATTTAAACAAAACTTATTAATAACAACTTATCTCTACTCC		II			NA	NA	NA	NA	NA	NA		OpenSea	AATATCCTCCTTAAAAGAGATTCCTCCCATTCCAGTTAAGTTGCCCTAGTTAATGCCTCA[CG]GAGCAGAGATAAGCTGTTATTAATAAGCCCTGTTCAAACTGCAGAATTTGAGCAAATAAA	CGGAGCAGAGATAAGCTGTTATTAATAAGCCCTGTTCAAACTGCAGAATT	NEK10;NEK10;NEK10;NEK10	NM_001031741;NM_001304384;NM_152534;NM_199347	TSS1500;TSS1500;Body;Body								NEK10	ENST00000295720.6	TSS1500	NEK10;NEK10	ENST00000295720.6;ENST00000574215.1	TSS1500;3'UTR	chr3:27258005-27258275	3								2.10960103145383	0.0707877165813804	9.70449127845355
71	chr18	77220712	+	cg15532942	45731132		TACRACRCCTACTCRTACTAAAATCTACTCTAATAAATAAAAACCTAACC		II			NA	NA	NA	NA	NA	NA	chr18:77221855-77222111	N_Shore	TTGTCAGAGGAAGGCTCTTCTCATTTACCCAGTGGTTCCTTTGCACACAGGCAGGGCCAG[CG]GCCAGGCCCTCATCCACCAGAGTAGACCCCAGCACGAGCAGGCGTCGCACCCTGGCGTGG	CGGCCAGGCCCTCATCCACCAGAGTAGACCCCAGCACGAGCAGGCGTCGC	NFATC1;NFATC1;NFATC1;NFATC1;NFATC1	NM_006162;NM_172388;NM_172389;NM_172387;NM_172390	Body;Body;Body;Body;Body		chr18:77220515-77220515		TRUE		18:77220471-77220728	Unclassified_Cell_type_specific							chr18:77219325-77221175	3						TRUE		2.25160383459438	2.46128119094986	9.69757747502617
72	chr16	72088457	-	cg25008015	94661131		AAAAAAATAATAACCTTACCAAAACCAAAATTTATAAACACAAAAATTAC		II			rs5470	0.03007	NA	NA	NA	NA		OpenSea	TTTTGTTACTGGAAAAGATAGTGACCTTACCAGGGCCAAAGTTTGTAGACACAGGAATTA[CG]AAATGGAGAAGGGGGAGAAGTGAGCTAGTGGCAGCATAAAAAGACCAGCAGATGCCCCAC	AAAAGATAGTGACCTTACCAGGGCCAAAGTTTGTAGACACAGGAATTACG	HP;HP	NM_001126102;NM_005143	TSS200;TSS200								HP;HP;HP;HPR;HP;HP	ENST00000570083.1;ENST00000355906.5;ENST00000398131.2;ENST00000356967.5;ENST00000357763.4;ENST00000565574.1	TSS200;TSS200;TSS200;TSS200;TSS200;TSS200	HP;HP;HP;HP;HP;HP;HP	ENST00000570083.1;ENST00000355906.5;ENST00000398131.2;ENST00000565807.2;ENST00000570095.1;ENST00000565574.1;ENST00000568417.2	TSS200;TSS200;TSS200;TSS200;TSS200;TSS200;TSS200			chr16:72088009-72088850	5	chr16:72087739-72088846	6				-2.07729279670451	0.0790559082617565	-9.67406881018458
73	chr3	47705369	+	cg25953395	93786967		ATTAAAACTTCATAACRATAACAACTAAACCCAACAAAATAACTATAACC		II			NA	NA	NA	NA	NA	NA		OpenSea	GGGGCAACAGCCAGCGCTCTCAGCTCATGATGTGCACCTGGATCGCCGCCCAGGGTTTCA[CG]GTCACAGCCATCTTGCTGGGTCTAGCTGTCACCGCTATGAAGTCTCAACCCTGAGCCCAG	CGGTCACAGCCATCTTGCTGGGTCTAGCTGTCACCGCTATGAAGTCTCAA	SMARCC1	NM_003074	Body								SMARCC1	ENST00000425518.1	3'UTR	SMARCC1	ENST00000425518.1	3'UTR	chr3:47705125-47705395	3								1.78986141097822	1.96369516180476	9.66501233037399
74	chr12	124876650	+	cg11050793	84655502	23735235	CTCAAAAAAAAAACACCTAACAATCAATACAATAATAATAATACCTATCA	CTCAAAAAAAAAACACCTAACGATCGATACGATAATAATAATACCTATCG	I	T	Red	NA	NA	NA	NA	NA	NA	chr12:124873241-124874008	S_Shelf	GTGTGTACACACGCGTGTGGAGGGCCTGCCTTGTTCGTGAGCACCAGCCACGCCACGTGA[CG]ACAGGCATCATTACTACCGCATCGACCGCCAGGTGCTCCTTCCCTGAGTCAGGAGCCATG	CGACAGGCATCATTACTACCGCATCGACCGCCAGGTGCTCCTTCCCTGAG	NCOR2;NCOR2	NM_006312;NM_001077261	Body;Body				TRUE	12:123442326-123442632	12:124876002-124877137	Promoter_Associated							chr12:124876520-124877195	3						TRUE		-2.94794700678614	-3.01303849024521	-9.65621363478184
75	chr5	127849433	-	cg23696863	14692916		AAATTAATTTTTCTCCCTAATTTAAATCCTTCCTTTATACAACACCAAAC		II			NA	NA	NA	NA	NA	NA		OpenSea	GATCAATCAGTGAATTGATTTTTCTCCCTGATTTAAGTCCTTCCTTTATACAACACCAAG[CG]TCTCCACTTCTCTTCTAGCATTACATCTCTCTTTTCTTATCAGTCTTCATTTTCTCCTTC	CGCTTGGTGTTGTATAAAGGAAGGACTTAAATCAGGGAGAAAAATCAATT	FBN2	NM_001999	Body		chr5:127849179-127849179									FBN2	ENST00000514742.1	3'UTR										-2.06620328581895	0.0849532935852496	-9.64704836085462
76	chr11	1862477	+	cg05258834	76668167		AAATATAAAAAATAATCCCCAAACRAAACAAATATAAAAAATACTTCCCC		II			NA	NA	NA	NA	NA	NA		OpenSea	AAGAAGGAGGACACAGAGAAGGTGCGTGCCACGGGGGGAGCACCACCACACCTACCCTGC[CG]GGGAAGCACCTCCCACACCTGCCCCGCCTGGGGACCACCTCCCACACCTGCCCTGCCGGG	CGGGGAAGCACCTCCCACACCTGCCCCGCCTGGGGACCACCTCCCACACC	TNNI2;TNNI2;TNNI2	NM_001145829;NM_003282;NM_001145841	Body;Body;Body						11:1862409-1862994	Unclassified_Cell_type_specific							chr11:1862440-1862755	3						TRUE		-1.88542906799781	1.17204368329134	-9.63053104282428
77	chr2	113223247	-	cg04749503	85660837		ATCTAAAAAATATAATTTACAAACTTCCAACCRCCCTATAATACAAAAAC		II			NA	NA	NA	NA	NA	NA		OpenSea	CTGAAAAGAGAGTCTAGGAAATGTGGTTTGCAGGCTTCCAGCCGCCCTGTGATACAGAGA[CG]CATGCAAGGGGTGCGAATGGAGTTAAGAGCCAGTAGACAACTGATTGGCACACTTGGGAA	TCTAGGAAATGTGGTTTGCAGGCTTCCAGCCGCCCTGTGATACAGAGACG																	chr2:113223020-113223295	3								-2.28438424971644	1.53397141098925	-9.62546599945725
78	chr2	190611870	+	cg14997582	91665338		ACCAACTTTATTTCTATTTTTTATAAAAACAAACTCTTACCATATTACCC		II			NA	NA	NA	NA	NA	NA		OpenSea	CCAGCACTTCTGGAGGCCAAGGTGGGAGGATCACTTGAATTCAGCAGTTCAGGACCAGCC[CG]GGCAACATGGCAAGAGCCTGTCTCTACAAAAAATAGAAATAAAGTTGGCTGGGCATGGAC	CCAACTTTATTTCTATTTTTTGTAGAGACAGGCTCTTGCCATGTTGCCCG	OSGEPL1	NM_022353	3'UTR								OSGEPL1;OSGEPL1	ENST00000264151.5;ENST00000519810.1	3'UTR;3'UTR	ANKAR;ANKAR;OSGEPL1;OSGEPL1	ENST00000441800.1;ENST00000476208.1;ENST00000264151.5;ENST00000519810.1	3'UTR;5'UTR;3'UTR;3'UTR								TRUE		1.49772549538446	1.45805175340455	9.59049056644814
79	chr18	19760716	-	cg01465822	87634547		CCTCTTCTAAAAACCATTTCTAATAATATACTTTCAAAATTTCCATTAAC		II			NA	NA	NA	NA	NA	NA	chr18:19756794-19757080	S_Shelf	AAACTTTTACCCCTCTTCTGAAAGCCATTTCTAATAATGTACTTTCAAAGTTTCCATTAA[CG]TACTTTCAAAGTTTCTGGTTTACTCCTTTACATATATCTGAGAAATAGACCTGGTGATCT	CTCTTCTGAAAGCCATTTCTAATAATGTACTTTCAAAGTTTCCATTAACG	GATA6	NM_005257	Body								U6	ENST00000364982.1	TSS1500	U6	ENST00000364982.1	TSS1500										2.28777218345353	1.17378688372448	9.57710942396529
80	chr1	91490214	+	cg16735130	14787120		CTTCTTTTTAACTTCTTTCTTAAACTTCTTTTCACAAACTAAACTCTCTC		II			NA	NA	NA	NA	NA	NA	chr1:91487158-91487807	S_Shelf	AAGAACAGTGTAACTCCAGACATGATGGAAGAGATGTGTAAGAAAGCTCATGCTGCTATA[CG]AGAGAGTCCAGTCTGTGAAAAGAAGCCCAAGAAAGAAGTTAAAAAGAAGAAGTGGAACCG	CGAGAGAGTCCAGTCTGTGAAAAGAAGCCCAAGAAAGAAGTTAAAAAGAA									1:91490158-91490244	Unclassified_Cell_type_specific							chr1:91490125-91490330	3						TRUE		-1.55046990272272	-1.22567244924836	-9.53412648571086
81	chr16	55791113	-	cg20153965	56787268		AATTCTCTATTTACACAATTAACTAATATCACAAACAAAAATATAATTAC		II			NA	NA	NA	NA	NA	NA	chr16:55794661-55794939	N_Shelf	AGTGGCCAAAAAATTCTCTGTTTGCACAATTGGCTGGTGTCACAAGCAGGAGTGTGATTG[CG]CAGTGGTTCAGGAGAAGAACTAATCCTTACATCTTATATTTTGTGAATACAGCACCACAA	ATTCTCTGTTTGCACAATTGGCTGGTGTCACAAGCAGGAGTGTGATTGCG					chr16:55790917-55790917												chr16:55790960-55791355	3								-3.69457612470526	0.397708276429802	-9.53372274137833
82	chr4	189717968	+	cg13243661	61629974	98691586	ATATAACACAACATCTATAAAATAAAACACAAAATCTATAAAATAAAACA	ATATAACGCGACGTCTATAAAATAAAACGCGAAATCTATAAAATAAAACG	I	C	Grn	rs66887769	0.359361	NA	NA	NA	NA		OpenSea	CACACCTCACAGACCCTGCGCCCCACCTCACAGACGCCGCGCCACACCTCACAGACCCCG[CG]CCCCACCTCACAGACCCCGCGCCCCACCTCACAGACGCCGCGCCACACCTCACAGACGCC	GTGTGGCGCGGCGTCTGTGAGGTGGGGCGCGGGGTCTGTGAGGTGGGGCG								4:189954760-189955415			RP11-756P10.2	ENST00000514297.2	TSS200	RP11-756P10.2	ENST00000514297.2	TSS200					chr4:189717684-189718560	4		TRUE		2.71698767392449	1.93833495047459	9.52866066883026
83	chr7	77381161	-	cg25843936	15619160		TTATCACCTTATCATTCATTTATCRTTTATTACATATCTCCTAAATATCC		II			NA	NA	NA	NA	NA	NA		OpenSea	TTCAAAGTGCCTTATCACCTTATCATTCATTTGTCGTTTATTGCATGTCTCCTAAATGTC[CG]GTTTTCTATTGGGCCTCTTGGCTCCCATTCCCGGTTATTTCCACAATACCACAAACTTTC	CGGACATTTAGGAGACATGCAATAAACGACAAATGAATGATAAGGTGATA	RSBN1L	NM_198467	Body																		chr7:77380993-77382018	6				-2.12644223302116	-2.52863669970402	-9.51843132430311
84	chr4	76958054	-	cg18402991	66662104		AAATTTAAAAACCTATTTAACCTTAAAAACCTTCAATAACTCCATACCAC		II			NA	NA	NA	NA	NA	NA		OpenSea	CTTTTCTTGATGAATTTGAGGGCCTGTTTGACCTTGGAGACCTTCAGTAACTCCATGCCA[CG]CCACTCGTTAGGGGTGAAGCCACACACCTCTGGGATCATGTCCCACACAAATTTAGTGAG	AATTTGAGGGCCTGTTTGACCTTGGAGACCTTCAGTAACTCCATGCCACG	ART3;CXCL11	NM_001130017;NM_005409	5'UTR;TSS1500								CXCL11;CXCL11;ART3	ENST00000503860.1;ENST00000306621.3;ENST00000341029.5	5'UTR;TSS1500;5'UTR	CXCL11;CXCL11;ART3;ART3;ART3;ART3;ART3	ENST00000503860.1;ENST00000306621.3;ENST00000513353.1;ENST00000341029.5;ENST00000510669.1;ENST00000513122.1;ENST00000504914.1	5'UTR;TSS1500;5'UTR;5'UTR;5'UTR;5'UTR;5'UTR	chr4:76958040-76958275	3						TRUE		2.17007635825511	1.9275705091336	9.51117547459556
85	chr10	75187383	+	cg26094470	88661903		TACTCACTATAAAACACTCCCTAATAAACTTTCAAACTCCAAAATTCTCC		II			NA	NA	NA	NA	NA	NA		OpenSea	ATACAGGATCATTTCTGAATGTCTCCCTATTAGCCCCCAACAAGTCACCTCTTACAGTGC[CG]GAGAACCTTGGAGTCTGAAAGCCCACTAGGGAGTGCTCTACAGTGAGCACAGAATCGAAA	GCTCACTGTAGAGCACTCCCTAGTGGGCTTTCAGACTCCAAGGTTCTCCG	ZMYND17	NM_001024593	Body								MSS51	ENST00000299432.2	ExonBnd	MSS51	ENST00000487126.1	ExonBnd								TRUE		1.48166352233384	1.67022521178162	9.50410057786732
86	chr9	5608645	+	cg05579534	26633228		AAAAAATATAACCAACTTCCACAATTACATACAATCAAATCTCTAAATCC		II			NA	NA	NA	NA	NA	NA		OpenSea	CAAATGTAATCAGTCAAGGTTTGTTCATAGAAGTAGAACTACTAAGATAAATTGACAAAA[CG]GATTTAGAGACTTGACTGTATGCAATTGTGGAAGCTGGTTATACTCTCTAGGGGAGGCTG	CGGATTTAGAGACTTGACTGTATGCAATTGTGGAAGCTGGTTATACTCTC																	chr9:5608620-5609310	3								-1.93413448596171	-2.1868296142155	-9.48484950458019
87	chr14	62331287	-	cg04791162	40750954		ATTATAATATAATAAAAATAAACAACCTAACCTACCAAATACTACATAAC		II			NA	NA	NA	NA	NA	NA	chr14:62331009-62331641	Island	TGGCCTTGTGGATTATGATGTGGTAGAGATGAGCAACCTGGCCTACCAAGTGCTGCATGG[CG]AGGCACTGGCTGCACAGGCCAAGGCCGCTTCGGCCGCCGCCTCGCTGCGCGGCCTCAATT	CGCCATGCAGCACTTGGTAGGCCAGGTTGCTCATCTCTACCACATCATAA								14:61400775-61401394			CTD-2277K2.1;CTD-2277K2.1	ENST00000554436.1;ENST00000554138.1	TSS1500;5'UTR	CTD-2277K2.1;CTD-2277K2.1	ENST00000554436.1;ENST00000554138.1	TSS1500;5'UTR	chr14:62331080-62331350	3						TRUE		1.86502259301336	1.35431560842381	9.47916289917848
88	chr20	17749002	-	cg07330997	55767242		AAAACATAACCACCAACAATACAAACATATCTTACCTACTTATTAATACC		II			NA	NA	NA	NA	NA	NA		OpenSea	CCATGTGATAAAAGGCATGGCCACCAACAGTACAAGCATGTCTTGCCTGCTTATTAATAC[CG]GTGGAAAGGGAAGGGCTTCTTTCCCAAGCAGTTCCCAGGAGTGGCTTCCCTTAGTCTAAC	AGGCATGGCCACCAACAGTACAAGCATGTCTTGCCTGCTTATTAATACCG																	chr20:17748985-17749235	3								-2.33065495650787	-1.37346590954965	-9.47705388150497
89	chr11	85568704	+	cg20963267	90685361		ATCACRTCTATAACCCACTTAATACTATCTATAAAAAACTCCTAACAACC		II			NA	NA	NA	NA	NA	NA	chr11:85565908-85566451	S_Shelf	GAAAGTGCCTGCCATCAATGTCAACAACTCCGTCACCAAGAGCAAGTTTGACAACCTCTC[CG]GCTGCCAGGAGTCCCTCATAGATAGCATCAAGTGGGCCACAGACGTGATGATTGCCAGCA	CGGCTGCCAGGAGTCCCTCATAGATAGCATCAAGTGGGCCACAGACGTGA	CCDC83	NM_173556	5'UTR								CCDC83;CCDC83;CCDC83	ENST00000280245.4;ENST00000376067.1;ENST00000342404.3	5'UTR;5'UTR;5'UTR	CCDC83;CCDC83;CCDC83	ENST00000280245.4;ENST00000376067.1;ENST00000342404.3	5'UTR;5'UTR;5'UTR								TRUE		1.56361974962562	1.36718667398116	9.47412147907225
90	chr3	100354385	+	cg16595241	93673866		ATTTAACTAAACCTCAATCTCCTAAACACCATATCCACTCAATTTTCCAC		II			NA	NA	NA	NA	NA	NA		OpenSea	AAGGCTGGCAAAACCACTGGTCTGCATGTACTTTGTCCTTTACACAAGGAAGGATGCAAA[CG]TGGAAAACTGAGTGGACATGGTGTTCAGGAGATTGAGGCTCAGCTAAATTCCAGCTTATT	CGTGGAAAACTGAGTGGACATGGTGTTCAGGAGATTGAGGCTCAGCTAAA	ADGRG7;ADGRG7;ADGRG7	NM_001308362;NM_001308362;NM_032787	1stExon;5'UTR;Body								GPR128	ENST00000475887.1	TSS200	GPR128;GPR128;GPR128;GPR128;GPR128	ENST00000475887.1;ENST00000481361.1;ENST00000481361.1;ENST00000493081.1;ENST00000493081.1	TSS200;1stExon;5'UTR;1stExon;5'UTR	chr3:100354145-100354430	3								-1.97473418804382	1.53502205331465	-9.4608467353312
91	chr17	35457385	-	cg15939920	26679117		AAAAAAACAAAACATAACTTCCRCAACATTCCTACCCAAAAAACAAAATC		II			NA	NA	NA	NA	NA	NA		OpenSea	ATGATGTACTGAGAAGGACAGAACATGACTTCCGCAACATTCCTGCCCAAAAAGCAGAAT[CG]AAATCTAACCACAAACCCAAACTGAGGAAACATGCTACAAAAAAAGTGGCTCACTCTTCA	CGATTCTGCTTTTTGGGCAGGAATGTTGCGGAAGTCATGTTCTGTCCTTC	ACACA;ACACA;ACACA;ACACA;ACACA	NM_198838;NM_198839;NM_198837;NM_198834;NM_198836	Body;Body;Body;Body;Body				TRUE										chr17:35457265-35457470	3						TRUE		-2.43891449258945	-2.84833618600319	-9.4440250692865
92	chr11	44626750	-	cg01199327	52767580	58654198	CATCAACAAAATCCACTACCTACTAAAACTAATAAATACAAATCCCTCCA	CGTCAACGAAATCCGCTACCTACTAAAACTAATAAATACGAATCCCTCCG	I	C	Grn	NA	NA	NA	NA	NA	NA		OpenSea	CTGCATCGGCGCCGTCAACGAGGTCCGCTGCCTGCTGGGGCTGGTGAGTACGGATCCCTC[CG]CAGCTGCCTGCCCATTTCCTCTCATCCAGCCGAGTGCAGCCTGACCGCGGCGCTGGCCGT	CGGAGGGATCCGTACTCACCAGCCCCAGCAGGCAGCGGACCTCGTTGACG	CD82;CD82	NM_001024844;NM_002231	Body;Body					11:44583272-44583394			RP11-58K22.5;RP11-58K22.5;CD82;CD82	ENST00000533814.1;ENST00000533814.1;ENST00000227155.4;ENST00000530931.1	3'UTR;1stExon;ExonBnd;5'UTR	RP11-58K22.5;RP11-58K22.5;CD82;CD82;CD82;CD82	ENST00000533814.1;ENST00000533814.1;ENST00000526958.1;ENST00000529277.1;ENST00000525898.1;ENST00000530931.1	3'UTR;1stExon;ExonBnd;5'UTR;5'UTR;5'UTR	chr11:44626365-44626875	3						TRUE		3.6666274553818	2.94246015068632	9.42439197098485
93	chr8	140116347	+	cg18632612	16675988		CCTTATAATCATATAAATTAATTCCCTTTAATAAACTCACTCTCATATAC		II			NA	NA	NA	NA	NA	NA		OpenSea	TGGACATAGGATGAGAGGCTGTATTAGGATTCTCTACAAGGAGAGAACTAATAGAATATA[CG]TATATGAGAGTGAGTTCATTAAAGGGAACTAACTCACATGATCACAAGGTAAAGTTCACA	CGTATATGAGAGTGAGTTCATTAAAGGGAACTAACTCACATGATCACAAG											RP11-324F11.1	ENST00000519306.1	TSS1500	RP11-324F11.1	ENST00000519306.1	TSS1500										-2.48113331077436	0.27236602935549	-9.41269880322652
94	chr2	218993870	+	cg20010551	43637139		ATAATTAATTCCCAAATCAACTCTCRAATACATAATCATTTCATAAACTC		II			NA	NA	NA	NA	NA	NA		OpenSea	TCTGTAAAATGGAAAGACTAGGTAGAAAACCCCTCAGGTCCCTTCCCAATATAAACTCTA[CG]AGTCTATGAAATGACTATGCATCCGAGAGCTGATCTGGGAACTAATTATTCAAAGTTATC	CGAGTCTATGAAATGACTATGCATCCGAGAGCTGATCTGGGAACTAATTA	CXCR2;CXCR2	NM_001168298;NM_001557	5'UTR;5'UTR								CXCR2	ENST00000318507.2	5'UTR	CXCR2;CXCR2;CXCR2;CXCR2;CXCR2;CXCR2	ENST00000453237.1;ENST00000415392.1;ENST00000449014.1;ENST00000318507.2;ENST00000454148.1;ENST00000428565.1	5'UTR;5'UTR;5'UTR;5'UTR;5'UTR;TSS200					chr2:218993758-218995972	6				-2.48412452130258	-2.95013939063916	-9.40855767689655
95	chr12	100839185	-	cg15089957	42781873		AATAATAACCCTAAATCCTATTACCCAATATCTAAAAACCATCATTTCAC		II			NA	NA	NA	NA	NA	NA		OpenSea	CTTTTCTCAGGGATGATAGCCCTAAGTCCTATTACCCAATGTCTAAAAGCCATCATTTCA[CG]TATTTTATCTAGTTTTCTGGTTGCTTAAGGAAAGAGCATAAAGCCTTTCCCTGTTACTCA	CGTGAAATGATGGCTTTTAGACATTGGGTAATAGGACTTAGGGCTATCAT																	chr12:100838980-100839355	3								-2.60790151755106	-0.882257642226342	-9.40334306957379
96	chr15	66816387	-	cg13997780	5800228		TTATTTTTCCATTATATATAAATATACCACATTTTATTCATTCATCAATC		II			NA	NA	NA	NA	NA	NA		OpenSea	AATTAATTTATTTATTTTTCCATTGTGTGTGGATATACCACATTTTGTTCATTCATCAGT[CG]ATTGACATCTTAGTTGTTTCTACTTTGTGGCTATTATGAATAATGCCTCCATGAACATTT	CGACTGATGAATGAACAAAATGTGGTATATCCACACACAATGGAAAAATA	ZWILCH;ZWILCH;ZWILCH;ZWILCH	NM_017975;NM_001287823;NM_001287822;NM_001287821	Body;Body;Body;Body								RPL4;RPL4	ENST00000564517.1;ENST00000568588.1	TSS1500;5'UTR	ZWILCH;RPL4;RPL4;ZWILCH	ENST00000562645.1;ENST00000564517.1;ENST00000568588.1;ENST00000561583.1	5'UTR;TSS1500;5'UTR;5'UTR	chr15:66816360-66816575	3								1.98466249919044	0.596972324958879	9.40317650347149
97	chr6	163878751	-	cg00830706	92733266		ACCAAACTAACAAATAAATAATCATATACCTAATCATTTTACCAAACATC		II			NA	NA	NA	NA	NA	NA		OpenSea	GGACAGGGTCAGCCAGGCTGACAGGTAGGTGATCATGTACCTGGTCATTTTGCCAGGCAT[CG]TTTCAGGAGGCCTGAAACAGTAAGTGGTGAAGTGATGAATTAAACAGTGTCACTGGTCTT	CGATGCCTGGCAAAATGACCAGGTACATGATCACCTACCTGTCAGCCTGG	QKI;QKI;QKI;QKI;QKI	NM_206855;NM_206854;NM_206853;NM_001301085;NM_006775	Body;Body;Body;Body;Body											QKI	ENST00000545346.1	3'UTR			chr6:163878728-163879505	6						1.85010605886658	0.979257519190118	9.40272381235456
98	chr3	187717711	-	cg04799410	22624553		CTATCACAAAACTCTCTTAAATTAATTACTACTATTCTCAAATCATCCTC		II			NA	NA	NA	NA	NA	NA		OpenSea	AGAGCTTTGATCTGTCACAGGGCTCTCTTGGGTTAATTGCTGCTGTTCTCAAGTCATCCT[CG]CTCAGACAGGTAGGTGGGAGTGAGTAGAATTAGCCAATTGTACAGAGAATCAAAGCCATT	TGTCACAGGGCTCTCTTGGGTTAATTGCTGCTGTTCTCAAGTCATCCTCG					chr3:187717670-187717670				3:187717597-187718269	Unclassified_Cell_type_specific	RP11-132N15.1	ENST00000415940.1	3'UTR	RP11-132N15.1	ENST00000415940.1	3'UTR	chr3:187717665-187717950	3								2.46488183583146	-0.360418114733581	9.39980492641449
99	chr7	98983316	-	cg09945440	92751179		TAAAATCAAAAACAAAATTAAAACTAACRTAAATTCTCTCTTCCTCTCTC		II			NA	NA	NA	NA	NA	NA		OpenSea	CCTGGTATGGGTGAAGTCAGGGGCAAGGTTGGGGCTGACGTGGATTCTCTCTTCCTCTCT[CG]GGCACAGGAGCCAAGCCGCCATGGCCTACCACAGCTTCCTGGTGGAGCCCATCAGCTGCC	GAAGTCAGGGGCAAGGTTGGGGCTGACGTGGATTCTCTCTTCCTCTCTCG	ARPC1B;ARPC1B	NM_005720;NM_005720	ExonBnd;5'UTR								ARPC1B;ARPC1A;ARPC1B;ARPC1B	ENST00000474880.1;ENST00000432884.2;ENST00000252725.5;ENST00000451682.1	TSS200;ExonBnd;5'UTR;5'UTR	ARPC1B;ARPC1B;ARPC1B;ARPC1B;ARPC1A;ARPC1B;ARPC1B;ARPC1B;ARPC1B;ARPC1B;ARPC1B;ARPC1B;ARPC1B;ARPC1A	ENST00000493403.1;ENST00000461486.1;ENST00000451694.1;ENST00000474880.1;ENST00000441989.1;ENST00000443222.1;ENST00000414376.1;ENST00000252725.5;ENST00000484600.1;ENST00000455009.1;ENST00000484375.1;ENST00000418347.1;ENST00000429246.1;ENST00000441989.1	TSS1500;TSS1500;TSS200;TSS200;ExonBnd;5'UTR;5'UTR;5'UTR;5'UTR;5'UTR;5'UTR;5'UTR;5'UTR;3'UTR	chr7:98983180-98983470	3								-2.2309415538399	-2.85242837740739	-9.37818334860256
100	chr7	921845	-	cg23237765	87767184		AAACCATTTAAAATCCTCTAAACATAACCCAATAATAAAATTACTAAATC		II			NA	NA	NA	NA	NA	NA	chr7:917632-917859	S_Shelf	TCTTCATGGTAGAACCATTTAGAGTCCTCTGGACATAACCCAGTAGTGGGGTTGCTGGGT[CG]AACGGTAGTTCTGTTTTTAGTTCTTTTAAGAATTGCCAGACTGCTTTCCAGGATGGTTCA	CGACCCAGCAACCCCACTACTGGGTTATGTCCAGAGGACTCTAAATGGTT	C7orf20	NM_015949	Body					7:888198-888376			GET4	ENST00000407192.1	TSS1500	GET4	ENST00000407192.1	TSS1500					chr7:920938-922486	5		TRUE		1.84551383706378	1.05033374011613	9.37201441497218
101	chr5	148772476	-	cg01033552	99761179		ATATCTTACCCTCTAAAACTAAAACAACCACAATCTCTACATCTATATAC		II			NA	NA	NA	NA	NA	NA		OpenSea	AGAAGTGAGTCATGTCTTACCCTCTAAGGCTGAAACAACCACAGTCTCTGCATCTGTGTA[CG]TGTGTGTGCATGTGTGTGTACGTGCGTGTGTGCGTGCGTGTGTGCGTGTGTGTGCGCGCG	TGTCTTACCCTCTAAGGCTGAAACAACCACAGTCTCTGCATCTGTGTACG											IL17B	ENST00000505432.1	3'UTR	IL17B	ENST00000505432.1	3'UTR	chr5:148772300-148772610	3								1.80749468645989	1.10570779885607	9.37078538294041
102	chr1	29487000	-	cg01993027	53642151		ACCACAAAAATCTTTACCATTCAATTCATAAACAACATCATCTACATCAC		II			NA	NA	NA	NA	NA	NA		OpenSea	ATTACTCGCTCACCACAAAGGTCTTTGCCATTCAGTTCATAAACAGCATCATCTGCATCA[CG]CAGATCATCAAACTCCACAAAACCATATCTAGAAGAGAGCAAAGAAAATACTGGTTGGTA	CCACAAAGGTCTTTGCCATTCAGTTCATAAACAGCATCATCTGCATCACG	SRSF4	NM_005626	Body								SRSF4	ENST00000466448.1	3'UTR	SRSF4;SRSF4;SRSF4;SRSF4;SRSF4;SRSF4	ENST00000497015.1;ENST00000477193.1;ENST00000497015.1;ENST00000489898.1;ENST00000466448.1;ENST00000472353.1	3'UTR;TSS1500;1stExon;TSS200;3'UTR;3'UTR										2.16594575375512	1.59342219558058	9.36382411569865
103	chr11	94882829	+	cg10001186	54665820		CCTAAAACCCTATCTAAAAAACTTATTAAATCACTTATATTTTATACCTC		II			NA	NA	NA	NA	NA	NA	chr11:94883335-94883565	N_Shore	ATGTCAGACACTGCTGGGTTTGTGCTCCCCTCTATAATCTACTGATTGTGGGACTTCACA[CG]AGGTACAAAACATAAGTGACCTAATAAGCCCTCTAGACAGGGCTTCAGGGAGGAGCCAAG	CGAGGTACAAAACATAAGTGACCTAATAAGCCCTCTAGACAGGGCTTCAG					chr11:94882788-94882788	RDMR								RP11-712B9.2;RP11-712B9.2	ENST00000501356.1;ENST00000534864.1	TSS1500;TSS1500	chr11:94882800-94883175	3						TRUE		-1.64576020435217	0.929939210800094	-9.36134427461926
104	chr3	105544898	+	cg06030675	17699567		TACTAAAACCRTATCATACTAAAACCATTTCAAACTCCAATATACTTAAC		II			NA	NA	NA	NA	NA	NA		OpenSea	TTGAAAAGATAGCTTCAACTAAGCTCCTTAACAACAATTTCCTTGACTTTTGAAATTTAA[CG]TCAAGCACACTGGAGTTTGAAATGGCTCCAGCATGACACGGCTCCAGCATGACAGCATGA	CGTCAAGCACACTGGAGTTTGAAATGGCTCCAGCATGACACGGCTCCAGC	CBLB	NM_170662	Body																		chr3:105544601-105547280	6				2.18049789908196	1.06373512264728	9.36042086533553
105	chr22	39835412	+	cg22688213	36655969		CTTATAATAACCTATCAATATCATTCCTTTTCACRACTAAATACTATTCC		II			NA	NA	NA	NA	NA	NA		OpenSea	TCACAAGCAACCTAGATATCCATCCGAAGAGGAGAAGCAGACTGTGCTGCCTCCACGCCA[CG]GAATAGTATTCAGCCGTGAAAAGGAATGACACTGACAGGCCACCACAAGGAAGAGCCTCA	CGGAATAGTATTCAGCCGTGAAAAGGAATGACACTGACAGGCCACCACAA																	chr22:39835180-39835455	3								-1.46119022053571	0.420730206213585	-9.35906611921293
106	chr22	46441127	+	cg23564243	13694596		AAAAACCAAAAAACTCTCRATTCTCTTTTAAAAACCCTAATAACCRCAAC		II			NA	NA	NA	NA	NA	NA	chr22:46440393-46441019	S_Shore	AAAGACTCGCAAAGTTCGGAAGAGAATCTTTCCCGACATTTTCCCTCCCCTCGGGCTCTG[CG]CTGCGGCCATCAGGGCTCTTAAAAGAGAACCGAGAGCTCTCTGGTTTTCTCCTGGTGTTT	CGCTGCGGCCATCAGGGCTCTTAAAAGAGAACCGAGAGCTCTCTGGTTTT	LOC100271722	NR_027036	TSS1500						22:46439736-46441298	Promoter_Associated	RP11-398F12.1	ENST00000421538.1	TSS1500	RP11-398F12.1;RP11-398F12.1	ENST00000421538.1;ENST00000444890.1	TSS1500;TSS1500	chr22:46439760-46441215	3						TRUE		-2.28624142376575	-2.48292991042533	-9.35782735807983
107	chr17	56049039	-	cg20470514	4622981		AAATAAAATCATCATCTACTTACATAAAAACCTTCATTCAAAAACACACC		II			NA	NA	NA	NA	NA	NA		OpenSea	CTGGTATTGACAGGTAAAATCATCATCTGCTTACATAGAAACCTTCATTCAGGAGCACAC[CG]TAGGAGGGGAACGGATACACAATAAAAAGCAAACGCAGGCCAAGCAGCGAGCCCTAGAGC	CGGTGTGCTCCTGAATGAAGGTTTCTATGTAAGCAGATGATGATTTTACC	VEZF1	NM_007146	3'UTR								VEZF1	ENST00000258963.2	3'UTR	VEZF1	ENST00000258963.2	3'UTR	chr17:56048965-56049230	3								-1.87881337464232	0.210356036775372	-9.3511832260267
108	chr6	7729794	-	cg07747616	13762183		TATAATATCACCCRAAAAACTTAAAATTCTAAAATTATTAAAACCRCTTC		II			NA	NA	NA	NA	NA	NA	chr6:7726095-7728161	S_Shore	ATTAGCTGCCCTGTAGTATCACCCGGGGGACTTAGAGTTCTAGGGTTATTAGGGCCGCTT[CG]TGGGCCCAGATCAGTTAGGTCAGAATCTTTTGAGGGTGGGGCACAGGCATCATTTTTTTT	GTAGTATCACCCGGGGGACTTAGAGTTCTAGGGTTATTAGGGCCGCTTCG	BMP6	NM_001718	Body				TRUE												chr6:7725638-7730058	6	chr6:7725710-7733014	6		TRUE		-1.9312446501911	1.38948988430284	-9.3510051782085
109	chr13	75801289	-	cg01244663	27765931		CTACTAATATATAACAATTACCAATTTCCACAATATAAATACTACCCATC		II			NA	NA	NA	NA	NA	NA		OpenSea	ACGGAGGGAGACTACTGATATGTAACAGTTACCAATTTCCACAGTGTAAATACTACCCAT[CG]TAGTTAATTTCAACCTACTGATGTGATGCCAACTGGCTTGCAAACTTTTTGAAAATTTCT	CGATGGGTAGTATTTACACTGTGGAAATTGGTAACTGTTACATATCAGTA																			chr13:75800784-75801539	4	chr13:75799978-75801600	6				-3.2215976060272	0.490971150301974	-9.35051265543143
110	chr2	101044200	-	cg12291982	4795476		AAATACTCTAATACTCTAAAACTTCTAAAAAACCRAACTCTAAAAACAAC		II			NA	NA	NA	NA	NA	NA		OpenSea	TCTGCTGAAATGGATGCTCTGATGCTCTGAAGCTTCTGGGAGGCCGGGCTCTGGAGGCAA[CG]TGCTGCAGGCGCACTCTGTCAGAGTGAACAGCACCCGCGAGACAGGCCAGGCTCCTGGCT	GATGCTCTGATGCTCTGAAGCTTCTGGGAGGCCGGGCTCTGGAGGCAACG									2:101044068-101044534	Unclassified_Cell_type_specific							chr2:101044105-101044395	3								-1.77603269278839	-1.58210984116796	-9.33617662568652
111	chr3	13063165	-	cg26692003	11729279	28808893	ACTCAATAACTAACATTTACAATCACACAAAAAAATCACTACACCAAACA	ACTCAATAACTAACGTTTACGATCACACGAAAAAATCACTACACCAAACG	I	C	Grn	NA	NA	NA	NA	NA	NA		OpenSea	GAGCCCTCAGCCACTCAGTGACTGACGTTTACGGTCACACGAAGGAATCACTACACCAAG[CG]CTGAAGGGACGCGTGTGAGCCCCATTTCGCTGGTGGGTAACAGGCTCAGAGATGCTGTGG	ACTCAGTGACTGACGTTTACGGTCACACGAAGGAATCACTACACCAAGCG	IQSEC1	NM_001134382	Body				TRUE										chr3:13062605-13063615	3						TRUE		2.88013369207098	2.63459836144869	9.32957608199989
112	chr10	65284527	+	cg10300729	40766570		AAACAAAAAAACTAAAACTCAAAAAAATTTAACATACTACCCAAAACCAC		II			NA	NA	NA	NA	NA	NA	chr10:65280870-65282030	S_Shelf	GTGCTAGAATTACAGCCATGAGCCACCGCACCTGGCCCTGGATACCACTGTTTACAGCTG[CG]TGGTCTTGGGCAGCATGCTAAACCCTTCTGAGCTTCAGTCTTCTTGCCTTTAAGTCATTA	GGCAAGAAGACTGAAGCTCAGAAGGGTTTAGCATGCTGCCCAAGACCACG	REEP3	NM_001001330	Body								REEP3	ENST00000298249.3	5'UTR	REEP3	ENST00000298249.3	5'UTR					chr10:65280134-65284713	6		TRUE		1.76719199951203	0.935927776211283	9.30205278579486
113	chr3	195273714	+	cg17288782	88703861		AAAAACTAACTCATATTTCCTACTTACCATTCCAAAATTTATTACACTAC		II			NA	NA	NA	NA	NA	NA	chr3:195269553-195270363	S_Shelf	CTCTAGGCAATTACTTCTTTCAGAACCTGTGAGGCAAAAACGAAAGAAGAAGGCAGGACA[CG]CAGTGTAACAAACCTTGGAATGGTAAGTAGGAAATATGAGTTAGTTTTTTGGCTAAGCTA	CGCAGTGTAACAAACCTTGGAATGGTAAGTAGGAAATATGAGTTAGTTTT											AC091633.3;AC091633.3;AC091633.3;AC091633.3	ENST00000417011.1;ENST00000417011.1;ENST00000415451.1;ENST00000415451.1	1stExon;5'UTR;1stExon;5'UTR	AC091633.3;AC091633.3;AC091633.3;AC091633.3	ENST00000417011.1;ENST00000417011.1;ENST00000415451.1;ENST00000415451.1	1stExon;5'UTR;1stExon;5'UTR	chr3:195273540-195273735	3								-1.43653681701269	0.405955105691572	-9.28550241744671
114	chr3	10019040	-	cg14583999	25677240		CCAAAACCCCCTTATAAAACATTCAAATATCTACTACCCAACAATAAATC		II			NA	NA	NA	NA	NA	NA		OpenSea	TTTAGCTTTCCCCAGAGCCCCCTTATAAAACATTCAGATATCTACTGCCCAACAGTGAAT[CG]TGGAGCTTTTTAATAAAAGATAAATGAGTACCTGTTTGGGAATGTATTTTCCATTTTCCC	CAGAGCCCCCTTATAAAACATTCAGATATCTACTGCCCAACAGTGAATCG	TMEM111	NM_018447	Body				TRUE				TMEM111	ENST00000497557.1	3'UTR	TMEM111;TMEM111	ENST00000497557.1;ENST00000487465.1	3'UTR;3'UTR			chr3:10018592-10019126	6	chr3:10017703-10021960	6		TRUE		-2.80008682046935	0.615064314714195	-9.25061856005591
115	chr11	129899320	-	cg13250953	18766938		AAACAAAAAACTAACACTAATTTCTTTCCTTTCAACTCTAACCAAAACTC		II			rs150277489	0.0101	NA	NA	NA	NA	chr11:129902811-129903119	N_Shelf	TTTCAAATGGGAAACAAAAGACTGACACTAGTTTCTTTCCTTTCAGCTCTAACCAAAACT[CG]CAGCCTCCCCTCTGAGATCTGAAAGAAAAAGACAGCAGGGGAAAGGAAGAGAAGCTACCA	AACAAAAGACTGACACTAGTTTCTTTCCTTTCAGCTCTAACCAAAACTCG																	chr11:129899080-129899455	3								-1.43063515680043	-0.678177501219286	-9.24517399933061
116	chr2	158114185	+	cg27582124	59615520		AAAAAATAAAAACCAAATTAAAACTACCRTTTCTCTCCTCCCCRTTCTCC		II			NA	NA	NA	NA	NA	NA		OpenSea	CTGGGTAATGGCATGAAATGTTTTCCTTATGAGAAGTGGTGTTGAGTTACAGCGTGCAGA[CG]GAGAACGGGGAGGAGAGAAACGGCAGTCTCAATCTGGCCCCCACCTTTTCTTGGGCTTGT	CGGAGAACGGGGAGGAGAGAAACGGCAGTCTCAATCTGGCCCCCACCTTT	GALNT5	NM_014568	TSS200				TRUE				GALNT5;GALNT5	ENST00000259056.4;ENST00000259056.4	5'UTR;1stExon	GALNT5;GALNT5	ENST00000259056.4;ENST00000259056.4	5'UTR;1stExon	chr2:158114005-158114735	3						TRUE		-1.68855856495982	-1.69603084116417	-9.24158551612627
117	chr15	69366348	-	cg21963854	16656583		CACACTTTATTTTAAAATAACAACRAAAAACCRCCTCRCTATAATCTTTC		II			NA	NA	NA	NA	NA	NA	chr15:69366321-69366796	Island	CATAGAAAACACACACTTTGTTTTAAAGTAACAGCGAGGAACCGCCTCGCTGTGGTCTTT[CG]CTTGCTTGGCATTGCCCCTAGGGTGCTCGGAGATGGGCTGTGGAGGGGGACGTTGGGAAC	ACACTTTGTTTTAAAGTAACAGCGAGGAACCGCCTCGCTGTGGTCTTTCG	MIR548H4	NR_031680	Body					15:67153402-67153850			LINC00277;LINC00277;LINC00277;LINC00277	ENST00000558922.1;ENST00000559914.1;ENST00000559964.1;ENST00000415504.1	TSS1500;5'UTR;TSS1500;5'UTR	LINC00277;LINC00277;LINC00277;LINC00277;LINC00277	ENST00000558922.1;ENST00000559914.1;ENST00000559964.1;ENST00000415504.1;ENST00000558369.1	TSS1500;5'UTR;TSS1500;5'UTR;5'UTR	chr15:69366220-69366370	3						TRUE		-1.64224328897067	-2.17514883440948	-9.22124130185508
118	chr12	52404134	-	cg14242936	50784217		CTCCCCCAACAAACRAAAATCTAAAACAACTCCAAACCATTATATCCAAC		II			NA	NA	NA	NA	NA	NA	chr12:52400467-52401696	S_Shelf	GAAACTCTGGGCTCCCCCAGCAGGCGAGGATCTGGAGCAGCTCCAGACCATTGTGTCCAG[CG]GGCAGGCCTTCAGTGCGGGAAGGGGCGGCCTCGAGGCTCCCCTCCCCCAGCCCCCACATC	TCCCCCAGCAGGCGAGGATCTGGAGCAGCTCCAGACCATTGTGTCCAGCG	GRASP	NM_181711	Body				TRUE		12:52403987-52404836	Unclassified_Cell_type_specific	GRASP;GRASP;GRASP	ENST00000552963.1;ENST00000380039.2;ENST00000552049.1	5'UTR;TSS1500;TSS200	GRASP;GRASP;GRASP;GRASP;GRASP;GRASP	ENST00000552963.1;ENST00000550809.1;ENST00000547749.1;ENST00000380039.2;ENST00000552049.1;ENST00000546756.1	5'UTR;TSS1500;TSS1500;TSS1500;TSS200;TSS200	chr12:52404020-52404555	3						TRUE		-1.62924417569209	-1.34848364846337	-9.2180585271805
119	chr6	56715790	-	cg04152466	22760959		ATATACTTTACAATCCTAAATACCAAAAACCATAAATCTTCTCAATCTAC		II			NA	NA	NA	NA	NA	NA		OpenSea	AAGTTGCTGGAATATGCTTTGCAATCCTGGGTACCAAAAACCATGGATCTTCTCAATCTG[CG]TAGCTCAGTGCCCCTGGGCAAAAATGAAAATAAAGGCTGCTCACTTCCAGCTTCCCGCAA	CGCAGATTGAGAAGATCCATGGTTTTTGGTACCCAGGATTGCAAAGCATA	LOC101930010;DST;DST	NR_125866;NM_001144770;NM_001144769	Body;Body;Body								RP11-472M19.2	ENST00000426453.1	5'UTR	RP11-472M19.2;DST;DST	ENST00000426453.1;ENST00000523967.1;ENST00000517937.1	5'UTR;3'UTR;3'UTR	chr6:56715440-56715795	3								-1.5380076931558	1.54990987570183	-9.20917282466947
120	chr4	8174148	-	cg09390241	85638192	89737566	TACAATAAACATATTCACACACAACCCACAAACTAACAATAACAATTTCA	TACAATAAACATATTCACACGCAACCCGCAAACTAACGATAACGATTTCG	I	T	Red	NA	NA	NA	NA	NA	NA		OpenSea	TCTTCTCGTCTTTGCAGTGGGCATGTTCACACGCAACCCGCAGGCTGGCGGTGACGGTTT[CG]TGGGGCGATGTGCATGAGCAGGTGCTCATGAAGCCGGCCCCGCCCACACATGCAGATGGC	TGCAGTGGGCATGTTCACACGCAACCCGCAGGCTGGCGGTGACGGTTTCG								4:8224979-8225085									chr4:8174040-8174275	3						TRUE		3.25326109895521	2.80228136307161	9.20832491511728
121	chr2	99125273	+	cg21001907	60672587		AAACAAAAACAACAAAAACACTATACATAACRATCTACTATCAAAACTAC		II			NA	NA	NA	NA	NA	NA		OpenSea	GCCTGTTGTAGGAGAGAGAACCGCGCTGCTCCTGGTGCACGCTGACTGCAGTCCTAACCA[CG]CAGCTCTGACAGCAGACCGCCATGTACAGTGTTCCTGTTGTCTTTGTCTGTGGTATTGTG	CGCAGCTCTGACAGCAGACCGCCATGTACAGTGTTCCTGTTGTCTTTGTC	INPP4A;INPP4A;INPP4A;INPP4A	NM_004027;NM_001134224;NM_001566;NM_001134225	5'UTR;5'UTR;5'UTR;5'UTR								INPP4A;INPP4A;INPP4A	ENST00000409016.3;ENST00000409851.3;ENST00000409540.3	5'UTR;5'UTR;5'UTR	INPP4A;INPP4A;INPP4A	ENST00000409016.3;ENST00000409851.3;ENST00000409540.3	5'UTR;5'UTR;5'UTR	chr2:99125145-99125555	3								-2.32403524863858	-2.95732982351396	-9.19547871096912
122	chr1	64333874	-	cg11458671	30724963		TTTTTTTATTTTTACCAACRCTATAACAATTACTCTTTCTACCTATTCCC		II			NA	NA	NA	NA	NA	NA		OpenSea	TTGTTGTTTTGTTTTTTTGTTTTTGCCAACGCTATGACAATTGCTCTTTCTACCTGTTCC[CG]TGGGTTTTCTGTCATTTTATCACTCATTAAACAAGTGTTTATTAAATCTCTACTTTCTGT	CGGGAACAGGTAGAAAGAGCAATTGTCATAGCGTTGGCAAAAACAAAAAA	ROR1;ROR1	NM_001083592;NM_005012	Body;Body								ROR1	ENST00000482426.1	5'UTR	ROR1	ENST00000482426.1	5'UTR			chr1:64333600-64334758	6	chr1:64333820-64334599	6				1.73443907407392	2.19650819249373	9.19224499189027
123	chr6	10210316	-	cg00213822	92735401		CAAAAATAAAAACATATATTTCTTTATATATCCCCCATACCCAATACTTC		II			NA	NA	NA	NA	NA	NA		OpenSea	CTCTGTGAAGTCAAGGATGAAAACATGTATTTCTTTGTATGTCCCCCATGCCCAGTACTT[CG]GGCCTACAAGATGCATAGCTTCTAGAAAATGCTCAGCAAACCCTTGAGGAACTAAACTTA	AAGGATGAAAACATGTATTTCTTTGTATGTCCCCCATGCCCAGTACTTCG														OFCC1;OFCC1	ENST00000481704.1;ENST00000462111.1	5'UTR;3'UTR			chr6:10210270-10210699	5						-3.46306705121146	-1.21379226812695	-9.18566352058911
124	chr12	84902512	+	cg09278098	32781972		TACCATAACTCAAATCCATCATCTAATAATAAAACCCTACAATACCTCAC		II			rs75104394	0.013032	NA	NA	NA	NA		OpenSea	GGAAAAAAGAGAAAGGAGAAGAAACCACATACAAGGGTTTGAATGCCTCTAGTGGAAGAA[CG]TGAGGCATTGCAGGGCCTTACCACTAGATGATGGATCTGAGTCATGGCACCGAAGTACAT	CGTGAGGCATTGCAGGGCCTTACCACTAGATGATGGATCTGAGTCATGGC							TRUE										chr12:84902145-84903210	3						TRUE		-3.6397854436416	-2.77020175241354	-9.17671373906415
125	chr7	66460076	+	cg06420603	2801314		ATCCRAACTTAACRCCTAAACCAAAAATTTCTTCTTTATTTAATTAATTC		II			NA	NA	NA	NA	NA	NA	chr7:66461857-66462107	N_Shore	TTTCTTGGCTGCAGCTTTTATGACACCAACAAAACAAAACCCCAAACCAACAACCCAATC[CG]AACCAACCAAATAAAGAAGAAACCCTTGGCTTAGGCGCCAAGCTCGGACAGCGACGTCTC	TCCGAGCTTGGCGCCTAAGCCAAGGGTTTCTTCTTTATTTGGTTGGTTCG	SBDS	NM_016038	Body						7:66459733-66461004	Promoter_Associated	TYW1;SBDS	ENST00000491969.1;ENST00000496763.1	TSS200;3'UTR	SBDS;SBDS;TYW1;SBDS	ENST00000490953.1;ENST00000463579.1;ENST00000491969.1;ENST00000496763.1	3'UTR;TSS1500;TSS200;3'UTR	chr7:66460020-66460450	3								-1.47941135115719	-0.566296170167592	-9.14938089257967
126	chr16	31465386	-	cg24156826	83788451		AATAAAACAAACCRAATATAATAACTAACRCCTATAATCCTACCACTTTC		II			NA	NA	NA	NA	NA	NA		OpenSea	CTGATATAAATAATAAAGCAGGCCGGGTGTGGTGACTGACGCCTGTAATCCTACCACTTT[CG]GAAGCCGAGGTGGGTGGGGGAGGGAAGGGCCGGGGCAGGGGATCTTTTCTTTTTTTTTTT	ATAAAGCAGGCCGGGTGTGGTGACTGACGCCTGTAATCCTACCACTTTCG											RP11-452L6.1	ENST00000569291.1	TSS1500	RP11-452L6.1	ENST00000569291.1	TSS1500	chr16:31464600-31465590	3								-1.95943243888966	-0.00332348726114993	-9.13423894320728
127	chr1	16276294	+	cg18147543	8788100		AAAAATTTCCAAACATCACRTAATAAAAAACCTTAACRCCCTTCAAAACC		II			NA	NA	NA	NA	NA	NA		OpenSea	GCATGGCTGTCGGGCTGTGATGAGTCCGGAGGAAGCCACGCCCCTCACACCAGCACAGGT[CG]GCCTTGAAGGGCGCCAAGGCCTCCCACCACGTGATGTCTGGAAACTTTTCACAAGTGGGG	CGGCCTTGAAGGGCGCCAAGGCCTCCCACCACGTGATGTCTGGAAACTTT	ZBTB17	NM_003443	5'UTR		chr1:16276028-16276028		TRUE		1:16275299-16276614	Promoter_Associated	ZBTB17;ZBTB17;ZBTB17;ZBTB17;ZBTB17;ZBTB17	ENST00000375729.2;ENST00000479282.1;ENST00000537142.1;ENST00000448462.2;ENST00000375743.4;ENST00000375733.2	5'UTR;3'UTR;5'UTR;5'UTR;5'UTR;5'UTR	ZBTB17;ZBTB17;ZBTB17;ZBTB17;ZBTB17;ZBTB17;ZBTB17	ENST00000494020.1;ENST00000375729.2;ENST00000479282.1;ENST00000537142.1;ENST00000448462.2;ENST00000375743.4;ENST00000375733.2	3'UTR;5'UTR;3'UTR;5'UTR;5'UTR;5'UTR;5'UTR	chr1:16276105-16276735	3						TRUE		-2.44865888777903	-3.25686869910625	-9.13133665586889
128	chr2	56317578	+	cg01815259	32757235		ACAAACAAATATAAATCTAAAACATTTCCCCCATAAAATTTTTAAACCTC		II			NA	NA	NA	NA	NA	NA		OpenSea	GAATTGTCTTTTTGCATTGCAGTTGTTATTATTGTTGCATAACATCCTATTATTACATAA[CG]AGGCCCAAAAATTCTATGGGGGAAATGTCTTAGATTTATACTTGTTTGTATGTCACAAAG	CGAGGCCCAAAAATTCTATGGGGGAAATGTCTTAGATTTATACTTGTTTG											AC011306.1	ENST00000451034.1	TSS200	AC011306.1	ENST00000451034.1	TSS200										-2.58335997409935	-2.92775212231868	-9.13069506327736
129	chr4	109696145	+	cg13716020	37607231		AAACCTACCAATTCCCAATAAAACTATTTCCTAAAAAACTACCTAAAAAC		II			NA	NA	NA	NA	NA	NA		OpenSea	AGTAGGTACAGAAATAATGGGTGACACTGCAATAACAGACATGGCACATAGGGGTGCCCA[CG]CCTCCAGGCAGCTTTCCAGGAAACAGCTTCACTGGGAACTGGCAGGCCTTAGGAGCCATG	CGCCTCCAGGCAGCTTTCCAGGAAACAGCTTCACTGGGAACTGGCAGGCC																	chr4:109696060-109696295	3								-1.76344111377697	-0.300500466251734	-9.12870785228646
130	chr2	208378475	+	cg10440877	2732357		TATCCTAAATTATCCCTTCCTTATCAAAACTTACTACACACACAAAAACC		II			NA	NA	NA	NA	NA	NA		OpenSea	TCTAATGGCTTAGACAAATATCTGAATGCGTAATATAATTCATAACACATGACAGGTGCT[CG]GCCTCTGTGTGTGTAGCAAGCTCTGACAAGGAAGGGACAACTTAGGACAAGCCCTAAGGA	CGGCCTCTGTGTGTGTAGCAAGCTCTGACAAGGAAGGGACAACTTAGGAC							TRUE				AC007879.5;AC007879.5	ENST00000412387.1;ENST00000418850.1	3'UTR;3'UTR	AC007879.5;AC007879.5	ENST00000412387.1;ENST00000418850.1	3'UTR;3'UTR	chr2:208378345-208379015	3						TRUE		-1.5001070409434	0.380870576654835	-9.12550970866251
131	chr9	136687598	+	cg03637719	34759538		ACTCCCTAATATATAAAACRATTCTTATCTATCTATCTATCTATCTCTCC		II			NA	NA	NA	NA	NA	NA		OpenSea	CATCGAGCCTCTGAAGAAGCCGGCTGGGAACTGGATGGTGTGCATGTGGGGAAGGACGGA[CG]GAGAGATAGACAGACAGACAGACAAGAACCGCTTTACACATCAGGGAGCTTGTTCTCACA	CGGAGAGATAGACAGACAGACAGACAAGAACCGCTTTACACATCAGGGAG	VAV2;VAV2	NM_003371;NM_001134398	Body;Body														chr9:136687340-136687835	3								1.83760927419067	1.86188448199783	9.1090980758922
132	chr4	156363392	-	cg00331334	7616271		AATAACCCCTAATCAAAACATATCTACRTTCCAATTTTAACAATATTCCC		II			NA	NA	NA	NA	NA	NA		OpenSea	TTATTACAACAAGTGACCCCTAATCAAAACATATCTACGTTCCAGTTTTAACAGTGTTCC[CG]TTCTATTCCCTCTATGCTTACTCTGAGTTCTAGGGGAAAGCCTCTCATTCCCTCAATTAA	CGGGAACACTGTTAAAACTGGAACGTAGATATGTTTTGATTAGGGGTCAC							TRUE		4:156362557-156364323	Unclassified									chr4:156363329-156363905	6	chr4:156362756-156364259	6				-1.82524691974622	1.05638667765648	-9.10894393246166
133	chr1	102195156	-	cg05837596	18658213		TTTCTTCACTATAATAAATAATTCTATATTTTAACAAAACTAAATACATC		II			NA	NA	NA	NA	NA	NA		OpenSea	CTCTGTTTTCTTTTCTTCACTATAATAGGTAATTCTATGTTTTAGCAGAGCTAAATACAT[CG]CCTTCATCTTCAATCCTGGAGACTAATTCCTTATTGAAAACAAACTTTACTATTTTATTA	TTCTTCACTATAATAGGTAATTCTATGTTTTAGCAGAGCTAAATACATCG											RP11-411H5.1;U6	ENST00000415532.1;ENST00000516721.1	5'UTR;TSS1500	RP11-411H5.1;U6	ENST00000415532.1;ENST00000516721.1	5'UTR;TSS1500										2.1169118320656	1.15591870648642	9.10117431097743
134	chr2	190449241	-	cg10382675	35643243		TTAAAACRCAAAACAAATACTTAATATCACCACAACAATATCCCCTTCAC		II			NA	NA	NA	NA	NA	NA	chr2:190445459-190445983	S_Shelf	GTCTGAATTCATTAAAGCGCAAAACAAATGCTTGGTATCACCACAACAGTATCCCCTTCA[CG]TTCTCCAGATGCTGCTCAGCCTTGCCTTCCTCAGGTTGTATAAACAGGGATGGATTTCCC	CGTGAAGGGGATACTGTTGTGGTGATACCAAGCATTTGTTTTGCGCTTTA											SLC40A1	ENST00000481497.2	TSS1500	SLC40A1;SLC40A1;SLC40A1	ENST00000440626.1;ENST00000481497.2;ENST00000427241.1	TSS1500;TSS1500;TSS1500					chr2:190443638-190450728	6				-2.20346355956055	1.02781077584254	-9.08907146938565
135	chr6	28101960	-	cg09908764	31708939		AATATAAAAACTATCCTCTACACTATAAAATATTTAACAATATCCCTAAC		II			NA	NA	NA	NA	NA	NA	chr6:28104457-28104668	N_Shelf	GACAATTCTTTGATGTAGGGGCTGTCCTCTGCACTGTAGGATGTTTAGCAGTATCCCTGG[CG]TCTACCCACTAGATGTCACTAGCACTTCCCACTTGTGATATCCAAAAATGTCTCCAGGCA	CGCCAGGGATACTGCTAAACATCCTACAGTGCAGAGGACAGCCCCTACAT									6:28101867-28102098	Promoter_Associated							chr6:28101840-28102075	3						TRUE		-1.44204225466978	-0.897995222999588	-9.08848297861003
136	chr5	175956344	+	cg07768103	69685879	31713137	CACAAATATATAATCTACTTCAATAACTTCAAAACACAACAACTACTCCA	CACAAATATATAATCTACTTCAATAACTTCGAAACGCGACAACTACTCCG	I	A	Red	NA	NA	NA	NA	NA	NA		OpenSea	GTTACCTTCAACCACTTGTCAACACACTTGGTGTGGAACTCATGGTTGCAGGGGAGGACT[CG]GAGCAGCTGCCGCGCCTCGAAGTCACTGAAGCAGACCACACACCTGTGGAGGGGCGCGGA	CGGAGCAGCTGCCGCGCCTCGAAGTCACTGAAGCAGACCACACACCTGTG	RNF44	NM_014901	Body					5:175888950-175889234						RNF44;RNF44	ENST00000513029.1;ENST00000515051.1	3'UTR;3'UTR	chr5:175955225-175957235	3						TRUE		3.51214513211936	3.55534585175333	9.08583231743725
137	chr9	99374660	+	cg20404850	43630123		TTAATACCCATTAATAACCAAAACTACATCAATATTCTCTTATATCACAC		II			NA	NA	NA	NA	NA	NA		OpenSea	CCCTTCCAGCCGTGATGACTGTGCCTCAGCCTGCCCTTTGTCCTCGCAGCTGCTGTCACG[CG]TGTGACACAAGAGAACACTGATGCAGCCCTGGCCATCAATGGGCATCAAGCCAGGCACTT	TGATGCCCATTGATGGCCAGGGCTGCATCAGTGTTCTCTTGTGTCACACG	CDC14B;CDC14B	NM_003671;NM_033331	Body;Body				TRUE							CDC14B;CDC14B	ENST00000496750.1;ENST00000463547.1	3'UTR;3'UTR	chr9:99374405-99374875	3								-3.16089043315804	0.734571206559616	-9.08255657893915
138	chr17	80215375	-	cg05385188	9767533		TATTAAAATTACTTCTACTTCTAACAAAAACAATAATAAAAACCTAATTC		II			NA	NA	NA	NA	NA	NA	chr17:80211646-80213142	S_Shelf	TTTTTTTAAAGTGTTAAAGTTACTTCTACTTCTAACAAAAACAGTAATAGGGGCCTGATT[CG]CCCTCACACCTTAAGTAACTAAGGGAAAGAACAAAACACACACCCTCACACATCACAGGG	GTTAAAGTTACTTCTACTTCTAACAAAAACAGTAATAGGGGCCTGATTCG	CSNK1D;CSNK1D	NM_001893;NM_139062	Body;Body		chr17:80215337-80215337				17:80215337-80215464	Gene_Associated							chr17:80215345-80215595	3						TRUE		1.89220759895493	0.773584349089751	9.06720661252253
139	chr10	103902598	-	cg12684037	61660917		ACCTCAACCTTCCAAATAACTAAAATTTATAAACACAAATATATACCACC		II			rs73344859	0.075834	NA	NA	NA	NA		OpenSea	GTGGTCCTCCCACCTCAGCCTTCCAAGTAGCTGGGATTTATAGGCACAGGTGTGTGCCAC[CG]TGCCTGGCTGTGGAGGGTTCTTCAGAGGCAGAGCCCTGGGTTGGTTTGAATCCTTCATGC	CGGTGGCACACACCTGTGCCTATAAATCCCAGCTACTTGGAAGGCTGAGG	PPRC1;PPRC1;PPRC1	NM_001288727;NM_015062;NM_001288728	Body;Body;Body								PPRC1	ENST00000489648.1	5'UTR	PPRC1;PPRC1	ENST00000462933.1;ENST00000489648.1	TSS200;5'UTR					chr10:103897178-103909465	6				1.71701692115868	1.41146688425005	9.06626650472923
140	chr8	69173390	-	cg00676294	19787571		ACACRAAAAAATCTTAATTTCATTTTCTCATCATTACTATATTTCCTCCC		II			NA	NA	NA	NA	NA	NA		OpenSea	CTATGTTGTGAGCACGAGGGGATCTTAGTTTCATTTTCTCATCATTACTGTATTTCCTCC[CG]TCTCTCCCTATGGCTTTTTCCCTTTTGAAGACTTTTGCTCTCATTTAAACCCCCAAAGAT	CGGGAGGAAATACAGTAATGATGAGAAAATGAAACTAAGATCCCCTCGTG																	chr8:69173040-69173415	3								-2.30738953701405	-1.05436105066702	-9.06267500399479
141	chr3	4783557	+	cg14090520	67763173		CTAACTTCACTCCTTTCCCACATAAATAAAACCTAAAATTAAAAAACACC		II			NA	NA	NA	NA	NA	NA		OpenSea	GCAAGTTACGTAAATGGGTGTTGTTTTTGGCAGGGAAGTCAGGAATGAGTCACTTCTGAG[CG]GTGTTTTCTAACCTCAGGTTTTATCCATGTGGGAAAGGAGTGAAGCCAGCAGTGGAGTCA	TGGCTTCACTCCTTTCCCACATGGATAAAACCTGAGGTTAGAAAACACCG	ITPR1;ITPR1;ITPR1	NM_001099952;NM_001168272;NM_002222	Body;Body;Body		chr3:4783422-4783422		TRUE										chr3:4783040-4783715	3								-2.24082089519887	-3.0354912803828	-9.04865643614422
142	chr19	15625929	+	cg08520349	68696948		CTATACTAAAATTTATTATAACRACCACTCRATAACCTAACTATCCCTAC		II			NA	NA	NA	NA	NA	NA		OpenSea	GGTGCCCCAGGAGAGCCAGCTGGCTGGGCAGCCCTTCTTCCCCAAAGGCAGCTGGTATTG[CG]TAGGGACAGCCAGGTCACCGAGTGGCCGTCACAACAAACCCCAGCACAGTCCAGCCCGGC	TGTGCTGGGGTTTGTTGTGACGGCCACTCGGTGACCTGGCTGTCCCTACG	CYP4F22	NM_173483	5'UTR						19:15625514-15626125	Unclassified_Cell_type_specific							chr19:15625585-15626035	3								-1.98401258484317	-1.58691808877697	-9.04301082644831
143	chr19	11079456	+	cg22809078	61654106		TAAAACATCCACTATACCCCTTTACTAAAACTTTCRAAACAAAATAAATC		II			rs76427108	0.013467	NA	NA	NA	NA		OpenSea	TGTGACAGTTGCTGCTCACCTGTTCCAGTGGGAGACTTGAGGGGGAGGGTCTGCTGTGTG[CG]ACCCATCTTGCTCCGAAAGTCCCAGTAAAGGGGCATAGTGGATGTCTCATTGTGCCCAGG	GAGACATCCACTATGCCCCTTTACTGGGACTTTCGGAGCAAGATGGGTCG	SMARCA4;SMARCA4;SMARCA4	NM_003072;NM_001128844;NM_001128849	5'UTR;5'UTR;5'UTR								SMARCA4;SMARCA4	ENST00000421844.2;ENST00000344626.4	5'UTR;5'UTR	SMARCA4;SMARCA4	ENST00000421844.2;ENST00000344626.4	5'UTR;5'UTR	chr19:11079220-11079475	3								1.68195978583479	2.20977252835383	9.03394590595018
144	chr3	51697263	+	cg05465443	58733831		TAAATAACCTACATATAAAAACATATAACCTAAATAAATAAACATACCCC		II			NA	NA	NA	NA	NA	NA		OpenSea	CTGTCCGAGCCGAGGATGTTTGCGCCTTTTCCTTCCCCTGTCTTGCCCAGCAACCTTTCG[CG]GGGCATGTCTATCTATCCAGGCTACATGTCCCCACATGCAGGCTACCCAGCTGGTGGCCT	CGGGGCATGTCTATCTATCCAGGCTACATGTCCCCACATGCAGGCTACCC	RAD54L2	NM_015106	Body											RAD54L2;TEX264;RAD54L2	ENST00000461680.1;ENST00000419358.1;ENST00000487093.1	5'UTR;5'UTR;5'UTR	chr3:51697065-51697315	3								1.59574194969395	1.39012140314301	9.02980994559402
145	chr1	245581518	-	cg22729008	13604188	89672593	ATAACAACCAATAAACAAAAACCCACACCACACAACAACAAAAAAAACCA	ATAACAACCAATAAACGAAAACCCGCACCACACAACAACAAAAAAAACCG	I	A	Red	rs1093958	0.395909	NA	NA	NA	NA		OpenSea	TCCGCGGGGACAATAGCAGCCAGTGGACGGGAGCCCGCACCACACAGCAGCAAAGGAAGC[CG]GAGGAGAGGCTCTGCGGGCTCTCTGCTCCGTCAGCAGGAATGTCCTCCGGGCCAGCAGCT	CGGCTTCCTTTGCTGCTGTGTGGTGCGGGCTCCCGTCCACTGGCTGCTAT	KIF26B	NM_018012	Body					1:243647977-243648172									chr1:245581325-245581595	3						TRUE		1.81560660065332	0.204891024498155	9.01067252904418
146	chr3	196777478	+	cg23587044	96732170		CCTAAAAACCACCTCTCTATTTCTATAAATTCTACTTTTTTAAATTCCAC		II			NA	NA	NA	NA	NA	NA		OpenSea	GACCTTATGCTATATGAAATAAGCCAGACACAGAAAAGCAAATACTGTATTTCATTTATA[CG]TGGAATCTAAAAAAGTAGAACTCATAGAAACAGAGAGGTGGTTTCCAGGGACTGCAGAGT	CGTGGAATCTAAAAAAGTAGAACTCATAGAAACAGAGAGGTGGTTTCCAG	DLG1;DLG1;DLG1;DLG1;DLG1;DLG1	NM_001204388;NM_001204387;NM_001290983;NM_001098424;NM_004087;NM_001204386	Body;Body;Body;Body;Body;Body											DLG1	ENST00000469371.1	3'UTR			chr3:196777425-196777772	4	chr3:196777363-196777950	4				1.60567237845782	-0.543531106334323	9.00431256604068
147	chr1	153758749	-	cg16684608	26638839		TAAACTACCACACCTAACTTCATTCCTTTTTTATAACTATATAATATTCC		II			NA	NA	NA	NA	NA	NA	chr1:153755957-153756335	S_Shelf	GATTACAGGTGTGAGCTACCACACCTGGCTTCATTCCTTTTTTATGGCTGTATAATATTC[CG]GTGTATGGATCTATCACATTTTGTTAATCCATTCATCTGTTGATGGACACTGGGGCTATT	GAGCTACCACACCTGGCTTCATTCCTTTTTTATGGCTGTATAATATTCCG											Y_RNA	ENST00000384312.1	TSS1500	Y_RNA	ENST00000384312.1	TSS1500										1.69196282655752	0.852709631644363	8.99980150629333
148	chr16	10205262	+	cg09622330	20684955		AAAAAAAACTACTACACRATAAACCAATCCTAAAACACRTAACCRATACC		II			rs75721537	0.020644	NA	NA	NA	NA		OpenSea	CGCGGGTGTTTGTCGCTTCGCGGGGCCTTGCGGCAGCATGGCGAACCATCTGATCAGTGG[CG]GCACCGGCTACGTGCCCCAGGACTGGCTCACCGTGCAGCAGCTCTTCCTCGGCGCCAACT	CGGCACCGGCTACGTGCCCCAGGACTGGCTCACCGTGCAGCAGCTCTTCC	GRIN2A;GRIN2A;GRIN2A	NM_001134407;NM_000833;NM_001134408	Body;Body;Body					16:10112690-10112818																TRUE		1.72049191200883	1.97939450111703	8.99971947703358
149	chr6	137224053	-	cg12853765	64625547		ATTTATTATTTTAATCTCTTTTAAAATAAACRCTACCACTTTCAAATATC		II			NA	NA	NA	NA	NA	NA		OpenSea	GGGGCATAGTTATTTATTATTTTAATCTCTTTTAAAGTAAACGCTACCACTTTCAGATGT[CG]CTGCTGTATGTTTAATAAGCTTTAATGTTTTCCTCATGACAAAATTTTGGAAATTACATT	TTTATTATTTTAATCTCTTTTAAAGTAAACGCTACCACTTTCAGATGTCG	PEX7	NM_000288	Body								RP11-55K22.2;PEX7	ENST00000574864.1;ENST00000541292.1	TSS1500;3'UTR	RP11-55K22.2;PEX7	ENST00000574864.1;ENST00000541292.1	TSS1500;3'UTR										2.02815921519292	0.255511618109733	8.9792084239148
150	chr3	33257461	+	cg27105694	96613590		CTTTCCRTTTTACTAATTTCTACTCTATCTATATTATTTCCTCCTTCTAC		II			NA	NA	NA	NA	NA	NA	chr3:33259919-33260763	N_Shelf	TGATCTAAGTTTCTAGCTCAAAAAACAAACACAAAAGTCCCACAAAATCAAATCTTCTAA[CG]TAGAAGGAGGAAATAATACAGATAGAGCAGAAATCAGTAAAACGGAAAGCAGACACACAA	CGTAGAAGGAGGAAATAATACAGATAGAGCAGAAATCAGTAAAACGGAAA	SUSD5	NM_015551	Body																							1.8739278104129	0.207041077076335	8.96729508349618
151	chr5	68411141	-	cg19471613	71668167		TATATTATAAAATTAATTTTCATACAACTTCCAAAAAACTCTCTATCRAC		II			NA	NA	NA	NA	NA	NA		OpenSea	AGTACTGGCTTTGTGTTGTAAAGTTGGTTTTCATACAGCTTCCAGAAAGCTCTCTGTCGA[CG]TTGGTGGAGCTAAACGTCTTCAAGCTTTATCTCATCTTGTTTCTGTGCTTCTCTTGTGCC	CGTCGACAGAGAGCTTTCTGGAAGCTGTATGAAAACCAACTTTACAACAC	SLC30A5	NM_022902	Body								SLC30A5;CTC-498J12.3	ENST00000438236.2;ENST00000504129.1	TSS1500;3'UTR	SLC30A5;SLC30A5;CTC-498J12.3	ENST00000438236.2;ENST00000507354.1;ENST00000504129.1	TSS1500;5'UTR;3'UTR										2.03895916465083	0.577350856003564	8.96300262071469
152	chr5	90540668	-	cg07378556	61647233		AACAAAAAACAAATATACCTTTTCCTCTAAAAAACTCAACTCCTCTATAC		II			rs114267046	0.017811	NA	NA	NA	NA		OpenSea	AAAGGAAGAGAAACAAAAAACAGATGTACCTTTTCCTCTAGGAAGCTCAACTCCTCTATA[CG]TAAAGTTGTTTCCCTGTAGTAGTTTAACTCCACCACTAGGTCTCCAAAGATGGTGATGTT	CGTATAGAGGAGTTGAGCTTCCTAGAGGAAAAGGTACATCTGTTTTTTGT																	chr5:90540280-90540755	3								-1.5293662665622	1.06639561656993	-8.95263499360423
153	chr1	13034580	-	cg24274354	9689110		AAACCATCCTTCCACCTCAACCTACACAACAACTAAAACTACAAATATAC		II			NA	NA	NA	NA	NA	NA		OpenSea	TTCCCAGACACAAGCCATCCTTCCACCTCAGCCTGCACAGCAGCTGGGACTACAGGTGTG[CG]CCATCACTTCCATCTATTTTTTGTATTTTTTTGGAGAGACAGGGTCTCACTATGTAGCCC	AGCCATCCTTCCACCTCAGCCTGCACAGCAGCTGGGACTACAGGTGTGCG	PRAMEF22	NM_001100631	TSS1500								PRAMEF22	ENST00000376187.1	TSS1500	PRAMEF22	ENST00000376187.1	TSS1500								TRUE		1.38344262988828	0.611868445889008	8.94637301283995
154	chr6	45559104	+	cg25865108	45781927		CAAACCCTAAAACAAACCAATACTTTCTTTCTAACCAAATCATATTTTTC		II			NA	NA	NA	NA	NA	NA		OpenSea	TAAGAGCAACAACAGGAATGTAGGAAGTTGCTTAAGCCCCCATCATAAAATTGTTCAGAT[CG]AAAAATATGATCTGGTTAGAAAGAAAGCACTGGCCTGCCTTAGGGCTTGCAGCTTCAAGG	AAGCCCTAAGGCAGGCCAGTGCTTTCTTTCTAACCAGATCATATTTTTCG							TRUE							RUNX2	ENST00000478660.2	3'UTR	chr6:45559080-45559390	3						TRUE		-2.17392045446047	-0.055347944084485	-8.94147068684721
155	chr15	42787188	-	cg08397633	75770176		TACCCCTAATACAAAATAATCTAAAATTCCAAAACCTTCCAAAATCTAAC		II			rs1900921	0.264933	NA	NA	NA	NA	chr15:42782959-42783377	S_Shelf	ATAGCTTTCAGTGCCCCTAGTACAAAGTGGTCTAAAATTCCAAGGCCTTCCAAGATCTAG[CG]ATTGTTGGCCTTCTAAAGCTTTCTTTCCTCTACACTCGGGGATGTACGATTAGCACTAAG	CGCTAGATCTTGGAAGGCCTTGGAATTTTAGACCACTTTGTACTAGGGGC	SNAP23;SNAP23	NM_130798;NM_003825	TSS1500;TSS1500						15:42787125-42788638	Promoter_Associated	SNAP23;SNAP23;SNAP23;SNAP23	ENST00000249647.3;ENST00000566141.1;ENST00000349777.1;ENST00000567094.1	TSS1500;TSS1500;TSS1500;TSS1500	SNAP23;SNAP23;SNAP23;SNAP23;SNAP23;SNAP23;SNAP23;SNAP23;SNAP23;SNAP23;SNAP23;SNAP23;SNAP23	ENST00000249647.3;ENST00000566141.1;ENST00000349777.1;ENST00000567094.1;ENST00000568331.1;ENST00000563451.1;ENST00000566035.1;ENST00000568859.1;ENST00000568745.1;ENST00000561526.1;ENST00000568227.1;ENST00000568451.1;ENST00000563765.1	TSS1500;TSS1500;TSS1500;TSS1500;TSS1500;TSS1500;TSS1500;TSS1500;5'UTR;5'UTR;5'UTR;5'UTR;5'UTR	chr15:42787165-42787470	3								-1.8056030688863	1.36625720950832	-8.93791644989415
156	chr4	182652283	-	cg06693166	23673161		AAACCACAACTTACAACTTATTAATTCTTTACTCAAATTATATCCACTTC		II			NA	NA	NA	NA	NA	NA		OpenSea	GATGTATGTCAGAACCACAACTTACAGCTTGTTAATTCTTTACTCAGATTATGTCCACTT[CG]TAATAGGGGCAAAAAAGAATATCATATGAGATACATTTTTTTAAAAAAGAGGACAGGTAA	CGAAGTGGACATAATCTGAGTAAAGAATTAACAAGCTGTAAGTTGTGGTT																										2.03073953819179	0.789523453443693	8.93303460161348
157	chr1	181352945	-	cg08127053	79634925		CTACCTCCCTTACRAAATATAAACATATAACCAAACTCTAACTATAAAAC		II			NA	NA	NA	NA	NA	NA		OpenSea	ACTATATTTCCCTGCCTCCCTTACGGGGTATGAACATGTGACCAAACTCTGGCTGTGGAG[CG]TAGGCAAAAGGGATGTGTGGCACCTCCAGACCTGACCCACAAAACCTCCTACATCATCAT	CGCTCCACAGCCAGAGTTTGGTCACATGTTCATACCCCGTAAGGGAGGCA																	chr1:181352940-181353170	3								-2.41717121542741	-3.15938484875567	-8.92310885211063
158	chr7	51392378	-	cg09093275	29651824		AAAAAACATTTCTTCACCTCTTTACAAAAATATTCAACCCATAATCTTAC		II			NA	NA	NA	NA	NA	NA		OpenSea	TGCACTGTGTAGGGAGGCATTTCTTCACCTCTTTGCAGAGATGTTCAGCCCATGATCTTA[CG]TAACATTGCACCCACGCCCTCCACCCACATAAGGATTATGCAATTGCGTGTAGGATTCCT	CGTAAGATCATGGGCTGAACATCTCTGCAAAGAGGTGAAGAAATGCCTCC																	chr7:51392265-51392530	3								-1.776063005729	-1.42292316084191	-8.91820197451033
159	chr12	51809238	-	cg05760646	61630881		TTCAATCCTAATATCTATTACTACTCTATTCAAATATTCTATATCTTCCC		II			rs76892837	0.026499	NA	NA	NA	NA		OpenSea	TTTATTACTGATTCAATCCTGGTATCTGTTACTGCTCTGTTCAGGTGTTCTGTGTCTTCC[CG]GTTCAATCTTGGTAGGTGGTAGGTGTTCAGGAATTTATCCATTTCCTCTAGGTTTTCCAA	CGGGAAGACACAGAACACCTGAACAGAGCAGTAACAGATACCAGGATTGA	SLC4A8;SLC4A8	NM_001258401;NM_001267615	5'UTR;5'UTR								SLC4A8	ENST00000535225.1	5'UTR	SLC4A8	ENST00000535225.1	5'UTR	chr12:51809225-51809475	3								1.7177779456864	0.754304052663849	8.91207999914669
160	chr14	26608718	+	cg14632165	33801288		TTTAATTATATAACTCTTCTAATTCAAAATCACAATCACTCTTACTTCAC		II			NA	NA	NA	NA	NA	NA		OpenSea	AGACAGGTAGTGAAATTATGAAAGACATTGACAAGTGTCAAGTAGGTAAGGTAGCTCAGA[CG]TGAAGTAAGAGTGATTGTGATTTTGAATCAGAAGAGTTATATAATCAAAGTTGTTTAAGG	TTGATTATATAACTCTTCTGATTCAAAATCACAATCACTCTTACTTCACG											RP11-314P15.2	ENST00000546412.1	3'UTR	RP11-314P15.2	ENST00000546412.1	3'UTR			chr14:26608034-26608763	4	chr14:26607981-26608737	6				-1.38681764038479	0.78675799567486	-8.90805122210826
161	chr7	127292389	+	cg26642667	60781178	49784837	AAAAACACCATATATAAAAATACAAAAACAACAAATAAAACAACTAACCA	AAAAACGCCATATATAAAAATACAAAAACAACGAATAAAACGACTAACCG	I	A	Red	NA	NA	NA	NA	NA	NA	chr7:127291647-127292551	Island	CCTGCCCCTCGCCTCGACTCCCTTTCACCAACACCGACACCCACATTGACACCTCCAGTC[CG]GCCAGCCGCTCCACTCGTTGCCTTTGCATCTCCACACATGGCGTCCTCCGCGCAGAGCGG	CGGCCAGCCGCTCCACTCGTTGCCTTTGCATCTCCACACATGGCGTCCTC	SND1;SND1	NM_014390;NM_014390	5'UTR;1stExon					7:127078611-127079983	7:127291150-127292962	Promoter_Associated	SND1;SND1;SND1;SND1;AC073934.6	ENST00000354725.3;ENST00000354725.3;ENST00000438400.2;ENST00000438400.2;ENST00000490314.1	5'UTR;1stExon;5'UTR;1stExon;TSS1500	SND1;SND1;SND1;SND1;SND1;AC073934.6;SND1	ENST00000354725.3;ENST00000354725.3;ENST00000438400.2;ENST00000438400.2;ENST00000463020.1;ENST00000490314.1;ENST00000463020.1	5'UTR;1stExon;5'UTR;1stExon;1stExon;TSS1500;5'UTR	chr7:127292325-127293255	3						TRUE		-1.66115495663967	-2.32849019826134	-8.89929635070282
162	chr5	138411326	+	cg03415494	97740568		ATAAATATTCCTACTTTACCTTAACATTTATTCCCCATAAACACACTAAC		II			NA	NA	NA	NA	NA	NA		OpenSea	CATCAGTAACAGAGCATGTCATAGGGAATAAAACACAATCATAAGGTAATGCTACATAAA[CG]CTAGTGTGTTTATGGGGAATAAATGTCAAGGTAAAGCAGGAATATCTATTTTCTATGTGG	CGCTAGTGTGTTTATGGGGAATAAATGTCAAGGTAAAGCAGGAATATCTA	SIL1;SIL1	NM_022464;NM_001037633	Body;Body											SIL1	ENST00000503732.1	3'UTR					chr5:138411099-138412141	3				-1.89876494196392	-2.24784296687835	-8.87922932287399
163	chr10	18746120	-	cg05317415	79766263		AATACAATATACAATCATAATTCACTACAAACTCAACCTCCTAAAACTAC		II			rs78417678	0.010426	NA	NA	NA	NA		OpenSea	GTCCAAGCTGCAGTGCAGTGTGCAGTCATGGTTCACTGCAGGCTCAACCTCCTGGGGCTG[CG]TGATCCTCCTGCCTCAGCTTCCTGGGTAACCAGGACTACAGACATGCGCCACCACAACCA	CGCAGCCCCAGGAGGTTGAGCCTGCAGTGAACCATGACTGCACACTGCAC	CACNB2;CACNB2;CACNB2;CACNB2;CACNB2;CACNB2;CACNB2;CACNB2;CACNB2	NM_201597;NM_201593;NM_201596;NM_001167945;NM_201572;NM_201571;NM_000724;NM_201590;NM_201570	Body;Body;Body;Body;Body;Body;Body;Body;Body											CACNB2	ENST00000498816.1	5'UTR	chr10:18745985-18746215	3								1.45193557393686	1.7566987306051	8.87747024982156
164	chr7	65746852	+	cg03193328	17741100		TAAAATCTATACCAAAATCTTAAATAACTAAAATAAATACAATTCTCCAC		II			NA	NA	NA	NA	NA	NA		OpenSea	GTCAGCCTGGCTGTAGTGTTTAACTGAGTCTCGTGGAAGATCCATGCTTAAAATGAATGT[CG]TGGAGAATTGTATTCACCTCAGTCATTCAAGACTTTGGCATAGACCCCATTCCTTGAGGA	CGTGGAGAATTGTATTCACCTCAGTCATTCAAGACTTTGGCATAGACCCC	TPST1	NM_003596	Body				TRUE				TPST1	ENST00000480281.1	5'UTR	TPST1	ENST00000480281.1	5'UTR	chr7:65746685-65747095	3						TRUE		-2.42556587634337	-3.08330918121652	-8.87744120861832
165	chr12	113345598	+	cg04951822	45610881		ATAAAAACAACTTTCTTCTTTTACTTACTAAACTTTTACTCCAAACTCAC		II			NA	NA	NA	NA	NA	NA		OpenSea	GAATTAGTACCCAAGGTTCTTTGTCCTGCATCCAAGAAAATTAAGGAACATGGACACAAA[CG]TGAGCTTGGAGCAAAAGTTCAGTAAGCAAAAGAAGAAAGCTGTCTCCACTGTGGAGAGGG	CGTGAGCTTGGAGCAAAAGTTCAGTAAGCAAAAGAAGAAAGCTGTCTCCA	OAS1;OAS1;OAS1	NM_001032409;NM_002534;NM_016816	Body;Body;Body						12:113345236-113345627	Promoter_Associated	RP1-71H24.1	ENST00000552784.1	3'UTR	RP1-71H24.1	ENST00000552784.1	3'UTR	chr12:113345245-113345655	3						TRUE		-1.78058281727847	-1.52218413250174	-8.87623080813273
166	chr3	171261809	+	cg13303534	78805479		CACTTACACRCAAATCCTTACTTCAAAATCTACTTCTAAAAAACCACAAC		II			NA	NA	NA	NA	NA	NA		OpenSea	GGCTCGGCCCCTGCTGAGGTTGTGGCCAGGCTCTAAGGAAATGGATATCGGAGAGGCCTT[CG]TTGTGGTTCCCTAGAAGCAGACTCTGAAGCAAGGATTTGCGTGTAAGTGAATGATTGAGG	ACTTACACGCAAATCCTTGCTTCAGAGTCTGCTTCTAGGGAACCACAACG							TRUE										chr3:171261600-171261950	3						TRUE		-1.39033804995334	-0.985194771995899	-8.87184967389781
167	chr8	101282217	-	cg08072685	31652979		CATATAATTACAACTCCCATCATTCATCTTTATTATATAAACAACACATC		II			NA	NA	NA	NA	NA	NA		OpenSea	ACAGCACATGTCATGTGATTGCAGCTCCCATCATTCATCTTTATTATATAAGCAGCACAT[CG]TGGACATGGCTTTATATCATCAGCTATTGGGAACACAGAGAAATCTATTAAGTACATAAA	ATGTGATTGCAGCTCCCATCATTCATCTTTATTATATAAGCAGCACATCG	RNF19A;RNF19A;RNF19A	NM_015435;NM_001280539;NM_183419	Body;Body;Body								RNF19A	ENST00000523255.1	TSS1500	RNF19A;RNF19A	ENST00000523255.1;ENST00000524233.1	TSS1500;3'UTR										-1.72733383597792	1.54512287125264	-8.85615123808844
168	chr8	119640801	+	cg22040466	35610950		CAAAACTTAAAAACCTTACATATTTCCTTTTTCTCTCTTACTCCTCTACC		II			NA	NA	NA	NA	NA	NA		OpenSea	CGCTGCAGGTTTTTGAGTAAGCTGGGGAACTCTGCCTCAGGCTAAAGGGGCAGCAGCTAA[CG]GCAGAGGAGCAAGAGAGAAAAAGGAAATATGCAAGGCTTTTAAGCCCTGTCTCAGAACTG	CGGCAGAGGAGCAAGAGAGAAAAAGGAAATATGCAAGGCTTTTAAGCCCT	SAMD12-AS1	NR_038210	Body														chr8:119640680-119640915	3								-1.76858628259609	-1.86608972813074	-8.85597290639035
169	chr14	89604062	-	cg25015038	1628205		TCCTATTTACTCAAACCAAAACAACACTAAAATAACCCACACCRAAAACC		II			NA	NA	NA	NA	NA	NA		OpenSea	CTGTTGGCTCTTCCTGTTTGCTCAGGCCAAGGCAGCACTGGGGTGACCCACACCGAGGGC[CG]CACCAGTGGGCAAAGGGCCAGGCCCAAGTTTGAGGTTTAGGGGTGGTGAGTCATGCTGGA	CGGCCCTCGGTGTGGGTCACCCCAGTGCTGCCTTGGCCTGAGCAAACAGG							TRUE										chr14:89603920-89604175	3						TRUE		-1.87094687491851	-2.28642402632676	-8.85026526143902
170	chr4	146879597	-	cg00399861	56606846		CCTTCACCTATACATTTCTCTCTTTTTTTAAAATAAAATCTTACTCTATC		II			NA	NA	NA	NA	NA	NA		OpenSea	TCTCTCCTTTCCCTTCACCTATACATTTCTCTCTTTTTTTGAGATGGAGTCTTGCTCTGT[CG]CTCAGGCTGGAGTACAATGGTATGATCTCAGCTCACTGCAACCCCCGCCTCCCAGGTTCA	CTTCACCTATACATTTCTCTCTTTTTTTGAGATGGAGTCTTGCTCTGTCG											Y_RNA	ENST00000364444.1	TSS1500	Y_RNA	ENST00000364444.1	TSS1500										1.53957863973675	1.39876663189883	8.84783211934111
171	chr10	114818235	+	cg03339956	80742967		AATCACAATATAAAATCCATATTACCCTCRAAAACCTAACACCAAAACCC		II			NA	NA	NA	NA	NA	NA		OpenSea	GGAGTGGGTGAGAGGGAAAAGAAAGGTATAGATGGTTCGTTGGAAAATGTGGTTTTATAC[CG]GGTTTTGGTGTCAGGTCCCCGAGGGCAACATGGACTCCACACTGTGATCCTCCGGGCAGC	CGGGTTTTGGTGTCAGGTCCCCGAGGGCAACATGGACTCCACACTGTGAT	TCF7L2;TCF7L2;TCF7L2;TCF7L2;TCF7L2;TCF7L2	NM_001146284;NM_001146285;NM_030756;NM_001146274;NM_001146286;NM_001146283	Body;Body;Body;Body;Body;Body				TRUE				TCF7L2	ENST00000542695.1	5'UTR	TCF7L2	ENST00000542695.1	5'UTR	chr10:114817645-114818410	3						TRUE		1.31274059618711	1.26664895382559	8.84756511806315
172	chr10	30780298	+	cg06664104	99783264		CCCTTACTTTCTAAATTAATCATATACRTATCAACTTTCAATTAAATTTC		II			rs661674	0.403361	NA	NA	NA	NA		OpenSea	GGTGTCAAAGGTGAAGGAAACTTGGGGGTTGAATGGAGATGAAGAAATCTCCTCATGTGG[CG]AAACTCAACTGAAAGTTGACACGCATATGACTAACCCAGAAAGCAAGGGACACAGCCCAG	CCTTGCTTTCTGGGTTAGTCATATGCGTGTCAACTTTCAGTTGAGTTTCG					chr10:30780085-30780085												chr10:30780200-30780495	3								-2.48937793082668	-2.83948099968492	-8.84650283228661
173	chr16	46854830	+	cg09107055	2773552		ACACTATATATCTAAAAAATAACCAACTTCACTAATTATCAAAAAAATAC		II			NA	NA	NA	NA	NA	NA		OpenSea	CTTAGAAATTCTTTACATTTATGTGAACTGTGGGCAAAAAGAATGGCATTTTGTTTCAAC[CG]CATTTCCCTGATAATTAGTGAAGTTGGTTATCTTTCAGATATATAGTGTATATTTTCATT	CACTATATATCTGAAAGATAACCAACTTCACTAATTATCAGGGAAATGCG	C16orf87	NM_001001436	Body				TRUE				C16orf87	ENST00000564250.1	3'UTR	C16orf87	ENST00000564250.1	3'UTR								TRUE		1.60301664714923	-0.727098287418491	8.83824313028278
174	chr16	87734816	-	cg07102001	91776262		AAAAAACAAAACAAAAATCCRTAACAACCACAAAACACCTACAAACCAAC		II			NA	NA	NA	NA	NA	NA	chr16:87736652-87736907	N_Shore	TGGGTGCTGGAAAGGGACAGAACAAGGGTCCGTGGCAACCACAAAGCACCTGCAGGCCAG[CG]CTTCCCGATGAGCAGAGGCGGGGGCTGGCACCTGGCGCTGGCTGCAGACGGGAAGTCAAC	CGCTGGCCTGCAGGTGCTTTGTGGTTGCCACGGACCCTTGTTCTGTCCCT	LOC100129637	NR_024488	Body					16:86292246-86292379			AC010536.1	ENST00000446344.1	3'UTR	AC010536.1;KLHDC4;KLHDC4	ENST00000446344.1;ENST00000568346.1;ENST00000567298.1	3'UTR;3'UTR;3'UTR	chr16:87734340-87735895	3						TRUE		1.50327183014031	1.5498678855622	8.83453631971712
175	chr15	80390669	-	cg23137760	25619141		TTTATTTTTCACTTTTTCTTCAACCACCCTTTTAACCTAACTATAATAAC		II			rs75087678	0.019531	NA	NA	NA	NA		OpenSea	ATTGGAATGTTTTTATTTTTCACTTTTTCTTCAGCCACCCTTTTAACCTAGCTATAATAG[CG]AAAGCACTCCTTAAAATTTTAGGTGGTTAAAATGTGGTACGTAAATTTTATATGTCTCAA	CGCTATTATAGCTAGGTTAAAAGGGTGGCTGAAGAAAAAGTGAAAAATAA	ZFAND6;ZFAND6;ZFAND6;ZFAND6;ZFAND6;ZFAND6;ZFAND6;ZFAND6;ZFAND6;ZFAND6	NM_001242919;NM_001242918;NM_001242917;NM_001242912;NM_001242911;NM_019006;NM_001242913;NM_001242914;NM_001242915;NM_001242916	TSS200;5'UTR;5'UTR;5'UTR;5'UTR;5'UTR;5'UTR;5'UTR;5'UTR;5'UTR								ZFAND6;ZFAND6;ZFAND6;ZFAND6;ZFAND6;ZFAND6;ZFAND6;ZFAND6	ENST00000261749.6;ENST00000561060.1;ENST00000559157.1;ENST00000558494.1;ENST00000559835.1;ENST00000559775.1;ENST00000558688.1;ENST00000558087.1	5'UTR;5'UTR;5'UTR;5'UTR;5'UTR;5'UTR;5'UTR;5'UTR	ZFAND6;ZFAND6;ZFAND6;ZFAND6;ZFAND6;ZFAND6;ZFAND6;ZFAND6;ZFAND6;ZFAND6;ZFAND6;ZFAND6;ZFAND6;ZFAND6;ZFAND6	ENST00000261749.6;ENST00000561060.1;ENST00000559157.1;ENST00000561012.1;ENST00000564367.1;ENST00000558494.1;ENST00000560470.1;ENST00000560228.1;ENST00000559835.1;ENST00000559775.1;ENST00000558688.1;ENST00000560392.1;ENST00000558272.1;ENST00000557793.1;ENST00000558997.1	5'UTR;5'UTR;5'UTR;5'UTR;5'UTR;5'UTR;5'UTR;5'UTR;5'UTR;5'UTR;5'UTR;5'UTR;5'UTR;5'UTR;5'UTR										1.81640083133489	1.15985618862171	8.8264857336249
176	chr3	13462622	+	cg04443299	90712481		AAAACTAAATTCATATTTTAACRACACCAAACAATCAAATACCTACTAAC		II			NA	NA	NA	NA	NA	NA	chr3:13460970-13462146	S_Shore	TAGATTCCGCGCTGTGCTCTGTGGCTTTTAGCTGTCTGTCGTGAATTGCATGAAGGCATG[CG]TCAGCAGGCACCTGACTGCTTGGTGCCGCTAAAATATGAATCTAGCCTTGCAGAGAAGGC	AGGCTAGATTCATATTTTAGCGGCACCAAGCAGTCAGGTGCCTGCTGACG	NUP210	NM_024923	TSS1500						3:13462421-13462862	Promoter_Associated	NUP210	ENST00000254508.5	TSS1500	NUP210	ENST00000254508.5	TSS1500	chr3:13462005-13463035	3								-2.3680838365078	-3.03714359143981	-8.81441487841161
177	chr8	333333	-	cg14105901	2766432	83630378	TAATACTAAAAAATAACCACATCTCCCAAAAAAACAAAAACACAAAACCA	TAATACTAAAAAATAACCACATCTCCCAAAAAAACAAAAACGCAAAACCG	I	A	Red	rs76988816	0.118481	NA	NA	NA	NA		OpenSea	GAACACTTTTTTTAATGCTGGAGAGTGGCCACATCTCCCAGGGAAGCAGGAACGCAGGGC[CG]GGAAGGAGCCGCAGCAGCTTCAGAGTCCGGGGGGGTTTCCATAGATTAAGAGGAACGGGC	CGGCCCTGCGTTCCTGCTTCCCTGGGAGATGTGGCCACTCTCCAGCATTA	FAM87A	NR_103537	TSS200								RP11-63E5.8	ENST00000523195.2	TSS200	RP11-63E5.8	ENST00000523195.2	TSS200			chr8:332508-333391	3						1.99603758660156	0.408282142529691	8.81170787453197
178	chr2	235024837	+	cg19147608	39718239		TCCAAAATATTATTAATAAATTACTCTTTATACAAAAACACCTATTCACC		II			NA	NA	NA	NA	NA	NA		OpenSea	TAAGGTATCACAGCCTATGATTTCTGCAACAACATCAAGGGTTGTTTGGAAGAAAACTTA[CG]GTGAATAGGTGTTCCTGCATAAAGAGTAATTTATCAACAACATTTTGGAGGCATTCCCAG	CGGTGAATAGGTGTTCCTGCATAAAGAGTAATTTATCAACAACATTTTGG																	chr2:235024780-235024990	3								-3.40381379078425	-0.823769690863212	-8.80861510548079
179	chr4	79471849	-	cg19631365	95719546		ATCACAATTTATTTATCCATTCACCTACRAATTACATCTTAATTACTTCC		II			rs72873337	0.045704	NA	NA	NA	NA	chr4:79472806-79473177	N_Shore	TGTATAGATGTATCACAGTTTATTTATCCATTCACCTACGAATTACATCTTGGTTGCTTC[CG]ACTTTTGATACTTAGGAGTAAAGCTACTATAAACATCCATGTGCAGGTGTTTGTGGAGGT	CGGAAGCAACCAAGATGTAATTCGTAGGTGAATGGATAAATAAACTGTGA	ANXA3	NM_005139	TSS1500						4:79471831-79471947	Unclassified_Cell_type_specific	ANXA3;ANXA3;ANXA3	ENST00000264908.6;ENST00000512884.1;ENST00000503570.2	TSS1500;TSS1500;TSS1500	ANXA3;ANXA3;ANXA3;ANXA3;ANXA3;ANXA3;ANXA3	ENST00000264908.6;ENST00000512884.1;ENST00000512542.1;ENST00000503570.2;ENST00000510502.1;ENST00000512373.1;ENST00000514171.1	TSS1500;TSS1500;TSS1500;TSS1500;TSS1500;TSS1500;TSS1500			chr4:79471837-79472448	6	chr4:79471451-79475609	6		TRUE		1.68639201365247	-0.422135645735449	8.80135297852697
180	chr7	83877027	-	cg24607417	95649863		TTTTACTTCTAAAATTCATTTAATAAACTCAATAATCCACTAAAAAATAC		II			NA	NA	NA	NA	NA	NA		OpenSea	TAAATAGCTGTTTTTGCTTCTAAAATTCATTTAATAAACTCAATGATCCACTGGAGAGTG[CG]TAAACCATAGTAACTCCCCTTACCCCAGTGAACACTCACCACCTGGTAACTGTTGGTAGT	CGCACTCTCCAGTGGATCATTGAGTTTATTAAATGAATTTTAGAAGCAAA														SEMA3A;SEMA3A	ENST00000448879.1;ENST00000424555.1	5'UTR;5'UTR	chr7:83876960-83877230	3								2.31047048028454	0.827144395328467	8.79924342712341
181	chr11	36058725	-	cg15208139	41603161		AAACACAAAATTATCTCACAAAAAATTACCTTAAAACCACATAACTAAAC		II			NA	NA	NA	NA	NA	NA		OpenSea	TGACAAGTGGTGGGCACAGGGTTGTCTCACAGGGGATTGCCTTGAGACCACATGACTGGA[CG]ATGGTTCCTGGCTCTTTCATGTGCTTTGGGCACCAGGCCACGTGGCCTGTCTGACAGGAG	CGTCCAGTCATGTGGTCTCAAGGCAATCCCCTGTGAGACAACCCTGTGCC	LDLRAD3;LDLRAD3;LDLRAD3	NM_001304264;NM_001304263;NM_174902	5'UTR;Body;Body				TRUE							LDLRAD3	ENST00000532490.1	5'UTR	chr11:36058660-36058895	3								-1.97854828926882	1.27451189781771	-8.79733607649269
182	chr14	58599692	+	cg16499677	98747180	58643983	AAAATAAATAAAACAACCAACATTACCATCAACACACACATACATACACA	AAAATAAATAAAACAACCGACATTACCATCAACGCGCGCGTACGTACACG	I	T	Red	NA	NA	NA	NA	NA	NA		OpenSea	CCTCTTCAAACAGGACAGAGCTCACACCCCTTTCCAGGTAAAGGTGTGTGTGTGTGTGTA[CG]TGCACGCACGCGCGCGCTGATGGCAATGTCGGCTGCCTCACTCATTCTATTCCTAGTCCA	CGTGCACGCACGCGCGCGCTGATGGCAATGTCGGCTGCCTCACTCATTCT	C14orf37	NM_001001872	Body			CDMR					C14orf37	ENST00000334342.5	3'UTR	C14orf37;C14orf37;C14orf37	ENST00000555101.1;ENST00000557175.1;ENST00000334342.5	3'UTR;3'UTR;3'UTR								TRUE		2.37852373268833	0.930330213033628	8.7847638073926
183	chr11	2215862	-	cg14927461	6730908		AAACACAAAAATCTCCATAATATACACRAATACTTCTACAAAACATAAAC		II			rs7950872	0.33531	NA	NA	NA	NA		OpenSea	GCGCCCTTCCTGGGCACAAGGGTCTCCATGGTGTGCACGGGTGCTTCTGCAGGGCATGGA[CG]TGAGTTTGCTGCAGATGGGCTGAGTGTGTGTGCGTTTGTATGTGACTGCGTGCATCTGTG	CGTCCATGCCCTGCAGAAGCACCCGTGCACACCATGGAGACCCTTGTGCC																			chr11:2215570-2217554	6	chr11:2215751-2217070	6				-2.10492632342737	1.64295392953703	-8.78311275304918
184	chr13	100298123	-	cg20306093	1792542		AAAAACTTTTTAACTTAACATAATTCCATTTATCTATTTTTACTTCRATC		II			NA	NA	NA	NA	NA	NA		OpenSea	CTTTGCTGTGCAGAAGCTTTTTAACTTGACATGATTCCATTTGTCTATTTTTGCTTCGGT[CG]CCTGTGCTTTTGGGGCCTTAGGGCAATTTCTGATCCAGGGAGAGGGCTTTCTTTAAGGGG	GAAGCTTTTTAACTTGACATGATTCCATTTGTCTATTTTTGCTTCGGTCG	CLYBL;CLYBL	NR_104592;NM_206808	Body;Body														chr13:100298080-100298310	3								1.71562854846108	1.33092053554111	8.78251718781546
185	chr3	149768629	-	cg10709925	42700221	88750238	ACAAAAAATATAAAACAACAACACTACTAACAAAAAACACTAAAAAAACA	ACAAAAAATATAAAACGACGACACTACTAACGAAAAACGCTAAAAAAACG	I	A	Red	rs9855489	0.366576	NA	NA	NA	NA	chr3:149768454-149768669	Island	GGAAGACCCAGTGCAGAAGGTGTGGGGCGGCGGCACTGCTGGCGGGGAGCGCTGGGAAGG[CG]AGGACTAAGACGAGGGCGTCAACGATAACTGGGATGACGATCAAGACTTAAAAAAAGAAG	CGCCTTCCCAGCGCTCCCCGCCAGCAGTGCCGCCGCCCCACACCTTCTGC								3:151251145-151251320			PFN2	ENST00000497148.1	TSS200	PFN2;RP11-167H9.4	ENST00000497148.1;ENST00000487840.1	TSS200;5'UTR			chr3:149768316-149768659	3	chr3:149768142-149768754	6		TRUE		2.49295192212495	2.52567810822018	8.77359577729581
186	chr1	61970730	-	cg24403479	95762280		TATTTTAACAAATCCTCTAAATAACTCATTCAAATCTAAAATCACCTTAC		II			NA	NA	NA	NA	NA	NA		OpenSea	CCAGCAATCTGTGTTTTAACAAGTCCTCTGGGTGACTCATTCAAGTCTGAGATCACCTTA[CG]TAAATGGTCTAATTTAATCTATAGAGCTGGGGAAAGGGAGTCCCAGGGAATTTAAATGAC	CGTAAGGTGATCTCAGACTTGAATGAGTCACCCAGAGGACTTGTTAAAAC																	chr1:61970580-61970835	3								-2.08583088284524	1.66933268891284	-8.77350450369606
187	chr17	9908429	+	cg25365518	81634352	9793504	CACACATACATACATACATACACACACACATACTAATATACATACACACA	CACACATACATACATACGTACGCGCACACATACTAATATACGTACACACG	I	C	Grn	NA	NA	NA	NA	NA	NA		OpenSea	CACATATATGTGTGTATGCACGCATACATGCGTGTGTGCACGCATACATGCATGTGTGTG[CG]TGTGCACGCATACCAGCATGTGTGCGCGCACGCATGCATGCATGTGTGTGCGCACGCATG	CACACATGCATGCATGCGTGCGCGCACACATGCTGGTATGCGTGCACACG	GAS7;GAS7;GAS7	NM_201432;NM_001130831;NM_201433	Body;Body;Body					17:9849134-9849259			GAS7	ENST00000542249.1	5'UTR	GAS7	ENST00000542249.1	5'UTR								TRUE		1.97627985768784	-0.00854468027096066	8.76806421582351
188	chr6	107115172	+	cg04735571	10794243		AAATATCCATTAATATCTCTAAACTCRAAAATCCCAAATAAAAAACACTC		II			NA	NA	NA	NA	NA	NA		OpenSea	ACTTGCCTTACCCCAGATTCTCTATATCTCATGGTTTCCTTTTCCTCTTGACTGTCTTTA[CG]AGTGTTTTTTATTTGGGACCCTCGAGCCCAGAGATATTAATGGATATCTGTATTCAATAT	CGAGTGTTTTTTATTTGGGACCCTCGAGCCCAGAGATATTAATGGATATC	QRSL1	NM_018292	3'UTR								QRSL1	ENST00000369046.4	3'UTR	QRSL1	ENST00000369046.4	3'UTR			chr6:107114378-107115295	6	chr6:107114204-107115723	6				1.65414543099426	1.71964493763371	8.76771184095088
189	chr10	641615	+	cg05661869	57698108	1689317	ACATACAACTCCACAAAATAAACACAAATCCTACAAACACATAAATTTCA	ACATACAACTCCACAAAATAAACGCGAATCCTACGAACGCGTAAATTTCG	I	A	Red	NA	NA	NA	NA	NA	NA		OpenSea	AAGCTCCAGTTGTCCCTCCATCTACACAGGGACATCGGTTCCAGGACACCCCGGGTTTAC[CG]AAATCCACGCGTCCGCAGGACCCGCGCCCACCCTGTGGAGCTGCATGTAGGAAATGTCGG	ACATGCAGCTCCACAGGGTGGGCGCGGGTCCTGCGGACGCGTGGATTTCG	DIP2C	NM_014974	Body					10:631606-631642																TRUE		1.73979175776175	1.72460980071891	8.76380016184124
190	chr6	163525424	+	cg02652891	96644359		AATAAATTACCCAATCTAAACTATTCTATTATAACAACACAAAAATAAAC		II			rs116980025	0.035156	NA	NA	NA	NA	chr6:163520984-163521585	S_Shelf	TTAATCCCAGCCAAATTCCTTCTCAGAGTTATGGATAAAATCTGTGTATGTAGCTGTCTT[CG]TCCATTTTTGTGTTGCTATAACAGAATAGCTCAGACTGGGTAATTTATTTTTAAAAAGAA	CGTCCATTTTTGTGTTGCTATAACAGAATAGCTCAGACTGGGTAATTTAT	PACRG;PACRG;PACRG	NM_152410;NM_001080378;NM_001080379	Body;Body;Body											PACRG	ENST00000541974.1	3'UTR								TRUE		1.48075167053087	-0.866682670036212	8.76166823057153
191	chr16	80824159	+	cg26248508	22784241		TTAAATATTTCTTTATTTTATTACCACCCCCTTAACATTTATATAACCAC		II			NA	NA	NA	NA	NA	NA		OpenSea	TCATTAAGTCAATAACCTAACAGGACTTACACCAGCTTCCCAAAAAGCCAATACCATAGA[CG]TGGCTACACAAATGCCAAGGGGGTGGTAATAAAATAAAGAAATACCTAAGATAGCAAAGA	CGTGGCTACACAAATGCCAAGGGGGTGGTAATAAAATAAAGAAATACCTA	CDYL2	NM_152342	Body																							1.79239834217842	0.613114194471142	8.76036911180281
192	chr11	19222395	-	cg05895618	79792595		ATCCCAAATATAAACTAAAAACACAAACCATCCCCAATTTCCCACTCTTC		II			NA	NA	NA	NA	NA	NA		OpenSea	ATTGAGATTTAATCCCAGATGTAAACTGAGGACACAGGCCATCCCCAATTTCCCACTCTT[CG]TGCTGTTCACTTATACCCTTCCCTGCATAGAGCTGCCTCTACCTCCCTCCAGCCCTGACA	TCCCAGATGTAAACTGAGGACACAGGCCATCCCCAATTTCCCACTCTTCG	CSRP3;CSRP3	NM_001127656;NM_003476	5'UTR;5'UTR				TRUE				CSRP3;CSRP3;RP11-428C19.4	ENST00000265968.3;ENST00000533783.1;ENST00000527978.1	5'UTR;5'UTR;5'UTR	CSRP3;CSRP3;RP11-428C19.4	ENST00000265968.3;ENST00000533783.1;ENST00000527978.1	5'UTR;5'UTR;5'UTR			chr11:19221967-19222646	6	chr11:19221919-19222695	4		TRUE		-2.44145947198202	-1.99284323858511	-8.75438088300875
193	chr2	230717449	+	cg11149952	58741588		AAACAAATTCCCRACRAAACACTAAAACTAACAAAAAATCTAATAAAACC		II			NA	NA	NA	NA	NA	NA		OpenSea	TGTTTTGATGAGATACAGCTGGCAAGCAGCAATGCTTCAGGAAGTCTATCACTAAAGTAG[CG]GTTTCACTAGATCTTCTGCCAGCCCTAGTGCCTCGCCGGGAACTTGTTCATTGGTCTATC	AACAAGTTCCCGGCGAGGCACTAGGGCTGGCAGAAGATCTAGTGAAACCG	TRIP12;TRIP12;TRIP12;TRIP12	NM_001284215;NM_001284214;NM_004238;NM_001284216	Body;Body;Body;Body						2:230717173-230717987	Gene_Associated_Cell_type_specific				TRIP12	ENST00000479037.1	3'UTR	chr2:230717285-230717650	3								1.98907514451516	-0.291100390246334	8.75250067378178
194	chr3	119656458	+	cg24446128	21729255		AACATTTACAACTATAAATTTCCTTCTAAACACTATCTTTACTACATCCC		II			NA	NA	NA	NA	NA	NA		OpenSea	AAGATAATACTCTTAAACAAGAAAAATTTTTACATAGTTAAGACATAATACCAAGACTTA[CG]GGATGCAGCAAAGACAGTGCTCAGAAGGAAATTTACAGCTGTAAATGCTTACATTAAGAA	CGGGATGCAGCAAAGACAGTGCTCAGAAGGAAATTTACAGCTGTAAATGC	GSK3B;GSK3B	NM_001146156;NM_002093	Body;Body								GSK3B	ENST00000539838.1	5'UTR	GSK3B	ENST00000539838.1	5'UTR			chr3:119655838-119656589	6						2.06829448823298	-0.460654286710675	8.74878740384297
195	chr1	77296123	-	cg06354780	81799384		CTTATTATTTTAAATCTCCCTCTACTTAAAATAACTACCAAACTAAAACC		II			NA	NA	NA	NA	NA	NA		OpenSea	AGTAACAACATCTTGTTATTTTAAATCTCCCTCTGCTTAAGATAACTGCCAGACTGAGAC[CG]TACATTCTTCGTCACAATCCCAAAACCCTCTGGGTAGGAAATGAGGATTGGTCAGAGAAC	CGGTCTCAGTCTGGCAGTTATCTTAAGCAGAGGGAGATTTAAAATAACAA																	chr1:77296040-77296435	3								-2.4122309199731	0.192731102878649	-8.74826812382376
196	chr10	26612372	-	cg27394111	79727286		TAATCTTTTCATAACTCAACAAATCTTCAAATACTTACATTACTTCATTC		II			NA	NA	NA	NA	NA	NA		OpenSea	ATGTGATCTTTTAGTCTTTTCATGACTCAGCAGATCTTCAAGTACTTACATTGCTTCATT[CG]TGCCTCTCTAGCTACTGCCCTTTGATTCTGTGGAGAAATGTTAAATGGAAAGGAAGCAAC	AGTCTTTTCATGACTCAGCAGATCTTCAAGTACTTACATTGCTTCATTCG																	chr10:26612260-26612450	3								-2.27585715896584	0.728451823748743	-8.74300971276155
197	chr7	110879415	-	cg02729030	82606152		AACCAACATTCCATCTCCTAAACCCTAATTTCAACAAAATCTATTCAAAC		II			NA	NA	NA	NA	NA	NA		OpenSea	CAAGCCTCAAAAGCCAGCATTCCATCTCCTAGGCCCTAATTTCAACAAAGTCTATTCAAA[CG]AATTAACAACAAACCATTGTTAATTTTCACAAACTTTCGATAAAATTTGAATTTAATGCT	CGTTTGAATAGACTTTGTTGAAATTAGGGCCTAGGAGATGGAATGCTGGC	IMMP2L	NM_032549	Body				TRUE				IMMP2L	ENST00000489381.1	3'UTR	IMMP2L	ENST00000489381.1	3'UTR			chr7:110879350-110880123	6	chr7:110878879-110880444	3		TRUE		-1.66420671788738	1.95629285215573	-8.73707995947393
198	chr8	28806066	-	cg07093455	8655300		TTCTACAAAAAATCCTTATCTATAACCAACTATAAAAAACTTCTATTTAC		II			NA	NA	NA	NA	NA	NA		OpenSea	TTTTCTTCCCCTTCTACAGGAAATCCTTGTCTATGGCCAGCTATGGAGGGCTTCTGTTTG[CG]CATTTATAACAATTCTGAACTCTTAACAAAACCTTTGAATGACATGCATTTAGTAGATCT	CGCAAACAGAAGCCCTCCATAGCTGGCCATAGACAAGGATTTCCTGTAGA	HMBOX1;HMBOX1	NM_001135726;NM_024567	5'UTR;5'UTR				TRUE				AC108449.2;AC108449.3;HMBOX1;HMBOX1;HMBOX1;HMBOX1;HMBOX1	ENST00000558292.1;ENST00000558283.1;ENST00000403668.2;ENST00000558662.1;ENST00000523613.1;ENST00000519047.1;ENST00000355231.5	TSS1500;5'UTR;5'UTR;5'UTR;5'UTR;5'UTR;5'UTR	AC108449.2;AC108449.3;HMBOX1;HMBOX1;HMBOX1;HMBOX1;HMBOX1;HMBOX1;HMBOX1	ENST00000558292.1;ENST00000558283.1;ENST00000403668.2;ENST00000519662.1;ENST00000523613.1;ENST00000560357.1;ENST00000519047.1;ENST00000560269.1;ENST00000355231.5	TSS1500;5'UTR;5'UTR;5'UTR;5'UTR;5'UTR;5'UTR;5'UTR;5'UTR										1.77727458192531	0.828039360790776	8.73331589157802
199	chr11	66397365	-	cg06328456	6730126	40645962	ACAAAAAAATTACTAAAAACCAAAATTTTAAAACCAACTTCAACAATACA	ACAAAAAAATTACTAAAAACCAAAATTTTAAAACCAACTTCGACAATACG	I	A	Red	NA	NA	NA	NA	NA	NA	chr11:66393924-66394132	S_Shelf	TGGGAATTTGAGGCAAGAGGATTGCTAGAGGCCAGGATTTTGAGACCAGCTTCGGCAATA[CG]GTGAGACCTTGTCTCTACCAAAAGAAAAGAAAAAAAAAAGCCAGCTGTGGTGGCATGCAC	GCAAGAGGATTGCTAGAGGCCAGGATTTTGAGACCAGCTTCGGCAATACG	RBM14	NM_006328	3'UTR								RBM14-RBM4	ENST00000503028.2	5'UTR	RBM14;RBM14-RBM4	ENST00000511114.1;ENST00000503028.2	5'UTR;5'UTR					chr11:66388114-66398334	6		TRUE		1.58534544669904	1.63016249918124	8.72809854462042
200	chr16	55422784	-	cg10194352	93752404		AATAACTAATATTCCACRACTAAAATAACACAAAACTAAAATTCAAACCC		II			NA	NA	NA	NA	NA	NA		OpenSea	CAGAGAGGAGGAGTAACTGATATTCCACGGCTAAGGTGGCACAGAGCTAGGGTTCAAACC[CG]TGTCATTGACTCTAGGTCTGTGTGCATAACTGCTAGGCCATGCTGCCTCTGGAAAAAAAT	CGGGTTTGAACCCTAGCTCTGTGCCACCTTAGCCGTGGAATATCAGTTAC											MMP2	ENST00000570308.1	TSS1500	MMP2	ENST00000570308.1	TSS1500										1.72875719184166	0.096539029789162	8.72637295533775
201	chr3	119498870	-	cg09113950	48768130		AAATAACTCTAACCCTCAACTAAAAACATTAATAAACTATCCTTAAAAAC		II			NA	NA	NA	NA	NA	NA		OpenSea	GCTGGGCTTGAGAGTGACTCTGGCCCTCAACTGAGGGCATTAGTAAGCTGTCCTTAAGAA[CG]AGAGTGTATTTTCTGGCTGTATTCTTAACTCATTTCACTATAGAGCCATGTCTGATATTA	AGTGACTCTGGCCCTCAACTGAGGGCATTAGTAAGCTGTCCTTAAGAACG	NR1I2;NR1I2	NM_003889;NM_033013	TSS1500;TSS1500								NR1I2	ENST00000393716.2	TSS1500	NR1I2	ENST00000466380.1	TSS1500	chr3:119498660-119499215	3								-1.45558159782953	-0.861690813706578	-8.71865102460108
202	chr17	16875596	-	cg13195185	84730871		CAAACTCCTAACRTCCCATAAAATACACACAAAACAATAAAAAACCTACC		II			NA	NA	NA	NA	NA	NA		OpenSea	TGGCTGCGGCCCAGGCTCCTGGCGTCCCATGGGGTACACACAGAGCAGTGGAAGGCCTGC[CG]GGCCTTGCGATGAGGTATTGACTATGGGATGGCCCAGGCTCTTCTAGATCTGGCCTTGGC	AGGCTCCTGGCGTCCCATGGGGTACACACAGAGCAGTGGAAGGCCTGCCG	TNFRSF13B	NM_012452	TSS200								TNFRSF13B;TNFRSF13B	ENST00000437538.2;ENST00000261652.2	TSS200;TSS200	TNFRSF13B;TNFRSF13B	ENST00000437538.2;ENST00000261652.2	TSS200;TSS200	chr17:16875220-16875695	3						TRUE		1.28906910473914	0.709966311719574	8.71204425730245
203	chr2	49286673	+	cg11812525	39744870		CAATCTTCTACATATAAATATCCAATTTTCCCAACATCATTTATAAAACC		II			NA	NA	NA	NA	NA	NA		OpenSea	ACGTATCTATAGCCAACTGATTTTTGACAAAGGTGCCAAGAACATTCACTGGAGAAAGGA[CG]GTTTCATAAATGATGCTGGGAAAACTGGATATCCACATGTAGAAGACTGATACTATTAGG	CGGTTTCATAAATGATGCTGGGAAAACTGGATATCCACATGTAGAAGACT	MIR548BA;FSHR;FSHR	NR_107011;NM_000145;NM_181446	TSS200;Body;Body																							1.97492692725194	0.895189112941115	8.71179631470233
204	chr14	66429951	+	cg21840982	27733554		ATTCTCCRTCAACTTACACCTTAAATAACTTTTCTAAATACTTACTTATC		II			NA	NA	NA	NA	NA	NA		OpenSea	CTGACTAAGCAAATTAATGAAATAACAGCAGGCATGTCTGTCTAGTAAATCTTCTTGCTG[CG]ATAAGCAAGCATTTAGAAAAGCCATTTAAGGTGCAAGTTGACGGAGAACATTGCTAGTCT	TTCTCCGTCAACTTGCACCTTAAATGGCTTTTCTAAATGCTTGCTTATCG																					chr14:66429654-66430118	4				-2.27656631665621	1.89189713268434	-8.70488438242238
205	chr9	73651683	+	cg14391437	94675126		TAATTAACATCCCAAAAATACAAAACAATTATCCRATTTTCCATACTATC		II			NA	NA	NA	NA	NA	NA		OpenSea	ATTAGTCTGAAGTAGCTGCCTACCATCATGAAGCAATGTGCAACACAGAGTTGTGCAAAA[CG]ACAGCATGGAAAACCGGACAACTGCTTTGCACCTTTGGGATGTCAACTAGGTGGTTCAAT	CGACAGCATGGAAAACCGGACAACTGCTTTGCACCTTTGGGATGTCAACT	TRPM3	NM_001007471	Body											TRPM3	ENST00000354500.2	3'UTR	chr9:73651460-73651755	3								-3.00389400332071	-0.520971670534303	-8.70373296827091
206	chr4	25882914	+	cg09592164	20749140		TTCTTAACTTTCTAACCTTTTACTAAACTATTTACCACTTATAAAACAAC		II			NA	NA	NA	NA	NA	NA		OpenSea	TGAATCAGTCTTCAGACTCAGTCAATAAGATGGCAGGCACCATGCTGGACAGAGGAGGTA[CG]CTGTTCCATAAGTGGTAAACAGTTTAGCAAAAGGTTAGAAAGTCAAGAAACCGAAAGAAG	CGCTGTTCCATAAGTGGTAAACAGTTTAGCAAAAGGTTAGAAAGTCAAGA											C4orf52	ENST00000515764.2	5'UTR	C4orf52	ENST00000515764.2	5'UTR	chr4:25882880-25883070	3								-2.15299466421364	-2.07540580247161	-8.70173597436631
207	chr2	99170737	+	cg21201760	46718598		ATAAATAAAATTAACCAAAAACTTACAATCRCAAACCRTAACCAACTACC		II			NA	NA	NA	NA	NA	NA		OpenSea	GGGGCCTCCCCAGCCCCTGGCCTGGGCTCAGCAGCCTTGGTTTGTGTGCACCTGCAGACA[CG]GCAGCTGGTCACGGTCTGCGACTGCAAGCTCCTGGCCAACTCCATCCATGGGCTGAACGC	CGGCAGCTGGTCACGGTCTGCGACTGCAAGCTCCTGGCCAACTCCATCCA	INPP4A;INPP4A;INPP4A;INPP4A;INPP4A;INPP4A;INPP4A;INPP4A	NM_004027;NM_001134224;NM_001566;NM_001134225;NM_001566;NM_004027;NM_001134224;NM_001134225	ExonBnd;ExonBnd;ExonBnd;ExonBnd;Body;Body;Body;Body								INPP4A	ENST00000409016.3	ExonBnd	INPP4A;INPP4A	ENST00000468638.1;ENST00000409016.3	TSS200;ExonBnd	chr2:99170585-99170955	3								1.93782697359644	1.81205578758218	8.69718850324249
208	chr1	57432416	+	cg04797274	6621931		TACAATAATAATTAATAATAATCTAATTTATTTAATCTTCACAACAACCC		II			NA	NA	NA	NA	NA	NA		OpenSea	CCTCTCTGGGCCTAAGTTCCTTCATCAATAAAACAGGGATAATAATAATACCAACCTCAC[CG]GGTTGTTGTGAAGATTAAATAAATTAGATTATTATTAATTATTATTGTAATTATAATTAA	CGGGTTGTTGTGAAGATTAAATAAATTAGATTATTATTAATTATTATTGT	C8B;C8B;C8B	NM_001278544;NM_001278543;NM_000066	TSS1500;TSS1500;TSS1500								C8B;C8B;C8B;C8B;RP5-1103B4.3	ENST00000371237.4;ENST00000535057.1;ENST00000543257.1;ENST00000494324.1;ENST00000417420.1	TSS1500;TSS1500;TSS1500;TSS1500;5'UTR	C8B;C8B;C8B;C8B;RP5-1103B4.3	ENST00000371237.4;ENST00000535057.1;ENST00000543257.1;ENST00000494324.1;ENST00000417420.1	TSS1500;TSS1500;TSS1500;TSS1500;5'UTR					chr1:57431122-57432477	6				1.61955300691712	0.312393032814958	8.69279217393756
209	chr7	148726675	+	cg15594276	16629177		AATATTTTTAATTACTAAAATCTATAAATTATCCCTTTTTTCTTCCTCAC		II			NA	NA	NA	NA	NA	NA	chr7:148725047-148726161	S_Shore	GAAAAGAAAAAAAATAGAAACTCAAGTTCAGGAATATTTTCTCGTGTGTGCAGATTATTA[CG]TGAGGAAGAAAAAAGGGATAACTCACAGACCTTAGCAATTAAAAATACTTAATTTTTTTG	CGTGAGGAAGAAAAAAGGGATAACTCACAGACCTTAGCAATTAAAAATAC	PDIA4	NM_004911	TSS1500								PDIA4	ENST00000286091.4	TSS1500	PDIA4;PDIA4	ENST00000413966.1;ENST00000286091.4	TSS1500;TSS1500			chr7:148724572-148726777	6	chr7:148722257-148727352	6				-1.92208258247166	-0.591882983684492	-8.69202566822232
210	chr2	32389741	+	cg26008533	81724536		ACTACAACTTTTTACATACRATCAAATATAAAATTTTCCACTATAACATC		II			NA	NA	NA	NA	NA	NA	chr2:32390677-32390948	N_Shore	CCCTAATCCAACCATCTGAAATTAAAATGCTCCAAAATCAAAACTTTTTGATCATCAACA[CG]ATGCCACAGTGGAAAATTCCACACCTGACCGCATGTAAAAAGCTGTAGTCAAAATTTTGT	CTACAGCTTTTTACATGCGGTCAGGTGTGGAATTTTCCACTGTGGCATCG	SLC30A6;SLC30A6;SLC30A6;SLC30A6	NM_017964;NM_001193515;NM_001193514;NM_001193513	TSS1500;TSS1500;TSS1500;TSS1500								SLC30A6;SLC30A6	ENST00000538303.1;ENST00000406369.1	TSS1500;TSS1500	SLC30A6;SLC30A6;SLC30A6	ENST00000440718.1;ENST00000406369.1;ENST00000457724.1	TSS1500;TSS1500;TSS1500	chr2:32389605-32389910	3								1.5193666588987	-0.380891723236951	8.68886146147748
211	chr14	79542386	-	cg15831217	83710278		CTATACTAATCAAACACCTCCTACAACTTTATAATAAATTCAAACACCTC		II			NA	NA	NA	NA	NA	NA		OpenSea	TAGCTGTGCTCCTGTACTAGTCAAGCACCTCCTGCAACTTTGTGGTAAATTCAAGCACCT[CG]TGCAACTTTGTGGTAAAAACCATCCTCATGAGTTAGAGCCTTGTCTTATAAGAAGGAAGA	CGAGGTGCTTGAATTTACCACAAAGTTGCAGGAGGTGCTTGACTAGTACA	NRXN3;NRXN3	NR_073547;NM_004796	Body;Body								CTD-2243E23.1;CTD-2243E23.1	ENST00000553348.1;ENST00000556145.1	TSS1500;TSS1500	CTD-2243E23.1;CTD-2243E23.1	ENST00000553348.1;ENST00000556145.1	TSS1500;TSS1500										-1.87303807997062	1.7213068568211	-8.67904896365588
212	chr19	39778260	-	cg06107504	97683557		CTCATAATATCTATTTCATCTTAAATAAACTTTAACCAAACRATCCTCCC		II			rs73544063	0.116492	NA	NA	NA	NA		OpenSea	TTATAAGACTACTCATAATATCTATTTCATCTTAGGTGAGCTTTGGCCAAGCGATCCTCC[CG]CCTTGGCCTCCTAAAGTGCTAGGATTACAGCACTTTGCGGTCTTTGAGCAATTTGTCCAT	CGGGAGGATCGCTTGGCCAAAGCTCACCTAAGATGAAATAGATATTATGA																										1.86112039795549	0.167468774971668	8.67853162419487
213	chr18	53090930	-	cg06627114	34706245		CATAACCAAACCAATCAATCACAAATAAAAAACCCAAATACAACRCAACC		II			NA	NA	NA	NA	NA	NA		OpenSea	GGACCATTACACATGACCAAACCAATCAATCACAGATGAAGGGCCCAGGTGCAGCGCAGC[CG]TGCAACAACGCACCATTTCACAGTCTGTCAGACACACACACACGGTCGTCCATGAGTGAC	CGGCTGCGCTGCACCTGGGCCCTTCATCTGTGATTGATTGGTTTGGTCAT	TCF4;TCF4;TCF4;TCF4;TCF4;TCF4;TCF4;TCF4;TCF4	NM_001243233;NM_001243231;NM_001306207;NM_001243227;NM_001243228;NM_001083962;NM_003199;NM_001243230;NM_001243226	TSS1500;Body;Body;Body;Body;Body;Body;Body;Body					18:51241922-51242007			TCF4	ENST00000561992.1	TSS1500	TCF4;TCF4;TCF4;TCF4	ENST00000566777.1;ENST00000561992.1;ENST00000562512.1;ENST00000563686.1	TSS1500;TSS1500;TSS1500;3'UTR	chr18:53090460-53091055	3								1.62702998377519	1.62996457357941	8.67641260516285
214	chr12	19565983	+	cg05909891	74756169		CCCRACTACTACTAACTCCAAAAACTAAAACTATACTTAAATCCAAACCC		II			NA	NA	NA	NA	NA	NA		OpenSea	GCAGGACCTGCCCCGGCGTTGGGGTGTGGGGTCCCCTGGCCTGGAGCGGGCTCGTCCTGG[CG]GGCCTGGATCCAAGCACAGTCTCAGCTTTTGGAGCCAGCAGCAGCCGGGCCGAATTCAGT	CGGGCCTGGATCCAAGCACAGTCTCAGCTTTTGGAGCCAGCAGCAGCCGG								12:19457077-19457303			AEBP2	ENST00000541908.1	5'UTR	AEBP2;AEBP2	ENST00000538425.1;ENST00000541908.1	5'UTR;5'UTR	chr12:19565805-19566190	3						TRUE		1.54481230411325	0.778499258764356	8.67053228925984
215	chr1	56453730	+	cg12628061	77702367		AACAATTTAATCCTCAAAAACAAAACTCAACCAATAACCAAACAAACTAC		II			NA	NA	NA	NA	NA	NA		OpenSea	AAAGCAATGACTTAGCATTTTGGGATTGGCACAAAAGTAGGAAAACACAGCAAAGGGAAT[CG]CAGCCTGTCTGGCTATTGGCTGAGTCTTGCTTCTGAGGATTAAATTGTCTTATGAACTTG	CGCAGCCTGTCTGGCTATTGGCTGAGTCTTGCTTCTGAGGATTAAATTGT							TRUE										chr1:56453580-56453810	3						TRUE		-2.96835924478616	-0.714180267241028	-8.669898677681
216	chr17	53675190	-	cg12935429	7693388		CTTATCTATTCTATTAATCTATATATCTACCCTTATACCAATACCATACC		II			rs76982647	0.032022	NA	NA	NA	NA		OpenSea	TTCTGAGTTCTCTTATCTGTTCTGTTGGTCTATGTGTCTGCCCTTATGCCAGTACCATGC[CG]TTTTGATTACTGTAGGTTTGTGTTTTGAAGTTAGGAAGTATGAGGCCTTCAGCTTTGTTT	CGGCATGGTACTGGCATAAGGGCAGACACATAGACCAACAGAACAGATAA																					chr17:53674793-53676909	3				2.0149051896628	0.716901179595363	8.66712104682322
217	chr6	36665611	+	cg12926693	8769447		CTAAACTCTAAAACCTAATAATAAAATAACTACTACCCTACRAAACCCAC		II			rs9394373	0.131364	NA	NA	NA	NA		OpenSea	GCTCGCTGGGGAACGGAAAGGGAGATTAAGCAAGACAAGACTGTTAACAGTTCTAGAGCT[CG]TGGGCTCCGCAGGGCAGCAGTCACCCTACCACCAGGTCCCAGAGCCCAGGGCTGTGTGTT	CGTGGGCTCCGCAGGGCAGCAGTCACCCTACCACCAGGTCCCAGAGCCCA				low-CpG:36773532-36773608							PI16	ENST00000536757.1	5'UTR	PI16	ENST00000536757.1	5'UTR	chr6:36665420-36665635	3						TRUE		-2.12183701100903	-2.21916470831051	-8.66015122390308
218	chr14	60628545	+	cg20354474	59810105		ACAACAACTACAAACAACAAATATCTCCTAACTAACTACTTATATATACC		II			NA	NA	NA	NA	NA	NA	chr14:60631740-60632254	N_Shelf	AGGGCCTGGACTGTGGCTGATTCAGTCACTGCAGTGTCCCCAGTGCCCCAGCACAGAGGC[CG]GCACATACAAGCAGCTAGTCAGGAGACATCTGTTGTTTGCAGTTGTTGCTTCAGACACTG	CAACAACTGCAAACAACAGATGTCTCCTGACTAGCTGCTTGTATGTGCCG	DHRS7	NM_016029	Body								DHRS7;C14orf135	ENST00000536410.2;ENST00000553898.1	5'UTR;5'UTR	DHRS7;DHRS7;C14orf135;DHRS7	ENST00000555171.1;ENST00000536410.2;ENST00000553898.1;ENST00000556502.1	3'UTR;5'UTR;5'UTR;3'UTR	chr14:60627980-60628850	3								-1.58138504489981	-1.35954702050611	-8.65568407565831
219	chr13	76299058	-	cg10427127	26758221		AACTACTTTATATATTATTCAAATTATTATTTTTTCCTCAACTCATTTCC		II			NA	NA	NA	NA	NA	NA		OpenSea	AATTTTTTAGAGGCTACTTTGTGTGTTATTCAGATTATTGTTTTTTCCTCAGCTCATTTC[CG]TGTTTGCACATGTACTTGAAGGTTTAGGGTGGAAAAGGAATGCTAATCCATTGTGTGTCT	CGGAAATGAGCTGAGGAAAAAACAATAATCTGAATAACACACAAAGTAGC	LMO7;LMO7	NM_005358;NM_001306080	Body;Body				TRUE				RP11-29G8.3	ENST00000563635.1	5'UTR	RP11-29G8.3;LMO7	ENST00000563635.1;ENST00000533305.1	5'UTR;5'UTR	chr13:76298960-76299250	3								1.91834535532128	0.732133981187319	8.65340123718997
220	chr6	42536105	-	cg20646500	6734192		AATCAACTACTAATTTTTATCTATATAAATTTACCTATTCTAAATATTTC		II			NA	NA	NA	NA	NA	NA	chr6:42531984-42532292	S_Shelf	TCCTGAGGTCTAATCAACTACTAATTTTTGTCTGTGTAGATTTGCCTATTCTGGATATTT[CG]TATAAATGGAATTCAACATATTGTCATTTGTGGCTGACTTCTTTCTCTTAGATAATGTTT	CGAAATATCCAGAATAGGCAAATCTACACAGACAAAAATTAGTAGTTGAT	UBR2	NM_015255	Body																					TRUE		1.68636704817618	0.269084685459927	8.64637979822893
221	chr19	19488846	+	cg26002422	98706255		CCACRTAACAAAATCRCCAAAAATATACCTTCTTTTCCTTAATAATAACC		II			NA	NA	NA	NA	NA	NA		OpenSea	TTTGCCCACATGATTTCCCAGAGCCAGGAAGGGAAACGCCTTGGTGCAGAGATGCAATCA[CG]GCTACCACCAAGGAAAAGAAGGCACATCCTTGGCGATTCTGTCACGTGGTATCTCTTTCT	CGGCTACCACCAAGGAAAAGAAGGCACATCCTTGGCGATTCTGTCACGTG																	chr19:19488600-19488895	3								-2.66926946185785	-2.57536198822113	-8.63711718777417
222	chr3	151737433	-	cg21053786	96727249		AAAATTAAAATCAACAACTACAAAATCAACAAAAATTCAATCTCTACCTC		II			NA	NA	NA	NA	NA	NA		OpenSea	TTATTTTGAAAGAGATTAGGATCAGCAACTGCAAAGTCAACAGAAATTCAGTCTCTGCCT[CG]TGTCCTTTTTCGCATTGTTTTGCTTCATTCTCATCCCACCCTCACTCTCTCTCCTGCTTG	CGAGGCAGAGACTGAATTTCTGTTGACTTTGCAGTTGCTGATCCTAATCT																	chr3:151737320-151737675	3								-1.57435979325855	1.40643710123648	-8.6291199740379
223	chr7	44163975	+	cg04284140	84783441		AACTTAAAAAACAAACCCAAAAAAATAACAAAACAATAACRCTAAAAAAC		II			NA	NA	NA	NA	NA	NA	chr7:44162850-44163720	S_Shore	AAGAGACGCTTCCCCACTAAGCTTCCCGGGCTCTTCCCGCCGCGCGCTGATTCTCCCAGG[CG]TCCTCTAGCGCTACTGTTCTGCTACTTCCCTGGGCCTGTTTCCTAAGTCCAGGTCTTGTC	ACTTAGGAAACAGGCCCAGGGAAGTAGCAGAACAGTAGCGCTAGAGGACG	POLD2;POLD2	NM_006230;NM_001127218	TSS1500;TSS1500					7:44130446-44130511			POLD2;POLD2;POLD2	ENST00000481763.1;ENST00000406581.2;ENST00000452185.1	TSS1500;TSS1500;TSS1500	POLD2;POLD2;POLD2;POLD2;POLD2;POLD2;POLD2;POLD2;POLD2	ENST00000456038.1;ENST00000481763.1;ENST00000406581.2;ENST00000452185.1;ENST00000470867.1;ENST00000496539.1;ENST00000436844.1;ENST00000418438.1;ENST00000433715.1	TSS1500;TSS1500;TSS1500;TSS1500;TSS1500;TSS1500;TSS1500;TSS1500;TSS200	chr7:44163565-44164055	3						TRUE		-1.33650198552125	-0.456234944347289	-8.62385309108383
224	chr10	70816008	+	cg24417845	22740280		AAAAAAATACTCTCACCCCAAACRAAAATAAAACAACCCTAACCRTAAAC		II			NA	NA	NA	NA	NA	NA		OpenSea	ATGTAGTGGACACAGTAACTCCCTCTCTCTTCCTGTGTGGCCTGCAGGCAAAGGTCACAC[CG]CTCACGGTCAGGGCTGTCTCACTTCCGTTTGGGGTGAGAGCACCCCCTCACTTACTCGTT	CGCTCACGGTCAGGGCTGTCTCACTTCCGTTTGGGGTGAGAGCACCCCCT					chr10:70815943-70815943		TRUE										chr10:70815885-70816230	3						TRUE		-1.9699904672611	-2.6964136647447	-8.61331784283422
225	chr4	26585172	+	cg20045672	14627112		TCTCRTTTCTATTCTCTAAAATCTTATACCAAAAATAAATAAACAATCTC		II			NA	NA	NA	NA	NA	NA	chr4:26585564-26585799	N_Shore	ATGCTTTGCAGAAAACCTACAAATAATGCCTGTTGGTTAATTTGTAGTTGTTAGATGAGA[CG]AGATTGTCTACTTATTCCTGGTATAAGACTCTAGAGAATAGAAACGAGAGAAAATGAAGT	CTCGTTTCTATTCTCTAGAGTCTTATACCAGGAATAAGTAGACAATCTCG	TBC1D19;TBC1D19	NM_001292054;NM_018317	TSS1500;TSS1500						4:26584883-26586285	Promoter_Associated	TBC1D19;TBC1D19;TBC1D19	ENST00000264866.4;ENST00000511789.1;ENST00000515568.1	TSS1500;TSS1500;TSS1500	TBC1D19;TBC1D19;TBC1D19;TBC1D19;TBC1D19;TBC1D19;TBC1D19	ENST00000264866.4;ENST00000502873.1;ENST00000505206.1;ENST00000511789.1;ENST00000515568.1;ENST00000513596.1;ENST00000504442.1	TSS1500;TSS1500;TSS1500;TSS1500;TSS1500;TSS1500;5'UTR			chr4:26584872-26586237	6	chr4:26585041-26586509	6				-2.84835269888451	-1.85693212378562	-8.6132676881149
226	chr4	1251448	-	cg15721293	76717861		AAAATCCAACTTTATTCTTCTACAAATTAATATCCTATTTTCCCAACACC		II			NA	NA	NA	NA	NA	NA		OpenSea	GTGTGAGGCAAAAGGTCCAGCTTTATTCTTCTGCAAATTAATGTCCTGTTTTCCCAACAC[CG]CTTGTCAAAAAGACTATTATTTTCCCCACTGGACGGTCTCAGCACCTTGTCAAAGATTAT	CGGTGTTGGGAAAACAGGACATTAATTTGCAGAAGAATAAAGCTGGACCT											RP11-20I20.4	ENST00000505364.1	5'UTR	RP11-20I20.4	ENST00000505364.1	5'UTR										1.46572462419581	1.01037604395887	8.61011130103164
227	chr1	227625459	+	cg21781784	98646258		CTAAATTAATTTAATAAAACCATCAAATAATCTTCRTCAACCCCAACACC		II			NA	NA	NA	NA	NA	NA		OpenSea	ACATTCACCCCCAATCTGACTTGCCACAGTCTTAGGACTAAGGTCCTAGACCCAAATCTA[CG]GTGTTGGGGTTGACGAAGACCATCTGATGGTTCTATTAAACCAACTTAGACCTTTCTGAT	CGGTGTTGGGGTTGACGAAGACCATCTGATGGTTCTATTAAACCAACTTA																	chr1:227625245-227625675	3								-2.02469701342599	-2.68257982495453	-8.59769177588642
228	chr9	71628309	+	cg05570315	6639905		ACAAAACCRTAAACTAATAAACCCTAAAAATACTCATCTATAAAATAACC		II			NA	NA	NA	NA	NA	NA	chr9:71628407-71628907	N_Shore	CAGAGACGATCTTCTCGTAGATCTGGATGGGCTGGTCGGCGTAGAAGGGTGGGAAGCCCA[CG]GCCATCTCATAGATGAGCACCCCTAGGGCCCACCAGTCCACGGCCTTGTTGTAGCCTTTG	CGGCCATCTCATAGATGAGCACCCCTAGGGCCCACCAGTCCACGGCCTTG	PRKACG	NM_002732	1stExon					9:70817958-70818928			PRKACG	ENST00000377276.2	1stExon	PRKACG	ENST00000377276.2	1stExon	chr9:71627485-71628375	3								-1.55296795454437	-1.73285806085995	-8.59530523241113
229	chr3	182653653	+	cg27264892	80740105		AATACAAAAACTCAATCCAAATCCATAACCTACTATAAATTTCATTTAAC		II			NA	NA	NA	NA	NA	NA		OpenSea	GAAATGAATGTAAACGTTGACTTTCACTTATAGAATGGAACACACTTCAAGTTCTATAAA[CG]TTAAATGAAACCTACAGCAGGCCATGGATTTGGACTGAGCTCCTGCATTATACCCAACAG	ATGCAGGAGCTCAGTCCAAATCCATGGCCTGCTGTAGGTTTCATTTAACG																					chr3:182652987-182656070	6				1.65318037796796	0.152161210292578	8.59478566897179
230	chr15	77288844	+	cg12802677	92624302		AAAACAAAACTATTAACTAAAACTCAACCRACTAAACCRAAAACCAAAAC		II			NA	NA	NA	NA	NA	NA		OpenSea	CTCTGGTTGGAGCTGGGGAATGTGGCTGTCCCGGGGTGCTGCCTCCAACCCCGAAGAGGA[CG]CTCTGGCCCTCGGCTCAGCCGGCTGAGCCCCAGCCAACAGCCCTGCCCTCCCCGGGCCTT	CGCTCTGGCCCTCGGCTCAGCCGGCTGAGCCCCAGCCAACAGCCCTGCCC	PSTPIP1	NM_003978	Body				TRUE							PSTPIP1;PSTPIP1;PSTPIP1;PSTPIP1	ENST00000559795.1;ENST00000560621.1;ENST00000560377.1;ENST00000560796.1	5'UTR;5'UTR;5'UTR;5'UTR	chr15:77288725-77289335	3								-2.11749588451772	-2.26217315344033	-8.59222656727432
231	chr10	129058785	-	cg23527194	35649531		TATTATCCTAAACCTTCTAATCAAAAATTCCAATACTATAAAACCAAATC		II			NA	NA	NA	NA	NA	NA		OpenSea	TTTACATAAAATGTTATCCTGAACCTTCTAATCAAGGATTCCAGTACTGTGAGGCCAGGT[CG]TTGAGCAGTGTTTCCTCCATGGGAGCTTCCTGCAGAGAAGTGATGTGTGCCTGTGTGTGT	CGACCTGGCCTCACAGTACTGGAATCCTTGATTAGAAGGTTCAGGATAAC	DOCK1;DOCK1	NM_001290223;NM_001380	Body;Body								DOCK1	ENST00000484400.1	5'UTR	DOCK1;DOCK1	ENST00000464466.1;ENST00000484400.1	5'UTR;5'UTR					chr10:129058766-129060636	6				1.39321194652461	0.568135412004916	8.5878894554766
232	chr14	75672550	-	cg17917903	90767273		TTTACCTTTCAAATCTCTCATAAATACATCAAATTTAATAAAACCTACTC		II			NA	NA	NA	NA	NA	NA		OpenSea	CTCAACTTCCTTTTGCCTTTCAAATCTCTCATGAGTGCATCAGATTTAATGAGGCCTACT[CG]CATCATCCAGAACTCTAACTTGAGGGAGTCTGAGTTTGTAGCTGGAGAGCATTTTTAACA	TTGCCTTTCAAATCTCTCATGAGTGCATCAGATTTAATGAGGCCTACTCG																	chr14:75672260-75672630	3								-1.86266750538118	-2.53050677770584	-8.58612545149345
233	chr2	102243987	-	cg01576982	11735197	2622403	CCAATTCAAAATTTCAATAAAATAACAACAAAACATTACACAAACAAACA	CCGATTCAAAATTTCAATAAAATAACGACAAAACATTACGCAAACGAACG	I	A	Red	NA	NA	NA	NA	NA	NA		OpenSea	TCTTGTTCAGAGCCGATTCAGAGTTTCAATAGAGTGACGGCAGAGCATTACGCAAGCGAG[CG]AGGGTTCTCCTGCCGAAAGCCGTGAGGCCAGCCCAGCCCTCCCTGCCCATCCCTCCCCAA	CGCTCGCTTGCGTAATGCTCTGCCGTCACTCTATTGAAACTCTGAATCGG					chr2:102243895-102243895												chr2:102243905-102244135	3								-2.40274555503979	-2.26491645080185	-8.58288357405982
234	chr5	72804051	+	cg26378548	20641863		TTCCCAAAACTCRCTACAAAAATAACATTCAAAACTATACTAATTAAAAC		II			NA	NA	NA	NA	NA	NA		OpenSea	CAGTTTTCAGCTTTTCCAAAACAATGATTAGAAAAGTCTTCTATTCACATAAGTTTTCAT[CG]CTCCAATCAGCACAGTCTTGAATGCCATTTTTGCAGCGAGTTCTGGGAATGCAGGCACAG	CGCTCCAATCAGCACAGTCTTGAATGCCATTTTTGCAGCGAGTTCTGGGA											AC099522.1	ENST00000327891.6	TSS1500	AC099522.1	ENST00000327891.6	TSS1500										2.17331558542168	0.769646844872013	8.57923228542972
235	chr2	17305318	-	cg15101447	85627143		AAAAAACAAATCTTCAAATTATAACCATAAAACAAAACAACAAAAAACCC		II			NA	NA	NA	NA	NA	NA		OpenSea	ATTAAGCTGGGGAAAGACAAGTCTTCAGGTTATGACCATGAAACAGGACAGCAAGAAACC[CG]TGGCAGTATAGGCGAAATGGGTGTTTATTCTGGTCAAGAAAATCCCCAAATGAAGAACAC	CGGGTTTCTTGCTGTCCTGTTTCATGGTCATAACCTGAAGACTTGTCTTT											7SK	ENST00000410910.1	TSS1500	7SK	ENST00000410910.1	TSS1500										1.81851467697362	1.1453039879288	8.57873481582427
236	chr6	14039067	-	cg04007010	80757126		TAATTAAAATTCTACACCRAATAAACTTATCAACTACCTTTTTTCATCAC		II			rs143634627	0.0119	NA	NA	NA	NA		OpenSea	TCCATAGATCATAGTTGAAATTCTACACCGAATGAACTTATCAGCTGCCTTTTTTCATCA[CG]TTCATTGCCTCTGACAGATCTATCCCCAGCTGGTGTTGACTTCTCCCTACAGTGCAGGGA	CGTGATGAAAAAAGGCAGCTGATAAGTTCATTCGGTGTAGAATTTCAACT																	chr6:14038800-14039250	3								-1.67217513238101	0.000653516400500612	-8.57829606442907
237	chr1	59097190	+	cg00305263	79729568		AATATACRAACTAATAACAATAAAAAACTTCRACRAACATAACTCCCAAC		II			rs12077107	0.086144	NA	NA	NA	NA		OpenSea	ACCGGCCCTGGGAGGCCCCAGCAGCACAGCCTTTAGGACACTCGGGTTCTGCCGCTGGCA[CG]CTGGGAGCCATGTCCGCCGAAGTCTCTCACTGCCACCAGTTCGCACACCTCACAGGTCCC	CGCTGGGAGCCATGTCCGCCGAAGTCTCTCACTGCCACCAGTTCGCACAC																	chr1:59097085-59097335	3								1.87671142554145	1.77054287105164	8.57814992576207
238	chr17	4608515	+	cg13593809	57649136		AAAACRAAAACTTAAATACCTTCAAAATTCAACTTCACTTATAACCCACC		II			NA	NA	NA	NA	NA	NA	chr17:4606984-4607722	S_Shore	CTTGTGAAGCAGTATTAACATCCATTACCCCTCCAGCAGCAATGCCTTCCTCGGCCGTGG[CG]GTGGGTTACAAGTGAAGCTGAATCTTGAAGGTACCCAAGCCTCCGCCTCCGCGCAACTCG	AGGCGGAGGCTTGGGTACCTTCAAGATTCAGCTTCACTTGTAACCCACCG	LOC101559451;PELP1;PELP1	NR_103482;NM_001278241;NM_014389	Body;TSS1500;TSS1500					17:4555128-4555325			RP11-314A20.2;PELP1;PELP1;PELP1;PELP1	ENST00000497885.1;ENST00000436683.2;ENST00000574876.1;ENST00000572293.1;ENST00000269230.7	5'UTR;TSS1500;TSS1500;TSS1500;TSS1500	RP11-314A20.2;PELP1;PELP1;PELP1;PELP1;PELP1;PELP1;PELP1;PELP1	ENST00000497885.1;ENST00000570571.1;ENST00000575342.1;ENST00000575101.1;ENST00000573523.1;ENST00000436683.2;ENST00000574876.1;ENST00000572293.1;ENST00000269230.7	5'UTR;TSS1500;TSS1500;TSS1500;TSS1500;TSS1500;TSS1500;TSS1500;TSS1500	chr17:4608440-4608735	3								2.31710328220417	1.53385384644085	8.57759829820728
239	chr8	26315668	+	cg07944953	62652593		TAAAATAACAAATCCCAAACTAAATACCAACTCAAACACAAAACTATATC		II			NA	NA	NA	NA	NA	NA		OpenSea	TTGCTTAGCTGACTCAGCCTCTTTGCATTAGGAGACCATGAGTGGCACCCACAGGGCAAA[CG]ATATAGCTCTGTGTCTGAGTTGGTATCCAGTTTGGGATTTGTTATTTCATTCATTTGGTT	GAAATAACAAATCCCAAACTGGATACCAACTCAGACACAGAGCTATATCG																	chr8:26315365-26315735	3								-2.54699267622862	-1.39355160400524	-8.56265703157001
240	chr5	13944781	+	cg09678707	66606877		ATTCAACTATATAATATATAAACAATATTACCCTAACAACACCAAACTTC		II			NA	NA	NA	NA	NA	NA		OpenSea	TCCACTTATACCACTCAAGTTTTTCTCCTAGAGTGTCTGCCCTGGGCCTCTCCTCTCTCT[CG]AAGCCTGGTGTTGTTAGGGTAATATTGTTTATACACTATACAGTTGAACCATGCCTCTTA	TTCAACTGTATAGTGTATAAACAATATTACCCTAACAACACCAGGCTTCG	DNAH5	NM_001369	TSS200								DNAH5	ENST00000265104.4	TSS200	DNAH5	ENST00000265104.4	TSS200										1.69258626397433	0.210995763951213	8.55358584127797
241	chr5	179976062	-	cg16663429	77685111		CTTATACCTACTACTATTTAATTATAAAAATCTAACTTACTATCTAAAAC		II			NA	NA	NA	NA	NA	NA		OpenSea	AGTCACTGAATCTTATGCCTACTACTATTTGATTATAAAGGTCTGACTTACTATCTGAAG[CG]TTTCTGGGCAAGTGTTTTTACTTGTTACCATATAATACAAAATGCTGCTTAGCCATGTGG	CGCTTCAGATAGTAAGTCAGACCTTTATAATCAAATAGTAGTAGGCATAA	CNOT6	NM_001303241	Body								CNOT6	ENST00000502447.1	5'UTR	CNOT6;CNOT6	ENST00000507016.1;ENST00000502447.1	5'UTR;5'UTR			chr5:179975925-179976101	3						1.83124428850794	0.693448972243878	8.55205502049427
242	chr22	27173558	+	cg03470220	35740580		TCTCTAACTACTTTATACTATATCATTCTTTCCCTAAAACAATAAATACC		II			NA	NA	NA	NA	NA	NA		OpenSea	ATGCAATAATTTATGTCCTGTGACCAGTGTCCTCCTTCAGGCAGCAGCCGACAGACCATG[CG]GCATTTATTGCCTCAGGGAAAGAATGACACAGCACAAAGCAGTTAGAGACCAAGTCAAAT	CGGCATTTATTGCCTCAGGGAAAGAATGACACAGCACAAAGCAGTTAGAG	MIATNB	NR_110543	Body								CTA-211A9.5	ENST00000437071.1	5'UTR	CTA-211A9.5;CTA-211A9.5	ENST00000435162.1;ENST00000437071.1	5'UTR;5'UTR	chr22:27173465-27173715	3								-2.15274436563467	1.23197265588201	-8.54559273021642
243	chr1	167508151	+	cg23010288	4786424		TCTTATATTATTCAAAACTTAACTTTCATTTCCTAACTCCTCTTTCTACC		II			NA	NA	NA	NA	NA	NA		OpenSea	CCAGCTAGGAAGGACACATCCTCTTGGTGGTAAGATTGCTGGCTGCAATGAAAACTAACA[CG]GCAGAAAGAGGAGCCAGGAAATGAAAGCCAAGTTCTGAATAATATAAGATCAATGAACTC	CGGCAGAAAGAGGAGCCAGGAAATGAAAGCCAAGTTCTGAATAATATAAG											CREG1	ENST00000466652.1	3'UTR	CREG1	ENST00000466652.1	3'UTR	chr1:167507845-167508175	3								-1.54018486761988	0.485657714358886	-8.54197321718203
244	chr3	188399479	+	cg06739107	8810495		TTTAACATTATTACACAAAAATCCCAAACATAAACTTTCTACAATTACAC		II			NA	NA	NA	NA	NA	NA		OpenSea	TTAACTAATACTTATGGGAGGAAAAAAGGAAGGAGAAGGAAAAGGAGGGAGGAAGGAAAT[CG]TGTAATTGCAGAAAGTTTATGTCTGGGACCCTTGTGTAATAATGTTAAATAATACTTTGA	CGTGTAATTGCAGAAAGTTTATGTCTGGGACCCTTGTGTAATAATGTTAA	LPP;LPP;LPP	NM_005578;NM_001167671;NM_001167672	Body;Body;Body				TRUE				LPP	ENST00000471917.1	5'UTR	LPP	ENST00000471917.1	5'UTR								TRUE		-2.0277441419581	-0.862918889442857	-8.54083869855623
245	chr19	53324198	+	cg14301165	36764184		TCTAAAAAAATACRCTTCTCCRAAATACAAATATCTTACTCCAAACCCTC		II			rs12985688	0.114717	NA	NA	NA	NA		OpenSea	TTCTACTGCTCTCTTAGTCCCTCTCTCTGTCTCCTGATCCCTTTGGCCCACACGATCACA[CG]AGGGTTTGGAGTAAGACACCTGCATCTCGGAGAAGCGCATTTTCCCAGAGCTGGAGCTGG	CGAGGGTTTGGAGTAAGACACCTGCATCTCGGAGAAGCGCATTTTCCCAG	ZNF28	NM_006969	5'UTR			DMR					ZNF28;ZNF28;ZNF28	ENST00000457749.2;ENST00000414252.2;ENST00000464469.2	5'UTR;5'UTR;3'UTR	ZNF28;ZNF28;ZNF28	ENST00000457749.2;ENST00000414252.2;ENST00000464469.2	5'UTR;5'UTR;3'UTR	chr19:53324160-53325190	3						TRUE		-1.61112914892155	-1.98249401228352	-8.54052644372957
246	chr12	73034008	-	cg09791009	40629571		RAACCAAATACRAAACACAATCTCCTAATATACTATTTTTTAAACCCRTC		II			rs11610020	0.4093	NA	NA	NA	NA		OpenSea	TAGGACCCTCCGAGCCAGGTGCGGGACACAATCTCCTGGTGTGCTGTTTTTTAAGCCCGT[CG]GAAAAGCACAGTATTCGGGTGGGAGTGACCCGATCTTCCAGGTGCCGTCTGTCACCCCTT	AGCCAGGTGCGGGACACAATCTCCTGGTGTGCTGTTTTTTAAGCCCGTCG	TRHDE	NM_013381	Body					12:71320207-71320542																TRUE		1.18221336108888	0.478825998145666	8.54020448719453
247	chr2	160655179	-	cg20062413	21682928		AAAATCCTTTTCTATTCCAAAATTCAATCCAAAATCATACATTACATATC		II			NA	NA	NA	NA	NA	NA	chr2:160654229-160654631	S_Shore	TTGCCCCTCTAAGGGTCCTTTTCTGTTCCAAGATTCAATCCAGGATCATACATTGCATGT[CG]TGTCTCCTTAGTCTCCCTTTAATCTAGGACGGTTCTCTGTCATTCTTTTTCTTTCACGAT	GGGTCCTTTTCTGTTCCAAGATTCAATCCAGGATCATACATTGCATGTCG	CD302;CD302;CD302;LY75-CD302;LY75-CD302	NM_001198764;NM_001198763;NM_014880;NM_001198760;NM_001198759	TSS1500;TSS1500;TSS1500;Body;Body								CD302	ENST00000480212.1	TSS1500	CD302	ENST00000480212.1	TSS1500	chr2:160654925-160655370	3								-2.21845614298021	0.255013846096882	-8.53805612640249
248	chr2	160655270	-	cg17207944	30677292		CATTCTTTTTCTTTCACRATCAAACCACATTTAAAAAATACTAACCAATC		II			NA	NA	NA	NA	NA	NA	chr2:160654229-160654631	S_Shore	CGGTTCTCTGTCATTCTTTTTCTTTCACGATCAAACCACATTTAAAAAGTACTGGCCAGT[CG]TTTTGTAGAATGTCCCTCAGTTTCATTTTGTCTGACATTTCCTTCTAATTGGATTCAGGT	CGACTGGCCAGTACTTTTTAAATGTGGTTTGATCGTGAAAGAAAAAGAAT	CD302;CD302;CD302;LY75-CD302;LY75-CD302	NM_001198764;NM_001198763;NM_014880;NM_001198760;NM_001198759	TSS1500;TSS1500;TSS1500;Body;Body								CD302	ENST00000480212.1	TSS1500	CD302	ENST00000480212.1	TSS1500	chr2:160654925-160655370	3								-2.36171630072553	-1.56866886809786	-8.53514538033189
249	chr3	12219682	-	cg23002586	58767238	50802946	TAAACCAAAAAACAAAACCTAAAAAAACTAATCAAAATAATTCTATAACA	TAAACCAAAAAACGAAACCTAAAAAAACTAATCAAAATAATTCTATAACG	I	T	Red	NA	NA	NA	NA	NA	NA		OpenSea	TCCCTGGGGTCCTAGACCAGGGAGCGGGGCCTGGGGGAGCTGATCAGAATAGTTCTGTGG[CG]TGTCCGGCAAGGAGCTTGGCCTGGCCTCTTTCCTGGGGCCAGACCCTGGGACCCTTTCCC	CGCCACAGAACTATTCTGATCAGCTCCCCCAGGCCCCGCTCCCTGGTCTA	SYN2;SYN2	NM_003178;NM_133625	Body;Body		chr3:12219674-12219674						SYN2	ENST00000425297.1	5'UTR	SYN2;SYN2	ENST00000439861.1;ENST00000425297.1	5'UTR;5'UTR	chr3:12219520-12220195	3								-2.28972179123498	-2.7901276019769	-8.53386979104044
250	chr17	70815226	+	cg10369197	26747910		CCACACAATTTCCAAATAAATTCACATTCTAAATTATTACRAATTAAAAC		II			NA	NA	NA	NA	NA	NA		OpenSea	CTTCCCTGGATGGAGGGGTGTCATAAATTGAACTGTCTCTCCCCCAAATTAATATGTGAA[CG]TCCCAACTCGCAATAACTCAGAATGTGAACTTATTTGGAAATTGTGTGGTTTGCAGATAT	CGTCCCAACTCGCAATAACTCAGAATGTGAACTTATTTGGAAATTGTGTG	SLC39A11;SLC39A11	NM_139177;NM_001159770	Body;Body								SCARNA24	ENST00000516465.1	TSS200	SCARNA24	ENST00000516465.1	TSS200										1.79593427725652	1.31498592602509	8.53312281897939
251	chr1	236686012	-	cg03989567	40706135		CTATACACTAAAAACTATATAAAACAAATTCCTTTTCTCAAACTACAATC		II			NA	NA	NA	NA	NA	NA	chr1:236687071-236687608	N_Shore	AAAGCATTACACTATGCACTGGAGACTGTATAAGACAAGTTCCTTTTCTCAAACTACAGT[CG]AGTTGGATAGATAAAACACACAACACATACCAAAAGACAGCTATAAATCCAAGGCAGTGT	CGACTGTAGTTTGAGAAAAGGAACTTGTCTTATACAGTCTCCAGTGCATA	LGALS8;LGALS8;LGALS8;LGALS8	NM_201543;NM_201545;NM_006499;NM_201544	TSS1500;5'UTR;TSS1500;TSS1500								LGALS8;LGALS8;LGALS8;LGALS8;LGALS8;LGALS8;LGALS8	ENST00000341872.6;ENST00000366584.4;ENST00000356238.4;ENST00000323938.6;ENST00000527974.1;ENST00000352231.2;ENST00000526589.1	TSS1500;TSS1500;TSS1500;TSS1500;5'UTR;5'UTR;5'UTR	LGALS8;LGALS8;LGALS8;LGALS8;LGALS8;LGALS8;LGALS8;LGALS8;LGALS8;LGALS8;LGALS8;LGALS8;LGALS8;LGALS8;LGALS8;LGALS8;LGALS8	ENST00000341872.6;ENST00000366584.4;ENST00000238181.7;ENST00000475670.2;ENST00000532826.1;ENST00000366583.2;ENST00000442397.2;ENST00000434231.2;ENST00000323938.6;ENST00000481485.1;ENST00000454943.2;ENST00000527974.1;ENST00000430527.2;ENST00000352231.2;ENST00000406509.3;ENST00000526589.1;ENST00000529489.1	TSS1500;TSS1500;TSS1500;TSS1500;TSS1500;TSS1500;TSS1500;TSS1500;TSS1500;5'UTR;5'UTR;5'UTR;5'UTR;5'UTR;5'UTR;5'UTR;5'UTR					chr1:236685474-236688544	6		TRUE		-1.78803142283054	0.756876366313713	-8.52982447049495
252	chr7	150104655	+	cg00042325	61640881		RATCATAAACACTTCCAACTACAATCACCAATCCCTAAAAAAACAAAAAC		II			NA	NA	NA	NA	NA	NA	chr7:150104704-150105530	N_Shore	GGGGGTTGGCTAACCCTCGTGTTCCCCGACCCCTCTCTCTCCACCCCCCACCCCCGCCCC[CG]CTTCTGTCTCCCTAGGGACTGGTGATTGCAGCTGGAAGTGCCCATGACCGAGCTGGCGTC	GTCATGGGCACTTCCAGCTGCAATCACCAGTCCCTAGGGAGACAGAAGCG	LOC728743	NR_027237	Body								ZNF775	ENST00000476489.1	5'UTR	ZNF775;ZNF775;ZNF775;ZNF775;ZNF775;ZNF775;ZNF775;ZNF775;ZNF775	ENST00000476489.1;ENST00000464630.1;ENST00000480389.1;ENST00000498682.1;ENST00000481877.1;ENST00000491664.1;ENST00000474836.1;ENST00000486297.1;ENST00000483664.1	5'UTR;5'UTR;5'UTR;5'UTR;5'UTR;5'UTR;5'UTR;5'UTR;5'UTR	chr7:150104585-150105235	3						TRUE		1.61938155543393	1.77635473154338	8.52536141844871
253	chr16	55218782	-	cg09294739	91722116		AAACATTTCTTCCCRAACTAAATAAAATCCCAAATACAACAACAAAAAAC		II			rs16954456	0.102219	NA	NA	NA	NA		OpenSea	GATAACATCTGGGGCATTTCTTCCCGGGCTGGATAGGATCCCAGATACAGCAGCAGGGGA[CG]GGGAGAAAACCAGCCCCAGGTGCTCCAGCAGGGTGCTGTCAGTGCCCCCATGGTAAGGGG	GGCATTTCTTCCCGGGCTGGATAGGATCCCAGATACAGCAGCAGGGGACG							TRUE																	TRUE		-3.13169037931522	-2.2786314215155	-8.52341469743709
254	chr8	62632529	-	cg22266107	28719233		ATAATACTAACTTCATCAAATAACAAAATCATTTCTCTTTTAACAAATCC		II			NA	NA	NA	NA	NA	NA		OpenSea	GTGAAACTGCTATAATACTGACTTCATCAAATAACAAAGTCATTTCTCTTTTGGCAAATC[CG]TTTGAGTTAGAGACATGCACCAATATCCTAGATGTTTACTAAAGCTACTTCTCCTAGCCC	CGGATTTGCCAAAAGAGAAATGACTTTGTTATTTGATGAAGTCAGTATTA					chr8:62631895-62631895																chr8:62630686-62632908	6				-2.87347380931225	-2.59145090815203	-8.52295196832349
255	chr12	113496126	-	cg04456029	65765947	8738481	ATAAAAATAACTAAATAAACACAACCACTAACAACCCTACACAACCACCA	ATAAAAATAACTAAATAAACACAACCGCTAACGACCCTACACGACCACCG	I	T	Red	NA	NA	NA	NA	NA	NA	chr12:113494389-113495534	S_Shore	CCGGGTGGTGGTGTGGGAGTGGCTGAATGAGCACAGCCGCTGGCGGCCCTACACGGCCAC[CG]TGTGCCACCACATTGAGAACGTGCTGAAGGAGGACGCTCGCGGTTCCGTGGTCCTGGGGC	CGGTGGCCGTGTAGGGCCGCCAGCGGCTGTGCTCATTCAGCCACTCCCAC	DTX1	NM_004416	1stExon					12:111980436-111980558			DTX1	ENST00000257600.3	1stExon	DTX1	ENST00000257600.3	1stExon	chr12:113495365-113496295	3						TRUE		2.73447942590243	2.92264386336447	8.52275149448473
256	chr10	73640967	+	cg10477040	27809558		ATAAAACAATCATAACTTCCCCTTCAAACCTACTAAACTCTACATAACCC		II			NA	NA	NA	NA	NA	NA		OpenSea	CCTGGGTGCACATGTGTCTGGCAGAAGGAGGGCTGAGCTGGGCATGAGGTGGAAGTGAGC[CG]GGCCATGCAGAGCTCAGCAGGCCTGAAGGGGAAGCCATGACTGTCTCACAATGCCTCCCT	CGGGCCATGCAGAGCTCAGCAGGCCTGAAGGGGAAGCCATGACTGTCTCA					chr10:73640827-73640827												chr10:73640840-73641110	3								-1.99442854707609	-2.5827238930922	-8.52272439420302
257	chr4	2748390	-	cg21715619	42686274		AAAACTACTAATAAATACRAAATATACTATCTACCACAAAACATCCCAAC		II			NA	NA	NA	NA	NA	NA		OpenSea	GGCGCCTCGGTGAAGCTGCTGATGGGTGCGGGATGTACTGTCTGCCACAGAACATCCCAG[CG]CGTGTGTTTCTGCATGAACCTTGGTGCTGCCTCAGAGAACTGCCTAGAAAGGACCCGAGC	AAGCTGCTGATGGGTGCGGGATGTACTGTCTGCCACAGAACATCCCAGCG	TNIP2;TNIP2;TNIP2	NM_001161527;NM_001292016;NM_024309	Body;Body;Body				TRUE		4:2747877-2748459	Unclassified	TNIP2	ENST00000505186.1	TSS1500	TNIP2;TNIP2	ENST00000505186.1;ENST00000507686.1	TSS1500;3'UTR			chr4:2743502-2749904	6	chr4:2741899-2749926	6				1.91602396846137	2.00316522325612	8.51600745560081
258	chr2	104497863	+	cg03689380	78798117		AACTAAAATTTCACTATAAACAACACAATTTCAATACTAAAATCACTATC		II			rs80284247	0.013889	NA	NA	NA	NA		OpenSea	ACACTATAAACTACATATGGACAGGATCCTGTCTGCTTACTTGGAAGGGCTATAGCTGAT[CG]ACAGTGATCTCAGTATTGAAATTGTGCTGTCCATAGTGAAATTCCAGTTCTGCCCCTAAC	CGACAGTGATCTCAGTATTGAAATTGTGCTGTCCATAGTGAAATTCCAGT											AC013727.1;RP11-76I14.1;RP11-76I14.1	ENST00000455716.1;ENST00000537492.1;ENST00000544869.1	TSS1500;5'UTR;5'UTR	AC013727.1;RP11-76I14.1;RP11-76I14.1	ENST00000455716.1;ENST00000537492.1;ENST00000544869.1	TSS1500;5'UTR;5'UTR										1.88336215221804	0.795668500759352	8.51505219584055
259	chr11	62269149	-	cg25465557	98696546		CAACATAATATAAACACTTTACTCTCCAAATACCACAAATACTCTACTAC		II			rs7124044	0.121883	NA	NA	NA	NA		OpenSea	TTGCCAAACCCCAGCATGATGTGAGCACTTTGCTCTCCAGATGCCACAAATACTCTACTG[CG]CTCACATGTCAATATATCACAGCCAAGTGCTGCCCAGCAAATACACAGGGCTTTGTCTCA	AGCATGATGTGAGCACTTTGCTCTCCAGATGCCACAAATACTCTACTGCG	AHNAK	NM_024060	Body								AHNAK	ENST00000525875.1	3'UTR	AHNAK	ENST00000525875.1	3'UTR	chr11:62269020-62269275	3								-2.29540490587275	0.634185760191026	-8.50440684447661
260	chr4	140306311	-	cg15822108	11671142		AAACAAACAACTTAAATAAACTTCCTAAACTAAACACAATAACACATACC		II			rs115337787	0.011295	NA	NA	NA	NA		OpenSea	TGATCGTATGAAAACAGGCAGCTTAAATAAGCTTCCTAAGCTGGGCACAGTGGCACATAC[CG]GTAGTCCCAGCTACTCAGGATGCTGAGGCAGAAGGATCACTTGAGCCCAGGAATTTGAGG	AACAGGCAGCTTAAATAAGCTTCCTAAGCTGGGCACAGTGGCACATACCG	NAA15	NM_057175	Body								NAA15	ENST00000515576.1	TSS1500	NAA15;NAA15	ENST00000515576.1;ENST00000485905.2	TSS1500;5'UTR										1.5085418837093	0.666826282362905	8.50326348330484
261	chr18	53090924	-	cg08957513	82679939		ATTACACATAACCAAACCAATCAATCACAAATAAAAAACCCAAATACAAC		II			NA	NA	NA	NA	NA	NA		OpenSea	CAGATGGGACCATTACACATGACCAAACCAATCAATCACAGATGAAGGGCCCAGGTGCAG[CG]CAGCCGTGCAACAACGCACCATTTCACAGTCTGTCAGACACACACACACGGTCGTCCATG	TTACACATGACCAAACCAATCAATCACAGATGAAGGGCCCAGGTGCAGCG	TCF4;TCF4;TCF4;TCF4;TCF4;TCF4;TCF4;TCF4;TCF4	NM_001243233;NM_001243231;NM_001306207;NM_001243227;NM_001243228;NM_001083962;NM_003199;NM_001243230;NM_001243226	TSS1500;Body;Body;Body;Body;Body;Body;Body;Body					18:51241922-51242007			TCF4	ENST00000561992.1	TSS1500	TCF4;TCF4;TCF4;TCF4	ENST00000566777.1;ENST00000561992.1;ENST00000562512.1;ENST00000563686.1	TSS1500;TSS1500;TSS1500;3'UTR	chr18:53090460-53091055	3								1.89657972312067	1.99502797578571	8.49993638845025
262	chr2	28601340	+	cg15178529	65682132		TCAAAAACTCTATTACAACAACCTCTATACCCRAAAACAAACRATAACAC		II			NA	NA	NA	NA	NA	NA		OpenSea	CAACTTGGGTTTGGTCTTAATTTGCCAGGCACTAAAGGCAAGAAGAGACGGGCAGGAGGG[CG]TGTTATCGCTTGTCTCCGGGCACAGAGGCTGTTGCAACAGAGCTCCTGAGTGCGTGTAAG	CAGGAGCTCTGTTGCAACAGCCTCTGTGCCCGGAGACAAGCGATAACACG					chr2:28600937-28600937												chr2:28600905-28601535	3								-2.11668186132449	-2.49056812131197	-8.49790995398959
263	chr7	86839071	-	cg13116816	96681300	58602990	AAAACAAAACACAATAAAAACAAAACACAATAAAAACAAAACACAAAACA	AAAACGAAACACAATAAAAACGAAACACAATAAAAACGAAACACAAAACG	I	A	Red	rs148105370	0.038	NA	NA	NA	NA		OpenSea	CGAGACACAGTGAGAGCGAGACACAGTGAGAGCGAGACACAGTGAGAGCGAGACACAGAG[CG]AGACAGTGAGAGCGAGACAGAGCGAGACAGTGAGAGCGAGACAGAGCGAGAGACAGTGAG	CGCTCTGTGTCTCGCTCTCACTGTGTCTCGCTCTCACTGTGTCTCGCTCT	C7orf23	NM_024315	Body					7:86676929-86677032			C7orf23	ENST00000481425.1	3'UTR	C7orf23;C7orf23	ENST00000481425.1;ENST00000474074.1	3'UTR;3'UTR					chr7:86836916-86850857	6		TRUE		2.51558851504426	0.588770847095248	8.48685051121904
264	chr7	99533018	+	cg23807112	11612199		AAAAACAATATCTAAAACCRAAATAACATAATTTAACTATATCCCCACCC		II			NA	NA	NA	NA	NA	NA		OpenSea	ATGATTCAATTACTTCCTACCAGGTCCCTCCCACAACATGTGGAAATTCATGATGAGATT[CG]GGTGGGGACACAGCCAAACCATGTCACCTCGGTTCCAGATACTGCCCCTCACTAAGGCAT	CGGGTGGGGACACAGCCAAACCATGTCACCTCGGTTCCAGATACTGCCCC											RP4-604G5.1;Y_RNA	ENST00000456499.1;ENST00000362841.1	5'UTR;TSS1500	RP4-604G5.1;Y_RNA	ENST00000456499.1;ENST00000362841.1	5'UTR;TSS1500										1.73631047305514	-0.450806482418756	8.48650195952945
265	chr2	43355306	+	cg19568513	21618974		CAACCCTATATTATAACTACATACCAAACAAACCTAAATATAAATATCCC		II			rs59172700	0.012809	NA	NA	NA	NA		OpenSea	AAGGAAGACCGAGAGAGAGAAAGTCACTTGTCCGAGGTCCCCAGTGGGAAGTGGGTAAAA[CG]GGATACCCACACCCAGGTCTGCCTGGTATGTAGCCACAACATAGGGTTGGTGGAGCTACA	CGGGATACCCACACCCAGGTCTGCCTGGTATGTAGCCACAACATAGGGTT									2:43353871-43355431	Unclassified											chr2:43353832-43355744	6				-1.62798873302512	-2.26852104489364	-8.48554466188705
266	chr8	30660495	-	cg00818853	85725870		ATACTACTATTAAAAAAACTCCAAATATACAACCAAAAACTTAACAACAC		II			NA	NA	NA	NA	NA	NA		OpenSea	GAATGCTGACAATGCTGCTGTTGGAGAGACTCCAAATATGCAGCCAGGAACTTAGCAACA[CG]CAGAAACTTAGTGACATAAAGAAGTGAAAATCCAAACTTATTGCATAAATGAGGAAAATT	TGCTGCTGTTGGAGAGACTCCAAATATGCAGCCAGGAACTTAGCAACACG	PPP2CB	NM_001009552	Body								PPP2CB	ENST00000520500.1	3'UTR	PPP2CB;PPP2CB	ENST00000520056.1;ENST00000520500.1	5'UTR;3'UTR	chr8:30660305-30660570	3								-1.96073480032715	1.74527915358268	-8.48118587074823
267	chr11	4015540	-	cg27589658	33628164		CATTTTTCTCTTACTACTTTCAAACTTTCTCATTACCTTTAACTTTTAAC		II			NA	NA	NA	NA	NA	NA		OpenSea	GTGTGATGAGTCATTTTTCTCTTGCTGCTTTCAAACTTTCTCATTGCCTTTGACTTTTAG[CG]TTTTACTTAATGTGTCTATTTGTGGATCTCTTTGCATTTATCCTATTTGGAGTTTATTAG	CGCTAAAAGTCAAAGGCAATGAGAAAGTTTGAAAGCAGCAAGAGAAAAAT	STIM1;STIM1;STIM1	NM_001277962;NM_001277961;NM_003156	Body;Body;Body											STIM1	ENST00000526771.1	5'UTR	chr11:4015320-4015570	3								1.6848552699808	0.749771004602692	8.47416815888663
268	chr2	143633616	-	cg11805548	48695205		AACTTAATTTTCAAATTTACTCTAAAATCCCCTTAACCAAAAACRTATCC		II			NA	NA	NA	NA	NA	NA		OpenSea	TCATGGCCAAAAACTTAGTTTTCAAGTTTACTCTGGGATCCCCTTGGCCAAGAGCGTGTC[CG]TTCAGTTAATCTAGGGGCTTGGGATTTTATTTTTATTCCTCAAATGTAACAAATTTAAAG	CGGACACGCTCTTGGCCAAGGGGATCCCAGAGTAAACTTGAAAACTAAGT											KYNU	ENST00000264170.4	TSS1500	KYNU	ENST00000264170.4	TSS1500					chr2:143629969-143640215	6				1.97613963252623	1.03693401268297	8.4732113483878
269	chr16	10483353	-	cg07479492	81781556	67678524	AACATCTTTATAATTTAAAAAAAAACTCTTAAAACTATAAATACTCCCCA	AACGTCTTTATAATTTAAAAAAAAACTCTTAAAACTATAAATACTCCCCG	I	T	Red	NA	NA	NA	NA	NA	NA	chr16:10479686-10480254	S_Shelf	GCTAATTACAAGAACGTCTTTATAATTTGGAGGGAAACTCTTGGAACTGTGAGTGCTCCC[CG]TCCAGTGTTACCATCCCCTACCATCCAATTAAAATGTTTCCAACCCACCTCCAAAAAAAA	CGGGGAGCACTCACAGTTCCAAGAGTTTCCCTCCAAATTATAAAGACGTT											ATF7IP2;ATF7IP2;ATF7IP2	ENST00000396559.1;ENST00000561932.1;ENST00000543967.1	5'UTR;5'UTR;5'UTR	ATF7IP2;ATF7IP2;ATF7IP2;ATF7IP2;ATF7IP2;ATF7IP2	ENST00000564797.1;ENST00000562527.1;ENST00000561932.1;ENST00000562102.1;ENST00000543967.1;ENST00000569939.1	5'UTR;5'UTR;5'UTR;5'UTR;5'UTR;5'UTR					chr16:10479036-10486241	6		TRUE		2.01430953615593	1.37141362833657	8.4722663033239
270	chr1	28416532	-	cg24509398	32659940	8657167	ACCAAATATAATAACACACACCTAACTAAACCCAAAAAATAAAAACTACA	ACCAAATATAATAACACGCACCTAACTAAACCCAAAAAATAAAAACTACG	I	A	Red	NA	NA	NA	NA	NA	NA	chr1:28415098-28415312	S_Shore	CCAGAAAAATTAGCCAGGTGTGGTGGCACGCACCTAACTGAGCCCAGGAGGTAGAGGCTG[CG]GTGAGTTATGATTATGCCACTGCACTCCAGCCTGGGCAACAGAGCGAGACTGTCTAAAAA	CGCAGCCTCTACCTCCTGGGCTCAGTTAGGTGCGTGCCACCACACCTGGC	EYA3	NM_001990	TSS1500								EYA3;EYA3;EYA3;EYA3;EYA3;EYA3	ENST00000373863.3;ENST00000471498.1;ENST00000436342.2;ENST00000540618.1;ENST00000545175.1;ENST00000373871.3	TSS1500;TSS1500;TSS1500;TSS1500;TSS1500;TSS1500	EYA3;EYA3;EYA3;EYA3;EYA3;EYA3	ENST00000373863.3;ENST00000471498.1;ENST00000436342.2;ENST00000540618.1;ENST00000545175.1;ENST00000373871.3	TSS1500;TSS1500;TSS1500;TSS1500;TSS1500;TSS1500								TRUE		1.35541605057414	0.342203550088377	8.4684939701173
271	chr17	11608711	-	cg13108341	76715508		TATAAAACAAAACCTTTCTTAAAACAAATCCCAAAACAAATCAATAAACC		II			NA	NA	NA	NA	NA	NA		OpenSea	AACTGAAAGGATGTAGGGCAGAGCCTTTCTTGGAACAAATCCCAGAGCAAATCAATGAGC[CG]TGACTTTTTGAGGAATTACTAAATGGTCATACACACCCGAGTTCTAACACCAGCCCTAAC	CGGCTCATTGATTTGCTCTGGGATTTGTTCCAAGAAAGGCTCTGCCCTAC	DNAH9	NM_001372	Body														chr17:11608545-11608835	3								-5.25192706133191	0.287382687401378	-8.46840754419373
272	chr4	84474115	+	cg23812938	73801279		CCAAAATCAAAAAACCAATAAAATCAAATTCTAATAAAAACTCTCTTTCC		II			NA	NA	NA	NA	NA	NA		OpenSea	GGAGTTGTCTAGCCCCTTCCATCATGTGAGGACACAGTGAGAAGATAGCCATCTGGAAAT[CG]GAAAGAGAGCCCTCACCAGAACCTGACCCCACTGGCCCCCTGATCTTGGACTTCTAGCCT	CGGAAAGAGAGCCCTCACCAGAACCTGACCCCACTGGCCCCCTGATCTTG	AGPAT9;AGPAT9;AGPAT9	NM_001256422;NM_001256421;NM_032717	Body;Body;Body																chr4:84473925-84474427	6	chr4:84473990-84474605	4				-2.52312547513344	-0.761616570349528	-8.46428414069708
273	chr4	156775941	-	cg15736994	72621201		AATAACTCACCCACACTACAATCCATCTACTAACTCAACTTACTAATATC		II			NA	NA	NA	NA	NA	NA		OpenSea	GCAGGAGCTGTGGTAGCTCACCCACACTGCAATCCATCTGCTGACTCAACTTGCTAGTAT[CG]GGCAGCAGCCAGGACCACAGCTCCTCCAGCTCCTTTGTGACCTTTTCCTTCAGCTTCTTC	GTAGCTCACCCACACTGCAATCCATCTGCTGACTCAACTTGCTAGTATCG	ACCN5	NM_017419	Body				TRUE				TDO2;TDO2	ENST00000506181.1;ENST00000506181.1	1stExon;5'UTR	TDO2;TDO2;TDO2;TDO2;TDO2;TDO2;TDO2;TDO2	ENST00000503634.1;ENST00000506181.1;ENST00000506072.1;ENST00000507590.1;ENST00000503634.1;ENST00000506181.1;ENST00000506072.1;ENST00000507590.1	1stExon;1stExon;1stExon;1stExon;5'UTR;5'UTR;5'UTR;5'UTR	chr4:156775780-156776330	3						TRUE		-1.67385619180402	1.29170152257491	-8.4640487086428
274	chr8	82073599	+	cg23407020	19729934		CTTATTCAACCCATTCTCAACATTATACTAAAAATAATCCTAATAAAAAC		II			NA	NA	NA	NA	NA	NA		OpenSea	TCATGAGAAAAGAAGAAGTCATGGGTGTGTTCTGAGGAGGACATGATGTAATCTGACTTA[CG]TTTTTACCAGGATCACTCTCAGCACAATGCTGAGAATGGGCTGAACAAGGCAAAGGGAAC	TTGTTCAGCCCATTCTCAGCATTGTGCTGAGAGTGATCCTGGTAAAAACG					chr8:82073282-82073282						RP11-1149M10.2	ENST00000521953.1	5'UTR	RP11-1149M10.2	ENST00000521953.1	5'UTR										-2.30813668012324	-2.51735885891969	-8.4633052090918
275	chr10	81899292	+	cg14152806	42696212		AAAAAAACTATACAAAATAAACCRACATCAACAAAAAATCCTAAAAACAC		II			NA	NA	NA	NA	NA	NA		OpenSea	TCCAGCCATCTGTCTTTGCTGCCCTGCACCCAGACTGTGGAGCACTGCTGGGGGAGGACT[CG]TGCTTCCAGGATTCCTTGTTGATGCCGGCTCATTCTGCATAGCCCTCCTACACTGCATCC	CGTGCTTCCAGGATTCCTTGTTGATGCCGGCTCATTCTGCATAGCCCTCC	PLAC9	NM_001012973	Body								PLAC9	ENST00000372270.1	5'UTR	PLAC9	ENST00000372270.1	5'UTR	chr10:81899045-81899335	3								1.62790021683949	1.25174892393155	8.46240916209476
276	chr22	24142903	-	cg17528418	10641218		AAATACTTCCRTAAAACCATACCTAACTCATAATACAATACACCATAACC		II			NA	NA	NA	NA	NA	NA		OpenSea	CCGCATCCAGGAAGTGCTTCCGTGGAGCCATGCCTGGCTCATAGTGCAGTACACCATGGC[CG]TGCTGTGTCTGGTGCCCCTACGTACCCTTGCCCTTGCCCAGGTGCCTCTAGCATCTGATG	CGGCCATGGTGTACTGCACTATGAGCCAGGCATGGCTCCACGGAAGCACT	SMARCB1;SMARCB1	NM_003073;NM_001007468	Body;Body											SMARCB1	ENST00000491967.1	5'UTR	chr22:24142900-24143115	3								1.9449927264627	1.85033579645203	8.45524266394087
277	chr16	3847702	+	cg18923228	9774905		AAAATACCTCACCACTCTTAAATATAAAACACCACCTTTAAAAAACAATC		II			NA	NA	NA	NA	NA	NA		OpenSea	CTTATTTTGTGATTGCTGGTAAGTGAAACCCCAGAAAGTGAAACCCCAGATAAGAGAGGA[CG]ATTGTCTCCTAAAGGTGGTGCTTTACATTCAAGAGTGGTGAGGCATCTTTGATCCTTATC	AGATGCCTCACCACTCTTGAATGTAAAGCACCACCTTTAGGAGACAATCG	CREBBP;CREBBP	NM_004380;NM_001079846	Body;Body				TRUE				CREBBP	ENST00000323508.4	5'UTR	CREBBP	ENST00000323508.4	5'UTR	chr16:3847580-3847810	3								1.90281088817827	0.816224209855183	8.45158947636166
278	chr14	23066724	+	cg16614489	44602553		ACAACRCCATTAATTAAATACTCCTACAAAAAACCTAAATACCAAATTTC		II			NA	NA	NA	NA	NA	NA	chr14:23067443-23067773	N_Shore	AGTATTTGCTTTATTTAAATCTGGAATTTACATTTAACTAGGTGTCCTGTATTTTAGTTT[CG]AAATCTGGCATCCAGGCCCTTTGTAGGAGCATTCAACCAATGGCGTTGTCTCCACAAACA	CAACGCCATTGGTTGAATGCTCCTACAAAGGGCCTGGATGCCAGATTTCG	ABHD4	NM_022060	TSS1500						14:23066347-23068129	Promoter_Associated	AL160314.1;AL160314.1;ABHD4;ABHD4	ENST00000536432.1;ENST00000536432.1;ENST00000428304.2;ENST00000544562.1	3'UTR;1stExon;TSS1500;TSS1500	AL160314.1;AL160314.1;ABHD4;ABHD4;ABHD4;ABHD4;ABHD4;ABHD4;ABHD4	ENST00000536432.1;ENST00000536432.1;ENST00000428304.2;ENST00000216327.6;ENST00000537243.1;ENST00000544562.1;ENST00000542041.1;ENST00000539344.1;ENST00000418446.2	3'UTR;1stExon;TSS1500;TSS1500;TSS1500;TSS1500;TSS1500;TSS1500;TSS1500	chr14:23066660-23067010	3								-1.73857898457336	0.0949453049159785	-8.45043878790763
279	chr11	129288930	-	cg02568557	27629289		ACRTAAATTTTCTCTAAATCCTTCAATTTCCTCCCATATCCCAAAACTAC		II			NA	NA	NA	NA	NA	NA		OpenSea	TCTCCATGTCTGCGTGGGTTTTCTCTGGGTCCTTCAGTTTCCTCCCATGTCCCAAAGCTG[CG]CACATGAGGTGAACAGGCGTGCCTACATGGTCCCTGTGTGAGTGAGTGTGGGTGTACATG	CGCAGCTTTGGGACATGGGAGGAAACTGAAGGACCCAGAGAAAACCCACG	BARX2	NM_003658	Body																chr11:129287901-129289050	4				TRUE	TRUE	1.80628509165691	1.1326537625511	8.44770861413909
280	chr16	86647715	+	cg20990723	32619216		AAAATACAATTTCACTTTTAATCTATATAAATAACCAATTACACCAACAC		II			NA	NA	NA	NA	NA	NA		OpenSea	TCAGATTACTATAAAAATAATCTGCATGTATGAGAGAGATGGCAGGGTTTATTGAGTAAA[CG]TGCTGGTGTAATTGGTTATCCACATAGATTAAAAGTGAAATTGCATCTCTATTCTCACCA	CGTGCTGGTGTAATTGGTTATCCACATAGATTAAAAGTGAAATTGCATCT																			chr16:86647704-86648022	6						1.97334357137274	0.700194248238256	8.44761057002421
281	chr7	1083309	+	cg08973950	61715542	40719165	CCTAACCATAAATCAAAATAAAACATCAAAATCAACTTTCTATTCCAACA	CCTAACCGTAAATCGAAATAAAACGTCGAAATCAACTTTCTATTCCAACG	I	A	Red	rs77116012	0.02954	NA	NA	NA	NA	chr7:1084387-1084595	N_Shore	GGCAGCAAGTCAGTATCACATCAGCAGGCGTGGGCCGTGGTGAGCCTCTCCCTGCCCTCC[CG]CTGGAATAGAAAGCTGATCCCGACGTCCCACTCCGACCCACGGTCAGGAAGCCGTCCTGT	CCTGACCGTGGGTCGGAGTGGGACGTCGGGATCAGCTTTCTATTCCAGCG	C7orf50;C7orf50;C7orf50	NM_001134395;NM_032350;NM_001134396	Body;Body;Body					7:1049652-1050000	7:1083296-1085050	Promoter_Associated	AC073957.15;C7orf50	ENST00000418941.1;ENST00000488073.1	5'UTR;3'UTR	GPR146;GPR146;AC073957.15;C7orf50	ENST00000444847.1;ENST00000481403.1;ENST00000418941.1;ENST00000488073.1	TSS1500;TSS1500;5'UTR;3'UTR	chr7:1083145-1084255	3						TRUE		-1.76435880482843	-0.169339120593784	-8.44432392025712
282	chr20	48201456	-	cg14278950	42679565		AAACATAATAACRAATAAAATAACTCCTTTACACCRTACCAAATAATACC		II			rs11904884	0.013441	NA	NA	NA	NA		OpenSea	GGCTAGGGTGTGGACATGGTGACGGGTGGGGTGGCTCCTTTGCACCGTGCCAGGTGGTGC[CG]ATCTTGTATGCTCGATTGCGAAAGAAGCTCTCTGGAGTTGGTCTAGGGCAGGAGAGAAGA	CGGCACCACCTGGCACGGTGCAAAGGAGCCACCCCACCCGTCACCATGTC					chr20:48201281-48201281		TRUE										chr20:48201305-48201555	3								-2.28556721483693	-2.06080030258439	-8.43637464337063
283	chr1	21619471	+	cg20904702	29712266		TAAACTTCTTTTTCAAAAATCTTTTCCTCTAACAATCRACACCTAATAAC		II			NA	NA	NA	NA	NA	NA	chr1:21616380-21617101	S_Shelf	CTTCACTTACTGCTGGGTTGCAGCTGGGCTTTTTCTAGAACAGGACACTTGGTTACACTA[CG]TTACCAGGTGTCGATTGCCAGAGGAAAAGACTTTTGAAAAAGAAGTTCAGTTCACAGAAC	GAACTTCTTTTTCAAAAGTCTTTTCCTCTGGCAATCGACACCTGGTAACG	LOC100506801;ECE1	NR_038404;NM_001113348	TSS1500;Body						1:21619102-21619569	Unclassified_Cell_type_specific	RP5-1071N3.1	ENST00000449034.1	TSS1500	ECE1;RP5-1071N3.1;ECE1	ENST00000527991.1;ENST00000449034.1;ENST00000463334.2	5'UTR;TSS1500;3'UTR	chr1:21619125-21619495	3								1.6632391302075	1.99918212863776	8.43418745338979
284	chr17	80872461	+	cg10310700	35608839	66773568	CCCCAAAAAAAACATAAACAACATAAACAACTTTCCACAAAACACACCCA	CCCCAAAAAAAACGTAAACAACATAAACAACTTTCCACGAAACACGCCCG	I	C	Grn	rs6502014	0.04119	NA	NA	NA	NA	chr17:80871287-80871504	S_Shore	ACTCCCTCACACCGCTGAGTGCAAACGCGGCACTCCTGCACATGTCGCCTCGCACCGTGG[CG]GGCGTGTCCCGTGGAAAGCTGCCCATGCTGCCCACGCCCTCCCTGGGGGCCCCTTGGCTG	CGGGCGTGTCCCGTGGAAAGCTGCCCATGCTGCCCACGCCCTCCCTGGGG	TBCD	NM_005993	Body					17:78465702-78465849	17:80872459-80872697	Unclassified	TBCD	ENST00000269368.8	3'UTR	TBCD;TBCD;TBCD	ENST00000269368.8;ENST00000571796.1;ENST00000571618.1	3'UTR;5'UTR;5'UTR	chr17:80872240-80872655	3						TRUE		2.09310835631888	2.56215283257706	8.43159648454723
285	chr22	46465717	+	cg03834031	18695888		TTCCCAAAAAACTTCATTTCACATTAAATTAAACTACCCAAAAAAACAAC		II			NA	NA	NA	NA	NA	NA	chr22:46465976-46468528	N_Shore	TGGAAGGCAGCTCAGTGGGCAGCGAGGCCCTGGCAGAGTTGCCCGGCTGCCCCAGCCCAG[CG]TTGCCCTCCTGGGCAGTCTAATCCAATGTGAAATGAAGTTTCCTGGGAAGCAGGGCACAC	TCCCAGGAAACTTCATTTCACATTGGATTAGACTGCCCAGGAGGGCAACG											RP6-109B7.4;RP4-695O20__B.10;RP6-109B7.4	ENST00000412643.1;ENST00000381051.2;ENST00000412643.1	1stExon;5'UTR;3'UTR	RP6-109B7.4;RP4-695O20__B.10;RP6-109B7.4	ENST00000412643.1;ENST00000381051.2;ENST00000412643.1	1stExon;5'UTR;3'UTR			chr22:46464718-46471495	6	chr22:46462613-46516469	6		TRUE		-2.73660083808467	-2.80330552709308	-8.42762652474302
286	chr3	194942344	+	cg05327106	34763574		AACCTAAAACRCTACTAACTCCAACTCAACAATATAAACTATACTAAAAC		II			NA	NA	NA	NA	NA	NA		OpenSea	TGCTGCTTGTCTGGAGGCCTGCCTGCCCTGCTCAGGGAGAACCCACAACCACAGAGCATG[CG]CCCTAGCACAGCCCATACTGCTGAGCTGGAGCCAGCAGCGCCTCAGGCCATGTGACCCAG	CGCCCTAGCACAGCCCATACTGCTGAGCTGGAGCCAGCAGCGCCTCAGGC	XXYLT1;XXYLT1	NM_001308069;NM_152531	Body;Body				TRUE							XXYLT1	ENST00000494175.1	3'UTR	chr3:194942205-194942815	3								-2.06965269422992	-2.39787998637944	-8.42543318436715
287	chr5	71803938	-	cg15037004	84788579		TTATCTCAAATCTATTATTTATATTATTCTATCCTCTACATTCCTAAAAC		II			NA	NA	NA	NA	NA	NA		OpenSea	GCCGGCCATGGTTATCTCAGATCTGTTGTTTATATTATTCTATCCTCTACATTCCTAAGG[CG]TCTTGGATTTAATCACCTCTGGAAAACTGGAAGGAGATTTCTAATTTGTTTTCAAAATAC	CGCCTTAGGAATGTAGAGGATAGAATAATATAAACAACAGATCTGAGATA	ZNF366	NM_152625	TSS1500								ZNF366	ENST00000318442.5	TSS1500	ZNF366;ZNF366;ZNF366	ENST00000514477.1;ENST00000414109.2;ENST00000318442.5	TSS1500;TSS1500;TSS1500	chr5:71803480-71804055	3					TRUE	TRUE		-1.7287000403137	0.716136791083427	-8.41801723632047
288	chr11	62275906	+	cg26150489	80662330		CAAAACRTTCTAATCCACAAAATACTTTATCTCTTAAAATCTCACACTAC		II			rs12281651	0.028865	NA	NA	NA	NA		OpenSea	GTTTGTAAGATAGGGTCAGCAAATGCCAGAGCTGCCTGCTTGCCTGGGCGGAGCTGAGAA[CG]CAGTGTGAGATCTCAAGAGATAAAGCACTCTGTGGACTAGAACGCCCTGTCCAAAGAGAA	CGCAGTGTGAGATCTCAAGAGATAAAGCACTCTGTGGACTAGAACGCCCT	AHNAK	NM_024060	Body				TRUE		11:62275578-62276408	Unclassified_Cell_type_specific	AHNAK	ENST00000525875.1	3'UTR	AHNAK	ENST00000525875.1	3'UTR	chr11:62275765-62276350	3								-1.59228893426129	-0.814609579336481	-8.40405602457894
289	chr17	28113336	-	cg00389672	37626197		TAACAAAACTCCAACCAACCTACATACTAAAATAAAACTTCRAAAAATTC		II			NA	NA	NA	NA	NA	NA		OpenSea	GAAAGGTTCCCTGGCAAAACTCCAGCCAGCCTGCATACTGAGGTGGAGCTTCGGGAAGTT[CG]CACAATTTGCATGGGGAGGAGCCTGGCCCCTCCTCTTCCTTTGTGAAACCTGGGATTCAA	GGCAAAACTCCAGCCAGCCTGCATACTGAGGTGGAGCTTCGGGAAGTTCG	SSH2;SSH2;SSH2	NM_033389;NM_001282129;NM_001282130	Body;Body;Body														chr17:28113145-28113455	3								1.47310040282015	1.22634048278293	8.40253957258615
290	chr16	22098457	+	cg26830053	45735597		TTAAAAAAACCTCCRAAAAATTCACTCAAAATAAACRAAATACTAACATC		II			NA	NA	NA	NA	NA	NA		OpenSea	GATCCTTTACTACTGAACTCACAGGGCTGTAACACTGTTACTGTACAGAGAGGACCAGGA[CG]ATGCCAGCACCCCGTTTATCCTGAGTGAACTCTCCGGAGGCCTCTTCAAGCTTGTGGGTT	TGAAGAGGCCTCCGGAGAGTTCACTCAGGATAAACGGGGTGCTGGCATCG											RP11-101E7.2;C16orf52;RP11-101E7.2;RP11-101E7.2	ENST00000568354.1;ENST00000569656.1;ENST00000568410.1;ENST00000568603.1	3'UTR;3'UTR;TSS200;3'UTR	RP11-101E7.2;C16orf52;C16orf52;RP11-101E7.2;C16orf52;RP11-101E7.2	ENST00000568354.1;ENST00000569656.1;ENST00000568049.1;ENST00000568410.1;ENST00000331057.4;ENST00000568603.1	3'UTR;3'UTR;5'UTR;TSS200;3'UTR;3'UTR										-1.40749648511643	-0.757021488108253	-8.40136200878357
291	chr6	36665511	-	cg02891697	3778883		AAAAATACCTAAAAATACCAAACAAAATTATAAAAAAACCRCCAATAATC		II			rs183220323	0.0371	NA	NA	NA	NA		OpenSea	CCAATCAGGGCAGGGATGCCTGGGGGTGCCAGGCAAAATTGTGAAAGGGCCGCCAGTGGT[CG]CTTCCACAGGAAGTCCTGTAGATGAGCACAGGAGATTGGCTCGCTGGGGAACGGAAAGGG	GGGATGCCTGGGGGTGCCAGGCAAAATTGTGAAAGGGCCGCCAGTGGTCG	RAB44	NM_001257357	TSS200								PI16	ENST00000536757.1	5'UTR	PI16	ENST00000536757.1	5'UTR	chr6:36665420-36665635	3								-2.42928452452381	-2.6690652047121	-8.39883334049003
292	chr9	90330011	-	cg03544495	87706552		ATAACATTTTTATCTTATCCCTCCATAAACCAAACAAAAATACACTAAAC		II			NA	NA	NA	NA	NA	NA		OpenSea	GTTTTCACCCAGTGACATTTTTATCTTATCCCTCCATAAGCCAGGCAAAAGTACACTAAA[CG]CTTGAATAGATTCTCTCTTGTCATTTTGGAATTACTATTTTCATTTTTTATTTGAAAATG	TGACATTTTTATCTTATCCCTCCATAAGCCAGGCAAAAGTACACTAAACG					chr9:90329827-90329827												chr9:90329705-90330035	3								-2.17783891728611	-2.23079598864637	-8.39844607103381
293	chr15	40633194	-	cg01987202	57786976		RAAATCATATTATAATTACAAAAAACTCCTCTAAACTCCCAACCAAAAAC		II			NA	NA	NA	NA	NA	NA		OpenSea	GCTCAGCACACGAGATCATGTTGTGATTACAAAAGACTCCTCTGGGCTCCCAGCCAGGAA[CG]TCGGGCCGCCACCCCCACCCTTCCACTCTCAGAGGGCGAGGACCAGGGCACTGGCAGCTG	AGATCATGTTGTGATTACAAAAGACTCCTCTGGGCTCCCAGCCAGGAACG	C15orf52	NM_207380	TSS200								C15orf52;C15orf52;C15orf52	ENST00000397535.1;ENST00000557973.1;ENST00000559313.1	TSS1500;TSS200;TSS200	C15orf52;C15orf52;C15orf52;C15orf52	ENST00000560922.1;ENST00000397535.1;ENST00000557973.1;ENST00000559313.1	TSS1500;TSS1500;TSS200;TSS200	chr15:40633005-40633310	3						TRUE		-2.30633980326049	-2.67961874609629	-8.39536793939063
294	chr2	26679703	-	cg20238261	79802459		TTTACCCCAAACTCAAATAATAATATAAATCAAAAACCRAAACCAATAAC		II			rs11903450	0.041411	NA	NA	NA	NA		OpenSea	CATGAGGGGACTTTGCCCCAGGCTCAGATAGTGGTGTGAGTCAGAGGCCGAGGCCAGTAG[CG]TGGGGCTCCTTTCTTGCTTTCAGGGGAACTGGTTTCTGTGGGTGGAGGCTAGAGCTTTTG	CGCTACTGGCCTCGGCCTCTGACTCACACCACTATCTGAGCCTGGGGCAA																	chr2:26679505-26679810	3								-2.79052785274756	-1.15155371485489	-8.38764529393367
295	chr10	119179575	-	cg12488134	54679238		ACAACTAAAATTTCATTTCCTCCTCATAACCACCTCACAAAACAAAAAAC		II			NA	NA	NA	NA	NA	NA		OpenSea	CAAGGAATTATACAGCTGAGATTTCATTTCCTCCTCATGGCCACCTCACAAGGCAGGAAG[CG]TTCCTTCCACTTTACAAATGAGGAAAAGTGAGACTGACTCACAGAGAGCTTGAATCACTT	CGCTTCCTGCCTTGTGAGGTGGCCATGAGGAGGAAATGAAATCTCAGCTG																	chr10:119179465-119179755	3								-1.84685648603345	-2.30236399816129	-8.38660834565114
296	chr3	141928789	-	cg03540329	7746866		AACTAACAAAAATCTCCCAAAAAACATTAACTAAAAAAACAAAACAACTC		II			rs73872596	0.016926	NA	NA	NA	NA		OpenSea	GATCTGAAGTTAGCTGGCAGAAATCTCCCAAGAGACATTGACTAAAGAAACAAAACAGCT[CG]TGATTTTTTTTTTTTAGAACAAAAGGAATTTAAAAGAACCAAAATGGAAGTGTTATCAGT	CGAGCTGTTTTGTTTCTTTAGTCAATGTCTCTTGGGAGATTTCTGCCAGC	GK5	NM_001039547	Body				TRUE				GK5	ENST00000472759.1	3'UTR	GK5;GK5;GK5	ENST00000460544.1;ENST00000472759.1;ENST00000489085.1	3'UTR;3'UTR;3'UTR	chr3:141928585-141928935	3						TRUE		1.80163636959145	0.442482981349767	8.38582784873963
297	chr4	89445475	-	cg17714987	61661580		AAATATATAAATTCTTCCTACCTAAAACCCAATCATTATAAAATATTTAC		II			NA	NA	NA	NA	NA	NA	chr4:89444407-89445055	S_Shore	CTGACCCTCCAAAATATATAAATTCTTCCTGCCTGAGACCCAGTCATTGTGAAGTATTTG[CG]TAATAAAGCACAGCTAATTTACTTCTATAAATGAGCTTGGAGGCCGCAAGGGGCCTAAAT	CGCAAATACTTCACAATGACTGGGTCTCAGGCAGGAAGAATTTATATATT	PIGY;PIGY	NM_001042616;NM_032906	TSS1500;TSS1500						4:89444026-89445593	Promoter_Associated	PIGY	ENST00000273968.4	TSS1500	PIGY;HERC3	ENST00000273968.4;ENST00000513325.1	TSS1500;5'UTR	chr4:89445400-89445815	3						TRUE		-1.57911905868611	-0.114654238280692	-8.38551413236616
298	chr13	114829833	-	cg22104744	7647303	63797128	CAATAAACACCCAACAAAAAATAACCACAACACCATCACTAAAAACCACA	CGATAAACACCCGACAAAAAATAACCACAACACCATCACTAAAAACCACG	I	C	Grn	rs12431027	0.028594	NA	NA	NA	NA		OpenSea	ACCCAGAACCCACGGTGAGCACCCGGCAGGAAGTGGCCACAGCACCATCACTGGAGGCCA[CG]CGGAGTCTGAGGACAGCAGCTTTCCCCCCTATGCTGTTGTGGGGACTCCAGGCTCAGCCT	CGGTGAGCACCCGGCAGGAAGTGGCCACAGCACCATCACTGGAGGCCACG	RASA3	NM_007368	Body			RDMR											chr13:114828960-114830495	3						TRUE		-2.05559310840288	-2.68292685767428	-8.38352680059914
299	chr11	60930346	-	cg24422316	99784353		CAACTCACCACTTTATTACACAAAATTAAACCAAATAAAACTAATTCTAC		II			NA	NA	NA	NA	NA	NA	chr11:60928560-60929262	S_Shore	AACTGAAAAAACAACTCACCACTTTATTACACAAAGTTGAACCAGATGGGGCTGGTTCTG[CG]CTTACATAACTGGTCCAACTGTTTCTGTACCTCGCTTCTGTTTTCTGGACATCTATTTCC	CGCAGAACCAGCCCCATCTGGTTCAACTTTGTGTAATAAAGTGGTGAGTT	VPS37C	NM_017966	TSS1500		chr11:60930012-60930012						VPS37C;VPS37C	ENST00000540084.1;ENST00000301765.5	TSS1500;TSS1500	VPS37C;VPS37C;VPS37C;VPS37C	ENST00000536000.1;ENST00000540084.1;ENST00000535818.1;ENST00000301765.5	TSS1500;TSS1500;TSS1500;TSS1500	chr11:60929585-60930355	3						TRUE		-1.55671037001471	-1.44890609513617	-8.38073444622782
300	chr14	95973710	-	cg16405432	71792928		ACCATTACCCAAAACACTAATTACAAAACRAAAAAACCCAAATCCCAACC		II			NA	NA	NA	NA	NA	NA		OpenSea	GTTGAAGAAATGCCATTGCCCAAGGCACTGGTTACAAAGCGGAAGAGCCCAGATCCCAGC[CG]CAAACACGTGCTTCTTTGGCTCCCAAACCAAAGTTGGCTCCAGCTAAGTGCTGCATGACT	CGGCTGGGATCTGGGCTCTTCCGCTTTGTAACCAGTGCCTTGGGCAATGG							TRUE										chr14:95973565-95973850	3						TRUE		-2.43079413785376	-2.14562735091222	-8.37542676282255
301	chr10	96953221	+	cg16131342	57677150		TTACTAATAATTAAAATTCTTCATCACAATTCCTATCCATATTTCCAATC		II			NA	NA	NA	NA	NA	NA		OpenSea	TTCTGGAATGCGAATAAGTGAACCCATCATCCAAAGCTTACATTATTTTACTCCCTCTGG[CG]ACTGGAAACATGGATAGGAATTGTGATGAAGAACTTCAACCACCAGTAACCAAGTTACAC	TACTGGTGGTTGAAGTTCTTCATCACAATTCCTATCCATGTTTCCAGTCG	ACSM6	NM_207321	TSS1500								C10orf129;C10orf129	ENST00000341686.3;ENST00000394005.3	TSS1500;TSS1500	C10orf129;C10orf129	ENST00000327739.3;ENST00000404473.2	TSS1500;TSS1500										2.3795723453652	0.665899872251475	8.37178947830343
302	chr14	23009416	+	cg02436384	42734941		ATCTATCTCTACAATAATAAAATAACCAATTCCCATTAACAAATACTACC		II			NA	NA	NA	NA	NA	NA		OpenSea	GAGGCTTGAATATCTTGAAATTTTAATTCCTAGCCACTAGCTTAATAGTCTGTTTTCTAA[CG]GTAGTATTTGCCAATGGGAATTGGCCATTTCATCATTGCAGAGACAGATTCCTTTGAGAC	CGGTAGTATTTGCCAATGGGAATTGGCCATTTCATCATTGCAGAGACAGA																	chr14:23009280-23009510	3								-1.45976635876102	1.07166344669629	-8.36771592282155
303	chr2	12595966	+	cg03977056	69793928		TTCATCACCCCAACAAATATATTTTCRATTTTATTTATTTCCTTCCAAAC		II			NA	NA	NA	NA	NA	NA		OpenSea	CAGCAGATGGTGTTTCCTGGATTCTGTCCCAGTGTGTAAAATATGTATGAATGAGGAGGA[CG]CCTGGAAGGAAATAAATAAAACCGAAAACACATTTGTTGGGGTGATGAAATGATGCATGA	CGCCTGGAAGGAAATAAATAAAACCGAAAACACATTTGTTGGGGTGATGA	LOC100506457	NR_110196	Body								AC096559.1;AC096559.1	ENST00000412294.1;ENST00000412606.1	5'UTR;5'UTR	AC096559.1;AC096559.1	ENST00000412294.1;ENST00000412606.1	5'UTR;5'UTR	chr2:12595860-12596070	3								-1.81249738665246	-2.54186902898627	-8.36524671834285
304	chr3	189750618	-	cg09715793	49652830		AACCTTTTTAATACCAAAATTTCRTAAAAAACAATTTTTCCATACACCAC		II			rs79363709	0.02172	NA	NA	NA	NA		OpenSea	CAGCGGTCTCCAGCCTTTTTGGTGCCAGGATTTCGTGGAAGACAATTTTTCCATGCACCA[CG]GTGGGGATTGTGAGGAGGTAGGGTAGGGCGATGGTGTGAGAATGATTCAAGTGGATTACA	GCCTTTTTGGTGCCAGGATTTCGTGGAAGACAATTTTTCCATGCACCACG	LEPREL1;LEPREL1	NM_001134418;NM_018192	5'UTR;Body				TRUE				LEPREL1	ENST00000427335.2	5'UTR	LEPREL1;LEPREL1;LEPREL1	ENST00000444866.1;ENST00000426003.1;ENST00000427335.2	5'UTR;5'UTR;5'UTR					chr3:189750564-189751158	6		TRUE		2.067719982585	0.621733447520664	8.36299777728522
305	chr11	113945432	+	cg03597491	11673937		AAACAAAACAAATTCTCCTAACCATAAAACTAATAAAAACTTCCTCRCAC		II			NA	NA	NA	NA	NA	NA		OpenSea	GGAACCAGTGCTCTCCTCCTGCGTGGCCAGTGACAAGTAGCCCTGTCAGCCGGAGCTCGC[CG]TGCGAGGAAGTTCCTATTAGCTTTATGGTCAGGAGAACTTGTCCTGTTCAGGAAATGAAT	AACAGGACAAGTTCTCCTGACCATAAAGCTAATAGGAACTTCCTCGCACG	ZBTB16;ZBTB16	NM_006006;NM_001018011	Body;Body		chr11:113945404-113945404		TRUE							ZBTB16	ENST00000541602.1	5'UTR	chr11:113945320-113945675	3						TRUE		-1.76821293456028	-2.50550849668436	-8.36231007504016
306	chr1	109046245	+	cg12615557	40733820		ATAATTCCTAATAAAAAACATTATCTACATAAATACCCTAATAACAAACC		II			NA	NA	NA	NA	NA	NA		OpenSea	GGGGTGCTTTGAAGATAATCTCTACCTGTCTACCCTGAATGCAACTAAAGCATTTTACAG[CG]GTTTGCCATTAGGGTATTCATGCAGATAATGCTTTCTACTAGGAATTACAAACTTTAAAC	TAATTCCTAGTAGAAAGCATTATCTGCATGAATACCCTAATGGCAAACCG																	chr1:109045720-109046270	3								2.04174062155263	-0.0285223372092151	8.35814311508082
307	chr18	22622913	-	cg27090964	99711198		AATACTATCTAAACAAATTTCAACAAACTTTATATCTACTACCTCTCAAC		II			NA	NA	NA	NA	NA	NA		OpenSea	CTGGGAGCTCAGATACTATCTGGACAGATTTCAGCAGGCTTTGTATCTGCTACCTCTCAG[CG]CCACAGTTTTCCTGGATAAAGCCCCAGCCACCCAAACTGCAGACTGATTTTATTTAACCA	ATACTATCTGGACAGATTTCAGCAGGCTTTGTATCTGCTACCTCTCAGCG																	chr18:22622680-22622930	3								-1.8853942005598	1.53392099450756	-8.35511078808985
308	chr2	222440117	+	cg18123470	73622872		ACACCTTTAAAATTCAATCTTAATTCAATTCAACATTTACAAAATACTTC		II			NA	NA	NA	NA	NA	NA	chr2:222436034-222438941	S_Shore	TAATCTGAAAACAATGATATACTTTTTTTTATACAGTGCCTACCACAAACGTTTGAGCTA[CG]AAGTACCTTGTAAATGCTGAATTGAATTAAGATTGAATTCCAAAGGTGTTTTTAATCCGT	CACCTTTGGAATTCAATCTTAATTCAATTCAGCATTTACAAGGTACTTCG	EPHA4	NM_001304536	TSS1500								EPHA4	ENST00000409938.1	TSS1500	EPHA4;EPHA4	ENST00000434266.1;ENST00000409938.1	TSS1500;TSS1500										1.66069861285027	0.754694979370729	8.35148803525984
309	chr2	113458383	-	cg24178686	82754342		TAAATCTCCCATCTATCACAATTTCTCAATCTTTTCTTACTTTTCATAAC		II			NA	NA	NA	NA	NA	NA		OpenSea	ATGATATCCTCTGAATCTCCCATCTGTCACAGTTTCTCAGTCTTTTCTTGCTTTTCATGA[CG]TGGACAGTTTTTAACAGTAATGGTTGGGCATTTTGTAGAATCTTCCTCAATATAAGTCCA	GAATCTCCCATCTGTCACAGTTTCTCAGTCTTTTCTTGCTTTTCATGACG																			chr2:113457878-113458431	4						-2.20071489768696	-0.851447990523523	-8.35082046126844
310	chr5	10741861	-	cg03278573	98690314		AAACRTACCTACTTACTAAAATTTATTTATAACCCCAAAATCAAACACAC		II			NA	NA	NA	NA	NA	NA		OpenSea	TCCATTTTTGTAAACGTGCCTACTTGCTAAAATTTATTTGTAACCCCAAAATCAAACACA[CG]TAGCACCTTCGTGGTCATTCACAGACACAGGCAGAGCAGCGAAGGCTTTTTGTAGTATTT	CGTGTGTTTGATTTTGGGGTTACAAATAAATTTTAGCAAGTAGGCACGTT	DAP;DAP	NM_001291963;NM_004394	Body;Body								DAP	ENST00000510546.1	3'UTR	DAP;DAP;DAP	ENST00000514882.1;ENST00000508253.1;ENST00000510546.1	3'UTR;3'UTR;3'UTR	chr5:10741845-10742035	3								2.29030778304651	1.37256131064379	8.34658543779202
311	chr1	7812865	-	cg05338066	25673107	71720579	TCATACCCATATTTTTCTATTTTAATTTAAATATAAAATCAACTTAATCA	TCATACCCGTATTTTTCTATTTTAATTTAAATATAAAATCAACTTAATCG	I	A	Red	rs4908480	0.276412	NA	NA	NA	NA		OpenSea	AACAATGGAGATTCATGCCCGTGTTTTTCTGTTTTAATTTGGGTGTGAGGTCAACTTAGT[CG]GACTAGCTTTTAATTCTAAGTTTCTCTTTAACCTGTGATTGATATGCCACATTGCAGTAT	TCATGCCCGTGTTTTTCTGTTTTAATTTGGGTGTGAGGTCAACTTAGTCG	CAMTA1	NM_015215	Body				TRUE		1:7812647-7813854	Unclassified							chr1:7812560-7812910	3						TRUE		-1.58012309400348	-1.15335437683647	-8.34500929847403
312	chr15	29965716	-	cg12820587	38635123		CAATTCCTAAATAAAAACCACAAAATCCCATATAATACCAACTAATCATC		II			NA	NA	NA	NA	NA	NA	chr15:29967209-29967621	N_Shore	TTTTGCTGAATCAGTTCCTGGGTAGAGGCCACAGGATCCCATGTGGTGCCAGCTGATCAT[CG]ATCATCATGTGCAGGGTCTACAAATCATCTCAAGCACTGATCTTAGGCCTTACCATAGTG	CGATGATCAGCTGGCACCACATGGGATCCTGTGGCCTCTACCCAGGAACT											RP11-680F8.1	ENST00000536835.2	TSS1500	RP11-680F8.1	ENST00000536835.2	TSS1500	chr15:29965360-29965855	3								-1.85259429406178	1.97346236621196	-8.33380394221464
313	chr6	7688081	+	cg07799895	89641845		ACTTCACAAAATACTACCAAAATATTTTCCAAAATCRTTAAACTATTTAC		II			rs79951146	0.01477	NA	NA	NA	NA		OpenSea	GATCTTATAGGTTCACAAGGGTGCAGAGCAACTGGAAGTCTCATTCATTGCTGGTGGGAA[CG]CAAACAGCTCAACGACTTTGGAAAACACTTTGGCAGTATCTTGTGAAGTTAAACACACAT	CGCAAACAGCTCAACGACTTTGGAAAACACTTTGGCAGTATCTTGTGAAG																	chr6:7688040-7688315	3								1.69016453664993	1.44491818015415	8.33310016703927
314	chr15	35529473	-	cg21581312	7792976	57756880	AAAACTAAACAAAACTAATTAAACCTTAAAAATACTAAAACACACAACCA	AAAACTAAACGAAACTAATTAAACCTTAAAAATACTAAAACGCGCGACCG	I	T	Red	NA	NA	NA	NA	NA	NA		OpenSea	GCTGGGGGCTCGAGAACTGAGCGGAGCTGGTTGAGCCTTGAAAGTGCTAAAACGCGCGGC[CG]TGTTATTGATTGAATTCCAGCGGCGCGGGAGCCTCTGCAGAGAACGCGAGAGATGAAGAT	CGGCCGCGCGTTTTAGCACTTTCAAGGCTCAACCAGCTCCGCTCAGTTCT	LOC723972	NR_003144	TSS200					15:33316757-33316972			ANP32AP1;ATPBD4	ENST00000560832.1;ENST00000560386.1	5'UTR;3'UTR	ANP32AP1;ATPBD4	ENST00000560832.1;ENST00000560386.1	5'UTR;3'UTR	chr15:35529465-35529735	3						TRUE		1.78260659910021	-0.200579474411743	8.32827724334385
315	chr2	190447407	+	cg14898223	82790822		TCCTACTTACTTCACTACAATATCCCATTTATTCTTTATAACATTCTCTC		II			NA	NA	NA	NA	NA	NA	chr2:190445459-190445983	S_Shore	AAAATGTGATATGGAGTCTCTGTTCTCCATTGTCACCAAGGAGTCCCCAGAAGCCAAAAC[CG]AGAGAATGTTATAAAGAACAAATGGGATACTGCAGTGAAGCAAGTAGGAAAGATACTTTG	CCTACTTGCTTCACTGCAGTATCCCATTTGTTCTTTATAACATTCTCTCG						RDMR								SLC40A1;SLC40A1;SLC40A1;SLC40A1	ENST00000440626.1;ENST00000427241.1;ENST00000427419.1;ENST00000455320.1	5'UTR;5'UTR;TSS1500;TSS1500					chr2:190443638-190450728	6		TRUE		-2.75946492736535	0.3056677590634	-8.32557089811699
316	chr8	140775095	+	cg23912995	95651534		ACCAAACAACTAAAACTAAAAACTTAATCCTCATATTCCTTTCTAAATAC		II			NA	NA	NA	NA	NA	NA		OpenSea	TGTCTCAGGTCTCAGCTGCGGGACCTTCAGCCTCTCATTCTGCCTCTGAGTTGCCCACCA[CG]CACCCAGAAAGGAACATGAGGACCAAGTTCCCAGTCTCAGTTGCCTGGTGATGGGAGGTG	CGCACCCAGAAAGGAACATGAGGACCAAGTTCCCAGTCTCAGTTGCCTGG	TRAPPC9;TRAPPC9	NM_001160372;NM_031466	Body;Body						8:140774889-140775173	Unclassified_Cell_type_specific	TRAPPC9	ENST00000522504.1	3'UTR	TRAPPC9;TRAPPC9;TRAPPC9;TRAPPC9;TRAPPC9;TRAPPC9	ENST00000521667.1;ENST00000522504.1;ENST00000521700.1;ENST00000519482.1;ENST00000524162.1;ENST00000523777.1	3'UTR;3'UTR;3'UTR;3'UTR;3'UTR;3'UTR			chr8:140774945-140776442	6						1.9204864034593	2.27480279110415	8.32162662924408
317	chr2	71358320	-	cg17064663	97780230		AACTAAACTTCTTCAAAAATAAAACTTCCATATCTCTTCCCAACACAAAC		II			NA	NA	NA	NA	NA	NA	chr2:71357187-71357952	S_Shore	CCACCCCCCATGACTAAGCTTCTTCAGAAATAGAACTTCCATGTCTCTTCCCAACACAAG[CG]TTTTATATGTATTTTGTTGAAGAATTTAAAATGTGATCTATGAAATTATTACTCATTTAT	CGCTTGTGTTGGGAAGAGACATGGAAGTTCTATTTCTGAAGAAGCTTAGT	MCEE;MPHOSPH10	NM_032601;NM_005791	TSS1500;Body						2:71356823-71358338	Promoter_Associated	MCEE;MPHOSPH10	ENST00000244217.5;ENST00000468427.1	TSS1500;5'UTR	MCEE;MCEE;MCEE;MPHOSPH10;MPHOSPH10	ENST00000494660.2;ENST00000244217.5;ENST00000486135.1;ENST00000498451.1;ENST00000468427.1	TSS1500;TSS1500;TSS1500;5'UTR;5'UTR					chr2:71352363-71359810	6				-1.92964846778327	-1.84144244131421	-8.32082018554349
318	chr16	86731521	-	cg07678469	64746845		AAAAAACTTTTAAAACTTAAATCCCATCTCATCACTTCCTAACTAAAAAC		II			rs80049900	0.013032	NA	NA	NA	NA		OpenSea	TGCCTGAAGGAAAGAAGCTTTTGAAACTTGAATCCCATCTCATCACTTCCTGGCTGAAAG[CG]CCGGCGCTGCTGTGGCTGTGGTCCTTGGGCAGGATTCCAAATCCTTCTTCTGAGCTTTCA	AGAAGCTTTTGAAACTTGAATCCCATCTCATCACTTCCTGGCTGAAAGCG																	chr16:86731325-86731630	3								-1.51407520437008	0.930328315041174	-8.3147295873601
319	chr9	99374658	+	cg01792230	47634109		AATACCCATTAATAACCAAAACTACATCAATATTCTCTTATATCACACRC		II			NA	NA	NA	NA	NA	NA		OpenSea	AACCCTTCCAGCCGTGATGACTGTGCCTCAGCCTGCCCTTTGTCCTCGCAGCTGCTGTCA[CG]CGTGTGACACAAGAGAACACTGATGCAGCCCTGGCCATCAATGGGCATCAAGCCAGGCAC	CGCGTGTGACACAAGAGAACACTGATGCAGCCCTGGCCATCAATGGGCAT	CDC14B;CDC14B	NM_003671;NM_033331	Body;Body				TRUE							CDC14B;CDC14B	ENST00000496750.1;ENST00000463547.1	3'UTR;3'UTR	chr9:99374405-99374875	3								-2.90383314611137	0.823656133254613	-8.31351294817974
320	chr1	40439625	+	cg06833271	86785103		ATTACTTTCTCAAAACATTCTTTCCTAAACACTTAACTTAAAATAATTCC		II			NA	NA	NA	NA	NA	NA		OpenSea	ATTTCAGATCGTAATAAGCATCATGAAAGAAGCGAGGTGATGTGATGGAGGAAACTGGTA[CG]GAACTACTTTAAGTCAAGTGCTCAGGAAAGAATGTCCTGAGAAAGTAACATTTGGCTGGA	CGGAACTACTTTAAGTCAAGTGCTCAGGAAAGAATGTCCTGAGAAAGTAA									1:40438577-40439720	Unclassified									chr1:40439024-40439676	6	chr1:40439053-40440040	6				-1.5328881616813	0.300661844303132	-8.31146445358805
321	chr4	174302887	+	cg16977700	22718838		AACAACAATTCCTACTTTCACCACTACTATTTAACATTATACTAAAAATC		II			NA	NA	NA	NA	NA	NA		OpenSea	CTTCTTCCTTCCCAATTTGGATGCCTTTTATTTCTTTTCCTTGCCAAATTGCCCTGGCTA[CG]ATTTCCAGTACAATGTTAAACAGTAGTGGTGAAAGCAGGAATTGTTGTCTTGTTCCTTTT	ACAACAATTCCTGCTTTCACCACTACTGTTTAACATTGTACTGGAAATCG																	chr4:174302860-174303035	3								-1.51364951545576	0.271191915446202	-8.30620901819479
322	chr12	40406687	+	cg18568497	15720184		TATCAAACATTCCCTAACRAAAATTTCTTACAACATTATCATTCAATCCC		II			NA	NA	NA	NA	NA	NA		OpenSea	GTCCCAGAAAGGAAAGTGACACAGGAAATCACACTCCAGCACTCAGAGATAGCAGGCCTC[CG]GGACTGAATGACAATGCTGTAAGAAATTTTCGCTAGGGAATGTTTGACAGGAGATGCCAC	CGGGACTGAATGACAATGCTGTAAGAAATTTTCGCTAGGGAATGTTTGAC	SLC2A13	NM_052885	Body														chr12:40406520-40406810	3								-2.2778394480284	0.670463530998642	-8.30156163405784
323	chr3	111522050	+	cg25711003	37657237		ACCACATAAATTTTAACTAACTACCTATTCCCTCTACTTCACAACTTAAC		II			NA	NA	NA	NA	NA	NA		OpenSea	TGGTTGGCATCTGCTACTTGGGAGCAGAGGATGGAAGAACACAGCAAACAAAAGTTTCAT[CG]TTAAGCTGTGAAGCAGAGGGAACAGGCAGCTAGCCAAAACTTATGTGGTTCTTCAAATTT	CCACATAAGTTTTGGCTAGCTGCCTGTTCCCTCTGCTTCACAGCTTAACG	PHLDB2;PLCXD2	NM_001134437;NM_153268	5'UTR;Body				TRUE				PHLDB2;PHLDB2;PLCXD2	ENST00000359729.5;ENST00000393923.3;ENST00000477665.1	5'UTR;5'UTR;3'UTR	PHLDB2;PHLDB2;PLCXD2	ENST00000359729.5;ENST00000393923.3;ENST00000477665.1	5'UTR;5'UTR;3'UTR	chr3:111521960-111522455	3						TRUE		-2.82963698122153	0.34622197544312	-8.29733931212316
324	chr4	53849399	-	cg09376188	8782954		TCTTTACCTAACCACATAAAAATACCAAATCTAATAAAACCAAATTCAAC		II			NA	NA	NA	NA	NA	NA		OpenSea	GGCACGATAACTCTTTGCCTAGCCACATGAGAGTACCAGATCTGATAAAACCAAATTCAG[CG]TTCAATGTATATATTTGTCATTTCCAACACCCATAGAATAAGATTTTAAGGACGGATACA	CGCTGAATTTGGTTTTATCAGATCTGGTACTCTCATGTGGCTAGGCAAAG	SCFD2	NM_152540	Body																		chr4:53848371-53850891	6				-2.04319047311787	0.35145852313854	-8.2954524411724
325	chr8	1900591	+	cg03477627	93749204		AATATCTAATTAAATCTCCTAAACTATCRTCTACATAACTCTACTTAACC		II			NA	NA	NA	NA	NA	NA		OpenSea	CACGGCCCAGAAGCAAAAGGTTTAGACAGATTCATCCAGGGGCTTGATTCATGGCTGAAG[CG]GCCAAGCAGAGCCATGCAGACGACAGCCCAGGAGACCCAACCAGACATCTGGCCTGTTCT	CGGCCAAGCAGAGCCATGCAGACGACAGCCCAGGAGACCCAACCAGACAT	ARHGEF10;ARHGEF10;ARHGEF10	NM_001308153;NM_014629;NM_001308152	Body;Body;Body					8:1887704-1887999			ARHGEF10	ENST00000521927.1	5'UTR	ARHGEF10;ARHGEF10	ENST00000523596.1;ENST00000521927.1	5'UTR;5'UTR			chr8:1900459-1900997	6						1.73374618399138	1.99758608025803	8.29506613002697
326	chr2	105796261	+	cg22234488	59773835		CCAATTATTCTCATAAATCATCTCATTTACTTCCACAATAATACCTTAAC		II			NA	NA	NA	NA	NA	NA		OpenSea	TTTGTTTACTCGGTTGTTGTTTTTTAGTTGTTGTCTTTTTAATAAGATTAACCCTTTATA[CG]CTAAGGTACTATTGTGGAAGTAAATGAGATGACTCATGAGAACAACTGGGCTGATGGCCA	CGCTAAGGTACTATTGTGGAAGTAAATGAGATGACTCATGAGAACAACTG																	chr2:105796225-105796495	3								-2.60998413736348	-3.16104354635676	-8.29273501781667
327	chr15	62942319	-	cg23206630	44801285		ATTTATATTTCAACTTCTAACTATAAACTCTTTCTTTCRAATAAAAACCC		II			NA	NA	NA	NA	NA	NA		OpenSea	TTTTTCTTCCCATTTATATTTCAGCTTCTGACTATGGACTCTTTCTTTCGGATGAAGACC[CG]AGGAAAGGGATTTGGCTGGAAGCGGGCAGAACACTGGATTACTACATGTTGCGGAATGGG	CGGGTCTTCATCCGAAAGAAAGAGTCCATAGTCAGAAGCTGAAATATAAA	TLN2	NM_015059	Body	low-CpG:60729488-60729621										TLN2;TLN2	ENST00000474847.2;ENST00000474847.2	1stExon;5'UTR	chr15:62942045-62942415	3						TRUE		-1.55492229030758	0.421701021532867	-8.29203400032508
328	chr6	27568835	-	cg20734448	27664161		CTATCTCATCTTCAAAAAACCTACTCTAACTCAACTTTCAATATACTTTC		II			NA	NA	NA	NA	NA	NA		OpenSea	GCCAGCTGGCGCTGTCTCATCTTCAAGAAGCCTGCTCTGACTCAGCTTTCAGTGTACTTT[CG]TTTTTGCAATAAACTGCCTTAAGGTGTTATCTTCGTTGTTGTTTGTCTCTTGCTTAAATT	CGAAAGTACACTGAAAGCTGAGTCAGAGCAGGCTTCTTGAAGATGAGACA									6:27568757-27568892	Unclassified_Cell_type_specific							chr6:27568700-27569015	3								-2.03180299036234	-0.604500477777833	-8.29130672719905
329	chr12	96643565	-	cg11265839	21697828		TCAACTCAACCAACCCTATAAATAATATAAATAAAATAATAACTCCCATC		II			NA	NA	NA	NA	NA	NA	chr12:96640797-96641167	S_Shelf	CTCAGAGGAAGTCAGCTCAGCCAGCCCTGTGGATAATGTGGATGGAGTGGTGGCTCCCAT[CG]GTGGGGCTGAGGGCGTGAGAGAAGGATCAAGGGTGGATGCCCAACAAATGGATGCAGAGG	CAGCTCAGCCAGCCCTGTGGATAATGTGGATGGAGTGGTGGCTCCCATCG	ELK3	NM_005230	Body				TRUE										chr12:96643365-96643615	3						TRUE		-2.20000431423289	0.158917382251266	-8.28957715058313
330	chr10	21787598	+	cg23366556	68640242		TAAAACTACAATCTAAATTTCCATAACTATTTAAAAAACTTCTCTCCAAC		II			NA	NA	NA	NA	NA	NA	chr10:21788633-21789588	N_Shore	CCTGGGTTAAATGTACATGCTAACACAACCTTTGACATTAAAAAACAAATTCCCCTCCCG[CG]TTGGAGAGAAGTCTTCCAAACAGTCATGGAAATTTAGACTGTAGCTTTAAGGTATCTAAT	AAAGCTACAGTCTAAATTTCCATGACTGTTTGGAAGACTTCTCTCCAACG	CASC10	NM_001010911	TSS1500			RDMR					C10orf114	ENST00000377113.5	TSS1500	C10orf114	ENST00000377113.5	TSS1500	chr10:21787385-21787695	3								2.27471652473203	0.1884220599371	8.28854977632542
331	chr14	39459310	+	cg26080286	95684257		AAAAAAACTTTACCAACCCAAACAAAAACAAAAACCRAAACTAAAAAACC		II			NA	NA	NA	NA	NA	NA		OpenSea	AAGAATTCTAGGTCAGTCCCTGTGCTCTCAGAGGGATGTCCAAGGGAAAGAATACAGTCA[CG]GCTTCTTAGCTTCGGTTTCTGTTTCTGTTTGGGCTGGTAAAGCCCTTTCCTCTTCCCTCT	CGGCTTCTTAGCTTCGGTTTCTGTTTCTGTTTGGGCTGGTAAAGCCCTTT																	chr14:39459125-39459415	3								-1.59094963001162	-1.24388798474234	-8.28812905038621
332	chr2	46964839	+	cg24498417	22622969		ATAAAACATAACTCACCATTTTACCAAACAATCAACTTCAATAAAAAAAC		II			NA	NA	NA	NA	NA	NA		OpenSea	TCAGATAATTCATGCATTTACATAGAATACATATCAGTGGTTTAAACAGAATTTCACAGA[CG]CTTTCCCATTGAAGCTGATTGTTTGGCAAAATGGTGAGTCATGCTTTACTGGCCAACTCA	CGCTTTCCCATTGAAGCTGATTGTTTGGCAAAATGGTGAGTCATGCTTTA	SOCS5;SOCS5	NM_014011;NM_144949	5'UTR;5'UTR								SOCS5;SOCS5	ENST00000306503.5;ENST00000394861.2	5'UTR;5'UTR	SOCS5;SOCS5	ENST00000306503.5;ENST00000394861.2	5'UTR;5'UTR	chr2:46964760-46964995	3								1.80562110493985	0.917583850468103	8.28471744460041
333	chr10	71104724	-	cg06748146	27743182		TTAAAATTATAAATACACRACCAATAAATACAACTTTCACACACCCCTAC		II			NA	NA	NA	NA	NA	NA		OpenSea	TCAGGTTTCCCTTGGGGTTGTGAGTACACGACCAGTGAGTACAGCTTTCACACACCCCTG[CG]ATTTCTTCCCTGCTCTCGAGGCTCTTATTTAAAGGAGTGATTTGGGGCATCTTGTATGCA	CGCAGGGGTGTGTGAAAGCTGTACTCACTGGTCGTGTACTCACAACCCCA	HK1;HK1;HK1;HK1;HK1	NM_033500;NM_000188;NM_033498;NM_033497;NM_033496	Body;Body;Body;Body;Body				TRUE		10:71104495-71105063	Promoter_Associated_Cell_type_specific	HK1	ENST00000494253.1	5'UTR	HK1;HK1;HK1	ENST00000493591.1;ENST00000494253.1;ENST00000483077.1	5'UTR;5'UTR;5'UTR	chr10:71104360-71105015	3						TRUE		1.68695676066725	1.97699454354498	8.28466433271714
334	chr17	7516888	+	cg17832704	39790278		TATCTTAAAATTTCCACTTCTTAAAAACTCTTAACCAACTATCCCAATTC		II			NA	NA	NA	NA	NA	NA	chr17:7517690-7518748	N_Shore	TGAAATAAGGAAGGGTCTTTGAAAGATGATCCCGTCTTCCAAAAAAGGTTGTCAGATTCC[CG]AACTGGGATAGTTGGCCAAGAGTCTTCAAGAAGTGGAAATCTTAAGATAAACAGAAGGGA	ATCTTAAGATTTCCACTTCTTGAAGACTCTTGGCCAACTATCCCAGTTCG	SHBG;FXR2	NR_027463;NM_004860	TSS1500;Body								SHBG	ENST00000576478.1	TSS1500	FXR2;SHBG	ENST00000571597.1;ENST00000572182.1	5'UTR;TSS1500	chr17:7516865-7517555	3						TRUE		-1.34031298424809	1.09654573131428	-8.28170909727347
335	chr6	108766787	-	cg09449235	54627235		AACTCTTCCTTTCACCTAAACACTTAAAAATCATTATAAAACTATTAATC		II			NA	NA	NA	NA	NA	NA		OpenSea	GAGAGATGTGTGACTCTTCCTTTCACCTGAACACTTAGAGGTCATTGTAGGGCTATTAAT[CG]ACATAATTTCAATATTCTTGTTTCTCAGAGCATAGGGACACCTAAGGTGAGAGAGAGAGA	ACTCTTCCTTTCACCTGAACACTTAGAGGTCATTGTAGGGCTATTAATCG	LACE1	NM_145315	Body														chr6:108766525-108766810	3								1.62359325156466	1.40647326212057	8.27570625694711
336	chr8	119413023	+	cg04419237	99732181		TCAATATTCATTAAAATCRACCTTTCTTTTAACAAAAACTATCTCCTAAC		II			NA	NA	NA	NA	NA	NA		OpenSea	CAATCTGTAAATCAACACACACTCCACCATGTTGTGACTGTGAGAACACATACCCTCACA[CG]CCAGGAGACAGCCTTTGTCAAAAGAAAGGCCGATTCCAATGAATACTGATCAGCCACTAA	CGCCAGGAGACAGCCTTTGTCAAAAGAAAGGCCGATTCCAATGAATACTG	SAMD12;SAMD12;SAMD12	NR_109794;NM_001101676;NM_207506	Body;Body;Body																chr8:119411551-119413267	3						1.9651769444591	0.705450030321919	8.27421357619437
337	chr13	95952937	-	cg05412028	78790361	58604865	AAATACAACAAAACATAAAATTAAATCAAACTATCTCATAAAAAATATCA	AAATACAACGAAACGTAAAATTAAATCGAACTATCTCGTAAAAAATATCG	I	A	Red	NA	NA	NA	NA	NA	NA	chr13:95953337-95954211	N_Shore	CGGGACACAGAGAGGTACAACGGGACGTGGAGTTGGATCGAGCTGTCTCGTAAGGAATAT[CG]GAAGGGGTGGGGACACTACTGGGAGATGGCATAGGTCCAGGACACTAATTAGGCTTTGGC	AGGTACAACGGGACGTGGAGTTGGATCGAGCTGTCTCGTAAGGAATATCG	ABCC4;ABCC4	NM_001105515;NM_005845	Body;Body					13:94750898-94750939	13:95952923-95954817	Promoter_Associated							chr13:95952785-95953575	3						TRUE		-3.70502681722089	-2.70165305641276	-8.27226127464744
338	chr1	62072468	+	cg07914614	94757480		TTACCAAAAACAACCRACAAAACTCTTTAAAAAAACTTCCRAAACAAAAC		II			NA	NA	NA	NA	NA	NA		OpenSea	CCTGGGTGTGCCATGTACAAGTTGTTGCATGGTGTGGGGCTTTGCTGTGGTTGTTTGGAG[CG]TTTTGTCCCGGAAGTCTCTCCAAAGAGCCTTGCCGGCTGTTCCTGGCAACGTCGGGCCTG	TGCCAGGAACAGCCGGCAAGGCTCTTTGGAGAGACTTCCGGGACAAAACG					chr1:62072423-62072423												chr1:62071985-62072735	3								-2.96768147675129	1.03343097784313	-8.26439116415998
339	chr12	122990019	-	cg00357988	76613360		AATACAACACCCATACAAACTAAAATACTAACTATTTAATAAACAAAAAC		II			NA	NA	NA	NA	NA	NA		OpenSea	AAATTAAAGTCAATGCAACACCCATGCAAGCTAGAGTGCTAGCTGTTTGGTGAACAAGGA[CG]TGACATCAGAACAAGAAGTCTATAAGTCCCAAACTTTACAAGTGTGATCATTTTCAAACT	CGTCCTTGTTCACCAAACAGCTAGCACTCTAGCTTGCATGGGTGTTGCAT	RSRC2;RSRC2;RSRC2	NM_023012;NM_198261;NM_198262	3'UTR;3'UTR;3'UTR								RSRC2;RSRC2;RSRC2	ENST00000331738.6;ENST00000354654.2;ENST00000392442.2	3'UTR;3'UTR;3'UTR	RSRC2;RSRC2;RSRC2;RSRC2;RSRC2;RSRC2	ENST00000331738.6;ENST00000354654.2;ENST00000525332.2;ENST00000433877.2;ENST00000527173.2;ENST00000392442.2	3'UTR;3'UTR;3'UTR;3'UTR;3'UTR;3'UTR					chr12:122984153-122995622	6		TRUE		-1.81685353652427	-0.37743586500296	-8.26265234082631
340	chr4	87503795	-	cg05444038	6798954		CAAAACTAAAATAATCATCTATATCATCTAAAAAAACCACTTACACAAAC		II			NA	NA	NA	NA	NA	NA		OpenSea	TATAACTAGAGCAAGACTGAAATAATCATCTATGTCATCTAAAAAAACCACTTACACAAA[CG]ACACTGTGGGAAAAGAGAGAGGCAGTGGCCTGGCACTGATGACTGTCAAACAGGAATTGG	AAGACTGAAATAATCATCTATGTCATCTAAAAAAACCACTTACACAAACG											MAPK10	ENST00000513839.1	3'UTR	MAPK10;MAPK10;MAPK10;MAPK10	ENST00000502302.1;ENST00000513186.1;ENST00000512046.1;ENST00000513839.1	5'UTR;5'UTR;3'UTR;3'UTR	chr4:87503720-87503935	3								-2.31019785152448	-1.44483277307012	-8.26094730251691
341	chr11	133274220	-	cg13223329	35746139		TTAACTTAATTACCTCTCCCAAAATTTTATTTCCAAATAAAATCACATTC		II			NA	NA	NA	NA	NA	NA		OpenSea	ATGGTCTCATCTTAACTTGATTACCTCTCCCAAGATTTTATTTCCAAATAAGGTCACATT[CG]CAGGCGCGAGGAGTAGAACTTGTACCTATCTTTTTGTGTGACACAATTCAACCTATGCTA	TAACTTGATTACCTCTCCCAAGATTTTATTTCCAAATAAGGTCACATTCG	OPCML	NM_001012393	Body								OPCML	ENST00000529038.1	3'UTR	OPCML	ENST00000529038.1	3'UTR					chr11:133273672-133274603	6				1.46814452534519	1.72211267574915	8.25749627994577
342	chr1	3585587	+	cg05754015	30602851		RTCCCTATCACCTAAATAATAACATTAAAATTACRAAACTAAACRACAAC		II			rs151078147	0.0188	NA	NA	NA	NA		OpenSea	CAGCCCCAGGGCTCCAGGCCATGCTCCGCCCCCAGCTGCCCTGCAGCTCCAGGCCGGCCA[CG]CTGCCGCCTAGTTTCGCAACTCCAATGTCATCACCTAGGTGACAGGGACGCTGCTGCCAC	CGCTGCCGCCTAGTTTCGCAACTCCAATGTCATCACCTAGGTGACAGGGA	TP73;TP73;TP73;TP73;TP73;TP73	NM_005427;NM_001204188;NM_001204186;NM_001204185;NM_001204184;NM_001204187	5'UTR;5'UTR;5'UTR;5'UTR;5'UTR;5'UTR								RP5-1092A11.5;TP73;TP73	ENST00000443034.1;ENST00000378295.4;ENST00000354437.4	TSS1500;5'UTR;5'UTR	RP5-1092A11.5;TP73;TP73	ENST00000443034.1;ENST00000378295.4;ENST00000354437.4	TSS1500;5'UTR;5'UTR	chr1:3585340-3585735	3								-2.79685601934749	-2.75317326094442	-8.25600651433535
343	chr11	31182412	-	cg14305526	22761579		CCATTTCCTAAACCCATTTCCTTATACTCTTAAATTAACAAAACCTCAAC		II			NA	NA	NA	NA	NA	NA		OpenSea	TGTTTAGAACACCATTTCCTGGACCCATTTCCTTATGCTCTTGAATTAACAAAGCCTCAG[CG]ATGCTAAAATCAACATTTATTTCTGGCACTGGCTGCATTTTTATTTCTGTAAAAGTTTGA	CGCTGAGGCTTTGTTAATTCAAGAGCATAAGGAAATGGGTCCAGGAAATG											DCDC1	ENST00000534722.1	3'UTR	DCDC1;DCDC1;DCDC1	ENST00000342355.4;ENST00000534722.1;ENST00000534021.1	3'UTR;3'UTR;3'UTR					chr11:31182002-31182784	6				-3.92155791164721	0.0972485713290302	-8.25135993972021
344	chr7	5393918	+	cg01385312	39616901		AAACTAAAAATCAAAAATATACTCTATCTCTAATATCTCTAAAATACTCC		II			NA	NA	NA	NA	NA	NA	chr7:5395872-5396300	N_Shore	AATTAATAAATAAATAAAACGGACATTCCCTCACACGTGCCAAGAGTGAACACACCAGCT[CG]GAGCACCCCAGAGACATCAGAGACAGAGCACATCTCTGACCTCCAGCTCCACCCCATCCA	CGGAGCACCCCAGAGACATCAGAGACAGAGCACATCTCTGACCTCCAGCT	TNRC18	NM_001080495	Body				TRUE																	TRUE		1.43972580422616	1.45717338524306	8.24543279320433
345	chr3	174338110	-	cg04635543	21656907		ACATAACAACACCTACAACCATAAATATCAAAATAAACACTAAATCACCC		II			rs9875462	0.450206	NA	NA	NA	NA		OpenSea	AATTAAATAAAACATAGCAACACCTACAACCATAAATATCAAAATGGGCACTGAGTCACC[CG]ATGTACCGTTGTAAATGCACAAGGGTGCTGTGAAATATTTAAAATTTTTATGGGAAACAC	CGGGTGACTCAGTGCCCATTTTGATATTTATGGTTGTAGGTGTTGCTATG														NAALADL2;NAALADL2;NAALADL2	ENST00000491329.1;ENST00000489729.1;ENST00000434257.1	5'UTR;5'UTR;5'UTR	chr3:174338000-174338275	3								-2.86529135930483	-0.91294375968325	-8.24518429482376
346	chr7	121777519	-	cg06473177	79608435		ATCCATATAACTTTACCTTCAACAATCACAATAAATTAACAATTCTCCCC		II			NA	NA	NA	NA	NA	NA		OpenSea	AAAGAAATCAGATCCATATGGCTTTGCCTTCAACAGTCACAGTGAATTAACAGTTCTCCC[CG]TAGCATGCCGTGCCTCTCTTGACCCCTTTTCCTGCTTTATACTGAAAATCATTCCTGAGT	CGGGGAGAACTGTTAATTCACTGTGACTGTTGAAGGCAAAGCCATATGGA	AASS	NM_005763	5'UTR								AASS;AASS	ENST00000417368.2;ENST00000473553.1	5'UTR;3'UTR	AASS;AASS	ENST00000417368.2;ENST00000473553.1	5'UTR;3'UTR	chr7:121776785-121777670	3								-1.90059026802422	-1.51705786782691	-8.24366814301372
347	chr2	60580289	-	cg20794313	69748821		CTCCTCTATAAATATATTCRAACATATATAATTTATCCCAAAACCCTTTC		II			rs10174120	0.002465	NA	NA	NA	NA		OpenSea	CCACTCAACTCCTCCTCTATGGATATGTTCGGACATGTGTAATTTATCCCAGGGCCCTTT[CG]GACTGGAGTTAATCTCACATCCTAGTCTACACGCATCACCTGCCACCCAACTCGTCCCCC	TCCTCTATGGATATGTTCGGACATGTGTAATTTATCCCAGGGCCCTTTCG							TRUE				AC007381.3	ENST00000457668.1	TSS200	AC007381.3	ENST00000457668.1	TSS200	chr2:60579625-60580495	3								1.99433050375994	2.01161973118005	8.23982987415886
348	chr19	42579074	-	cg27022602	92602309		TAAATCTAAAAATATTTCTTTTCTTCTTTCAAATAAAATCTCRCTCTATC		II			NA	NA	NA	NA	NA	NA	chr19:42579935-42580588	N_Shore	GGTTCAAGGAGTAGGTCTGGAAATGTTTCTTTTCTTCTTTCAGATGGAGTCTCGCTCTGT[CG]CCCAGGCGGGAGTGCAGTGGCGTGATCTCGGCTCACTGCAACCTCGGCCTCCTGGGTGCA	AGGTCTGGAAATGTTTCTTTTCTTCTTTCAGATGGAGTCTCGCTCTGTCG	ZNF574	NM_022752	TSS1500						19:42578864-42579078	Promoter_Associated_Cell_type_specific	ZNF574;ZNF574	ENST00000359044.3;ENST00000535775.1	TSS1500;TSS1500	ZNF574;ZNF574	ENST00000359044.3;ENST00000535775.1	TSS1500;TSS1500			chr19:42578714-42581487	6	chr19:42578567-42581254	6		TRUE		1.26176454540211	1.06109414504993	8.23358810119838
349	chr4	2136854	+	cg22550733	58600550		CATAAAAAATCTCCTATAACACCCTTTCATTTTATTCATTTAAACCCTAC		II			NA	NA	NA	NA	NA	NA		OpenSea	CTGGCCTTCTGGGAGTTATTGTCTGTCATGACGTGTGTATCACACATACAAGTCACATAA[CG]CAGGGTTCAAATGAACAAAATGAAAGGGTGTCACAGGAGACTCTCCATGGTGCTCTGAGG	CGCAGGGTTCAAATGAACAAAATGAAAGGGTGTCACAGGAGACTCTCCAT	POLN	NM_181808	Body						4:2136693-2137309	Unclassified_Cell_type_specific				POLN	ENST00000514858.1	3'UTR	chr4:2136760-2137175	3								-1.52542209330411	-1.12787616652121	-8.23234807260928
350	chr3	196469777	+	cg02319016	28628983		AAATTAACCCAATTTCTTTTTCTTTTTCTTTTTTAATAAAACRAAATCTC		II			NA	NA	NA	NA	NA	NA	chr3:196466585-196467353	S_Shelf	GGAGGCGGAGCTTGCAGTGAGTCGAGATCGCGCCACTGCACTCCCGCCTGGGCTACAGAG[CG]AGACTCCGTCTCATTAAAAAAGAAAAAGAAAAAGAAACTGGGTCAACTTCAAGACTTTAA	AGTTGACCCAGTTTCTTTTTCTTTTTCTTTTTTAATGAGACGGAGTCTCG	PAK2	NM_002577	5'UTR								PAK2	ENST00000327134.3	5'UTR	PAK2	ENST00000327134.3	5'UTR	chr3:196469760-196470235	3						TRUE		1.65009113067752	1.98749433587117	8.23101002242898
351	chr12	19587815	-	cg10464496	32767930		AAAAACTCTCCAATAATAAAAAACACAATTTTCTACAAAATACCAATTCC		II			NA	NA	NA	NA	NA	NA		OpenSea	GAGGAAGACAGGGAAACTCTCCAGTGATGGGAAACACAATTTTCTGCAAAATGCCAATTC[CG]AGACAGTTCATTTTAGTCTTCAAGTATAAATACCACAGCTAAAATATTCGTTTGTGGCTT	CGGAATTGGCATTTTGCAGAAAATTGTGTTTCCCATCACTGGAGAGTTTC									12:19587662-19587887	Unclassified_Cell_type_specific	AEBP2	ENST00000541908.1	5'UTR	AEBP2;AEBP2	ENST00000538425.1;ENST00000541908.1	5'UTR;5'UTR	chr12:19587565-19587830	3								-1.43955965572943	0.67306896214801	-8.22923685407463
352	chr10	121446563	-	cg08023684	91744418		ATCRAATCCACAATCTAATTAAAATTCTATCCTCATAACRAAAACTAACC		II			NA	NA	NA	NA	NA	NA		OpenSea	AGTCAGAAGTAATCGGATCCACAATCTGATTAGAATTCTATCCTCATAACGGGAGCTGAC[CG]CATCCGCATCCATTTGTGGTCCGGCCCAGTCACCACTTGGTTGGTGTTCTAGCACTATAA	CGGTCAGCTCCCGTTATGAGGATAGAATTCTAATCAGATTGTGGATCCGA							TRUE		10:121445962-121446592	Unclassified	RP11-179H18.8	ENST00000436838.1	3'UTR	RP11-179H18.8	ENST00000436838.1	3'UTR	chr10:121446060-121446675	3								-2.1392685714467	1.89834040670451	-8.22700442574984
353	chr2	39112055	+	cg14950698	47766987		AAAATTTAACTCAAAACTAAAAACCAATTTCAATATTTTAAACAACAACC		II			rs72797402	0.060189	NA	NA	NA	NA		OpenSea	CTCAGCAGGCTTGAACCCAAACTGGGCCTTGAACATTCCCAAGCACTGAGAAAGGTATTT[CG]GTTGTTGCTCAAAACACTGAAACTGGCCCCCAGCCCTGAGCCAAATTTCTCAAACTGTCA	CGGTTGTTGCTCAAAACACTGAAACTGGCCCCCAGCCCTGAGCCAAATTT											U6	ENST00000384565.1	TSS1500	U6	ENST00000384565.1	TSS1500										1.8242453612159	1.37402786631421	8.22658014154839
354	chr19	35643885	+	cg02876193	6715944		AAACRTAAAACAAATTCCACACCAAATACTTCTCAACCATTAAATAACCC		II			NA	NA	NA	NA	NA	NA	chr19:35645597-35646047	N_Shore	TTATAAAGTTCTTATAACTAAAAAAAAAAAAAAAAAAAAAAAAAATGCGGGAGGGGGACA[CG]GGTTATTCAATGGTTGAGAAGTATTTGGTGTGGAATTTGTTTCACGTTCCTTTTTTTTTT	CGGGTTATTCAATGGTTGAGAAGTATTTGGTGTGGAATTTGTTTCACGTT	FXYD7	NM_022006	Body		chr19:35643836-35643836		TRUE		19:35643397-35646155	Promoter_Associated											chr19:35643098-35643913	6				-1.83985996618893	-2.04173610167527	-8.22460925123515
355	chr2	154193527	-	cg02832476	4749272		CCACTTTTATTTCTTTCTCATTTTTTTCTTACCACCATATAAAAAATACC		II			NA	NA	NA	NA	NA	NA		OpenSea	ATCAGGGGTTTCCACTTTTGTTTCTTTCTCATTTTTTTCTTGCCACCATGTAAGAAGTGC[CG]TTTGCCTCCTACCATGATTCTGAGGCCTCCCCAGCCATGTGGAACTGTAAGTGCAATTAA	CGGCACTTCTTACATGGTGGCAAGAAAAAAATGAGAAAGAAACAAAAGTG											AC079150.3	ENST00000429916.1	TSS1500	AC079150.3	ENST00000429916.1	TSS1500										1.62835562137703	0.432856884640148	8.22422086068004
356	chr1	44176844	-	cg19636224	57781863		AAATAACTTAAATTAAACTACACTAACAAAAACCTCAAAACTTCAATAAC		II			NA	NA	NA	NA	NA	NA	chr1:44172668-44173763	S_Shelf	TGTATTGACATAGATAGCTTGGATTAGGCTGCACTAACAAAAACCTCAAGACTTCAGTGG[CG]TAACAGAACAAAACTTGACTTCTCATTCATGTGACGTGTCCAGCATGAGTGTACAGGAAA	CGCCACTGAAGTCTTGAGGTTTTTGTTAGTGCAGCCTAATCCAAGCTATC	ST3GAL3;ST3GAL3;ST3GAL3;ST3GAL3;ST3GAL3;ST3GAL3;ST3GAL3;ST3GAL3;ST3GAL3;ST3GAL3	NM_174965;NM_174971;NM_174968;NM_174964;NM_174966;NM_174970;NM_174969;NM_174963;NM_006279;NM_174967	5'UTR;5'UTR;5'UTR;5'UTR;5'UTR;5'UTR;5'UTR;5'UTR;5'UTR;5'UTR		chr1:44176533-44176533						ST3GAL3;ST3GAL3;RP11-184I16.4	ENST00000545417.1;ENST00000347631.2;ENST00000437753.1	5'UTR;5'UTR;3'UTR	ST3GAL3;ST3GAL3;ST3GAL3;ST3GAL3;ST3GAL3;ST3GAL3;ST3GAL3;RP11-184I16.4	ENST00000532911.1;ENST00000489897.1;ENST00000530154.1;ENST00000479383.1;ENST00000347631.2;ENST00000484868.1;ENST00000461066.2;ENST00000437753.1	5'UTR;5'UTR;5'UTR;5'UTR;5'UTR;5'UTR;5'UTR;3'UTR	chr1:44176740-44176995	3						TRUE		-2.93565001503965	-2.10215570977484	-8.22338264674108
357	chr7	37779764	-	cg22175046	66717882		TATCTTATCTACATACATCTCTCTAAAAAACAACTTAAAAATTCAAATTC		II			NA	NA	NA	NA	NA	NA		OpenSea	TTTATGTAAATTGTCTTATCTACATACATCTCTCTGGGGGGCAACTTGAAGATTCAGATT[CG]ATTTTTATTCCTATTAAAGAGTAAGAATCAATGGCTTACTGTGTTTTAGGTCTAGGGTAT	CGAATCTGAATCTTCAAGTTGCCCCCCAGAGAGATGTATGTAGATAAGAC	GPR141	NM_181791	TSS1500								GPR141;GPR141;EPDR1;GPR141	ENST00000334425.1;ENST00000461610.1;ENST00000476620.1;ENST00000447769.1	TSS1500;5'UTR;5'UTR;5'UTR	GPR141;GPR141;GPR141;EPDR1;GPR141	ENST00000334425.1;ENST00000461610.1;ENST00000450180.1;ENST00000476620.1;ENST00000447769.1	TSS1500;5'UTR;5'UTR;5'UTR;5'UTR										1.74744301806341	0.519680231797658	8.22073213626343
358	chr1	246160826	-	cg19126198	84743148		TTTAACTAACAATACAATTTCACCTCACATAATTTCACTTCCTTAAAACC		II			NA	NA	NA	NA	NA	NA		OpenSea	AAAACTATTTTTTTGGCTAGCAATGCAGTTTCACCTCACATGATTTCACTTCCTTGGAGC[CG]TGAATCAGCAGTGGCAGGGATTATCTCCCCTGAGGAAAACCAAGATGTGGGCTGGCTGGC	CGGCTCCAAGGAAGTGAAATCATGTGAGGTGAAACTGCATTGCTAGCCAA	SMYD3;SMYD3	NM_022743;NM_001167740	Body;Body				TRUE							SMYD3;SMYD3;SMYD3	ENST00000464398.1;ENST00000391836.2;ENST00000492487.1	3'UTR;5'UTR;3'UTR	chr1:246160740-246161495	3								-1.67889010758266	-1.74545030879734	-8.22063097875341
359	chr8	139520145	-	cg13403550	86616845		TATATCATTTTAAACTCRCATCAACAAAAAACACAAATTCCCATAACTAC		II			NA	NA	NA	NA	NA	NA		OpenSea	TCTGAAAGGATTGTATCATTTTAAACTCGCATCAGCAGGGGGCACAAGTTCCCATGGCTA[CG]TGTCTTCCTAATACCTGATAAGGTCAGACTCTGATTTTGCCAGTCTAATGAATTGGAAAT	GTATCATTTTAAACTCGCATCAGCAGGGGGCACAAGTTCCCATGGCTACG																	chr8:139519980-139520230	3								1.97316757273908	0.192784838594093	8.22036491103267
360	chr1	3303376	-	cg18024629	4624161	22615287	AAATATATCCTTAATCATCCATTAAAAAACTAACAAACAAAAACACCACA	AAATATATCCTTAATCGTCCGTTAAAAAACTAACGAACAAAAACACCGCG	I	A	Red	NA	NA	NA	NA	NA	NA	chr1:3307069-3307285	N_Shelf	CTCAGATTTGCAGAGTGTGTCCTTAGTCGTCCGTTGGGAAGCTGACGGGCAGGGGCACCG[CG]GGGCTGGGCCAGGGCTGTGCTTTTGTGAGATGCAAACTATAGTAATGAAGGGCCCAGATT	GAGTGTGTCCTTAGTCGTCCGTTGGGAAGCTGACGGGCAGGGGCACCGCG	PRDM16;PRDM16	NM_022114;NM_199454	Body;Body					1:3293152-3293237						PRDM16	ENST00000463591.1	5'UTR								TRUE		1.77752994578071	1.81278542976771	8.21452973395015
361	chr8	123149468	-	cg07128681	86655955		ATACCAATAACTCCTAAATACATTCACTTATAAATAATTACCCAACAAAC		II			NA	NA	NA	NA	NA	NA		OpenSea	TTTTCCTGTCTATACCAGTAGCTCCTAGATGCATTCACTTGTGAGTAATTGCCCAGCAAA[CG]CGGGAGGCCACAGAAGAATGGAGTTGATGAAATGAGAACATCACAGGGAGGAGGAAGTCA	TACCAGTAGCTCCTAGATGCATTCACTTGTGAGTAATTGCCCAGCAAACG					chr8:123149448-123149448												chr8:123149380-123149990	3								-1.49623799563529	1.23595110301947	-8.21395881369395
362	chr1	943647	-	cg26155520	96659527	58759277	TAAAAAAACACAACAAAAATCAAAATCCAACACAAATAATAACAACAACA	TAAAAAAACACGACGAAAATCGAAATCCAACACAAATAATAACGACAACG	I	A	Red	rs184000433	0.0105	NA	NA	NA	NA		OpenSea	CTGAAAGTCTGGTGAGAAGACACGGCGAGAATCGGGGTCCAGCACAGATGATGGCGACAG[CG]GAGAAGGGAAGGTAAGGGAGGGGGCTCAAGCTTTTATCGTTATGGGACCTCCTGTGTCTA	CGCTGTCGCCATCATCTGTGCTGGACCCCGATTCTCGCCGTGTCTTCTCA						CDMR																		TRUE		1.68699192474616	1.12576796893169	8.20982058588822
363	chr18	47085749	-	cg21469505	64616232		CAACACAACAAAAATTCCATCAAAACTCCTCAACTAAAACTCCTCCAAAC		II			NA	NA	NA	NA	NA	NA	chr18:47087075-47087446	N_Shore	AATTTTGACTGCAACACAGCAGAAGTTCCATCAAGACTCCTCAGCTGGAACTCCTCCAGG[CG]AGAGGCTCTTCAGATCTCCTTGTTCTTGGGAAGGATGAAGCAGAACAGTTGACATCATAC	CGCCTGGAGGAGTTCCAGCTGAGGAGTCTTGATGGAACTTCTGCTGTGTT									18:47085644-47085978	Unclassified_Cell_type_specific							chr18:47085705-47086010	3						TRUE		-1.63212843852352	-0.182375322330087	-8.2080890126791
364	chr2	70444039	+	cg13119546	58787201		AACTTAATAAAAAACAAATCAAAACTAACTAAACAACCCRAAAACCTCCC		II			NA	NA	NA	NA	NA	NA		OpenSea	CAAAATTCCACATTTCCTTTTCTTCTCCAATACACCTACACTCATATGTACTCTTTGGAG[CG]GGAGGCTTTCGGGTTGCCCAGTTAGTTCTGATTTGTCTTCCACCAAGCCACTGGCCACCC	CGGGAGGCTTTCGGGTTGCCCAGTTAGTTCTGATTTGTCTTCCACCAAGC	TIA1;TIA1	NM_022173;NM_022037	Body;Body								C2orf42;TIA1	ENST00000470096.1;ENST00000482876.1	3'UTR;3'UTR	TIA1;TIA1;TIA1;TIA1;TIA1;C2orf42;TIA1;TIA1;TIA1;TIA1;TIA1;TIA1	ENST00000495774.1;ENST00000484065.2;ENST00000497672.1;ENST00000468787.1;ENST00000484065.2;ENST00000470096.1;ENST00000482876.1;ENST00000477415.1;ENST00000496096.1;ENST00000454815.2;ENST00000474699.1;ENST00000474809.2	TSS1500;3'UTR;TSS200;TSS200;1stExon;3'UTR;3'UTR;3'UTR;3'UTR;5'UTR;3'UTR;3'UTR										1.75738368231578	1.74245860168634	8.20486124949704
365	chr22	30970729	+	cg27102378	22640933	79641845	ATACAACTTCTATACATCTCAAACAAACACAAAAAAACCAAAATAAAACA	ATACGACTTCTATACGTCTCGAACGAACGCAAAAAAACCGAAATAAAACG	I	A	Red	NA	NA	NA	NA	NA	NA		OpenSea	CCGGGGCCAATGGACGCCCCGGACCCCAGACCCCTCCCCGCCCCGGGCCGGCCCCCTCCC[CG]CCCCATCCCGGCCCCTCTGCGCCCGCCCGAGACGCACAGAAGCCGCATTCAGCGCGCTGG	CGCCCCATCCCGGCCCCTCTGCGCCCGCCCGAGACGCACAGAAGCCGCAT							TRUE	22:29300443-29300866			GAL3ST1;GAL3ST1	ENST00000402369.1;ENST00000406361.1	TSS200;TSS200	GAL3ST1;GAL3ST1;GAL3ST1;MTMR3	ENST00000402369.1;ENST00000406361.1;ENST00000431313.1;ENST00000464734.1	TSS200;TSS200;TSS1500;5'UTR	chr22:30970465-30970955	3								5.01066793539139	-2.95563895629098	8.20477132227535
366	chr1	21396338	+	cg08539965	53674951		ACAAAAAAAATCTCATTCTTACCCATAATTAACTCATCCTCTTTTCTTTC		II			NA	NA	NA	NA	NA	NA		OpenSea	GAAAGCAGCAGCAGCATCTGGATTTCACAAATATTTGATGACACTGACTGTGAGGTTTGT[CG]AAAGAAAAGAGGATGAGCTAATCATGGGTAAGAATGAGATTTTTTTTGTTGTTTTACGTA	CAAAAAAAATCTCATTCTTACCCATGATTAGCTCATCCTCTTTTCTTTCG	EIF4G3	NM_003760	5'UTR				TRUE				EIF4G3;EIF4G3;EIF4G3	ENST00000463775.1;ENST00000374927.4;ENST00000400422.1	3'UTR;5'UTR;5'UTR	EIF4G3;EIF4G3;EIF4G3;EIF4G3;EIF4G3	ENST00000463775.1;ENST00000374927.4;ENST00000400422.1;ENST00000411888.1;ENST00000438975.1	3'UTR;5'UTR;5'UTR;5'UTR;5'UTR	chr1:21396120-21396475	3						TRUE		-2.21292956727454	0.558975606175995	-8.20302336119923
367	chr7	120629638	-	cg13391244	93713860		CAAATTAATATTTTTCATACTAACAAAAAATAACTACTATAACTTTTCCC		II			NA	NA	NA	NA	NA	NA		OpenSea	GAAAAAGAAGACAGATTAGTATTTTTCATGCTGACAAAAAATAGCTGCTATGACTTTTCC[CG]CAACGTGGACAGGGGCCAAGTGAAGCTGAACTGGTCATGGTCTGTCGCCCAGTGTTCCCT	CGGGAAAAGTCATAGCAGCTATTTTTTGTCAGCATGAAAAATACTAATCT	C7orf58;C7orf58;C7orf58	NM_001105533;NM_024913;NM_001105533	5'UTR;5'UTR;1stExon								C7orf58;C7orf58;C7orf58;C7orf58;C7orf58	ENST00000310396.5;ENST00000495036.1;ENST00000450913.2;ENST00000340646.5;ENST00000495036.1	5'UTR;1stExon;TSS200;TSS200;5'UTR	C7orf58;C7orf58;C7orf58;C7orf58;C7orf58;C7orf58;C7orf58;C7orf58	ENST00000520801.1;ENST00000310396.5;ENST00000428526.1;ENST00000428526.1;ENST00000495036.1;ENST00000450913.2;ENST00000340646.5;ENST00000495036.1	TSS1500;5'UTR;5'UTR;1stExon;1stExon;TSS200;TSS200;5'UTR					chr7:120626486-120635885	6		TRUE		-3.69730866756255	-1.32992792740437	-8.20301689403238
368	chr8	103426213	+	cg24859772	79754909		ATTCAAACAAATCTTCTACCTCAACTTCCTAAATAATAAAATTTACAAAC		II			NA	NA	NA	NA	NA	NA	chr8:103424045-103425154	S_Shore	CAACTTGGTGAAACCCCATCTCTACTAAAAATGCAAAAATTAGCCAGGCATGGCTGTGCG[CG]CCTGTAAACCCCACTACTCAGGAAGCTGAGGCAGAAGACTTGCTTGAACCTGGCAAGTTG	TTCAAGCAAGTCTTCTGCCTCAGCTTCCTGAGTAGTGGGGTTTACAGGCG	UBR5;UBR5	NM_001282873;NM_015902	TSS1500;TSS1500								UBR5;UBR5;UBR5	ENST00000220959.4;ENST00000521922.1;ENST00000520539.1	TSS1500;TSS1500;TSS1500	UBR5;UBR5;UBR5	ENST00000220959.4;ENST00000521922.1;ENST00000520539.1	TSS1500;TSS1500;TSS1500					chr8:103418472-103426379	6				1.56916347001705	1.30594654633202	8.19485949099116
369	chr10	29480551	-	cg03764364	6766925		ATAATCTCTAATCTTTCTAACCCAAAACCCTCAATAATATAATCCCTAAC		II			NA	NA	NA	NA	NA	NA		OpenSea	TACACCCCGAGGTGGTCTCTGGTCTTTCTAGCCCAGGACCCTCAGTGATGTGGTCCCTGA[CG]GACATCTGCTTGTTGCAGTCAGAGGGGAAATGTCGGACGGGCGACAGCCGCGGAGCCACA	TGGTCTCTGGTCTTTCTAGCCCAGGACCCTCAGTGATGTGGTCCCTGACG							TRUE																	TRUE		-2.26087196770676	-1.56749090217062	-8.19393505567533
370	chr22	45940602	-	cg20509525	43669201		AAAACTAAATCTACATCCTAAATACCTAATCTTAAACCAATAACAACCAC		II			NA	NA	NA	NA	NA	NA		OpenSea	GGCATGTCAAGGGGGCTGGGTCTACATCCTGGATACCTGGTCTTGGGCCAATGGCAGCCA[CG]CTGAAGTTGGGTCAGGTCTCTTGGTATGTGGGGGTTGGACAGAGTTGTTCCTGCCAACAG	GGGCTGGGTCTACATCCTGGATACCTGGTCTTGGGCCAATGGCAGCCACG	FBLN1;FBLN1;FBLN1;FBLN1	NM_006487;NM_001996;NM_006485;NM_006486	Body;Body;Body;Body								FBLN1	ENST00000476366.1	5'UTR	FBLN1	ENST00000476366.1	5'UTR	chr22:45940480-45940935	3								-1.42464099314305	0.438080536044044	-8.19390661072075
371	chr7	104941898	+	cg22395253	20675941	34707147	CCTCCTAAATAAACAATACTTACAACAACAAAAACAAAACAAAAACAACA	CCTCCTAAATAAACGATACTTACAACAACGAAAACAAAACGAAAACAACG	I	A	Red	rs111524928	0.017383	NA	NA	NA	NA	chr7:104941752-104941978	Island	TGCCAAGACTGTGCCGCCCCCACAACCAAGGCGCCAAAGGGGGTCGCCGGGCCTCTGGGC[CG]CTGCCCTCGCTTTGTCTTCGTTGTTGCAAGCACCGTCCACTCAGGAGGCGCCCCGCAACC	CCTCCTGAGTGGACGGTGCTTGCAACAACGAAGACAAAGCGAGGGCAGCG	SRPK2	NM_182692	Body					7:104728989-104729214						SRPK2;SRPK2;SRPK2;SRPK2	ENST00000460391.1;ENST00000462282.1;ENST00000465112.1;ENST00000482862.1	5'UTR;3'UTR;3'UTR;3'UTR	chr7:104941765-104942030	3						TRUE		1.28694343671773	0.826493005361687	8.19313121709731
372	chr1	156478534	-	cg03409759	29671581		ATAAAATCACTTAATCCRACCTCCRACCTAAAAATTCCTTCTACTATTTC		II			NA	NA	NA	NA	NA	NA	chr1:156474942-156475320	S_Shelf	ACAGTGTTTGGGTGAGGTCACTTGGTCCGGCCTCCGGCCTAAAAGTTCCTTCTGCTGTTT[CG]CTGCTTCCTCTGCTAGAAGGCAGAACCCAGGCCTCCCTCCCAAAGTTCCCTTGTGCCCTC	TGAGGTCACTTGGTCCGGCCTCCGGCCTAAAAGTTCCTTCTGCTGTTTCG											RP11-284F21.8	ENST00000564032.1	TSS1500	RP11-284F21.8	ENST00000564032.1	TSS1500	chr1:156478120-156478590	3								-1.8604852488528	-2.00098967552494	-8.19103067032772
373	chr3	52070570	-	cg21616116	29791238		AAATAAAATTAAAAACCAATCTAACTAAAAACCAAACTCTCAACTATACC		II			NA	NA	NA	NA	NA	NA		OpenSea	ATGCCCTCTGAGGGTGAGATTGGAAACCAGTCTGACTGAAAGCCAGACTCTCAACTGTGC[CG]CAGAGCTCACCCCACTGGGATACTGCCATATGTGATGCTCACCACCTGGCTCGGCTGTGT	CGGCACAGTTGAGAGTCTGGCTTTCAGTCAGACTGGTTTCCAATCTCACC																	chr3:52070105-52070635	3								1.39494877422631	1.84501218287273	8.18962665631345
374	chr14	75766014	+	cg02925118	64796976		CCAAATCTCAAACTATATTTAAAACCCCCAAATCACAACTAATAATAAAC		II			NA	NA	NA	NA	NA	NA		OpenSea	CCCCCATGACACATGAGGAGTTTTGTGCTCCGAAACAGGCCAGGGCCAGGGTGTCTACCA[CG]CTTACCACTAGCTGTGATTTGGGGGCCTCAAACACAGCCTGAGACCTGGCAAAACCATCT	CGCTTACCACTAGCTGTGATTTGGGGGCCTCAAACACAGCCTGAGACCTG																	chr14:75765745-75766015	3								-2.42518065597949	-2.67595031556107	-8.18835640200859
375	chr2	210673545	+	cg01123250	12694846		RACAATTTACTATAATTAAACTTCCRATCAAAATCAAAAAACTTCCTAAC		II			NA	NA	NA	NA	NA	NA	chr2:210673292-210673546	Island	CGCTACTTCTGCGCTACTCAGCGACCTCGTTGCCTCTGCCACCATGCCGCGCTCTTTCCT[CG]TCAGGAAGCTCCCTGACCCTGATCGGAAGCCCAACTACAGCAAACTGCCGGACTCGAATC	GCAGTTTGCTGTAGTTGGGCTTCCGATCAGGGTCAGGGAGCTTCCTGACG	UNC80;UNC80	NM_032504;NM_182587	Body;Body					2:210381538-210382130									chr2:210673280-210673555	3						TRUE		1.94848737284534	2.29371087922918	8.18806870291441
376	chr7	104541144	+	cg21870708	10714949		ATAACCCTATTATCCAAACTATCTAAATACTACTTAACTAAATTTTCCAC		II			NA	NA	NA	NA	NA	NA		OpenSea	GGTCAGACAGGAACAATGAGCAGAAACCAACCACAGGAGACATTTCAACATCTGTAAACA[CG]TGGAAAATTCAGCCAAGTAGCATTTAGATAGCCTGGACAATAGGGCCATTATAAATGCTG	CGTGGAAAATTCAGCCAAGTAGCATTTAGATAGCCTGGACAATAGGGCCA	LHFPL3-AS2;LHFPL3	NR_027374;NM_199000	Body;Body								LHFPL3;LHFPL3	ENST00000401970.2;ENST00000543266.1	3'UTR;3'UTR	LHFPL3;LHFPL3	ENST00000401970.2;ENST00000543266.1	3'UTR;3'UTR	chr7:104540840-104541435	3								-1.34270873574004	0.633870419613308	-8.18519217702615
377	chr11	105060526	+	cg09641170	88744862		AAAACTAATAACAAACTCATCATCACCTACAACATACATATTTTTTTCCC		II			NA	NA	NA	NA	NA	NA		OpenSea	TTTCCTTTTCTGAAATACTTGAATTACTGAATACAGTCATCTACTAAATTGCGACACCCA[CG]GGAAAAAAACATGCATGCTGTAGGTGATGATGAGTTTGTTATTAGCTTTACTTTGAGATT	CGGGAAAAAAACATGCATGCTGTAGGTGATGATGAGTTTGTTATTAGCTT					chr11:105060205-105060205						RP11-94P11.4	ENST00000528811.1	3'UTR	RP11-94P11.4	ENST00000528811.1	3'UTR	chr11:105060400-105060610	3								-2.28361261787926	-2.39903989903636	-8.18445844556098
378	chr5	138304007	-	cg20019267	97679168		CTAACCCCTAAAAAATATACTTCAAAAACAATAACAACAACAAACTCAAC		II			NA	NA	NA	NA	NA	NA		OpenSea	CAGGTCCTCCCCTGGCCCCTGGGGAATATGCTTCAGAAGCAGTGACAGCAGCAGGCTCAG[CG]TTTCCATTCAAGAGGTCTGCTGAAAATGACCCTGTTTCAGGACCAAAGTGATGAGGAGGG	CGCTGAGCCTGCTGCTGTCACTGCTTCTGAAGCATATTCCCCAGGGGCCA	SIL1;SIL1	NM_022464;NM_001037633	Body;Body											SIL1	ENST00000503732.1	3'UTR					chr5:138303592-138304138	3				1.81506347480591	2.0919387735757	8.18201916964563
379	chr11	2406923	+	cg16075139	48642931	15667135	ATAAAAAAAACAAACAAAAAACACACCACAACACAAATACACAAACAACA	ATAAAAAAAACAAACGAAAAACACACCACAACACGAATACACAAACGACG	I	A	Red	NA	NA	NA	NA	NA	NA	chr11:2406711-2406927	Island	TCGTCTGTGCACCCGTGCTGTGGTGTGCCCGTCGTCTGTGCACCCGTGCCGTGGCGTGCC[CG]TCGTCTGTGCACCCGTGCTGTGGTGTGCCCTTCGTCTGTTCCTTTTATTGCCGGGCAGGG	ATAAAAGGAACAGACGAAGGGCACACCACAGCACGGGTGCACAGACGACG	CD81	NM_004356	Body			CDMR		11:2363160-2363612			CD81;CD81	ENST00000381036.3;ENST00000492627.1	TSS1500;5'UTR	CD81;CD81;CD81;CD81;CD81;CD81;CD81	ENST00000381036.3;ENST00000492252.1;ENST00000493525.2;ENST00000493525.2;ENST00000475945.2;ENST00000530648.1;ENST00000492627.1	TSS1500;TSS1500;5'UTR;1stExon;5'UTR;5'UTR;5'UTR			chr11:2403372-2417108	6	chr11:2397944-2428551	6		TRUE		1.60603912914744	1.54616140597165	8.17608802708205
380	chr15	62535557	+	cg07625092	4796112		TAATCAAAAAAACCCCAATATCTAAACCCTATCCTCCTACAAAAAAATAC		II			NA	NA	NA	NA	NA	NA		OpenSea	ATGTACTCATTCTCCCGGTCCACGTCTTCAGCACTGACCTCTGGCTCTGGTATGATGTGA[CG]TACTTTCCTGCAGGAGGACAGGGCTCAGACATTGGGGCCCCTCTGACCACCCTGCAGCTC	GGTCAGAGGGGCCCCAATGTCTGAGCCCTGTCCTCCTGCAGGAAAGTACG											RP11-299H22.3;RP11-299H22.3	ENST00000563606.1;ENST00000561706.1	TSS200;TSS1500	RP11-299H22.3;RP11-299H22.3	ENST00000563606.1;ENST00000561706.1	TSS200;TSS1500	chr15:62534805-62535895	3								1.27888864532955	0.393886289247976	8.16769046031322
381	chr7	65825620	-	cg16116239	68780117	92690858	TAATAAATAAAAACAAAATCTCACTACATTCCCCAACCTAAACTCAAACA	TAATAAATAAAAACAAAATCTCGCTACATTCCCCAACCTAAACTCAAACG	I	A	Red	NA	NA	NA	NA	NA	NA		OpenSea	TTTGGAGGGGGGTGGTGGGTAGAGGCAGGGTCTCGCTACATTCCCCAGCCTGGGCTCAAA[CG]ATCCTTCTGCCTCAGCCTCCCAAAGTACTAAAATTACAGGTGTGAGCCACGGTGCTTGGC	TGGTGGGTAGAGGCAGGGTCTCGCTACATTCCCCAGCCTGGGCTCAAACG														TPST1	ENST00000490159.1	5'UTR								TRUE		1.71901166962656	1.4729738480762	8.16533026527807
382	chr19	37379024	+	cg17185904	8624869		ATTTAACAAACATATTCATATTACTATAAACTCTTCTATTTCACCATCAC		II			rs826285	0.467874	NA	NA	NA	NA		OpenSea	GAAATATATATATTTCTTAAATATGTAAAGAAATTTGTAATCAGTAAAGATGACCAACAA[CG]TGATGGTGAAACAGAAGAGTTTATAGTAACATGAACATGCCTGTTAAACATTTGAATAAA	CGTGATGGTGAAACAGAAGAGTTTATAGTAACATGAACATGCCTGTTAAA	ZNF345	NR_038362	Body								ZNF345	ENST00000526123.1	5'UTR	ZNF345;ZNF345;ZNF345;ZNF345;ZNF345	ENST00000526123.1;ENST00000432005.1;ENST00000534729.1;ENST00000525851.1;ENST00000529989.1	5'UTR;5'UTR;5'UTR;5'UTR;5'UTR										1.60646025574447	0.389571463976786	8.16045909671835
383	chr15	39475683	+	cg11870843	77792430		TTCTACCCTAAAACTAACCACAAATAAAAAATTCTAAAATCTTCTCTAAC		II			rs115168724	0.012163	NA	NA	NA	NA		OpenSea	GAATCATTACTTTTTCAACAGAAATGCCATTTTCATGATTGGCATTTCTAAATCCTTCAG[CG]TCAGAGAAGATTCTAGAACTTCTCATTTGTGGCTAGTTTCAGGGTAGAACAGCTCTTCTT	TCTACCCTGAAACTAGCCACAAATGAGAAGTTCTAGAATCTTCTCTGACG														RP11-624L4.1;RP11-624L4.1;RP11-624L4.1	ENST00000561058.1;ENST00000560484.1;ENST00000558209.1	3'UTR;3'UTR;3'UTR	chr15:39475480-39475895	3								-2.85017594311107	-1.31906478623956	-8.15943021051552
384	chr11	70232216	+	cg12396106	43632852		AACRCAACTTATACTCCTAAACTATCTCTTAAATATACAAACTTAAAAAC		II			NA	NA	NA	NA	NA	NA		OpenSea	CTTTTTGGTGCTGGAGAGACCGTGGTAAGAACATTATTTCACCCTTCCAGGAAAAAGAAA[CG]TTTCTAAGCCTGTACATCCAAGAGACAGCCCAGGAGTACAAGTTGCGCCATGACATTGGC	CGTTTCTAAGCCTGTACATCCAAGAGACAGCCCAGGAGTACAAGTTGCGC											AP000487.5;AP000487.5;AP000487.5	ENST00000530690.1;ENST00000500185.2;ENST00000524619.1	3'UTR;3'UTR;3'UTR	AP000487.5;AP000487.5;AP000487.5	ENST00000530690.1;ENST00000500185.2;ENST00000524619.1	3'UTR;3'UTR;3'UTR	chr11:70232085-70232495	3								-1.48751476805375	0.861240054105597	-8.15649446043515
385	chr8	144701005	-	cg20427171	78606990		AATAAATCRCTACTAAATATATCCACCTACTCTAATAATAAACAAACAAC		II			rs35896889	0.02719	NA	NA	NA	NA	chr8:144699233-144700481	S_Shore	GAGATGACTGAAGTGAGTCGCTGCTGGGTATGTCCACCTGCTCTGGTGATGGGCAGGCAG[CG]TTGCTTAATAAAGATTTCACAATTTTAGGCCGGGCGCAGTGGCTCACGCCTGTAATCCCA	CGCTGCCTGCCCATCACCAGAGCAGGTGGACATACCCAGCAGCGACTCAC	TSTA3	NM_003313	TSS1500								TSTA3;TSTA3	ENST00000529064.1;ENST00000425753.2	TSS1500;TSS1500	TSTA3;TSTA3;TSTA3;TSTA3;TSTA3;TSTA3;TSTA3;TSTA3;TSTA3;TSTA3	ENST00000529048.1;ENST00000529064.1;ENST00000531473.1;ENST00000527549.1;ENST00000530474.1;ENST00000532308.1;ENST00000529899.1;ENST00000531006.1;ENST00000425753.2;ENST00000526290.1	TSS1500;TSS1500;TSS1500;TSS1500;TSS1500;TSS1500;TSS1500;TSS1500;TSS1500;TSS1500	chr8:144700800-144701030	3								-2.09136553579757	-0.249639050709144	-8.15598931765459
386	chr22	46092412	-	cg19649937	86753108		AATAACTATTAAAATAAAACCAACCCCTCCACCATATACTAAATTTCATC		II			NA	NA	NA	NA	NA	NA		OpenSea	TGCTGTGATTAAATAACTATTAGAATGGAGCCAGCCCCTCCACCATGTGCTGGATTTCAT[CG]CCACTTGCCCACGCAGAAGCTTTTCTCCTGAAATTATCCCCTTGCTCTCAGGCAGCCTCT	ATAACTATTAGAATGGAGCCAGCCCCTCCACCATGTGCTGGATTTCATCG	ATXN10;ATXN10	NM_001167621;NM_013236	Body;Body								ATXN10	ENST00000498009.1	5'UTR	ATXN10;ATXN10	ENST00000498009.1;ENST00000470722.1	5'UTR;5'UTR			chr22:46092043-46092513	5	chr22:46092068-46092614	6				2.08188018353652	0.864621609106763	8.14493132344383
387	chr3	133646095	-	cg07356486	37758262		TCCCAAATAATACCAATAACRCAATAAAAAAACTAACAACTTCTAAATAC		II			NA	NA	NA	NA	NA	NA	chr3:133646094-133646650	Island	TGAATAATGGTTCCCAGATGGTGCCAGTGACGCAGTGGGGAGGCTGACAGCTTCTGGGTG[CG]AATGGCCCCACAATGCGGCCGGGGACCACCCTGCTCACGGCCGGTCAGAGAGCCTGAGGA	CGCACCCAGAAGCTGTCAGCCTCCCCACTGCGTCACTGGCACCATCTGGG							TRUE		3:133645421-133647187	Promoter_Associated							chr3:133645805-133646255	3						TRUE		-1.41167881478527	-2.0105577664601	-8.14451508439793
388	chr13	92419985	+	cg14349855	83662450		TTATCTTACTATCTTTTATCTTTTTATCTTCCTCTATTCAACCTCTAAAC		II			NA	NA	NA	NA	NA	NA		OpenSea	CTACTCAGTTTCTTGCCATGCTGACACAGTATGAGGATACTATTTTTAACTTGTTACACG[CG]TCCAGAGGTTGAATAGAGGAAGATAAAAAGATAAAAGATAGCAAGATAAAAGTTCACTGA	TATCTTGCTATCTTTTATCTTTTTATCTTCCTCTATTCAACCTCTGGACG	GPC5	NM_004466	Body														chr13:92419940-92420215	3								-1.847318277091	0.0361776347669499	-8.14374171196756
389	chr6	106080517	+	cg18583918	1783105		CACAAATACATAAATTTATTTCTAAAATTTCTATTCTATTCCATTAATTC		II			NA	NA	NA	NA	NA	NA		OpenSea	AACTCTATTATACAGCTACATTAATTAAAATAGTATGGTACTGGCATAAAAACAGACATA[CG]AACCAATGGAACAGAATAGAAATTCCAGAAATAAACCCATGCATCTGTGGTCAACTAATC	CGAACCAATGGAACAGAATAGAAATTCCAGAAATAAACCCATGCATCTGT											RP3-359N14.2	ENST00000423489.1	TSS1500	RP3-359N14.2	ENST00000423489.1	TSS1500										1.78884195605927	0.884122661998057	8.14260684395431
390	chr9	75388713	+	cg10980788	88767261		ATTTAAACCTAAACAAAATAACTATAAAATACACAACCTACACAATTACC		II			NA	NA	NA	NA	NA	NA		OpenSea	TAGTTTCTGTGGTCAGTGGAGAAGAATAGTTTCTCATGTCTGATGACTCAGCTTTTATTC[CG]GTAACTGTGCAGGCTGTGTACCCCACAGCCATTCTGCCTAGGTTCAAATCCCAGCTCTAC	CGGTAACTGTGCAGGCTGTGTACCCCACAGCCATTCTGCCTAGGTTCAAA	TMC1	NM_138691	Body														chr9:75388560-75388810	3								-1.5861082231498	-0.670600166131765	-8.14120614407667
391	chr11	2920799	-	cg19906550	71684296		CTTACTTCTCTAAAACRATAAATACCCTAAAACTAAAAACRCACAAACTC		II			rs74840067	0.039637	NA	NA	NA	NA	chr11:2923301-2923817	N_Shelf	AGAACTGTCGCCTTGCTTCTCTGAAGCGGTGAATGCCCTGGGGCTGGGGACGCACAGGCT[CG]CTGGCCCACAACCAAAGCCGCTTCCTCTGGAGGAGGAAGTCCAGGGGTGCCAGGGTTCCA	TTGCTTCTCTGAAGCGGTGAATGCCCTGGGGCTGGGGACGCACAGGCTCG	SLC22A18;SLC22A18AS;SLC22A18AS	NM_183233;NM_007105;NM_001302862	TSS200;Body;5'UTR								SLC22A18;SLC22A18AS	ENST00000347936.2;ENST00000455942.2	TSS200;5'UTR	SLC22A18;SLC22A18AS	ENST00000347936.2;ENST00000455942.2	TSS200;5'UTR	chr11:2920680-2921035	3					TRUE			-1.92907534785974	-2.68156944770582	-8.14086785544901
392	chr5	19479818	+	cg24389961	74689575		CCTTTCAATCCATACCTCACATATAAACAAATAACCTAAATAAAACCACC		II			NA	NA	NA	NA	NA	NA		OpenSea	TCGATCCCCATTTATCCGGAAATTTATATCTAGGATAAGGAGCAGTCCATGCCTCACTTA[CG]GTGGCCTCACCTAGGTCACCTGCTTATATGTGAGGTATGGACTGAAAGGGGAGCTGGCAG	CGGTGGCCTCACCTAGGTCACCTGCTTATATGTGAGGTATGGACTGAAAG	CDH18;CDH18;CDH18;CDH18	NM_001167667;NM_001291957;NM_004934;NM_001291956	3'UTR;3'UTR;Body;Body								CDH18;CDH18;CDH18	ENST00000510297.1;ENST00000506372.1;ENST00000502796.1	TSS1500;3'UTR;3'UTR	CDH18;CDH18;CDH18;CDH18	ENST00000510297.1;ENST00000506372.1;ENST00000502796.1;ENST00000515257.1	TSS1500;3'UTR;3'UTR;3'UTR										1.62118403238455	1.57853040494245	8.14038969422911
393	chr5	139800228	-	cg23525657	65653890		CTATCCCCCTTAAATTATCTTTACACCCTTTTCAAAAATCAATTAACTAC		II			NA	NA	NA	NA	NA	NA		OpenSea	AAAGACTATTTCTATCCCCCTTGAATTGTCTTTGCACCCTTTTCAAAAATCAGTTGACTA[CG]TGTGAGGGTTTATTTCTGGACTGTCTGTTCTATTCATTGATCTATATGTCTCCCTATGCC	TATCCCCCTTGAATTGTCTTTGCACCCTTTTCAAAAATCAGTTGACTACG	ANKHD1;ANKHD1;ANKHD1;ANKHD1;ANKHD1-EIF4EBP3	NM_001197030;NM_024668;NM_017978;NM_017747;NM_020690	Body;Body;Body;Body;Body								ANKHD1;ANKHD1	ENST00000310356.6;ENST00000235510.7	5'UTR;5'UTR	ANKHD1;ANKHD1	ENST00000310356.6;ENST00000235510.7	5'UTR;5'UTR					chr5:139799588-139800340	4				1.8364881237844	0.705631308339633	8.13997124529208
394	chr6	152958899	-	cg27316956	44695566		CACCCTATACATTACRAAACCATTTATATCTTTAACCACAAATCCTTCTC		II			NA	NA	NA	NA	NA	NA	chr6:152957810-152958472	S_Shore	TGCACTGTATGCACCCTGTACATTGCGGAGCCATTTGTATCTTTGGCCACAAGTCCTTCT[CG]TGGTGTAAGAGATCTTGGTGTTGCCTGGTAGCATTCAGGAGAATTTATTTTGTTGTGGTT	ACCCTGTACATTGCGGAGCCATTTGTATCTTTGGCCACAAGTCCTTCTCG	SYNE1;SYNE1	NM_033071;NM_182961	TSS1500;TSS1500								SYNE1;SYNE1;SYNE1	ENST00000423061.1;ENST00000367248.3;ENST00000367255.5	TSS1500;TSS1500;TSS1500	SYNE1;SYNE1;SYNE1;SYNE1;SYNE1;SYNE1	ENST00000537750.1;ENST00000461872.2;ENST00000423061.1;ENST00000367248.3;ENST00000537750.1;ENST00000367255.5	5'UTR;TSS1500;TSS1500;TSS1500;1stExon;TSS1500	chr6:152958820-152959055	3					TRUE	TRUE		-1.80149665903766	-0.443164692009013	-8.13886978086094
395	chr2	43455862	+	cg26695233	49627555		CTACATTAAACATTTTATACTAACAAATACTCTATACACAAACATATCCC		II			NA	NA	NA	NA	NA	NA	chr2:43451445-43454951	S_Shore	CAGCTGTGAGAACACCCACTTTGCAGATTAGGATTCTGGAGATAACATGTGGACATGTTA[CG]GGACATGCTTGTGTACAGAGTACCTGCTAGTATAAAATGTCTAATGTAGCTGCTTTTATT	CGGGACATGCTTGTGTACAGAGTACCTGCTAGTATAAAATGTCTAATGTA	LINC01126	NR_027251	Body								AC010883.5	ENST00000423354.1	TSS1500	AC010883.5	ENST00000423354.1	TSS1500	chr2:43455445-43455895	3								-1.49808614237147	0.0686137949114017	-8.13622418641718
396	chr3	14185508	+	cg00524584	83644869		AACATCACAACCAATATATAACAATCTTTAACTCAAAACTCAAATCTCCC		II			NA	NA	NA	NA	NA	NA		OpenSea	GCTAGAAAAAGTGGAAGGGGCAGCAGTGTGCTCCACTGCCAGAGGCATCCTGAGTTGACA[CG]GGAGACCTGAGTTCTGAGCCAAAGATTGCTACATACTGGCTGTGATGTTGGGTAAATCAA	CGGGAGACCTGAGTTCTGAGCCAAAGATTGCTACATACTGGCTGTGATGT											AC093495.4;AC093495.4	ENST00000428681.1;ENST00000420253.1	TSS1500;TSS1500	AC093495.4;AC093495.4	ENST00000428681.1;ENST00000420253.1	TSS1500;TSS1500	chr3:14185300-14185970	3								-2.12348843618365	-2.66732566235979	-8.13533802652696
397	chr5	146864669	+	cg12807764	21795208		CAACTCCATTTTCTACATTTTCTACRATACTATAAATTACTTTTACAATC		II			rs6889353	0.019854	NA	NA	NA	NA		OpenSea	GTTTTGAGGTTGATTTAGGCAAGATCTCTTTTTTGTAACAGAAACTGTACTGCTTTTATT[CG]ATTGCAAAAGCAACCCACAGCATCGTAGAAAATGTAGAAAATGGAGCTGAAGGAACAGAA	CGATTGCAAAAGCAACCCACAGCATCGTAGAAAATGTAGAAAATGGAGCT							TRUE				DPYSL3	ENST00000504965.1	3'UTR	DPYSL3	ENST00000504965.1	3'UTR	chr5:146864640-146865115	3						TRUE		-1.9235684132781	-0.464684352515593	-8.13442860128472
398	chr8	95716654	-	cg00991861	10654837		AATACCAAACAAAAAAAACACTTAAAACTAAATTTAAAACTAACCTAAAC		II			NA	NA	NA	NA	NA	NA		OpenSea	CAGTACTTTAGAATGCCAGGCAAGAGGAACACTTGAGGCTGAGTTTGAGACTAGCCTGGA[CG]ACATAGGGAGACCCCATCTCTAAAATATATATATATCTCTTTTATTTAGCCTAGGGCCAG	CGTCCAGGCTAGTCTCAAACTCAGCCTCAAGTGTTCCTCTTGCCTGGCAT	ESRP1;ESRP1;ESRP1;ESRP1;ESRP1	NM_017697;NM_001034915;NM_001122825;NM_001122827;NM_001122826	3'UTR;3'UTR;Body;Body;Body								ESRP1;ESRP1;ESRP1	ENST00000523347.1;ENST00000433389.2;ENST00000358397.5	TSS1500;3'UTR;3'UTR	ESRP1;ESRP1;ESRP1;ESRP1	ENST00000523347.1;ENST00000433389.2;ENST00000358397.5;ENST00000519505.1	TSS1500;3'UTR;3'UTR;3'UTR										1.31261820646999	1.00956171680871	8.13278765668107
399	chr8	27266693	-	cg10977731	20722120		ATAACCTCATTTTAACTCRATTAATCTATAAACACTCTATAAAATCCTAC		II			rs73681118	0.012785	NA	NA	NA	NA		OpenSea	AGCCCACCCGAATGACCTCATTTTAACTCGATTAGTCTGTAAACACTCTATAAAGTCCTG[CG]CTAAGGCACTAGAGGTTAAGATTTCAACATATCCTTTTGGGGAACCACAATTCAACCCAT	CGCAGGACTTTATAGAGTGTTTACAGACTAATCGAGTTAAAATGAGGTCA	PTK2B;PTK2B;PTK2B;PTK2B	NM_173176;NM_173175;NM_173174;NM_004103	Body;Body;Body;Body		chr8:27266368-27266368												chr8:27266480-27266830	3								-2.73043672873603	-3.14625056010978	-8.13263891753484
400	chr1	27695677	+	cg11529819	28744590		AAACACTCTAACAACCAATACCCTTATCTCTCCTATACAACTTCCRAATC		II			NA	NA	NA	NA	NA	NA	chr1:27692412-27693243	S_Shelf	GATTTTATTTTTAAATGTGGACAGGCAAGCAGAGGTGGTTGGCAAAGGCAAGGTGGCTGA[CG]ATCCGGAAGCTGTACAGGAGAGATAAGGGCACTGGCTGCCAGAGTGCCCTATCGAAGCAT	GGCACTCTGGCAGCCAGTGCCCTTATCTCTCCTGTACAGCTTCCGGATCG	FCN3;FCN3	NM_173452;NM_003665	3'UTR;3'UTR						1:27694823-27695908	Unclassified_Cell_type_specific	FCN3	ENST00000270879.4	3'UTR	FCN3	ENST00000270879.4	3'UTR	chr1:27695440-27695790	3						TRUE		-1.58252263565533	-2.01516458994036	-8.13127547643523
401	chr2	37699353	+	cg10068852	87752911		ATTAACTCATACTCTACATTATACCACAAAAATTATAACATCTCAACCTC		II			NA	NA	NA	NA	NA	NA		OpenSea	AGGTTGTCCTGACAGTGTGGTTAGTTGACTGAAACTTGGGCTAAATGATGGCCTACATTC[CG]AGGCTGAGATGTCACAACTTCTGTGGCATAATGTAGAGTATGAGTCAACAAATTATGGTC	TTGACTCATACTCTACATTATGCCACAGAAGTTGTGACATCTCAGCCTCG																	chr2:37699240-37699515	3								-1.61125598703817	-1.93368659069261	-8.12874569681795
402	chr15	90578387	-	cg01914652	96609977		TCRAAAACTAAACCAAACTAAACACAAACACATAACCATAATAATTAACC		II			NA	NA	NA	NA	NA	NA		OpenSea	GCTGGAGGATGTCGGGGGCTGGGCCAGGCTGGGCACAGGCACATGGCCATGGTGATTGAC[CG]CATTTGCCTCACCACTTCACGTGGGGACCTGGCAACCACACAATGGCCCTGGGGCATGGT	CGGTCAATCACCATGGCCATGTGCCTGTGCCCAGCCTGGCCCAGCCCCCG	ZNF710	NM_198526	5'UTR		chr15:90578178-90578178				15:90577448-90578566	Promoter_Associated	ZNF710	ENST00000268154.4	5'UTR	ZNF710;ZNF710	ENST00000268154.4;ENST00000559419.1	5'UTR;5'UTR	chr15:90578320-90579055	3								-2.02999668219241	-2.6974234788723	-8.12429843969114
403	chr7	43751042	+	cg25270632	91731139		CAAAAATTCTCTTTCTCTCTCTCTCTTTTTCTTTCTTTTAACAAAATCTC		II			NA	NA	NA	NA	NA	NA		OpenSea	CAAAGAGTAAGACTTACAATGCAGATTCCTGACCATTATTTAGAAAATCTCTGGCCAGAG[CG]AGACTCTGTCAAAAGAAAGAAAAAGAGAGAGAGAGAAAGAGAATCTCTGATCCATTGAGT	AGAGATTCTCTTTCTCTCTCTCTCTTTTTCTTTCTTTTGACAGAGTCTCG	C7orf44	NM_018224	5'UTR				TRUE				C7orf44;C7orf44;C7orf44	ENST00000395880.3;ENST00000223336.6;ENST00000310564.6	5'UTR;5'UTR;5'UTR	C7orf44;C7orf44;C7orf44;C7orf44;C7orf44;C7orf44;C7orf44;C7orf44;C7orf44;C7orf44;C7orf44;C7orf44;C7orf44;C7orf44;C7orf44	ENST00000415798.1;ENST00000470156.1;ENST00000395880.3;ENST00000451651.1;ENST00000446564.1;ENST00000223336.6;ENST00000310564.6;ENST00000457939.1;ENST00000448704.1;ENST00000431651.1;ENST00000420441.1;ENST00000415076.1;ENST00000415798.1;ENST00000438444.1;ENST00000478504.1	ExonBnd;3'UTR;5'UTR;5'UTR;5'UTR;5'UTR;5'UTR;5'UTR;5'UTR;5'UTR;5'UTR;5'UTR;5'UTR;5'UTR;3'UTR								TRUE		1.69552235472571	0.841440581973987	8.12411842196758
404	chr17	7283774	-	cg05495344	14767279		TAACAATATACAAAACCCTAAATTCTACAAAACTTACATAAAAAACAAAC		II			rs7503417	0.18603	NA	NA	NA	NA	chr17:7284223-7284687	N_Shore	CACAGGCTAGGTAGCAGTGTGCAGGGCCCTGAGTTCTGCAGAGCTTGCATGGAGAGCAGG[CG]TTACGCTGGAAGGAAGCCCAGGAGTGTCAGTAATGGGGAAGCGTGCCCTGAGGCATGGAA	CGCCTGCTCTCCATGCAAGCTCTGCAGAACTCAGGGCCCTGCACACTGCT	TNK1;TNK1	NM_003985;NM_001251902	TSS1500;TSS1500				TRUE		17:7283701-7283906	Unclassified_Cell_type_specific	TNK1;TNK1;TNK1;TNK1	ENST00000576812.1;ENST00000311668.2;ENST00000576207.1;ENST00000570896.1	TSS1500;TSS1500;TSS1500;TSS200	TNK1;TNK1;TNK1;TNK1;TNK1	ENST00000576812.1;ENST00000575268.1;ENST00000574794.1;ENST00000576207.1;ENST00000570896.1	TSS1500;TSS1500;TSS1500;TSS1500;TSS200	chr17:7283445-7285295	3								-1.42124261341635	-1.25875353089034	-8.12281274152569
405	chr11	128465290	+	cg01378143	22716226		AACCTAAATTTTCTAATTAATTATCAACTCTTCACTTCACTTTATACTAC		II			NA	NA	NA	NA	NA	NA		OpenSea	CGTGAACTTTTTTCCAGTCAATACAAAAATAAATCTGTCAGGGGAATAATTTATCTTTTA[CG]TAGCACAAAGTGAAGTGAAGAGCTGACAATTAACCAGAAAATTCAGGCTGCATAAACAGA	CGTAGCACAAAGTGAAGTGAAGAGCTGACAATTAACCAGAAAATTCAGGC																	chr11:128465200-128465490	3								2.2762647945067	0.808220407425269	8.12212683497455
406	chr1	36565988	+	cg10997069	26705273		ATACAAACCCCCRCRACTTTAAAAATTACTTATAAATAATATCTAAATTC		II			rs4652900	0.000228	NA	NA	NA	NA		OpenSea	AAAAGATCAGAATTTAGAGATTACACTGGAGATTTCAGTCAAAAGGCTGAGAAGCAATTC[CG]AATTTAGATATTATTCACAAGCAATTTTCAAAGTCGCGGGGGTCTGCATAAGCCACCTCC	TGCAGACCCCCGCGACTTTGAAAATTGCTTGTGAATAATATCTAAATTCG	COL8A2;COL8A2	NM_001294347;NM_005202	5'UTR;5'UTR						1:36564452-36566456	Unclassified	COL8A2;COL8A2	ENST00000303143.4;ENST00000397799.1	TSS200;5'UTR	COL8A2;COL8A2	ENST00000303143.4;ENST00000397799.1	TSS200;5'UTR			chr1:36562054-36566451	6	chr1:36564676-36566144	6				-2.12267663929347	1.2839210728169	-8.12089169670582
407	chr15	31508943	-	cg02342791	16758157		AAAACAAAATAACTAATACTAAATACCRTAACCTAACACTAAAAAACRCC		II			rs74013332	0.035682	NA	NA	NA	NA	chr15:31507806-31508352	S_Shore	CAGAACCTCCAGGAGCAGGGTGGCTAATGCTGAGTGCCGTGGCCTGGCACTGGGAAGCGC[CG]GTCCTCAGTCCCTTTCCCTGCTCCTGGGCATCCCAGGCCCCTTGGGGCGTTCTTACACTG	CGGCGCTTCCCAGTGCCAGGCCACGGCACTCAGCATTAGCCACCCTGCTC									15:31507190-31509060	Promoter_Associated	RP11-16E12.1	ENST00000557928.1	5'UTR	RP11-16E12.1;RP11-16E12.1	ENST00000559292.1;ENST00000557928.1	5'UTR;5'UTR	chr15:31508500-31508990	3						TRUE		-1.83005965903566	-2.00633031131685	-8.11522349051763
408	chr2	240697468	-	cg09161446	24623202	96658510	AAAATATACATTTCCTTAAACCACCATCACAAAACAACACAAAAAACCCA	AAAATATACATTTCCTTAAACCGCCGTCACGAAACAACACGAAAAACCCG	I	T	Red	rs7565815	0.375284	NA	NA	NA	NA		OpenSea	CGAATTCCCAGGAGAGTGTGCATTTCCTTGAGCCGCCGTCACGGGGCAGCACGGAAAACC[CG]TTGCTGCTCCATAAACAGCACGTGGCTCCCATTACCCTTTGATTCCTACACAAAAAGATT	CGGGTTTTCCGTGCTGCCCCGTGACGGCGGCTCAAGGAAATGCACACTCT								2:240362345-240362428									chr2:240697005-240697595	3						TRUE		2.20130469442217	2.5348305541777	8.11425876446186
409	chr1	1114914	+	cg23275914	84802849		CRAAAAACTACCCTTCCAAAAATAATACCAACCAAACRAAACCCTAAACC		II			NA	NA	NA	NA	NA	NA	chr1:1115574-1116006	N_Shore	GAGAGGGGCCAGCTGTGGGCGCCGGGCTCTGCAGGCACAGAGGGGAGCTGTCGCGCTCCG[CG]GCCCAGGGTTCCGCCTGGCTGGCACCACCCCTGGAAGGGCAGCCCCTCGTCTCCCGGCCT	CGGCCCAGGGTTCCGCCTGGCTGGCACCACCCCTGGAAGGGCAGCCCCTC	TTLL10;TTLL10	NM_001130045;NM_153254	Body;TSS200					1:1104210-1104834			TTLL10;TTLL10-AS1;TTLL10;TTLL10-AS1	ENST00000460998.1;ENST00000379317.1;ENST00000379288.3;ENST00000379317.1	TSS1500;1stExon;TSS200;3'UTR	TTLL10;TTLL10;TTLL10-AS1;TTLL10;TTLL10-AS1	ENST00000460998.1;ENST00000514695.1;ENST00000379317.1;ENST00000379288.3;ENST00000379317.1	TSS1500;TSS1500;1stExon;TSS200;3'UTR			chr1:1113976-1121466	6				TRUE		1.84757440086291	2.5050576193198	8.11183405291392
410	chr1	25102228	-	cg17985493	6602586		TCCCTACTAAAATTTCCTATCTTCCTTTATTTTAAACATATTTTTCTTTC		II			NA	NA	NA	NA	NA	NA		OpenSea	TGTGATTTCTTTCCCTACTGAGATTTCCTATCTTCCTTTATTTTGAGCATATTTTTCTTT[CG]TTATTTGAACATAGTTACCATAACTGCCTTAAAATCCTTGACTGCAAACTGTAGAATCTG	CGAAAGAAAAATATGCTCAAAATAAAGGAAGATAGGAAATCTCAGTAGGG	CLIC4	NM_013943	Body								CLIC4	ENST00000497755.1	5'UTR	CLIC4;CLIC4	ENST00000489758.1;ENST00000497755.1	5'UTR;5'UTR										1.83924817090127	0.604844510344274	8.1109164505635
411	chr2	9697298	+	cg07078329	28782535		AAAAACCAAATAACATTATTATAATACACCAAAAAAACCCCCCAAAAACC		II			rs7573444	0.071168	NA	NA	NA	NA	chr2:9695522-9696606	S_Shore	ACATGCAAATTGTATACAATCTGTAAAAATTGTATTCCATAAGAATGTGACAGTTGAGTA[CG]GTTTTTGGGGGGCTTTTTTGGTGTACCATAATAATGTCATCTGGTTTCTTTTCTGAACAT	CGGTTTTTGGGGGGCTTTTTTGGTGTACCATAATAATGTCATCTGGTTTC	ADAM17	NM_003183	TSS1500								ADAM17;ADAM17	ENST00000310823.3;ENST00000497134.1	TSS1500;TSS1500	ADAM17;ADAM17;ADAM17	ENST00000478059.1;ENST00000310823.3;ENST00000497134.1	TSS1500;TSS1500;TSS1500					chr2:9693850-9697465	6		TRUE		1.68171031975097	1.42531204666202	8.10871861994128
412	chr8	11640100	-	cg20741980	26629577		ACAAAATCATCTAACACAAAACTTATTCTATAAAATATTAAATATCTCAC		II			NA	NA	NA	NA	NA	NA		OpenSea	CCTACAGTTGGGCAAAATCATCTAACACAAAGCTTGTTCTATAAAATGTTGAATATCTCA[CG]TAATTTATTGAATGCTGTACTGAAAATGAAGGTTTTATAGGTACTCAAAGTATGGCTTTT	CGTGAGATATTCAACATTTTATAGAACAAGCTTTGTGTTAGATGATTTTG	NEIL2;NEIL2;NEIL2;NEIL2	NM_001135747;NM_001135748;NM_145043;NM_001135746	Body;Body;Body;Body											NEIL2	ENST00000524741.1	TSS200										1.74289393132459	0.460329199610472	8.10559040902267
413	chr9	72669146	+	cg05107303	75773228		CCTACTATTATTACTTTATCCATTCTCCTTAAATAATATCATCTCTACTC		II			NA	NA	NA	NA	NA	NA		OpenSea	TCAGGTATAGTCTGGGCAGGAGTATGGGAACCTTTAGCAGAAAGGTAGTAGTTAAAATTA[CG]AGCAGAGATGATATCACCCAAGGAGAATGGATAAAGTAATAACAGCAGGAGGCTAAGAAA	CGAGCAGAGATGATATCACCCAAGGAGAATGGATAAAGTAATAACAGCAG	MAMDC2;MAMDC2	NR_125850;NM_153267	Body;Body														chr9:72668720-72669295	3								-1.65191888372628	-2.29043218601277	-8.10116926016962
414	chr10	121904935	-	cg24199558	52708174		AAAATAAACTAACCTAAACCACTAACCCATCTTAACCACTTCTTAAAAAC		II			NA	NA	NA	NA	NA	NA		OpenSea	AGCTGTTTTTGGAGATAGACTGACCTGAGCCACTAACCCATCTTAGCCACTTCTTAGGGA[CG]AGATCTTGGAAAAAGATAGCCTGGCACAGCCTTGTTTTTCTCATCCGTAATCACATAGGG	CGTCCCTAAGAAGTGGCTAAGATGGGTTAGTGGCTCAGGTCAGTCTATCT																	chr10:121904680-121904950	3								-3.74491939122224	-2.65485045254262	-8.09835575306033
415	chr2	55443354	+	cg13593647	86670325		AAATCRAAATACAATAATATAATCTTAACTCATAACTCAATACAACCTCC		II			NA	NA	NA	NA	NA	NA		OpenSea	AGCCTGTTAATCCCAGCTACTTGGGATGTTCAGGCAGGAGAATCGGTTGAATCTGGGAGA[CG]GAGGTTGCACTGAGCCATGAGCCAAGATCACACCATTGCACTCCGACCTGAAAAAGAGCG	CGGAGGTTGCACTGAGCCATGAGCCAAGATCACACCATTGCACTCCGACC	CLHC1;CLHC1	NM_152385;NM_001135598	Body;5'UTR								C2orf63;C2orf63;C2orf63;AC012358.7	ENST00000494539.1;ENST00000406437.2;ENST00000406076.1;ENST00000366153.2	3'UTR;5'UTR;5'UTR;TSS200	C2orf63;C2orf63;C2orf63;C2orf63;C2orf63;AC012358.7	ENST00000494539.1;ENST00000487320.1;ENST00000406437.2;ENST00000466020.1;ENST00000406076.1;ENST00000366153.2	3'UTR;3'UTR;5'UTR;3'UTR;5'UTR;TSS200										1.2438673066188	1.2051429658423	8.09761917944897
416	chr20	42417382	-	cg11517950	54769549		CTTACCAACACTTATTTTCTCTCTCTCTCTCTTTTTTCTTTTTTTAAAAC		II			NA	NA	NA	NA	NA	NA		OpenSea	TTCTCTGTATCCTTACCAACACTTGTTTTCTCTCTCTCTCTCTTTTTTCTTTTTTTGAGA[CG]GAGTCTTGCTCTGTTGGCCAGGCTGGAGTGCAATGACATGATCTTGGCTCACTGCAACCT	TTACCAACACTTGTTTTCTCTCTCTCTCTCTTTTTTCTTTTTTTGAGACG											RP5-1030M6.2	ENST00000446932.1	TSS1500	RP5-1030M6.2	ENST00000446932.1	TSS1500										1.3416545033371	0.651185820789086	8.09490804407481
417	chr8	72744001	+	cg12918983	59776115		TCACCTTTCTCCAAAACTTCTCAAAATATACTATTATTATTTCTATACTC		II			NA	NA	NA	NA	NA	NA		OpenSea	TTTCTATGAGTCTGTGCTCAGGTGAATCACATATCGGGATATGGGACAGGTTTAAAGGTC[CG]AGTATAGAAACAACAACAGTATATTTTGAGAAGTCTTGGAGAAAGGTGAAAATTGTCACA	CACCTTTCTCCAAGACTTCTCAAAATATACTGTTGTTGTTTCTATACTCG					chr8:72743502-72743502						AC104012.1;RP11-383H13.1	ENST00000401101.1;ENST00000521467.1	TSS1500;5'UTR	AC104012.1;RP11-383H13.1	ENST00000401101.1;ENST00000521467.1	TSS1500;5'UTR			chr8:72743386-72744091	6	chr8:72739315-72744212	6				-1.63851852104131	1.38340256718815	-8.09462252922637
418	chr17	47777681	+	cg21287824	71706551		AAATATAAAACAAAACCACCTACCCACTACTACCTTTAAAATTAAAAATC		II			NA	NA	NA	NA	NA	NA		OpenSea	AGAAAGTTGCAGCTGGTGGAAATGCACTTTCATGTGTAAAGTTTGGTCCTTGGAGGATTG[CG]ATTTCCAACTCTAAAGGCAGCAGTGGGCAGGTGGCTCTGCTCCATACTCCGCCTTTTCCC	AGTATGGAGCAGAGCCACCTGCCCACTGCTGCCTTTAGAGTTGGAAATCG																					chr17:47775009-47778672	5				1.49885299508314	1.61523729831911	8.0940134955325
419	chr6	97010903	+	cg03043157	9710877		AATTCTCTACAAAACATCCTTAAAAAAAAATTCTACCAAAATTAACATTC		II			NA	NA	NA	NA	NA	NA		OpenSea	GTGTATGCGTCTGTGTGAACATTGTGTATTTTAAACTTTTTGGAGCTTAGCCAGATACTT[CG]AATGCTAATCCTGGCAGAATTTCCCTTTAAGGATGTCCTGCAGAGAATTTGTTACTCATA	ATTCTCTGCAGGACATCCTTAAAGGGAAATTCTGCCAGGATTAGCATTCG	FHL5;FHL5	NM_001170807;NM_020482	5'UTR;5'UTR								FHL5;FHL5	ENST00000541107.1;ENST00000326771.2	5'UTR;5'UTR	FHL5;FHL5	ENST00000541107.1;ENST00000450218.1	5'UTR;5'UTR	chr6:97010820-97011130	3						TRUE		-1.95290430384753	-0.83785332527588	-8.09357777573934
420	chr4	40493765	+	cg06832168	39740257	90618134	ACAATAACACATCATATACATCTTATTACAATACTTTCCAAACAATAACA	ACGATAACACATCGTATACATCTTATTACGATACTTTCCAAACGATAACG	I	T	Red	NA	NA	NA	NA	NA	NA		OpenSea	TTTCTCTAAAGCTACACACACTCTTTGGTCTCAGCTGCAGAAGCCAAATGACAAAGAGAA[CG]TCATCGTCTGGAAAGCATCGCAATAAGATGCACACGATGTGCCACCGCTGTGGCTCTGAA	CGTCATCGTCTGGAAAGCATCGCAATAAGATGCACACGATGTGCCACCGC	RBM47;RBM47	NM_019027;NM_001098634	5'UTR;5'UTR								RBM47;RBM47;RBM47;RBM47;RBM47;RBM47	ENST00000514014.1;ENST00000381793.2;ENST00000381795.6;ENST00000295971.7;ENST00000319592.4;ENST00000511902.1	5'UTR;5'UTR;5'UTR;5'UTR;5'UTR;5'UTR	RBM47;RBM47;RBM47;RBM47;RBM47;RBM47;RBM47;RBM47;RBM47;RBM47;RBM47	ENST00000514014.1;ENST00000513473.1;ENST00000381793.2;ENST00000381795.6;ENST00000510871.1;ENST00000319592.4;ENST00000514782.1;ENST00000515053.1;ENST00000511902.1;ENST00000505414.1;ENST00000511598.1	5'UTR;5'UTR;5'UTR;5'UTR;5'UTR;5'UTR;5'UTR;5'UTR;5'UTR;5'UTR;5'UTR			chr4:40493407-40494183	6	chr4:40493624-40494445	6				1.96281467594294	-0.0686603962059223	8.0910646996426
421	chr19	13951481	-	cg24704287	3739508	91784279	AAAACAAAACATCACTAAAACATAACTCAACCATACCCAACATAACAACA	AAAACAAAACGTCGCTAAAACGTAACTCAACCGTACCCAACATAACGACG	I	C	Grn	NA	NA	NA	NA	NA	NA	chr19:13953222-13953554	N_Shore	CTCCAGCACCCTGGGGCAAGGCGTCGCTGGAGCGTGACTCAGCCGTGCCCAGCATGGCGG[CG]CCCTTCTCTGCCCAGGGATTCTCACCCACACCCACTGCCCTCCGCTCAACATCCTTCCCA	CGCCGCCATGCTGGGCACGGCTGAGTCACGCTCCAGCGACGCCTTGCCCC						RDMR			19:13949784-13951566	Promoter_Associated							chr19:13949840-13952795	3						TRUE		-2.35810848687553	-3.32149813179059	-8.09000302907378
422	chr9	100398470	+	cg13532505	24739949		ATCCAAAATAATCTAATTCAAATCACTATATAAAATAAACTCCAACRATC		II			NA	NA	NA	NA	NA	NA	chr9:100395340-100396414	S_Shelf	AATTCATGTTTGATAATACAGCAAATCTGAAATTTTTGTCAGTTGCCACAATTTGGATAA[CG]ATCGCTGGAGTTTACCCTACACAGTGATCTGAATCAGATTATTTTGGATGCTTTCCTTTT	CGATCGCTGGAGTTTACCCTACACAGTGATCTGAATCAGATTATTTTGGA	NCBP1	NM_002486	Body								RP11-244N9.4	ENST00000437864.1	TSS200	RP11-244N9.4	ENST00000437864.1	TSS200								TRUE		2.50373387959699	1.39779785255025	8.08780932663652
423	chr4	152840496	-	cg21203499	62788973		AAAATTCTACTACCTAAAATCAACCATTCTTAACAATTTAAAATATTCCC		II			NA	NA	NA	NA	NA	NA		OpenSea	AGCCATATATGAAGATTCTACTGCCTAGAGTCAGCCATTCTTGACAGTTTGGAATGTTCC[CG]AGTGGCCTTTAGAAATTATACACACATGTATTAATTTTTTCCCAGAAATGTTTTGGTTTA	CGGGAACATTCCAAACTGTCAAGAATGGCTGACTCTAGGCAGTAGAATCT											RP11-73G16.2;RP11-73G16.3	ENST00000507949.1;ENST00000510416.1	TSS200;3'UTR	RP11-73G16.2;RP11-73G16.3	ENST00000507949.1;ENST00000510416.1	TSS200;3'UTR										1.63350925319382	1.17415512968903	8.08021645097643
424	chr18	11950917	-	cg06563713	35787209		ATTACCAAATCTAATCTTAAACTCCTAAACCCAAATAATTCTCTTATCTC		II			rs584669	0.329241	NA	NA	NA	NA	chr18:11947827-11948155	S_Shelf	GGTCTTGCTATGTTGCCAGGTCTGGTCTTGAACTCCTAGGCCCAAGTGATTCTCTTGTCT[CG]GCCTTCCAAAGTGCTGGGATTATAGGCATGAGCCACTGTGCCTGGCCAGGGCTTGGGAAT	TTGCCAGGTCTGGTCTTGAACTCCTAGGCCCAAGTGATTCTCTTGTCTCG																					chr18:11950880-11952584	6		TRUE		1.78603176980681	1.47022918927647	8.07832627906745
425	chr7	140739534	-	cg12776916	88760306		ATATTTCTCCACTCCCTTCCTCAAAATTCTCACTCTAATTTTACTAAATC		II			NA	NA	NA	NA	NA	NA		OpenSea	CCTACAGCCTCATATTTCTCCACTCCCTTCCTCAAAATTCTCACTCTGGTTTTGCTGAGT[CG]TTTTCAGTTTTAGGATGTATCTCTACTTGGAACATTCTCTTTTCTCCTCTGACTAATTCG	CGACTCAGCAAAACCAGAGTGAGAATTTTGAGGAAGGGAGTGGAGAAATA																	chr7:140739165-140739555	3								-1.7358311541108	-1.17566115377438	-8.07793517106059
426	chr5	138495127	+	cg07536018	54722292		AAATTACAAACCTAATACAATAAAACTCTTCTCTCCTCTAATCTTTTTCC		II			NA	NA	NA	NA	NA	NA		OpenSea	GAATCAAGTTTCTGAAACGTAAGACCATGAAAGGGGATGTTAAAATAAATTGAGAGAAAA[CG]GAAAAAGATCAGAGGAGAGAAGAGTCTTATTGCACCAGGTTTGCAATTTGTCTGCTTTCT	CGGAAAAAGATCAGAGGAGAGAAGAGTCTTATTGCACCAGGTTTGCAATT	SIL1;SIL1	NM_001037633;NM_022464	5'UTR;5'UTR				TRUE				SIL1;SIL1;SIL1;SIL1	ENST00000537511.1;ENST00000265195.5;ENST00000394817.2;ENST00000509534.1	5'UTR;5'UTR;5'UTR;5'UTR	SIL1;SIL1;SIL1;SIL1;SIL1;SIL1;SIL1;SIL1;SIL1	ENST00000504666.1;ENST00000537511.1;ENST00000508639.1;ENST00000265195.5;ENST00000394817.2;ENST00000507002.1;ENST00000505830.1;ENST00000509534.1;ENST00000509400.1	3'UTR;5'UTR;5'UTR;5'UTR;5'UTR;5'UTR;5'UTR;5'UTR;3'UTR								TRUE		-1.74679429732564	1.11605047562723	-8.07579211996851
427	chr21	22390431	-	cg03554308	18650274		AAAAACAAATATACTTCATTCTAAAACATTAAACTCATTATTCACACTTC		II			NA	NA	NA	NA	NA	NA		OpenSea	TTTTGCTTCTAAGAAGCAAATGTACTTCATTCTAAAACATTGGACTCATTATTCACACTT[CG]TATAACTGAAGACTAATTAGCCAGTGTTTAATTTCTCAAGACTACAAAACAATATCTGCT	CGAAGTGTGAATAATGAGTCCAATGTTTTAGAATGAAGTACATTTGCTTC	NCAM2	NM_004540	Body																		chr21:22390413-22391524	3				2.0327501008743	0.819442659033644	8.07350476656447
428	chr11	113329026	-	cg18248586	87654356		TTCTACCCTCACCTTTTAATAAATACTATTATCAATAATTTCCTCATTTC		II			NA	NA	NA	NA	NA	NA		OpenSea	TTAAAATGATTTTCTGCCCTCACCTTTTGATAAATGCTGTTATCAGTAATTTCCTCATTT[CG]TGCTTTGATTTCCTTTTTTATTGCATATGTAATCTCTGACCCACATGGGTGATATGGGAT	TCTGCCCTCACCTTTTGATAAATGCTGTTATCAGTAATTTCCTCATTTCG	DRD2;DRD2	NM_000795;NM_016574	5'UTR;5'UTR				TRUE				DRD2;DRD2;DRD2	ENST00000346454.3;ENST00000355319.2;ENST00000362072.3	5'UTR;5'UTR;5'UTR	DRD2;DRD2;DRD2;DRD2	ENST00000540600.1;ENST00000346454.3;ENST00000355319.2;ENST00000362072.3	3'UTR;5'UTR;5'UTR;5'UTR								TRUE		-1.54517065708646	0.362745416666587	-8.07204183502075
429	chr19	935259	-	cg25298189	10669542		TATAAAATTCTACTATCRACTACAAATCTAATAAATAACCAAACCRCRAC		II			NA	NA	NA	NA	NA	NA	chr19:932598-932845	S_Shelf	TCCTCGACAGCTGTGAAATTCTGCTGTCGGCTGCAGGTCTGGTGGGTGGCCAGGCCGCGG[CG]GGGGGCCGGGCGCAGCAGGCTCAGGGCCACGGGTTCTTTCCTTGGACACCTGGAACCTTG	GTGAAATTCTGCTGTCGGCTGCAGGTCTGGTGGGTGGCCAGGCCGCGGCG	ARID3A	NM_005224	Body		chr19:934999-934999			19:886043-886291									chr19:934925-935535	3						TRUE		-1.92805639396954	-2.09288014242503	-8.07145019593305
430	chr13	40450014	+	cg19990527	11699266		ACAAATCCATATTCATCTCTATAACTAACCCCATAATATTTACTTATAAC		II			NA	NA	NA	NA	NA	NA		OpenSea	TTTATATTTTATCATCTTCCTGCAGCTAACAGCTTTTGGCATGCAGGGTATTTTTATGAA[CG]TTATAAGTAAATATTATGGGGTCAGTCACAGAGATGAACATGGATTTGCAAGCCTAGGGC	CAAATCCATGTTCATCTCTGTGACTGACCCCATAATATTTACTTATAACG																	chr13:40449820-40450210	3								-1.94029695014094	1.3671455296759	-8.07122713823635
431	chr7	133939945	-	cg18609382	21684296		ATTACAAAACTAATAAATCTTATATAACACTCAACCACATACCAATTTCC		II			NA	NA	NA	NA	NA	NA		OpenSea	TGAGAAGCAGAGTTACAAAGCTAGTGGATCTTGTGTAACACTCAACCACATGCCAGTTTC[CG]TTCTGGGAATGTGACATATGTTATCTCAACACACACACACACACACACACACACACACAC	CGGAAACTGGCATGTGGTTGAGTGTTACACAAGATCCACTAGCTTTGTAA	LRGUK	NM_144648	Body														chr7:133939800-133940210	3								-2.13620485149038	-1.14496200329329	-8.06951877518845
432	chr22	38303310	-	cg02527527	97623289		AACCRACAATATTAAAAAAACTCCTAAAATCCRATTAATAAACACCAACC		II			NA	NA	NA	NA	NA	NA	chr22:38301954-38302871	S_Shore	GAGGAGTCACAGGCCGGCAATGTTGGGAAGACTCCTAGGATCCGATTGATAGACACCAAC[CG]GGTGCTGCAGGTTGTGAAATGGCCCCTTCCTGCCCAGAGCTGCCCAATGAGGTTCTCATG	GCCGGCAATGTTGGGAAGACTCCTAGGATCCGATTGATAGACACCAACCG	MICALL1	NM_033386	Body								MICALL1;MICALL1	ENST00000489812.1;ENST00000489812.1	1stExon;5'UTR	MICALL1;MICALL1;MICALL1	ENST00000489812.1;ENST00000445494.1;ENST00000489812.1	1stExon;5'UTR;5'UTR	chr22:38302680-38303655	3						TRUE		-1.64892135943072	-2.08918109474288	-8.06926037752078
433	chr3	12544300	-	cg03224247	8708487		AATAACATATACTTATTACAAAACACTTAAAAAATACAAAAACCACACRC		II			NA	NA	NA	NA	NA	NA		OpenSea	AAGAAACAAGAAGTAACATATGCTTGTTGCAGAACACTTAGAAAATGCAGAGGCCACACG[CG]GTGGCTCACACCTGTAATCCCAGCACTTTGGGAGGCCAAGGCGGGCGGATCGTGAGGTCA	CGCGTGTGGCCTCTGCATTTTCTAAGTGTTCTGCAACAAGCATATGTTAC	TSEN2;TSEN2;TSEN2;TSEN2;TSEN2	NM_001145395;NM_001145394;NM_001145393;NM_001145392;NM_025265	Body;Body;Body;Body;Body								U6	ENST00000515968.1	TSS1500	U6;TSEN2;TSEN2	ENST00000515968.1;ENST00000490981.1;ENST00000473755.1	TSS1500;TSS1500;5'UTR										1.85541983873448	1.19822111172223	8.0679534496668
434	chr16	19924747	+	cg12541424	30681824		TTTTATTTCACCATCATAATAACCTAATAAAACTAACACCATAATAATCC		II			NA	NA	NA	NA	NA	NA		OpenSea	TTGGGGGAAATGACAAATGACCTCATCCCTCTGAGTGTCAGTTTCCTTTCCTGTAAAATG[CG]GATCATTATGGTGCCAGTTTCATTAGGTCATCATGATGGTGAAATAAAATAACAGGCAAA	CGGATCATTATGGTGCCAGTTTCATTAGGTCATCATGATGGTGAAATAAA																	chr16:19924165-19924830	3								-1.65272039777217	-0.0657546782273223	-8.06715377875947
435	chr3	195757337	+	cg01534593	28788557		TTACATATATAAAACCTACCTTACATCCCTAATATCAATCCCACTTAATC		II			NA	NA	NA	NA	NA	NA		OpenSea	AATCCACAACAAAATACTAGCAAACCTAATTCAGCAACATATTAATAATATCATTCATCA[CG]ACCAAGTGGGATTGATACCAGGGATGCAAGGTAGGTTCCACATATGCAAATCAATCAATG	CGACCAAGTGGGATTGATACCAGGGATGCAAGGTAGGTTCCACATATGCA																										1.50553644698717	-0.40358320388188	8.06492033153465
436	chr17	29277837	-	cg04826010	83683857		CAATCTACTAAATTTACACCCAAAACTAATTAATACTAACTCCCATAAAC		II			NA	NA	NA	NA	NA	NA		OpenSea	AGCCCTTGAGTCAGTCTGCTGAGTTTGCACCCAGAACTGGTTAATGCTGGCTCCCATGGG[CG]GGGAGTGGAGACTGCTGACTGCTGACTATGAGGAGGGAGGACAAAGTGCAGATGCTCAGC	AGTCTGCTGAGTTTGCACCCAGAACTGGTTAATGCTGGCTCCCATGGGCG	ADAP2	NM_018404	Body		chr17:29277787-29277787												chr17:29277720-29278015	3								-2.83343540643682	-2.04655184219112	-8.0630344274732
437	chr6	149097541	+	cg01615382	84711203		TCATCACAATAAAACAACTTTATTTCCAAATCCCTAAAAAACTCAATTAC		II			NA	NA	NA	NA	NA	NA		OpenSea	ATCCTCTTCTCAGCAGAAGTGTTTGCGGTGGATTTTTGAGGGTGGGAGTGTGGTCAATGA[CG]CAACTGAGCCTTTCAGGGACTTGGAAATAAAGCTGTTTTATTGTGATGACCAGTTTTGTG	CGCAACTGAGCCTTTCAGGGACTTGGAAATAAAGCTGTTTTATTGTGATG	UST	NM_005715	Body				TRUE										chr6:149097445-149097695	3								-2.1493240657767	-2.76804095341869	-8.05880851873162
438	chr20	11758521	-	cg02844688	81678240		CCACATACCAAAATTCAATCTTATTATTTTTCCCTAATTACTCCTTAAAC		II			NA	NA	NA	NA	NA	NA		OpenSea	CACCTCTCACCCCACATGCCAGAATTCAATCTTGTTATTTTTCCCTAATTGCTCCTTAGA[CG]TTGGTCCACTCCCGGGTGAGAGTACCAGTTTGGGATTGTTCCAAACTCAGGGTCACTGAC	CGTCTAAGGAGCAATTAGGGAAAAATAACAAGATTGAATTCTGGCATGTG							TRUE										chr20:11758465-11759170	3								-2.31323816816084	0.769318835420734	-8.05672925145722
439	chr17	64488849	+	cg14121185	8810938		TACTAAAAACATCTTAATTACAAAACTCTCRAAAAACRAATAATAAAACC		II			NA	NA	NA	NA	NA	NA		OpenSea	AAAGATGACTGTGTGCCTGGGGAGAGAGAGCAGATCAGATTAATTTGTGCCATCACAGCA[CG]GCTTTATTATCCGTCCTTCGAGAGTTTTGCAATCAAGATGCTTTTAGCAGAAACACAGTG	CGGCTTTATTATCCGTCCTTCGAGAGTTTTGCAATCAAGATGCTTTTAGC	PRKCA	NM_002737	Body				TRUE										chr17:64488660-64489215	3						TRUE		-1.44398215837808	0.318225341780499	-8.0512173058679
440	chr12	6747441	+	cg08495950	97779120		AAAACCAAAAATTCAACACCTTAACTCTAAACCAATTCRAATAAACTAAC		II			NA	NA	NA	NA	NA	NA		OpenSea	ATGGGGTCTCAAAACAATAGAGAACGTGGGCAGGTTGGGCTGGGGTGTGGGCAGAATAGA[CG]CCAGCTCATCCGAACTGGCCTAGAGTCAAGGTGCTGAACTCCTGGCTCCATCGAAGCACA	CGCCAGCTCATCCGAACTGGCCTAGAGTCAAGGTGCTGAACTCCTGGCTC	ACRBP	NM_032489	3'UTR								ACRBP;ACRBP;LPAR5	ENST00000229243.2;ENST00000414226.2;ENST00000435659.2	3'UTR;3'UTR;5'UTR	ACRBP;ACRBP;ACRBP;LPAR5	ENST00000229243.2;ENST00000540513.1;ENST00000414226.2;ENST00000435659.2	3'UTR;3'UTR;3'UTR;5'UTR	chr12:6747325-6747635	3								1.44734121105393	1.59855745908355	8.0510079219207
441	chr1	59084175	-	cg16951984	78631349		ATAAAAACAATCCAAAACTTATATATCAAACACCCTATTTTCATAATTCC		II			rs116247958	0.011285	NA	NA	NA	NA		OpenSea	TAGCAACCCGTGTGGAAGCAGTCCAGGACTTGTGTGTCAGGCACCCTGTTTTCATGGTTC[CG]CCCTCCTTAGGGTATTTCCCCTGCTCATAGGATCCAGTATTACTCACCCCCATGTCTGCT	TGGAAGCAGTCCAGGACTTGTGTGTCAGGCACCCTGTTTTCATGGTTCCG					chr1:59083966-59083966		TRUE										chr1:59084040-59084315	3								-1.859173340777	-2.26658330632029	-8.05027152374728
442	chr17	39341988	+	cg05848378	19648853		CTACCATATCCCRAAAACATACAATAAAACCTAACACACAATAAATATTC		II			NA	NA	NA	NA	NA	NA		OpenSea	TCTCACTCATAATTTAAGGTATTTTAATTGAACAACTTATTCACTCATCAAACCATCTAC[CG]AATACCTACTGTGTGCCAGGTTCTACTGCATGCTCTCGGGATATGGCAGTGAATACTTGC	TGCCATATCCCGAGAGCATGCAGTAGAACCTGGCACACAGTAGGTATTCG	KRTAP4-1	NM_033060	TSS1500								KRTAP4-1;KRTAP4-1	ENST00000334190.5;ENST00000398472.1	TSS1500;TSS1500	KRTAP4-1;KRTAP4-1	ENST00000334190.5;ENST00000398472.1	TSS1500;TSS1500										1.72210021646758	0.634892950109023	8.04724516654787
443	chr3	27235897	+	cg04150707	87745189		ATATTATAACTCTAATTCAATTACTATTAAAAATTTCTCTAAAACCRAAC		II			rs11928916	0.18448	NA	NA	NA	NA		OpenSea	ACCTTGTGATCCACCCACCTCGGCCTCCCAAAGTGCTGGGATTACAAGGGTGAGTCACCG[CG]CCCGGCCTCAGAGAAATTCTTAACAGCAACTGAATCAGAGTCATAATACATGCTAAAGAT	CGCCCGGCCTCAGAGAAATTCTTAACAGCAACTGAATCAGAGTCATAATA	NEK10;NEK10;NEK10	NM_001031741;NM_001304384;NM_152534	Body;Body;Body								NEK10	ENST00000498182.1	3'UTR	NEK10;NEK10;NEK10	ENST00000460447.1;ENST00000498182.1;ENST00000574215.1	TSS200;3'UTR;3'UTR	chr3:27235800-27236210	3								1.90848350639895	0.577449695825736	8.04709980126278
444	chr17	33315954	-	cg08459711	87712475		CTTCCAACTCTAACAACCTATAATAACAATAATTTCACATTATCTAACAC		II			NA	NA	NA	NA	NA	NA		OpenSea	CTTTAAGGCTTCTTCCAGCTCTGACAACCTGTGATAGCAGTAATTTCACATTGTCTAACA[CG]TACTTGATTTCTTACCCCTTTCTCATGCCAGCTTTTCTGGGATCAGCTTTACAATTGCTC	CGTGTTAGACAATGTGAAATTACTGCTATCACAGGTTGTCAGAGCTGGAA	LIG3;LIG3	NM_002311;NM_013975	Body;Body											LIG3	ENST00000467697.1	5'UTR	chr17:33315780-33316010	3								-2.20861819536504	0.689871248360977	-8.0433610415082
445	chr14	50506638	-	cg13032736	25629189	36618574	AAACAACATAAAAACACAAAACAAAAAAATTCCATTTCTCACCACCAACA	AAACAACATAAAAACACAAAACAAAAAAATTCCATTTCTCACCACCGACG	I	A	Red	rs77343006	0.0105	NA	NA	NA	NA		OpenSea	TGGGTGTTACGGGAACAGCATAAAAACACAAAACAAAAAAATTCCATTTCTCACCACCGG[CG]GTGAGAAATGGGGGTGGAGCCTGGAACTGTGGTCACAGGGCTCCAAGAGGAGCAGCCAGG	CGCCGGTGGTGAGAAATGGAATTTTTTTGTTTTGTGTTTTTATGCTGTTC	LINC01599	NR_131171	Body				TRUE				RP11-58E21.3;RP11-58E21.3;RP11-58E21.3	ENST00000554129.1;ENST00000557142.1;ENST00000553914.1	3'UTR;TSS1500;TSS200	RP11-58E21.3;RP11-58E21.3;RP11-58E21.3	ENST00000554129.1;ENST00000557142.1;ENST00000553914.1	3'UTR;TSS1500;TSS200	chr14:50506425-50506850	3								-2.70540301743515	-2.12084382625367	-8.04258211302455
446	chr1	42725487	-	cg10664343	34697120		CTTATATTAATTCCCTTAATTCCTAATTCTACCCAACTTTACTCTAACTC		II			NA	NA	NA	NA	NA	NA		OpenSea	TCACGTTAGTACTTATATTAATTCCCTTAATTCCTGATTCTACCCAGCTTTGCTCTGACT[CG]TCCCTCAGCTAAACTTGATCATATCCTCTTCCAGCCTTCAACTCGAGTTCTTATCTACCA	TTATATTAATTCCCTTAATTCCTGATTCTACCCAGCTTTGCTCTGACTCG	FOXJ3;FOXJ3;FOXJ3;FOXJ3	NM_001198850;NM_001198852;NM_014947;NM_001198851	Body;Body;Body;Body				TRUE										chr1:42725100-42725615	3								-1.5297070840141	-1.66105630855228	-8.03974893217622
447	chr8	60214969	-	cg15806989	70738177		ACTTAACTCAATATTTACCACCRCACCAACAAATTTAACTAAAAAATATC		II			NA	NA	NA	NA	NA	NA		OpenSea	GTGTGAATGGGACTTGACTCAATATTTGCCACCGCACCAACAAATTTGACTAGGAGGTAT[CG]TACCATATTTTAGAATATATAGCATTGTTTAGTGCTCAGAAAAACATGGGTTGGGACTTC	CTTGACTCAATATTTGCCACCGCACCAACAAATTTGACTAGGAGGTATCG																					chr8:60214573-60215167	6				1.7540656219267	0.668760771486421	8.03669618523902
448	chr8	61720600	-	cg12264322	31656219		ATCTTAAAAACTCTCRCACRTTAAACAAAAATACRTACATAAACCTAAAC		II			NA	NA	NA	NA	NA	NA		OpenSea	AAGTGATTCATGTCTTAGAAGCTCTCGCACGTTGAGCAGAGGTGCGTGCATGGGCCTGAG[CG]TGGCAGTCTTCGTGGCCCTGGCCACCTCCCAGCACACGGTGTGCTCATCTTACGTGAAGG	CGCTCAGGCCCATGCACGCACCTCTGCTCAACGTGCGAGAGCTTCTAAGA	CHD7	NM_017780	Body						8:61720221-61720766	Unclassified_Cell_type_specific							chr8:61720360-61720655	3								1.59742382049086	0.29212003424797	8.03479611808482
449	chr8	124742606	+	cg26653326	89662234		ATTAAATCCAACCCCCAAAATATTAATTCAATAAATCTAAAATAAAACCC		II			NA	NA	NA	NA	NA	NA		OpenSea	AAGTGTAGTTCCTAGACCAGCAGTACCAACATCACCAGGGAACTCAGAAATGCAGACTCT[CG]GGCTCCACCTTAGATTTACTGAATCAACATTCTGGGGGTTGGACCCAACTCTCCATTTAA	CGGGCTCCACCTTAGATTTACTGAATCAACATTCTGGGGGTTGGACCCAA	ANXA13;ANXA13	NM_004306;NM_001003954	Body;Body								ANXA13	ENST00000519045.1	TSS1500	ANXA13;ANXA13	ENST00000520519.1;ENST00000519045.1	TSS1500;TSS1500			chr8:124737453-124745361	6						1.66146576141631	0.0305838773457196	8.03456313779059
450	chr1	110542788	+	cg15042370	61639977		AATTAACCACTAATTTTTTCTTTTTCCTCTTTTAATCACTAAAAAAATTC		II			NA	NA	NA	NA	NA	NA		OpenSea	TTTAAAGTATATTCTCTGTTGCATGTTTTAGAATATGGTAACTTCTCATGAAATAACCAG[CG]AATTTCCCCAGTGACCAAAAGAGGAAAAAGAAAAAATCAGTGGCCAATTTGACCATACTA	ATTGGCCACTGATTTTTTCTTTTTCCTCTTTTGGTCACTGGGGAAATTCG	AHCYL1;AHCYL1;AHCYL1	NM_001242673;NM_006621;NM_001242674	5'UTR;Body;TSS1500								AHCYL1	ENST00000475081.1	5'UTR	AHCYL1	ENST00000475081.1	5'UTR										1.63165621655829	0.20246457419935	8.03165734074129
451	chr2	225811369	+	cg12844333	75718938		ATTCTCTTTTACTTCCATCATTATTTTTAAAATCACRCTATTCTCAAACC		II			rs11896136	0.027778	NA	NA	NA	NA		OpenSea	TATTATAGTAATGTTTTAATGATTAAATTCTCTATTAATATATTTTACAAGAGTTACATG[CG]GTTTGAGAACAGCGTGACTTCAAAAATAATGATGGAAGTAAAAGAGAATATTTAGGACCC	TTCTCTTTTACTTCCATCATTATTTTTGAAGTCACGCTGTTCTCAAACCG	DOCK10;DOCK10	NM_001290263;NM_014689	Body;Body								DOCK10	ENST00000474102.1	3'UTR	DOCK10;DOCK10;DOCK10	ENST00000474102.1;ENST00000492369.1;ENST00000471810.1	3'UTR;3'UTR;3'UTR					chr2:225811268-225812638	6				2.21843571857424	1.45976916668469	8.03159463221204
452	chr9	137645730	-	cg21170085	99745555	45710241	CCATATCTCCCTAAAATCCCCCTAAAAACAAAAATTTAAAAAACAAACCA	CCATATCTCCCTAAAATCCCCCTAAAAACGAAAATTTAAAAAACGAACCG	I	A	Red	NA	NA	NA	NA	NA	NA		OpenSea	CATTAACACACACCATGTCTCCCTAGGGTCCCCCTGGGAGCGGAGGTTTGAAGGGCGAGC[CG]GGAGACGTGGGGCCTCAGGTATGTGGGATCCTTGCCTTCGCTGTCTGGTGGGCGCCTCCC	CGGCTCGCCCTTCAAACCTCCGCTCCCAGGGGGACCCTAGGGAGACATGG	COL5A1	NM_000093	Body					9:136785330-136785985			COL5A1	ENST00000371817.3	ExonBnd	COL5A1	ENST00000371817.3	ExonBnd			chr9:137643134-137659389	6				TRUE		2.64929361185684	3.13719977061639	8.03124303906979
453	chr4	7862646	+	cg06651522	37639903	68632921	CAAACAAAAAACAAAATACCAACCACAAAACAAAACAAACAAAACAAACA	CAAACAAAAAACGAAATACCAACCACGAAACGAAACGAACGAAACAAACG	I	A	Red	NA	NA	NA	NA	NA	NA		OpenSea	CTCTCCTCCCCGCGCCCAAGGCAGACCCAGCACCTTCATGCCTTCCACTGCCGCTTGCCT[CG]CCTGCCTCGCTCGCCTCGCCTCGTGGCTGGCACTCCGCCCTCTGTCTGCTGCTCCCCACC	CGCCTGCCTCGCTCGCCTCGCCTCGTGGCTGGCACTCCGCCCTCTGTCTG	AFAP1;AFAP1	NM_198595;NM_001134647	Body;Body					4:7913537-7913570	4:7861874-7863618	Unclassified_Cell_type_specific				AFAP1	ENST00000513856.1	3'UTR	chr4:7862460-7862755	3						TRUE		1.50041249852926	1.35702577649114	8.03109328791033
454	chr1	215768571	-	cg13163498	56802843		CTATAAACTACTTAAAAACTTATAAATTTCTTATTTCTAATCCCCAACAC		II			NA	NA	NA	NA	NA	NA		OpenSea	CTTTAGTAGTTCTGTAAGCTGCTTAAGAGCTTGTGAGTTTCTTATTTCTAGTCCCCAACA[CG]TATAGCACATAGTTTGTAGTAATGAGAATATAAATTAGTCACCTTTAAGATGTTTTTAAT	CGTGTTGGGGACTAGAAATAAGAAACTCACAAGCTCTTAAGCAGCTTACA	KCTD3	NM_016121	Body								KCTD3	ENST00000366946.1	5'UTR	KCTD3	ENST00000366946.1	5'UTR	chr1:215768080-215768590	3								2.1944494398956	0.992554016669682	8.03028047589786
455	chr1	168876597	-	cg03372423	63711888		TATTCTCCTATAACACAATCACATCTATTCTCAAAACTATAATAACCCAC		II			NA	NA	NA	NA	NA	NA		OpenSea	TTAGCTTTTTTTATTCTCCTATGGCACAGTCACATCTATTCTCAAGGCTATGATGACCCA[CG]TGTGCTGAGGCCTCTGGGCAGAAGTGCCACATTAGAGCTTTCATTGGACAGATCAAGAGC	CGTGGGTCATCATAGCCTTGAGAATAGATGTGACTGTGCCATAGGAGAAT	LINC00970	NR_104091	Body								RP11-375F2.2	ENST00000366408.3	3'UTR	RP11-375F2.2	ENST00000366408.3	3'UTR	chr1:168876285-168876695	3								-2.0647631825799	0.839661608596437	-8.02967205143854
456	chr10	13350494	-	cg18306106	48781206		CATTATCAAAAATTCAATACTTACRTACAACTTCTTAAACTCCAAATAAC		II			NA	NA	NA	NA	NA	NA		OpenSea	TTGTTCTTGGCCATTGTCAGGAATTCAATACTTGCGTGCAGCTTCTTAAACTCCAGGTGA[CG]CCGCATCTTTTTTTCACCTTAGATTACAGCATAGACATTTTACCATGAATACATAGTCTC	ATTGTCAGGAATTCAATACTTGCGTGCAGCTTCTTAAACTCCAGGTGACG											AL138764.1	ENST00000429930.1	TSS200	AL138764.1	ENST00000429930.1	TSS200								TRUE		2.09644224815269	1.07637605795381	8.02792206925367
457	chr21	40718650	+	cg06371799	14778293		AATACACCTTTAACTTCATAATTAATCAAACTTTAAAATCTAAACAAAAC		II			NA	NA	NA	NA	NA	NA	chr21:40720185-40721625	N_Shore	AAGATATGCCTTGAAAACATGTCTACTGTGTAGTATGATAATCGATACACCAAGTGCTTA[CG]TTCTGTTTAGACTTCAAAGTCTGATCAACCATGAAGTCAAAGGTGTATTACAGAAACGAG	CGTTCTGTTTAGACTTCAAAGTCTGATCAACCATGAAGTCAAAGGTGTAT	HMGN1	NM_004965	Body								HMGN1;snoU13;HMGN1	ENST00000489072.1;ENST00000459446.1;ENST00000361263.4	3'UTR;TSS1500;TSS200	HMGN1;HMGN1;HMGN1;HMGN1;HMGN1;HMGN1;HMGN1;HMGN1;HMGN1;HMGN1;HMGN1;snoU13;HMGN1;TMPRSS3	ENST00000431390.1;ENST00000486741.1;ENST00000492280.1;ENST00000436324.1;ENST00000419378.1;ENST00000489072.1;ENST00000482192.1;ENST00000485550.1;ENST00000490032.1;ENST00000443046.1;ENST00000464078.1;ENST00000459446.1;ENST00000361263.4;ENST00000553129.1	3'UTR;3'UTR;3'UTR;3'UTR;3'UTR;3'UTR;3'UTR;3'UTR;3'UTR;3'UTR;3'UTR;TSS1500;TSS200;3'UTR	chr21:40718540-40718895	3								1.78858514883765	0.461715703095383	8.02774427459255
458	chr21	38904171	+	cg05075169	73666230		ACTCTATCTTAACAATACCCATACAATACTAAACRAAACCCAAAATTATC		II			NA	NA	NA	NA	NA	NA		OpenSea	AACACCCACCCTTCAGGGCTCAGGACAACCCCACTCCTGGACAGCCTCCAGCCCTGGCAG[CG]ACAATCCTGGGCCCCGCCCAGTACTGCATGGGCACTGCCAAGACAGAGCTGGACACATGC	CTCTGTCTTGGCAGTGCCCATGCAGTACTGGGCGGGGCCCAGGATTGTCG														TMPRSS3	ENST00000553129.1	3'UTR	chr21:38903800-38904255	3								-2.53880955946826	-1.85613229000168	-8.02557694840487
459	chr1	156600922	-	cg07197752	79737920		TTCATAAATCTATATCTTTTCCTCTTCTATCTCTCATAAAAACACATATC		II			rs6662946	0.052688	NA	NA	NA	NA		OpenSea	CCCTCCTCCTCTTCATGAGTCTGTGTCTTTTCCTCTTCTATCTCTCATAAGGACACATGT[CG]TTGGATTTACCCCACCTAGCTAATCCAGGATGAACTCATTTCATGACCCTTAACTGAAGT	CGACATGTGTCCTTATGAGAGATAGAAGAGGAAAAGACACAGACTCATGA																	chr1:156600740-156601170	3								-3.06841375417639	-0.0234845597261856	-8.02011364653485
460	chr1	822774	+	cg06919059	32638542		CAAACTCCACAACTTCACTAATAATACTTAAATTCATAATACATATTACC		II			NA	NA	NA	NA	NA	NA		OpenSea	GTAACATCTGCCATTTATAAAATTTCTGTAGAGTTAATAGAACTTTTCCTGAAGGGAGGC[CG]GCAATATGCATCATGAATTCAAGCACTACCAGTGAAGTTGTGGAGTTTGAAGTGGTACTC	AAACTCCACAACTTCACTGGTAGTGCTTGAATTCATGATGCATATTGCCG																					chr1:822621-823589	3				1.66244250335384	0.529460323045274	8.01988385026005
461	chr13	43355739	+	cg13237945	97748237		ATTCCCCCACTTTTAAAAACTACCATTCCTATTCAATATAATTTTCTTAC		II			NA	NA	NA	NA	NA	NA		OpenSea	CTTGGATATCAGCTTATCAACAGACTTCCACCACCACCACCAGCATATAAACAGAGTCCG[CG]TAAGAAAACTACACTGAATAGGAATGGCAGCTTTTAAAAGTGGGGGAACTACAGTATAGG	TTCCCCCACTTTTAAAAGCTGCCATTCCTATTCAGTGTAGTTTTCTTACG	C13orf30;C13orf30	NM_182508;NM_182508	1stExon;5'UTR								FAM216B;FAM216B;FAM216B	ENST00000313851.1;ENST00000537894.1;ENST00000537894.1	TSS200;1stExon;5'UTR	FAM216B;FAM216B;FAM216B	ENST00000313851.1;ENST00000537894.1;ENST00000537894.1	TSS200;1stExon;5'UTR	chr13:43355580-43355770	3						TRUE		-1.75366679519566	1.96888544841773	-8.01925698330747
462	chr8	41788798	+	cg23539970	33774176		AAAAAAAATTAACCTCTTATTTTTTTACCACCTAATAAATCAACCATAAC		II			rs117665105	0.010851	NA	NA	NA	NA		OpenSea	ACCCTCAGTTAGCATTTCAAAGTACATACTAGAAACAAGAGGCTGGGTGGCGTGTGTGTG[CG]TTATGGCTGATTCACCAGGTGGTAAAAAAACAAGAGGTTAATCTCCTCTTTTTGATTGTT	GAGGAGATTAACCTCTTGTTTTTTTACCACCTGGTGAATCAGCCATAACG	MYST3;MYST3;MYST3	NM_001099412;NM_001099413;NM_006766	3'UTR;3'UTR;3'UTR				TRUE				KAT6A	ENST00000396930.3	3'UTR	KAT6A	ENST00000265713.2	3'UTR	chr8:41788380-41788855	3						TRUE		2.13107759928758	0.952299369839007	8.01836941020534
463	chr10	104536695	-	cg25223634	99682919		TTCCTTTCAAACATATACCTAAAACTATACAACTAAAAAACRTTCCCRAC		II			NA	NA	NA	NA	NA	NA		OpenSea	GAAAGGCTTTCTTCCTTTCAAGCATGTGCCTGGGGCTGTGCAGCTGAGGGACGTTCCCGA[CG]CCTCAGGGGAAGGGGTGTGGAATTGACCCCATTTTGGCCTTACTGACCAGTTTTTCAAAA	TCCTTTCAAGCATGTGCCTGGGGCTGTGCAGCTGAGGGACGTTCCCGACG	C10orf26;C10orf26	NM_017787;NM_001083913	Body;Body				TRUE										chr10:104536205-104536710	3						TRUE		-1.35755083592041	-0.425437004174712	-8.01836481492436
464	chr22	22516292	+	cg03166533	23797175		AACCRTAAAACAAAACAAAATTCATAAACTTTATTTCCCAACTAAAAACC		II			NA	NA	NA	NA	NA	NA		OpenSea	ACGATGGGCCTGGGCCTGGGCTGCAGAGAGCACAATGGGGCTGCTGGTGGGGGCTCTGTG[CG]GCTCTCAGCTGGGAAATAAAGTCCATGAACTTTGTTTTGCCTCACGGCTCACTGGGGCCA	CGGCTCTCAGCTGGGAAATAAAGTCCATGAACTTTGTTTTGCCTCACGGC											IGLV4-60	ENST00000390284.2	TSS1500	IGLV4-60	ENST00000390284.2	TSS1500			chr22:22516224-22517480	6	chr22:22516136-22518445	6				1.51545016227267	1.97055296504655	8.0147931933021
465	chr10	45684508	+	cg08323960	3690214		TAATTATCCCCTCAAATAATTCTTTTTTTCCCAAAAATTAAAAATCTCCC		II			NA	NA	NA	NA	NA	NA		OpenSea	TTCATGGTAATGCAGAATTTGAAAATATTTTAAAAACTCGAGATAGAGATGCAAGTAGCA[CG]GGAGATTTTTAACTTTTGGGAAAAAAAGAATCACTTGAGGGGACAACCACAAGTTGGAAC	CGGGAGATTTTTAACTTTTGGGAAAAAAAGAATCACTTGAGGGGACAACC											U6	ENST00000384343.1	TSS200	U6	ENST00000384343.1	TSS200										1.67604530685192	0.106719332213876	8.014400341292
466	chr3	188326604	-	cg24349074	95724338		ACATTCTAACAATATCAAATCTTTCAACCTATAAACACAAATATTTATCC		II			NA	NA	NA	NA	NA	NA		OpenSea	GGGTAGGATATACATTCTAACAATATCAAGTCTTTCAACCTATGAACACAGATGTTTATC[CG]TTTGTTTGTGTCTTGTATAATTTCTTTCACCGATGTTTAATAGTTTTCAGTATATAATCT	CGGATAAACATCTGTGTTCATAGGTTGAAAGACTTGATATTGTTAGAATG	LPP;LPP;LPP	NM_001167671;NM_001167672;NM_005578	Body;Body;Body								LPP;LPP	ENST00000415906.1;ENST00000471917.1	TSS1500;5'UTR	LPP;LPP;LPP;LPP;LPP	ENST00000415906.1;ENST00000462758.1;ENST00000487347.1;ENST00000494233.1;ENST00000471917.1	TSS1500;5'UTR;5'UTR;5'UTR;5'UTR										2.15222185895225	0.716235393335493	8.01335672466604
467	chr15	52797240	+	cg03889742	18790574		AATAAATTAATAAAATAAACCTATCTTAAATTCCTACCTCCACAACTCCC		II			NA	NA	NA	NA	NA	NA		OpenSea	GCTATTCTGGCAGCTCAATAATGTCGTTAAGAACTCAGACTCGGCAGTTCCCATTATCTT[CG]GGAGCTGTGGAGGTAGGAATTTAAGACAGGCCCATTTTATTAATTTATTTTCAAATGCAA	CGGGAGCTGTGGAGGTAGGAATTTAAGACAGGCCCATTTTATTAATTTAT	MYO5A;MYO5A	NM_000259;NM_001142495	Body;Body								EEF1B2P1;MYO5A	ENST00000443885.1;ENST00000546028.1	TSS200;5'UTR	EEF1B2P1;MYO5A	ENST00000443885.1;ENST00000546028.1	TSS200;5'UTR										1.79287673515025	0.827143227709729	8.01232746989337
468	chr2	152349924	-	cg04383968	47618167		TATTTTCTTAATTACRCTTAACTCTCTCCATCTCTAAAATAACAAATATC		II			NA	NA	NA	NA	NA	NA		OpenSea	TACCGAGCTAATGTTTTCTTGGTTGCGCTTAGCTCTCTCCATCTCTGGAGTAACAGGTGT[CG]GAGTTGCTTTTCTCATGTTCTCTTTGTACAATACCTAGGGAAGCCAAAAGAGCATCTAGG	GTTTTCTTGGTTGCGCTTAGCTCTCTCCATCTCTGGAGTAACAGGTGTCG	NEB;NEB;NEB;NEB	NM_004543;NM_001164507;NM_001271208;NM_001164508	Body;Body;Body;Body								RIF1;NEB	ENST00000457745.1;ENST00000498015.2	5'UTR;3'UTR	RIF1;NEB;RIF1;NEB	ENST00000457745.1;ENST00000497809.1;ENST00000454583.2;ENST00000498015.2	5'UTR;TSS200;3'UTR;3'UTR										2.06123246397523	1.25539078605185	8.00813966804128
469	chr11	34663228	-	cg27494843	82786586		TACAACCTCTAAATATTACCCAATAACRATCTAAAAACAAACTACTCTTC		II			NA	NA	NA	NA	NA	NA		OpenSea	CAAGTGACTTTTACAGCCTCTGGGTATTGCCCAATAGCGATCTGGAAACAGGCTGCTCTT[CG]TTTAAATGACTGAACACACGGTTGGGGATCTGTTCTGAAAGGTGGAGGGTGCCCGCTTGG	CGAAGAGCAGCCTGTTTCCAGATCGCTATTGGGCAATACCCAGAGGCTGT	EHF;EHF;EHF	NM_012153;NM_001206615;NM_001206616	5'UTR;5'UTR;Body								EHF;EHF;EHF;EHF;EHF;EHF;EHF	ENST00000527935.1;ENST00000527001.1;ENST00000257831.3;ENST00000450654.2;ENST00000530286.1;ENST00000533754.1;ENST00000531728.1	TSS1500;5'UTR;5'UTR;5'UTR;5'UTR;5'UTR;5'UTR	EHF;EHF;EHF;EHF;EHF;EHF;EHF;EHF;EHF;EHF;EHF	ENST00000529161.1;ENST00000532302.1;ENST00000527935.1;ENST00000527001.1;ENST00000257831.3;ENST00000450654.2;ENST00000530286.1;ENST00000533754.1;ENST00000529527.1;ENST00000531728.1;ENST00000525253.1	TSS1500;TSS1500;TSS1500;5'UTR;5'UTR;5'UTR;5'UTR;5'UTR;5'UTR;5'UTR;5'UTR	chr11:34663060-34663470	3								-2.14241469643911	-0.127098875805062	-8.00211219153663
470	chr3	185531258	-	cg08797864	91663286		CTTAATTTACAAATTCAATATCCATAACTTAAAAACATCACTATCAACTC		II			NA	NA	NA	NA	NA	NA		OpenSea	GTTTTACAAGGCTTAGTTTACAAATTCAGTGTCCATGACTTGAAGACATCACTATCAGCT[CG]AAAAGAAAGGGGTAAACAGTAGTACAGCTGGATCCAGGAGACAGGCCAGATTATTTATGT	CGAGCTGATAGTGATGTCTTCAAGTCATGGACACTGAATTTGTAAACTAA	IGF2BP2;IGF2BP2	NM_001007225;NM_006548	Body;Body				TRUE							IGF2BP2;IGF2BP2;IGF2BP2	ENST00000461957.1;ENST00000493302.1;ENST00000466476.1	3'UTR;3'UTR;3'UTR	chr3:185531085-185531330	3						TRUE		-1.66367981428241	-0.962921107681075	-7.99897087312498
471	chr1	119623430	+	cg06713813	87789147		CTTTATAATTTATCTCTTATCCAAACCCATAAAAAACCCAAACTCCTTTC		II			NA	NA	NA	NA	NA	NA		OpenSea	GGGTGGTGGGAGGATGGGGGTTCTGTGTTCAAAAGCACTAGAGTTAGAAAAGAATGAAAA[CG]AAAGGAGCTTGGGCTTCCCATGGGTTTGGACAAGAGACAAACCACAAAGAAAACAGCTTC	CGAAAGGAGCTTGGGCTTCCCATGGGTTTGGACAAGAGACAAACCACAAA	WARS2;WARS2	NM_015836;NM_201263	Body;Body								WARS2	ENST00000537870.1	5'UTR	WARS2;WARS2;WARS2	ENST00000497402.1;ENST00000495746.1;ENST00000537870.1	3'UTR;3'UTR;5'UTR	chr1:119623240-119623555	3								-2.44411961308031	-0.550664884715668	-7.99887433090181
472	chr14	95068545	+	cg07485518	33749548		TTAAAACAAAATTTACAAATTTCCTTCAACACAACTAAACCTTTAACTAC		II			rs115412113	0.013032	NA	NA	NA	NA		OpenSea	GTCAGGAGTTCTCCCTGCTTTTGCCAAACCCTCTGCAGGCACCTCTTATCCATACAGGGA[CG]CAGCCAAAGGCCTAGCTGTGCTGAAGGAAATTTGCAAATCCTGCCTCAAATCTGCAGCCA	CGCAGCCAAAGGCCTAGCTGTGCTGAAGGAAATTTGCAAATCCTGCCTCA											SERPINA3	ENST00000553947.1	5'UTR	SERPINA3	ENST00000553947.1	5'UTR	chr14:95068305-95068575	3								-2.0510193063421	-0.386964646292531	-7.99818310166243
473	chr14	55739560	-	cg12572748	12682250		TTCTTACTAAAACCCRACTATAACTTAATATAAAAACATATTCCAAAACC		II			NA	NA	NA	NA	NA	NA	chr14:55737940-55738999	S_Shore	GTTTTCTTGCTTTCTTACTGAGACCCGGCTATAACTTAATATAAAAACATATTCCAGGAC[CG]CTTGTCTGGATAGGTAACTAAAATTTTGTCTGTAGTGCTTTTAAATATGAAATTAGAGAA	CGGTCCTGGAATATGTTTTTATATTAAGTTATAGCCGGGTCTCAGTAAGA	FBXO34;FBXO34	NM_017943;NM_152231	5'UTR;5'UTR						14:55739289-55739992	Promoter_Associated_Cell_type_specific	RP11-665C16.6;FBXO34;FBXO34	ENST00000556183.1;ENST00000313833.4;ENST00000440021.1	TSS1500;5'UTR;5'UTR	RP11-665C16.6;FBXO34;FBXO34;FBXO34;FBXO34;FBXO34	ENST00000556183.1;ENST00000313833.4;ENST00000554940.1;ENST00000440021.1;ENST00000555087.1;ENST00000557647.1	TSS1500;5'UTR;5'UTR;5'UTR;5'UTR;5'UTR					chr14:55737398-55740663	6				1.73897588322024	1.11781335393601	7.99788015231255
474	chr21	43619559	+	cg02316713	21678931		AAAAAATCTACCCATCTCTCACTTTTAATCAAATTATAAATTATACATTC		II			rs1893590	0.38083	NA	NA	NA	NA		OpenSea	TCAGTTTTTGCCGTAATTGTTTTCAATGTGTGTTATAAAAAATAAATTCCACTATGTTCA[CG]AATGTACAACTTATAATCTGACCAAAAGTGAGAGATGGGTAGATTTTCCTACTTGGGTCC	GAAAATCTACCCATCTCTCACTTTTGGTCAGATTATAAGTTGTACATTCG	ABCG1;ABCG1	NM_207628;NM_207627	TSS1500;TSS1500				TRUE		21:43619302-43619893	Unclassified_Cell_type_specific	ABCG1;ABCG1	ENST00000398457.2;ENST00000462050.1	TSS1500;TSS1500	ABCG1;ABCG1;TMPRSS3	ENST00000398457.2;ENST00000462050.1;ENST00000553129.1	TSS1500;TSS1500;3'UTR			chr21:43618912-43620506	6	chr21:43618355-43620552	6		TRUE		-1.50800268025738	0.0319928356897831	-7.99733231548856
475	chr8	105988283	+	cg11185753	68690138		TCCTACTAATATATAAATACCTCCTTCACTCTTTTCTATAAATACTTAAC		II			NA	NA	NA	NA	NA	NA		OpenSea	TAAAGAGAATGCTTTTAAGGAAGACGCAGTGATGGTTACAGGCTAGAGGAAACTCTCCAT[CG]TTAAGCATTCATAGAAAAGAGTGAAGGAGGCACCCATACACCAGCAGGAAAACGACAGGA	CCTGCTGGTGTATGGGTGCCTCCTTCACTCTTTTCTATGAATGCTTAACG							TRUE														chr8:105987116-105988300	6		TRUE		1.61611169617229	0.620616605656539	7.99632819764112
476	chr11	34771918	+	cg23201812	22721878		ATACAATTTTTTATCAAAACCAAATAACATAACAATACATACAAAACTTC		II			NA	NA	NA	NA	NA	NA		OpenSea	ATTTTAGATGTCAACTTCATTGTTTTTATCATAGTGAAATCTTTATGAAGTTGAGGTGAA[CG]AAGCCCTGTATGCATTGTTATGCTATTTGGTTTTGATAAAAAATTGCATTGTACAAGATG	CGAAGCCCTGTATGCATTGTTATGCTATTTGGTTTTGATAAAAAATTGCA							TRUE										chr11:34771900-34772135	3						TRUE		-4.79169144593805	-2.24122177798835	-7.99476125930147
477	chr12	102225365	-	cg01687189	62635840		TAACAACAAATTTTTCCCACRAAATCCTTTCCTTAATACCTCTAATTTAC		II			rs4764826	0.260387	NA	NA	NA	NA	chr12:102224262-102224614	S_Shore	TAATCCGACTTTGACAGCAGGTTTTTCCCACGAGATCCTTTCCTTGGTGCCTCTGATTTA[CG]AAAGGGAGATCTTTTTCTTAATCCCAATGCACCCTAGTCAATAAGATTTTTTTCCTAGTC	GACAGCAGGTTTTTCCCACGAGATCCTTTCCTTGGTGCCTCTGATTTACG	GNPTAB	NM_024312	TSS1500						12:102223977-102225512	Promoter_Associated	GNPTAB;GNPTAB;GNPTAB;GNPTAB	ENST00000549165.1;ENST00000549940.1;ENST00000392919.4;ENST00000299314.7	TSS1500;TSS1500;TSS1500;TSS1500	GNPTAB;GNPTAB;GNPTAB;GNPTAB;GNPTAB	ENST00000549165.1;ENST00000549940.1;ENST00000392919.4;ENST00000547090.1;ENST00000299314.7	TSS1500;TSS1500;TSS1500;TSS1500;TSS1500					chr12:102223462-102225516	6		TRUE		-2.23301597566808	1.10266068086062	-7.99336947786817
478	chr11	70650521	-	cg16312514	75760425	79606967	AAAAAAAACTCCATACCAATTATATACAAATAACCTACACAACCCACTCA	AAAAAAAACTCCGTACCAATTATATACAAATAACCTACGCGACCCACTCG	I	A	Red	NA	NA	NA	NA	NA	NA		OpenSea	CCACTGGCAGCAGGAAGGGGCTCCGTGCCAATTGTGTGCAAATGGCCTGCGCGGCCCACT[CG]AATCTCTTTTCAGAACAGCAGTCCTTTGCCATCGATCCTTTGAAGTGTGAGTTTTGGAAC	CGAGTGGGCCGCGCAGGCCATTTGCACACAATTGGCACGGAGCCCCTTCC	SHANK2	NM_012309	Body					11:70328063-70328170			SHANK2	ENST00000468619.1	3'UTR	SHANK2;SHANK2;SHANK2;SHANK2	ENST00000470759.1;ENST00000468619.1;ENST00000498519.1;ENST00000460048.1	3'UTR;3'UTR;3'UTR;3'UTR			chr11:70649969-70653602	6				TRUE		-3.77386221160646	-1.90198360703805	-7.99001762933151
479	chr7	24321351	+	cg01727302	69688983	92663897	CTAAAAATTTATTTACATTTTCTAAAATTACACATAAATATAATTCCACA	CTAAAAATTTATTTACGTTTTCTAAAATTACACATAAATATAATTCCACG	I	A	Red	rs112267225	0.016011	NA	NA	NA	NA	chr7:24323558-24325080	N_Shelf	ATGTGAGTGGATTCAAAAATAATGATGCTAAGTGAAAGAAGTCAGACAAAGAGTACCTAC[CG]TGGAACTATATTTATGTGCAATTCTAGAAAACGCAAACAAATCTCTAGTGATAGCAGATC	CTAGAGATTTGTTTGCGTTTTCTAGAATTGCACATAAATATAGTTCCACG																								TRUE		1.61386980621818	1.99399899795431	7.98961323576192
480	chr3	141682743	+	cg02726715	82725422		AAAAACCTAATACAAAAAAATCRACAAAATAAACAACAAAACCAAAACCC		II			NA	NA	NA	NA	NA	NA		OpenSea	TGTTTTTCTGCTTGTATTGATGATTATGAATGGCAGCTGAATGGTAGAGTTCAGAGCCGG[CG]GGCCCTGGTTTTGCTGCTCATTTTGTCGATTTCTCTGTACCAGGTTTTTGAAAGCGATTT	CGGGCCCTGGTTTTGCTGCTCATTTTGTCGATTTCTCTGTACCAGGTTTT	TFDP2;TFDP2;TFDP2;TFDP2;TFDP2;TFDP2	NM_001178142;NM_001178140;NM_006286;NM_001178138;NM_001178141;NM_001178139	Body;Body;Body;Body;Body;Body											TFDP2;TFDP2	ENST00000474279.1;ENST00000487734.1	TSS200;3'UTR										1.57565285992839	1.11275475067166	7.9895373374016
481	chr1	20265229	-	cg20628191	66752219		ATAAATCACATAACCTCACTCAAATACAAAAAACACTAAAAAATATAATC		II			NA	NA	NA	NA	NA	NA		OpenSea	TACTGGGGAGAATAAATCACATGACCTCACTCAGATGCAAAGGACACTGGGAAATGTAGT[CG]CTGTCTGAACAGTTGTGTTCATTCCAGTAATAATCTCCCAATGACCAAGGAAGAAGAACC	TAAATCACATGACCTCACTCAGATGCAAAGGACACTGGGAAATGTAGTCG																	chr1:20265100-20265435	3								1.8329249783778	1.73464866581132	7.98739635157745
482	chr18	33717074	-	cg27404614	85636989		ACCTATACAAAATCTAAACAAAATTAACTTTCTAATAAATATCATTCCCC		II			NA	NA	NA	NA	NA	NA		OpenSea	AAGAAGGAAAAACCTATGCAAAATCTGAGCAGAGTTAACTTTCTGGTGAATGTCATTCCC[CG]TCTCTAGTTATGTGTGTATAATTATGCATAATAGAGATTCTATTGTATCCAAGGATTTTT	CGGGGAATGACATTCACCAGAAAGTTAACTCTGCTCAGATTTTGCATAGG	ELP2;ELP2;ELP2;ELP2;ELP2;ELP2;ELP2	NR_040110;NM_001242877;NM_001242876;NM_001242875;NM_018255;NM_001242878;NM_001242879	Body;Body;Body;Body;Body;Body;Body											ELP2;ELP2;ELP2;ELP2;ELP2;ELP2;ELP2;ELP2;ELP2	ENST00000540323.1;ENST00000543439.1;ENST00000540730.1;ENST00000543127.1;ENST00000535488.1;ENST00000540135.1;ENST00000540799.1;ENST00000544267.1;ENST00000545632.1	TSS1500;TSS200;TSS200;5'UTR;5'UTR;5'UTR;5'UTR;3'UTR;3'UTR										1.7079357590226	0.950206892745556	7.9845627533544
483	chr11	71454641	-	cg16973650	3732372		ACTATCTCTTTTACAAAACACRACTCTTTACTACTAAAATCACCCAAAAC		II			rs55773395	0.261	NA	NA	NA	NA		OpenSea	AACTGAGAGCCACTATCTCTTTTACAGAGCACGGCTCTTTGCTGCTAAAGTCACCCAGAA[CG]GGAGTCATTGTGACCCTTACGGTCCCCCGAGAGGAAGAATGGAGACTTTTCTTAACTGTG	CTATCTCTTTTACAGAGCACGGCTCTTTGCTGCTAAAGTCACCCAGAACG																	chr11:71454585-71454790	3								-1.17787642767871	-1.15202460343074	-7.97266947295695
484	chr16	19769466	-	cg08797491	78748104		ATCAAAAACTCAATATATTTACCCACATTACATAAACCCTAAATACCCTC		II			NA	NA	NA	NA	NA	NA		OpenSea	ACCCTTTAACAATCAAGGACTCAGTGTATTTGCCCACATTACATAAACCCTGGGTGCCCT[CG]CTGTCTAAATCTCGCTCTTTAATTTCTTTCTCTCCTACTTCCTCTCTTATTTCATCACTC	TCAAGGACTCAGTGTATTTGCCCACATTACATAAACCCTGGGTGCCCTCG	IQCK;IQCK;IQCK;IQCK;IQCK	NR_130967;NR_130968;NM_001305122;NM_153208;NM_001305121	Body;Body;Body;Body;Body											IQCK;IQCK;IQCK;IQCK	ENST00000568300.2;ENST00000568126.1;ENST00000564955.1;ENST00000561935.1	5'UTR;3'UTR;3'UTR;3'UTR	chr16:19769365-19769730	3								-2.59733620876388	-2.66101788270643	-7.96628556487893
485	chr21	40406301	-	cg04459452	77659325		TTAAAAAATCTTCACACACACACAAAAATCRAATCTACTATCTATCCAAC		II			NA	NA	NA	NA	NA	NA		OpenSea	CTGTTTCCTGGTTGGGAAATCTTCACACACACACAAAGGTCGAGTCTGCTGTCTGTCCAG[CG]TTGACGGTGCCTGCCACACCTCACGTCTGCACCCTCTCCTGTCCCCGCCTCCGGGCCTTC	CGCTGGACAGACAGCAGACTCGACCTTTGTGTGTGTGTGAAGATTTCCCA														TMPRSS3	ENST00000553129.1	3'UTR	chr21:40405605-40406435	3								-1.66801516587213	-2.22313818856707	-7.96622415243024
486	chr19	46801557	-	cg27146050	85604213		ACTCTAAACCTAACAAAAAACTCTATCCCACCCCTTTTAAACCAACTATC		II			NA	NA	NA	NA	NA	NA	chr19:46800053-46800603	S_Shore	TCCAGGCCCTGGCTCTGGGCCTAACAAGGAACTCTATCCCACCCCTTTTGGGCCAGCTGT[CG]TTCCGCCCCTCTCAGCGCCCCCTCCTGGCTGGGTGGGGGCCCCTCTTGGCTGAGCTCGGG	CGACAGCTGGCCCAAAAGGGGTGGGATAGAGTTCCTTGTTAGGCCCAGAG	HIF3A;HIF3A	NM_152795;NM_022462	Body;TSS200								HIF3A;HIF3A;HIF3A;HIF3A;HIF3A	ENST00000457865.2;ENST00000244303.6;ENST00000339613.2;ENST00000457771.2;ENST00000291300.4	5'UTR;TSS200;TSS200;TSS200;TSS200	HIF3A;HIF3A;HIF3A;HIF3A;HIF3A;HIF3A;HIF3A;HIF3A;HIF3A;HIF3A	ENST00000457865.2;ENST00000244303.6;ENST00000528563.1;ENST00000339613.2;ENST00000533145.1;ENST00000457771.2;ENST00000526506.1;ENST00000291300.4;ENST00000524533.1;ENST00000524533.1	5'UTR;TSS200;TSS200;TSS200;TSS200;TSS200;TSS200;TSS200;1stExon;5'UTR	chr19:46801200-46801695	3						TRUE		-1.2950310361793	-1.08416893817499	-7.96536063892123
487	chr4	168157126	+	cg25713657	53797854		ACATTTATTCRTATCAATCAAAACTCCCATAAATTACAATAATATATTCC		II			NA	NA	NA	NA	NA	NA	chr4:168155005-168155765	S_Shore	GATGTTTTTCTCAATTCCCCCCATTTCTACAGTGATGAATGCAATTAGTGGAGAAAAACA[CG]GAACATACTACTGCAATTCATGGGAGCCCTGATTGACACGAACAAATGTCAGAAAACTTT	CGGAACATACTACTGCAATTCATGGGAGCCCTGATTGACACGAACAAATG	SPOCK3;SPOCK3;SPOCK3;SPOCK3;SPOCK3;SPOCK3;SPOCK3;SPOCK3	NM_001204356;NM_016950;NM_001204352;NM_001204354;NM_001040159;NM_001251967;NM_001204358;NM_001204355	TSS1500;TSS1500;TSS1500;TSS1500;TSS1500;TSS1500;TSS1500;TSS1500								SPOCK3;SPOCK3;SPOCK3;SPOCK3;SPOCK3;SPOCK3;SPOCK3;SPOCK3;SPOCK3	ENST00000512681.1;ENST00000421836.2;ENST00000510741.1;ENST00000357545.4;ENST00000512648.1;ENST00000502330.1;ENST00000357154.3;ENST00000504953.1;ENST00000506886.1	TSS1500;TSS1500;TSS1500;TSS1500;TSS1500;TSS1500;TSS1500;TSS1500;TSS1500	SPOCK3;SPOCK3;SPOCK3;SPOCK3;SPOCK3;SPOCK3;SPOCK3;SPOCK3;SPOCK3;SPOCK3	ENST00000512681.1;ENST00000507370.1;ENST00000510741.1;ENST00000357545.4;ENST00000512648.1;ENST00000507086.1;ENST00000502330.1;ENST00000357154.3;ENST00000504953.1;ENST00000506886.1	TSS1500;TSS1500;TSS1500;TSS1500;TSS1500;TSS1500;TSS1500;TSS1500;TSS1500;TSS1500										2.01530746492491	1.33031918848712	7.96248986167252
488	chr11	57136075	+	cg20024590	55650199		CCRAAAATAATAAACTCTCCATAACTAAAAACRTTCCAACCAAAACTAAC		II			NA	NA	NA	NA	NA	NA		OpenSea	ATGTAAAACCCCTACCCCCACTTGCTAGGTGCTTCAGTCTCCTTGGCCACCACCCTGCTG[CG]TCAGCCCTGGCTGGAACGTCTCCAGTCATGGAGAGCTCATTACCTCCGGAAGCAGCCTTC	CGGAGGTAATGAGCTCTCCATGACTGGAGACGTTCCAGCCAGGGCTGACG	P2RX3	NM_002559	Body														chr11:57135925-57136315	3								-3.71106522452726	-1.21653029900282	-7.9598111013278
489	chr10	33562205	-	cg24892069	57789924		TTTTAACACTTCCCTTCAAAATACTATCCAACAAAACCCCAAATAATATC		II			NA	NA	NA	NA	NA	NA		OpenSea	GGCTGCTATCGTTTTAGCACTTCCCTTCAAAGTACTATCCAACAGGGCCCCAAATAGTAT[CG]CAAATAGCAGCTCCTGTAAATATTCAGGAGGGTGTACTGCGCACAAGTTGCAGAGGGGAG	TTTAGCACTTCCCTTCAAAGTACTATCCAACAGGGCCCCAAATAGTATCG	NRP1;NRP1;NRP1	NM_001024628;NM_003873;NM_001024629	Body;Body;Body				TRUE				NRP1;NRP1;NRP1;NRP1	ENST00000374828.2;ENST00000374814.5;ENST00000374818.3;ENST00000374875.1	5'UTR;5'UTR;5'UTR;5'UTR	NRP1;NRP1;NRP1;NRP1	ENST00000374828.2;ENST00000374814.5;ENST00000374818.3;ENST00000374875.1	5'UTR;5'UTR;5'UTR;5'UTR			chr10:33562120-33562761	6	chr10:33561972-33563010	6		TRUE		-3.22965818506809	1.15667100371688	-7.95766495949208
490	chr10	126290093	-	cg24517899	92608228		TCAAAATACCRCATTTACCACRTAAAAAAATCTCTAAAAACCACCAACCC		II			rs942014	0.414733	NA	NA	NA	NA		OpenSea	GGATTGGGGGTTCAAGGTACCGCATTTGCCACGTGAGGGAGTCTCTGGAGACCACCAACC[CG]CTGGTGGGCGGCCAAGCGTCACCACCAGTCCCTCTCAGTGCGTCCCACCTCTGTTCTCAG	CGGGTTGGTGGTCTCCAGAGACTCCCTCACGTGGCAAATGCGGTACCTTG	LHPP;LHPP	NM_022126;NM_001167880	Body;Body		chr10:126290018-126290018			10:126279941-126280264			LHPP	ENST00000482963.1	5'UTR	LHPP;LHPP	ENST00000493240.1;ENST00000482963.1	5'UTR;5'UTR	chr10:126290005-126290795	3						TRUE		1.59705371113785	1.6791420231791	7.95645297681039
491	chr6	29137756	+	cg27495680	83677415		AAATAAAATCATATAATATTTATCCTTCTATATCTAACTTCTTTCACTTC		II			NA	NA	NA	NA	NA	NA	chr6:29133464-29133973	S_Shelf	TAAAGAAAAAAGGGAAATTCTGTCTTTACAACAACATTCATGAACCTGCAGGACATTATG[CG]AAGTGAAAGAAGCCAGACACAGAAGGACAAATACCACATGATCTCACTCTTATGTGGAAT	AGTGAGATCATGTGGTATTTGTCCTTCTGTGTCTGGCTTCTTTCACTTCG																								TRUE		1.86994157765057	1.66631131050772	7.95104269773168
492	chr16	56388945	+	cg16475558	9636204		ACCAAATAAATTACTATACAAAACAAAAAATCAATACAAACCRCAACCCC		II			NA	NA	NA	NA	NA	NA		OpenSea	ACGAATAACATCCAGGTGGTGTTCGACGCCGTCACCGACATCATCATTGCCAACAACCTC[CG]GGGCTGCGGCTTGTACTGACCTCTTGTCCTGTATAGCAACCTATTTGGTAATGATTCCAG	CGGGGCTGCGGCTTGTACTGACCTCTTGTCCTGTATAGCAACCTATTTGG	GNAO1	NM_020988	Body					16:54946387-54946535						GNAO1	ENST00000568375.1	5'UTR								TRUE		1.85217270889937	1.36426836151547	7.95078187958224
493	chr21	15873762	+	cg13787252	97723486		AAACATCAATTTTTAATTAAAATAACTTAAACTTAAATTCTAATTCTACC		II			rs4817229	0.34068	NA	NA	NA	NA		OpenSea	ATATTACAGAAAAAGAAACAGAGATATTAAACGACTTCTCAAAAGCTTGCAGGAAGTTAA[CG]GCAGAACCAGAACTCAAGTTCAAGTTATCTTAACCAAAAATTGATGCTCTTTTTATTTAT	CGGCAGAACCAGAACTCAAGTTCAAGTTATCTTAACCAAAAATTGATGCT	SAMSN1;SAMSN1;SAMSN1	NM_001286523;NM_022136;NM_001256370	Body;Body;Body								SAMSN1	ENST00000463807.1	TSS1500	SAMSN1	ENST00000463807.1	TSS1500										2.09687952457957	0.497821957174809	7.94647950813045
494	chr22	37908796	+	cg03338209	4780487	3699340	TAAATTTATACACCAAAATTAAATACATCCATATTTCCTATTACTCATCA	TAAATTTATACGCCGAAATTAAATACATCCGTATTTCCTATTACTCGTCG	I	A	Red	NA	NA	NA	NA	NA	NA	chr22:37911979-37912258	N_Shelf	CTGACCCCTGGCCAGCCGGCTTCCCTGATGAGCTCAGAGGACAGGACACCTGGGAGTCTC[CG]ACGAGCAACAGGAAATACGGATGCATTTAATCCCGGCGTACAAACTCACTGAGCACAAAA	TGAGTTTGTACGCCGGGATTAAATGCATCCGTATTTCCTGTTGCTCGTCG	CARD10	NM_014550	Body				TRUE				CARD10	ENST00000494166.1	3'UTR	CARD10;CARD10	ENST00000494166.1;ENST00000437756.1	3'UTR;TSS1500	chr22:37908525-37908975	3						TRUE		1.81799116065508	2.14224515221092	7.94528589301509
495	chr12	1517316	+	cg05857085	5657916		TAAAATAATCATCCTCRTAATTATCRACCATTAACTTCATTCRATTTTAC		II			NA	NA	NA	NA	NA	NA		OpenSea	TTTACAGTGTGTCATAGAAACTTTACTTAAATTTAACCTTATGAATAATTTCTTCCTAGA[CG]CAAAATCGAATGAAGCTAATGGCCGACAACTACGAGGATGACCACTTCAAATCCTCCCAT	CGCAAAATCGAATGAAGCTAATGGCCGACAACTACGAGGATGACCACTTC	ERC1;ERC1;ERC1;ERC1;ERC1;ERC1;ERC1;ERC1;ERC1;ERC1;ERC1;ERC1	NM_178039;NM_178040;NM_001301248;NR_027946;NR_027948;NR_027949;NR_027946;NR_027948;NR_027949;NM_178039;NM_178040;NM_001301248	ExonBnd;ExonBnd;ExonBnd;ExonBnd;ExonBnd;ExonBnd;Body;Body;Body;Body;Body;Body								ERC1	ENST00000347735.6	ExonBnd	ERC1;ERC1	ENST00000539802.1;ENST00000347735.6	TSS200;ExonBnd										1.70752079347472	0.61691473425147	7.94490835897547
496	chr3	197798864	+	cg13532174	56754534		ACAAAACTCACAACTACAATATTTTTTAATTCATATACATATACTCAACC		II			NA	NA	NA	NA	NA	NA		OpenSea	TCACTATGTGTGTGGGTAAAGCCAGGAGGCCTCGCTGCCAGAGCAGTGTGCTGGGAACAA[CG]GCTGAGCATATGTACATGAACTAAAAAACACTGTAGCTGTGAGCTTTGTGTGTGAGTCAC	CGGCTGAGCATATGTACATGAACTAAAAAACACTGTAGCTGTGAGCTTTG	ANKRD18DP	NR_003291	Body								U6;ANKRD18DP	ENST00000390995.1;ENST00000435620.2	TSS1500;3'UTR	U6;ANKRD18DP;ANKRD18DP	ENST00000390995.1;ENST00000435620.2;ENST00000335478.4	TSS1500;3'UTR;3'UTR	chr3:197798840-197799090	3								1.51583392219107	1.36586829591571	7.94240359009921
497	chr1	40203513	+	cg06790069	49770886		ATACCAATACCCACCACTACTTACAAACTAAACAATTTATAAATATAAAC		II			rs76136527	0.109332	NA	NA	NA	NA	chr1:40204312-40204739	N_Shore	TGAGAACATCTTTATATCAATATCCTGCTAGGCAGCAACCCATACTGCCCAGACCCCTAC[CG]CCCATACCTATAAATTGCCCAGTCTGTAAGCAGTGGTGGGCACTGGCATTAGGCTGGTTC	CGCCCATACCTATAAATTGCCCAGTCTGTAAGCAGTGGTGGGCACTGGCA	PPIE;PPIE;PPIE	NM_203457;NM_203456;NM_006112	TSS1500;TSS1500;TSS1500								PPIE;PPIE;PPIE;PPIE	ENST00000324379.5;ENST00000356511.2;ENST00000470213.1;ENST00000480169.1	TSS1500;TSS1500;TSS1500;TSS1500	PPIE;PPIE;PPIE;PPIE;PPIE;PPIE;PPIE;PPIE;PPIE;PPIE;PPIE	ENST00000485507.1;ENST00000324379.5;ENST00000356511.2;ENST00000456578.2;ENST00000495526.1;ENST00000482751.1;ENST00000497370.1;ENST00000474804.1;ENST00000475350.1;ENST00000480169.1;ENST00000470018.1	TSS1500;TSS1500;TSS1500;TSS1500;TSS1500;TSS1500;TSS1500;TSS1500;TSS1500;TSS1500;5'UTR	chr1:40203240-40203615	3						TRUE		1.87483174937626	1.81141980671965	7.94215057777007
498	chr2	158114300	+	cg20469837	12620178		TAATAAACACTAACCTTAAATCACTCCAAAAACAATTAATTCCAACCACC		II			NA	NA	NA	NA	NA	NA		OpenSea	GGCTTGTAGGAAGGTGGACATGGGCTCCCGGAGACAAGACAAGTGATATGTTGAACTGTT[CG]GTGGCTGGAATCAACTGCTCCTGGAGTGACCTAAGGCCAGTGTTTATCAGAACTTAGCCA	CGGTGGCTGGAATCAACTGCTCCTGGAGTGACCTAAGGCCAGTGTTTATC	GALNT5	NM_014568	TSS200				TRUE				GALNT5;GALNT5	ENST00000259056.4;ENST00000259056.4	5'UTR;1stExon	GALNT5;GALNT5	ENST00000259056.4;ENST00000259056.4	5'UTR;1stExon	chr2:158114005-158114735	3					TRUE	TRUE		-1.71849912670832	-2.48464159627164	-7.94041440532754
499	chr11	108163424	-	cg09493837	59636580		RTAACTTCTCCCTTTATTATAACTTATTAAATCAAATTTACCAAACAACC		II			NA	NA	NA	NA	NA	NA		OpenSea	TGTGTCATTACGTAGCTTCTCCCTTTGTTGTGACTTATTAAGTCAGGTTTGCCAGACAGC[CG]TGACTTACTGTAAGGATGCTCTAGAAAACCATCTTCATGTTATTGTTGGTACACTTATAC	CGGCTGTCTGGCAAACCTGACTTAATAAGTCACAACAAAGGGAGAAGCTA	ATM	NM_000051	Body											ATM;ATM	ENST00000531957.1;ENST00000524792.1	TSS1500;5'UTR										1.81798846996707	1.27369962491667	7.93984071384221
500	chr3	177554561	-	cg19213703	26704581		CTACATATTTAAATTACCACCAAAACAAAAAATACCAAAATAACACTATC		II			NA	NA	NA	NA	NA	NA		OpenSea	TTTTGAAGATTCTACATGTTTGGATTGCCACCAAAACAAAAAGTGCCAAAATAGCACTGT[CG]TACACAGCTTTGTTACCTAAGAGACTGAAATGTAGCTCAAGTGTCCAGCTTGTTTCTTTA	CGACAGTGCTATTTTGGCACTTTTTGTTTTGGTGGCAATCCAAACATGTA							TRUE				RP11-91K9.1;RP11-91K9.1	ENST00000436078.1;ENST00000434309.1	5'UTR;5'UTR	RP11-91K9.1;RP11-91K9.1	ENST00000436078.1;ENST00000434309.1	5'UTR;5'UTR	chr3:177554480-177554815	3						TRUE		-1.5502027196991	0.745462726329744	-7.93263207563271
501	chr22	28837147	-	cg08817610	84725895		AAATCTTCCAAAATCCAAAAATCCACCTAACTACCAAAAATAATACTTCC		II			NA	NA	NA	NA	NA	NA		OpenSea	CACTTGAAACAGAATCTTCCAGAGTCCAGAAATCCACCTGACTGCCAAGAATAATACTTC[CG]TGGTTCAAGCAATACCAGTACCCAGAGGGGTTTCCACAGACATAACCACATGAGTTACTG	CGGAAGTATTATTCTTGGCAGTCAGGTGGATTTCTGGACTCTGGAAGATT	TTC28	NM_001145418	Body								TTC28	ENST00000490475.1	3'UTR	TTC28	ENST00000490475.1	3'UTR	chr22:28837020-28837355	3								-1.49278620954816	0.179533437159451	-7.93186281411771
502	chr20	48995982	-	cg02850902	45723937		ATTACTATTTCCTCTCAATTATAAATTATATCATAAATATAACCRCTCAC		II			NA	NA	NA	NA	NA	NA		OpenSea	ATTGCCCCTTAATTGCTATTTCCTCTCAGTTATGAATTATGTCATGGATATGGCCGCTCA[CG]TTATTAAACTTCCACACAGGCCTTATCGTCTGGAGTCCGGCCAGCAACCCAGCCTGACCT	CGTGAGCGGCCATATCCATGACATAATTCATAACTGAGAGGAAATAGCAA							TRUE										chr20:48995705-48996115	3								-1.72039941854924	-1.94157143672131	-7.92916777009148
503	chr10	4104492	-	cg15262503	98750846		ACAATTTACAATTAAACCAAACTACATATTCCCTAAATCACTTCATTCAC		II			NA	NA	NA	NA	NA	NA		OpenSea	ATGTTACTGAAGCAGTTTACAGTTGAGCCAAACTGCATGTTCCCTGAGTCACTTCATTCA[CG]TTGTTTTATTTTGATTGATGGTGTATGAATTTTTTTTAACAGCTTTGACCTTTGTCCAAA	CGTGAATGAAGTGACTCAGGGAACATGCAGTTTGGCTCAACTGTAAACTG	LOC101927964	NR_120632	Body								RP11-433J20.1	ENST00000455199.1	5'UTR	RP11-433J20.1	ENST00000455199.1	5'UTR	chr10:4104265-4104650	3								-1.55711891124048	1.21652570813327	-7.92884056554754
504	chr8	66542625	+	cg12927915	83640879		ATCTAATAACTCCTTAAATAAAAATAAAACTCTTCAATTTCAAAACCAAC		II			NA	NA	NA	NA	NA	NA	chr8:66546058-66546400	N_Shelf	TTTAAAATAAATCAGGGAAAAAAGAACCAAACACTCTGGGTGTTGGCCTTTTGCATACAA[CG]CTGGCCTTGAAACTGAAGAGTTCCATTCTCATTCAAGGAGCCATTAGATAACTATTCAGT	CGCTGGCCTTGAAACTGAAGAGTTCCATTCTCATTCAAGGAGCCATTAGA	ARMC1	NM_018120	5'UTR								ARMC1;ARMC1;ARMC1	ENST00000458464.2;ENST00000276569.3;ENST00000523384.1	5'UTR;5'UTR;3'UTR	ARMC1;ARMC1;ARMC1;ARMC1;ARMC1;ARMC1	ENST00000458464.2;ENST00000518908.1;ENST00000528721.1;ENST00000519352.1;ENST00000276569.3;ENST00000523384.1	5'UTR;5'UTR;5'UTR;5'UTR;5'UTR;3'UTR								TRUE		1.76712941660388	0.843051068098258	7.92829180823041
505	chr13	113105282	-	cg02269496	98790128		AAAAATAATATTTCCTTTAACCATCTATATTCTAAATAATAACTCCTCCC		II			NA	NA	NA	NA	NA	NA	chr13:113106337-113106544	N_Shore	AGTAACTATTTAAAAATGGTGTTTCCTTTGGCCATCTGTATTCTAAATGGTGGCTCCTCC[CG]CCAGAGGCCTCTGTGAGAACTGAACTGTAGACGCAGAGGGGCAGGGAGGAGGTCAAACGC	CGGGAGGAGCCACCATTTAGAATACAGATGGCCAAAGGAAACACCATTTT								13:112153283-112153365									chr13:113104865-113106495	3						TRUE		1.53920168246506	0.42231583720953	7.9279044422317
506	chr7	139426030	+	cg10271819	11733532		CTAAACCAACTTTCCCATTAACTAAACACTTACCCAAACTCCCTTAACCC		II			NA	NA	NA	NA	NA	NA		OpenSea	CCACTGCTTATCTGATGCATAGGGGGTCAGTGCAGAGAAGTGGCCTTGAGTAAGAAGAGC[CG]GGCTAAGGGAGCTTGGGCAAGTGCTCAGCCAATGGGAAAGCTGGTCCAGAGGGGTAAGGG	CGGGCTAAGGGAGCTTGGGCAAGTGCTCAGCCAATGGGAAAGCTGGTCCA	HIPK2;HIPK2	NM_001113239;NM_022740	Body;Body		chr7:139425752-139425752		TRUE										chr7:139425720-139426190	3						TRUE		-1.82748563956476	-2.13338886599971	-7.92634957267186
507	chr20	49058391	-	cg06190672	85804390		TAATTTCCCTTTAAACAAAACTAAATCACRTAACCACCTCTAAACCAATC		II			rs2012234	0.433834	NA	NA	NA	NA		OpenSea	AGCCCCCAGATTAGTTTCCCTTTGGACAAAACTGGGTCACGTGACCACCTCTGAGCCAAT[CG]CAGGTCCAGGAGAACAGGGTGGCTATGACTGGGTAAAGCAAATGCAGTTTTTCCCCTAGG	AGTTTCCCTTTGGACAAAACTGGGTCACGTGACCACCTCTGAGCCAATCG					chr20:49058248-49058248												chr20:49057800-49058535	3								1.17263913234152	0.500171344914891	7.92621489766976
508	chr1	104095907	-	cg12912349	2754943		AAAAAAAAATTAAACTACATTCTACTATTCTTCTTTAAAAACATTCCTAC		II			NA	NA	NA	NA	NA	NA		OpenSea	GCTGAAAAATAAGAAAAAAATTAAACTGCATTCTGCTGTTCTTCTTTAGAAGCATTCCTG[CG]TAAATACTGCTGTAATACTGTCATGCAAAGTGTATCCTTTCTTGTCGTATCCTTTTTGGG	CGCAGGAATGCTTCTAAAGAAGAACAGCAGAATGCAGTTTAATTTTTTTC	RNPC3;AMY2B	NM_017619;NM_020978	3'UTR;TSS1500								RNPC3;RNPC3;RNPC3;AMY2B	ENST00000524631.1;ENST00000533099.1;ENST00000423855.1;ENST00000361355.4	3'UTR;3'UTR;3'UTR;TSS1500	RNPC3;RNPC3;RNPC3;RNPC3;RNPC3;AMY2B;AMY2B	ENST00000524631.1;ENST00000532117.1;ENST00000533099.1;ENST00000531127.1;ENST00000423855.1;ENST00000477657.1;ENST00000361355.4	3'UTR;3'UTR;3'UTR;3'UTR;3'UTR;TSS1500;TSS1500										2.14281092524501	0.868117752452663	7.92432952785613
509	chr12	46287095	+	cg08272281	78747372		AACAACTATAACCACCCTACCAACCCCTTTAAACTAATTATTTTAAAATC		II			NA	NA	NA	NA	NA	NA		OpenSea	GCTGTCACAGAGCATAAACGTTAATGCTAGACCATTGGACCTTTAGTCACCCTGTAAACA[CG]ATTTTAAAATAACCAGCTTAAAGGGGTTGGCAGGGTGGTCATAGTTGTCAGTCTGTCTGC	ACAACTATGACCACCCTGCCAACCCCTTTAAGCTGGTTATTTTAAAATCG	ARID2	NM_152641	Body								ARID2	ENST00000479608.1	5'UTR	ARID2;ARID2	ENST00000477947.1;ENST00000479608.1	5'UTR;5'UTR			chr12:46287037-46287351	6	chr12:46286791-46287504	6				1.50030480780105	1.55908007398559	7.92373749030891
510	chr14	102826882	+	cg26188290	39726841		TATTAAAACTCTAAAAAATACATTAAATTACCCAAAATCTCACAACTAAC		II			NA	NA	NA	NA	NA	NA	chr14:102829156-102829873	N_Shelf	AGCTGGATGGTTTGATGCCTCAAGTCAGAAGACCACACTGCCTGCGTCTGAACCCCAGCT[CG]CCAGCTGTGAGATCTTGGGCAACTTAATGTACCTTTCAGAGCCTCAACATTTTCATCTGT	CGCCAGCTGTGAGATCTTGGGCAACTTAATGTACCTTTCAGAGCCTCAAC	CINP	NM_032630	Body											CINP;CINP;CINP	ENST00000559504.1;ENST00000561468.1;ENST00000558523.1	TSS1500;3'UTR;3'UTR	chr14:102826645-102826915	3						TRUE		1.33320754850129	0.682713451216522	7.92170358885735
511	chr19	4103219	+	cg16289653	30686850		TAACATAAATATAAAACCACACCCRAAAACCAACCTACCCATAATAACTC		II			NA	NA	NA	NA	NA	NA	chr19:4102299-4103041	S_Shore	CTCCCCACAGCCTGTGGTCTCCTCGCCACTGTGCCGGGCATCCTGCGGAGGGCCTGGAAA[CG]AGTCATCATGGGTAGGCTGGTCCCCGGGTGTGGCCCCACATCCATGTCATAAATGATGAA	CGAGTCATCATGGGTAGGCTGGTCCCCGGGTGTGGCCCCACATCCATGTC	MAP2K2	NM_030662	Body	low-CpG:4054200-4054225							MAP2K2	ENST00000465472.1	TSS200	MAP2K2;MAP2K2;MAP2K2	ENST00000472395.1;ENST00000481271.1;ENST00000465472.1	TSS1500;TSS200;TSS200	chr19:4103100-4103355	3								-2.10838834667669	-2.15085198903724	-7.91974050362495
512	chr11	59678840	-	cg04682830	68694150		ACAAAACACTACAATTACTTTTACACCAAACTAATACATATTTTAAACAC		II			NA	NA	NA	NA	NA	NA		OpenSea	TGAAAGTAATGGCAAAACACTGCAATTACTTTTGCACCAAACTAATACATATTTTAGGCA[CG]TTTGGGGTGGTGTGGTCACAGACTACATATATGTTTTAAAACATCATGTTGTATATGATA	CGTGCCTAAAATATGTATTAGTTTGGTGCAAAAGTAATTGCAGTGTTTTG																										2.00138832739648	0.114639491973996	7.91964877780594
513	chr1	168172751	-	cg23385697	74782254		TAAAAAAACCACATCCCTAAAAACCAAACACACAAAACCTACCTAAAACC		II			NA	NA	NA	NA	NA	NA		OpenSea	TGCAGGAATGTTGAGAAAGCCACATCCCTGAAGGCCAGGCACACAAAGCCTGCCTAAGAC[CG]AGGCTAGCCAAGGACAAAAAACCCCCTGTCTCTGCTATAAGCCTAGCACTAAGTAACAAG	CGGTCTTAGGCAGGCTTTGTGTGCCTGGCCTTCAGGGATGTGGCTTTCTC																	chr1:168172560-168172955	3								-1.21451924166589	0.0880659326689438	-7.91867968318019
514	chr7	116311496	-	cg24627299	9663289		TAACRAAATACAAAATTATCCCAACACAATTACTCCTAATAAAATTCACC		II			NA	NA	NA	NA	NA	NA	chr7:116311824-116312598	N_Shore	GCCAATTTTTATAGCGAAATACAAAGTTATCCCAACACAATTACTCCTAATAGAGTTCAC[CG]AGGCCCCAAAAGCTCTTTTTTAAAAATCATCATAAGATTTCAACATTCAAGAATTAAACT	CGGTGAACTCTATTAGGAGTAATTGTGTTGGGATAACTTTGTATTTCGCT	MET;MET	NM_001127500;NM_000245	TSS1500;TSS1500			CDMR			7:116311490-116312196	Unclassified	MET;MET	ENST00000397752.3;ENST00000318493.6	TSS1500;TSS1500	MET;MET;MET;MET	ENST00000437703.1;ENST00000456159.1;ENST00000397752.3;ENST00000318493.6	TSS1500;TSS1500;TSS1500;TSS1500					chr7:116310572-116317996	6		TRUE		-2.37975805609203	-0.211788268715522	-7.91189869598711
515	chr7	7142996	-	cg05498680	29724978		ACACAAAAATCAACCATTCCAACTTTCTAAAATACTAATAATACTCTTTC		II			NA	NA	NA	NA	NA	NA		OpenSea	CTCTTAAGCAAACACAGAAGTCAACCATTCCAGCTTTCTAAGGTACTGGTAATACTCTTT[CG]TCTATTTTATTTTATGGCATAATTTTAAGACTCCTGTGAGCTATGTCTTTAGGGGAAGTT	CACAGAAGTCAACCATTCCAGCTTTCTAAGGTACTGGTAATACTCTTTCG											Y_RNA	ENST00000364348.1	TSS1500	Y_RNA	ENST00000364348.1	TSS1500			chr7:7142919-7143347	6	chr7:7142607-7145399	6				-2.83837892154697	-1.60220848360778	-7.91157513066596
516	chr6	34787640	+	cg13518672	53630829		TACACTATAAATATACAATCAACAAAATCCAAACCATAAAAAACTCTATC		II			NA	NA	NA	NA	NA	NA		OpenSea	GCAGTGAGAAATAGTGAGAGGACTGGCCTGTGTGAATATTTTATTTCAAGACCATTTGAC[CG]ATAGAGTTTCCTATGGTCTGGATTTTGCTGATTGCACACTTACAGTGTAGTTCAGCAGTT	ACACTGTAAGTGTGCAATCAGCAAAATCCAGACCATAGGAAACTCTATCG	UHRF1BP1	NM_017754	Body														chr6:34787580-34787755	3								-2.17923894942351	-1.79413905731294	-7.90964502509903
517	chr10	1273845	+	cg19681266	35602964		ATCATCACTATCATCATCATCATCAATCAAATATAACAAAATACACCCAC		II			rs115635247	0.018245	NA	NA	NA	NA		OpenSea	CTGTGAAGCAACCTAGTATTCATTGTAATAATAATATCCACAGAAGTTACCATGTGTCCA[CG]TGGGTGCACTTTGCCATATTTGATTGATGATGATGATGATAGTGATGATGCTGGATTATA	CGTGGGTGCACTTTGCCATATTTGATTGATGATGATGATGATAGTGATGA	ADARB2	NM_018702	Body								ADARB2	ENST00000469464.1	3'UTR	ADARB2	ENST00000469464.1	3'UTR					chr10:1273475-1273852	6				-2.00892199590353	1.17165444105385	-7.90959707957746
518	chr6	111572447	-	cg00562095	72702558		CTAAATTCCTAACCTTAAAAAACTAAACTCTAAAAAAATCTAACCTCRAC		II			NA	NA	NA	NA	NA	NA		OpenSea	AGAACTAGTAACTGAGTTCCTGACCTTGGAAAGCTGAGCTCTAAAGGGATCTAGCCTCGG[CG]TCTAGCCTGAGTAGCTAGCTGATATGTCTCATTCATTCATCATTCTTTTCCCCTTAATCT	CGCCGAGGCTAGATCCCTTTAGAGCTCAGCTTTCCAAGGTCAGGAACTCA											RP11-428F8.2	ENST00000425364.1	3'UTR	RP11-428F8.2	ENST00000425364.1	3'UTR	chr6:111572000-111572550	3								-1.36074028266913	-0.372295177454756	-7.90874965786104
519	chr11	58497059	-	cg10057546	54622135		ATTCTTATCACAATATTTAACACAAAATAAACCCTCAATACATAAATAAC		II			NA	NA	NA	NA	NA	NA		OpenSea	TTTTATCAGTAATTCTTATCACAGTATTTGGCACAGAGTAGGCCCTCAATACATAAGTAA[CG]AATGATTGAATACATGAAATGCTTGTATTAATTGTCTGTCTAATCACTCCACTTTCCAAA	TTCTTATCACAGTATTTGGCACAGAGTAGGCCCTCAATACATAAGTAACG	GLYAT;GLYAT	NM_005838;NM_201648	5'UTR;5'UTR								GLYAT;GLYAT;GLYAT	ENST00000344743.3;ENST00000278400.3;ENST00000529732.1	5'UTR;5'UTR;TSS1500	GLYAT;GLYAT;GLYAT;GLYAT	ENST00000531084.1;ENST00000344743.3;ENST00000278400.3;ENST00000529732.1	3'UTR;5'UTR;5'UTR;TSS1500										1.92480337574791	0.777494069746433	7.90755805681417
520	chr12	121867725	-	cg04682193	59736561		CRACAACAAATATAATATATAATCCACTTTATATCAACACCCAAAACCTC		II			NA	NA	NA	NA	NA	NA		OpenSea	AAGTGTCAAGACGGCAGCAGATGTGGTGTGTGGTCCACTTTATGTCAACACCCAAAACCT[CG]GTGTTGCAAGGAATGAAGTGTCCAAAACACCACTACCACTAACAGAAACTCCTAAGCTCA	GGCAGCAGATGTGGTGTGTGGTCCACTTTATGTCAACACCCAAAACCTCG	KDM2B;KDM2B	NM_032590;NM_001005366	3'UTR;3'UTR								KDM2B;KDM2B;KDM2B;KDM2B;KDM2B;KDM2B	ENST00000397480.2;ENST00000377069.3;ENST00000542973.1;ENST00000377071.3;ENST00000536437.1;ENST00000397478.3	3'UTR;3'UTR;3'UTR;3'UTR;3'UTR;3'UTR	KDM2B;KDM2B;KDM2B;KDM2B;KDM2B;KDM2B;KDM2B;KDM2B	ENST00000397480.2;ENST00000377069.3;ENST00000542973.1;ENST00000377071.3;ENST00000536437.1;ENST00000397478.3;ENST00000538503.1;ENST00000543025.1	3'UTR;3'UTR;3'UTR;3'UTR;3'UTR;3'UTR;3'UTR;3'UTR								TRUE		-1.97326200444094	-2.45180684165384	-7.90223864551542
521	chr17	11615909	-	cg22553626	83656218		ATATAAAAATTCCCATTTCTCCACATCCTTAACAATATTTACTATTATCC		II			NA	NA	NA	NA	NA	NA		OpenSea	ACACCAACAACATGTGAGGATTCCCATTTCTCCACATCCTTGACAATATTTACTATTGTC[CG]TTTTATTTCTTTATAGCCATTCTGGTGGCTGTTAAGTAATATGACATTTGGACTTTAATT	CGGACAATAGTAAATATTGTCAAGGATGTGGAGAAATGGGAATCCTCACA	DNAH9	NM_001372	Body																							1.67839928839414	1.51212710490375	7.89669964001964
522	chr17	79010831	+	cg18758622	19687591		TTAAACCTACAAATAAATTACAACTTCACCTAAATAAAAACCTACTACCC		II			rs6565527	0.092273	NA	NA	NA	NA	chr17:79008929-79009762	S_Shore	TGGAGTGGTTTTGCTCTGGGGGACCGACCCCGTGATCGTCCTTAATAAAACTCTCCTAAC[CG]GGCAGTAGGCCTTCACCTAGGTGAAGCTGTAATTTATCTGCAGGTCTAAGTGAAATCTGC	CGGGCAGTAGGCCTTCACCTAGGTGAAGCTGTAATTTATCTGCAGGTCTA	BAIAP2;BAIAP2;BAIAP2;BAIAP2	NM_017450;NM_006340;NM_001144888;NM_017451	Body;Body;Body;Body					17:76625310-76625758			BAIAP2;BAIAP2	ENST00000392411.3;ENST00000573894.1	5'UTR;5'UTR	BAIAP2;BAIAP2;BAIAP2;BAIAP2;BAIAP2;BAIAP2	ENST00000575989.1;ENST00000571530.1;ENST00000576470.1;ENST00000392411.3;ENST00000570913.1;ENST00000573894.1	5'UTR;5'UTR;5'UTR;5'UTR;5'UTR;5'UTR					chr17:79007510-79015290	6		TRUE		-1.54071747555921	-2.00954324197836	-7.89668068614036
523	chr12	43030949	-	cg12050434	86663332	90609404	CCATCCATTCAACTCATCCACTAAAACTAAAAATCAAACTCATAACACCA	CCATCCATTCAACTCGTCCGCTAAAACTAAAAATCAAACTCATAACGCCG	I	T	Red	NA	NA	NA	NA	NA	NA		OpenSea	CGGTAACTGCTGCCATCCATTCAACTCGTCCGCTGGAACTGGAAGTCAGACTCATGGCGC[CG]TCGCTTGCAAGGCGTGTGCACTAGGATACCGAGCACAAACGGGTTTGCGCGGCCAGCGAG	CGGCGCCATGAGTCTGACTTCCAGTTCCAGCGGACGAGTTGAATGGATGG								12:41317182-41317322			RP11-609L23.1	ENST00000550337.1	3'UTR	RP11-609L23.1	ENST00000550337.1	3'UTR			chr12:43030672-43031062	6				TRUE		1.46181672618314	0.0209196362982179	7.89494363311213
524	chr12	6747563	+	cg04204972	90810821		CTAACTCTATAATACAAACCRTCTACACTAAATCTCTATATAAATATCCC		II			rs1882553	0.276989	NA	NA	NA	NA		OpenSea	ACGTCCTCACTTTTGCCAGGGCTCAGCGCACTGTAAGTCTCATTCTGCAGACATCTCATG[CG]GGACACCTACACAGAGATTCAGTGCAGACGGTCTGTATCACAGAGCCAGGTGCCAGGAGT	CGGGACACCTACACAGAGATTCAGTGCAGACGGTCTGTATCACAGAGCCA	ACRBP	NM_032489	Body								LPAR5	ENST00000435659.2	5'UTR	ACRBP;LPAR5	ENST00000540513.1;ENST00000435659.2	3'UTR;5'UTR	chr12:6747325-6747635	3								2.02972895785348	2.64158341090552	7.89407644583609
525	chr10	115535733	+	cg22493216	80709567		CCTCAAAAATTTTTTTATAACAACAACCAATCAACAATCCAAACTCCCCC		II			NA	NA	NA	NA	NA	NA		OpenSea	TTTGAAGAGAACAATTACATCTTGAAACAGTGTATTTGGCAACACTGACTAGGTTTGGGG[CG]GGGGAGCTTGGACTGTTGACTGGCTGTTGTTACAAAAAAATCTTTGAGGCAGAAATCAGG	CGGGGGAGCTTGGACTGTTGACTGGCTGTTGTTACAAAAAAATCTTTGAG	PLEKHS1;PLEKHS1;PLEKHS1;PLEKHS1	NM_182601;NM_024889;NM_001193434;NM_001193435	Body;Body;Body;Body														chr10:115535560-115535955	3								-1.98125809036537	0.921156103278512	-7.89381063692707
526	chr10	120552339	-	cg04389042	11668563		AATCTACCTCCAACTTCCCTAAACCAACAACCTCCAATCAAAATACATAC		II			rs79515529	0.101495	NA	NA	NA	NA		OpenSea	TGTTTCTAATTAGTCTGCCTCCAGCTTCCCTAGGCCAACAACCTCCAATCAAAGTACATG[CG]AAGTCTTCCTTTTTCTTCACCATAAAGCTTCCCCATTCCCCTGCCTGCCTTTGAGTTTCT	CGCATGTACTTTGATTGGAGGTTGTTGGCCTAGGGAAGCTGGAGGCAGAC					chr10:120552081-120552081																					-1.49667532582048	-2.03891394003316	-7.89341076724812
527	chr12	10484040	+	cg10830105	70802526		CTAATCTTCTCTTCTAAATATATTAAAAACTAATCTCCCTATCCTACACC		II			NA	NA	NA	NA	NA	NA		OpenSea	TATAAATAGAGAAAAAATATTGCAAAAGAACACTCGCTCCTGCCTACCACTGAATACCTG[CG]GTGCAGGATAGGGAGATTAGTCTTTAACATACTCAGAAGAGAAGACTAGAGGACATAAAT	CGGTGCAGGATAGGGAGATTAGTCTTTAACATACTCAGAAGAGAAGACTA																					chr12:10483890-10484819	6				1.74116898473274	1.2038379882185	7.8918617469971
528	chr8	30890469	+	cg21604516	85758284	52705530	AAAACAACAAAAAAATACAAAAAACACAAACAAAACCAAAACAACAACCA	AAAACGACGAAAAAATACGAAAAACGCGAACAAAACCGAAACGACGACCG	I	C	Grn	NA	NA	NA	NA	NA	NA		OpenSea	CGCCGGGCCCGGCTCCCCCGGCGCCGCAGCGCGGGGCTCCAGCCACTGCCGGCCGGTTGG[CG]GCCGCCGCTCCGGCTCTGCCCGCGCTCCCCGCATCCCTCCGCCGCCCCCGGGGCCGCTCC	CGGCCGCCGCTCCGGCTCTGCCCGCGCTCCCCGCATCCCTCCGCCGCCCC	PURG;PURG;PURG;WRN	NM_013357;NM_001015508;NM_001015508;NM_000553	TSS200;1stExon;5'UTR;TSS1500					8:31009312-31011261			PURG;PURG;PURG;WRN;PURG	ENST00000475541.1;ENST00000339382.2;ENST00000523392.1;ENST00000298139.5;ENST00000339382.2	1stExon;1stExon;3'UTR;TSS1500;5'UTR	PURG;PURG;PURG;WRN;PURG	ENST00000475541.1;ENST00000339382.2;ENST00000523392.1;ENST00000298139.5;ENST00000339382.2	1stExon;1stExon;3'UTR;TSS1500;5'UTR	chr8:30890385-30890635	3						TRUE		-1.09272914291262	-0.635958943065828	-7.89166020495088
529	chr7	38912823	+	cg01412042	18805267		CACCTTTACCCTACTTTTAACTTAACATAAAAAATACCCRTCAAAAAAAC		II			rs17768753	0.358052	NA	NA	NA	NA		OpenSea	GTTTCAAAAACCATAAATAAAATGAAAACTCCAATATTAGGCATTTGATGTATCATTTCA[CG]CTTTTCTGACGGGTATCTTTTATGTTAAGTTAAAAGTAGGGTAAAGGTGAATTTTTTAAG	CGCTTTTCTGACGGGTATCTTTTATGTTAAGTTAAAAGTAGGGTAAAGGT	VPS41;VPS41	NM_014396;NM_080631	Body;Body											VPS41;VPS41	ENST00000418457.2;ENST00000457055.1	5'UTR;5'UTR			chr7:38912668-38913626	4						2.14131159445885	0.656200127276992	7.89161793989847
530	chr7	123671355	+	cg20923990	36614162		CAATATCTTATACTCTTAAAACTACAATTAATAACTCTTAAAATACCTCC		II			NA	NA	NA	NA	NA	NA	chr7:123672063-123673691	N_Shore	AAAATCTGTTCATAGAACGTGCTTTCACATTTTTCAGCCTCTTTTCACTTGTGTGCTAGA[CG]GAGGCACTTTAAGAGCTATTAACTGTAGTCTCAAGAGTACAAGACATTGAGTTTCTTCAG	CGGAGGCACTTTAAGAGCTATTAACTGTAGTCTCAAGAGTACAAGACATT	TMEM229A;TMEM229A	NM_001136002;NM_001136002	3'UTR;1stExon								RP5-921G16.1;TMEM229A;TMEM229A	ENST00000484322.1;ENST00000455783.1;ENST00000455783.1	TSS1500;3'UTR;1stExon	RP5-921G16.1;TMEM229A;TMEM229A	ENST00000484322.1;ENST00000455783.1;ENST00000455783.1	TSS1500;3'UTR;1stExon	chr7:123671065-123671395	3								1.42532353301423	0.908157101944043	7.89124139113745
531	chr2	202031356	-	cg04240971	57616101	36755857	AATCTCAACACCCTAAAAAACCAAAACAAACAACTAAAAAACAAAAACCA	AATCTCGACACCCTAAAAAACCAAAACAAACGACTAAAAAACGAAAACCG	I	T	Red	NA	NA	NA	NA	NA	NA		OpenSea	GGCAGAAGCTGTAATCTCGGCACCCTGGGGGGCCAAGGCAGGCGGCTGGGAGGCGGAGGC[CG]TAGCCAGCTGAGATCACACCACTGCACTCCAGCCTGGGCAACATTGAGCACTGAGTGGAC	CGGCCTCCGCCTCCCAGCCGCCTGCCTTGGCCCCCCAGGGTGCCGAGATT								2:201739121-201739837			AC007283.5	ENST00000434645.1	TSS1500	AC007283.5	ENST00000434645.1	TSS1500	chr2:202031200-202031455	3						TRUE		1.3704917371842	1.64251692426647	7.89059798659974
532	chr5	1555791	-	cg23939096	68734129		CRACATTCCTTATAATAAACCACAAAACTAACCCAAAATTCTTAAATATC		II			rs2963269	0.045191	NA	NA	NA	NA	chr5:1553035-1553269	S_Shelf	TGCCCAATGTACGGCATTCCTTGTGGTGAACCACAGGGCTGGCCCAGGATTCTTAGATGT[CG]GAGGAGGCGAAGATGCCACGTCCAGCAGAAAGAGCTGCACAGTGGCGGCCGCGCGTCAGA	GGCATTCCTTGTGGTGAACCACAGGGCTGGCCCAGGATTCTTAGATGTCG							TRUE	5:1608791-1608891									chr5:1555105-1555950	3						TRUE		-2.15322790375665	-2.2695350826058	-7.8904898781701
533	chr13	114261986	+	cg21598343	9741205		CTTCCTCCCCAACAACTACCCAAAAAATTAACRAACCAAATTATAAACCC		II			NA	NA	NA	NA	NA	NA	chr13:114260191-114260565	S_Shore	GAGGCTGGCGGAGAAAGACCGGCCCCTTCACCCCACCTTAGACTTCCTGGAAGGGCCGCC[CG]GGTCCACAACCTGGCCCGTTAACTCCCTGGGCAGCTGCTGGGGAGGAAGAAGCACTGCCC	TTCCTCCCCAGCAGCTGCCCAGGGAGTTAACGGGCCAGGTTGTGGACCCG	TFDP1;TFDP1	NR_026580;NM_007111	Body;Body		chr13:114261576-114261576			13:113309826-113310049			TFDP1;TFDP1;TFDP1	ENST00000538138.1;ENST00000465174.1;ENST00000544902.1	5'UTR;5'UTR;5'UTR	TFDP1;TFDP1;TFDP1;TFDP1	ENST00000538138.1;ENST00000475254.1;ENST00000465174.1;ENST00000544902.1	5'UTR;5'UTR;5'UTR;5'UTR	chr13:114261525-114262555	3						TRUE		-1.37777826217424	-1.64754069525447	-7.89010589682504
534	chr15	40633124	+	cg20317748	10667238		AAAAATCTTTTATAATCACAACATAATCTCRTATACTAAACAACRAAACC		II			rs4924455	0.237039	NA	NA	NA	NA		OpenSea	AGCCAGAGTGGGAGGAAAGCTGGAGCCACCGGAGCCGGGCCTCTGCCGGCCTCTCCCTGC[CG]GCTTCGCTGCTCAGCACACGAGATCATGTTGTGATTACAAAAGACTCCTCTGGGCTCCCA	GGAGTCTTTTGTAATCACAACATGATCTCGTGTGCTGAGCAGCGAAGCCG	C15orf52	NM_207380	1stExon								C15orf52;C15orf52;C15orf52	ENST00000559313.1;ENST00000397535.1;ENST00000557973.1	1stExon;TSS1500;TSS200	C15orf52;C15orf52;C15orf52;C15orf52	ENST00000560922.1;ENST00000559313.1;ENST00000397535.1;ENST00000557973.1	TSS1500;1stExon;TSS1500;TSS200	chr15:40633005-40633310	3						TRUE		-2.59049464123092	-2.57925775312309	-7.88854511835693
535	chr21	38359899	+	cg26506792	34772933	28602553	AAAACTTAATAAATAACACAACTTTTCATTTTTTTAAAAACAAAATCTCA	AAAACTTAATAAATAACACAACTTTTCGTTTTTTTAAAAACAAAATCTCG	I	C	Grn	NA	NA	NA	NA	NA	NA	chr21:38362015-38362868	N_Shelf	GGAGGCAGAGGTTGCAGTGAGCCGAGATCACACCACTGCACTCCAGCCTGGGCAACAGAG[CG]AGACTCTGTCTCCAAAAAAACGAAAAGTTGTGTTATCCACCAAGTTTCCAAGTTTCTCCA	GAAACTTGGTGGATAACACAACTTTTCGTTTTTTTGGAGACAGAGTCTCG	HLCS	NM_000411	5'UTR								Y_RNA;HLCS	ENST00000384685.1;ENST00000336648.3	TSS1500;5'UTR	Y_RNA;HLCS;HLCS	ENST00000384685.1;ENST00000427746.1;ENST00000336648.3	TSS1500;5'UTR;5'UTR					chr21:38359149-38361278	6				1.72955457225999	1.74479877718239	7.88262692437001
536	chr17	40264320	+	cg01355282	79758355		RCTAACRCAACAACAATACTTAACCRAAATTTATACTCACRACAATTAAC		II			NA	NA	NA	NA	NA	NA		OpenSea	TCCCATCCCCGCCCCAGGAAAAAGAACCAAGAGAAAAGAACCGTTTGTGCTAACAGTCAT[CG]CCAACTGCCGTGAGTACAAACTCCGGTTAAGTACTGCTGCTGCGCCAGCGCCCTGGCAGG	CGCCAACTGCCGTGAGTACAAACTCCGGTTAAGTACTGCTGCTGCGCCAG	DHX58	NM_024119	5'UTR						17:40264084-40265211	Promoter_Associated	DHX58;DHX58	ENST00000251642.3;ENST00000423748.2	5'UTR;TSS200	DHX58;DHX58;DHX58;DHX58;DHX58	ENST00000430773.1;ENST00000251642.3;ENST00000413196.1;ENST00000423748.2;ENST00000430773.1	5'UTR;5'UTR;TSS200;TSS200;1stExon	chr17:40263845-40264595	3								-2.52682750399487	-2.79900280298208	-7.88140641907717
537	chr15	83991082	-	cg19819341	82788243		CCTAAAAACCRAATAAAACCTACAACAACTAACTTTAAATCTAACTAAAC		II			NA	NA	NA	NA	NA	NA		OpenSea	TCTTGGTATTTCCTGAGGACCGAATGGGGCCTGCAGCAACTAGCTTTGGGTCTGACTAAG[CG]TTTTTGTTTTTTTTTTTAACTGGAGAGGAGCAAGCTGCAACGAGGGCCTCATTCCTGGTT	CGCTTAGTCAGACCCAAAGCTAGTTGCTGCAGGCCCCATTCGGTCCTCAG					chr15:83990986-83990986						RP11-382A20.4	ENST00000565495.1	5'UTR	RP11-382A20.4	ENST00000565495.1	5'UTR	chr15:83990765-83991195	3								-1.68927254106732	0.17485165974874	-7.87812300232438
538	chr17	4099490	+	cg19547333	46774572		TTTCCCTACTATTAATTCTTTCATTTTTTTCCTCCAACRACAATAAACTC		II			rs4790592	0.12204	NA	NA	NA	NA		OpenSea	TGCATCTACTACACACACACACACACACACACACACACACACACACACACACACACACTG[CG]AGTTTATTGCCGTTGGAGGAAAAAAATGAAAGAATCAACAGCAGGGAAAGGGATGCAATT	TTCCCTGCTGTTGATTCTTTCATTTTTTTCCTCCAACGGCAATAAACTCG	ANKFY1;ANKFY1;ANKFY1	NR_047571;NM_001257999;NM_016376	Body;Body;Body				TRUE							ANKFY1;ANKFY1	ENST00000572412.1;ENST00000570934.1	3'UTR;3'UTR	chr17:4099165-4099530	3								1.76911178874803	1.2870791826042	7.87669390388653
539	chr4	68593702	-	cg02902469	40683144		CCTAAATTCACTAAAATTCTAAATCAACTCACCCTAAAATTAACTATTAC		II			NA	NA	NA	NA	NA	NA		OpenSea	TATGCTGAAGTCCTAAATTCACTGGAGTTCTGAATCAACTCACCCTGGGATTGACTGTTA[CG]TGAAATAGTAAATGTCATTTTGCTTAAGTCATTTTTAGTTGTGTTTTCAGTTACTTGTAG	CTAAATTCACTGGAGTTCTGAATCAACTCACCCTGGGATTGACTGTTACG											RP11-453E17.1	ENST00000500538.2	5'UTR	RP11-453E17.1	ENST00000500538.2	5'UTR			chr4:68592757-68593721	5	chr4:68592116-68593777	6				1.93887974858077	0.981260000258102	7.87112162883309
540	chr4	165981927	-	cg06399992	77676510		AACAACTATCTATAAAACAATACTAAAAATAACTCCCTCCCAAAAATATC		II			NA	NA	NA	NA	NA	NA		OpenSea	TATGTTGCTCTAACAACTATCTATAAAACAGTGCTAAGAATGGCTCCCTCCCAGGAATGT[CG]TGGGGGTTACCTATCATGTGCATGGACCTGGCACATTGCTGAGTATAAGGGTGATTATTT	ACAACTATCTATAAAACAGTGCTAAGAATGGCTCCCTCCCAGGAATGTCG																					chr4:165981840-165982567	6				1.93778479657891	0.479742110863068	7.85855461931753
541	chr2	43245642	+	cg21567649	79751560		TAACTTCCTTCTCTACCRAAACTAAATCCTAATATACTACTTACCCCATC		II			NA	NA	NA	NA	NA	NA		OpenSea	CTGACCGTGGCGCAAGAGCTCCAGCATGCATTGTGCAAGAGCAGAGGGGAGGGGCAGAGC[CG]ATGGGGCAAGCAGCACATCAGGACTCAGCTTCGGCAGAGAAGGAAGTCAGTCGGGCTGTC	GACTTCCTTCTCTGCCGAAGCTGAGTCCTGATGTGCTGCTTGCCCCATCG					chr2:43245528-43245528		TRUE										chr2:43245480-43245715	3						TRUE		-1.78374695278989	-1.98400962157021	-7.85806323794593
542	chr12	70735907	-	cg17579867	34656547		CAAAATATTTTCTTTTCCTCCTTATTCAAAAATCTCTACCCCAAATTTAC		II			NA	NA	NA	NA	NA	NA		OpenSea	TTTCTGGATTTCAAAATGTTTTCTTTTCCTCCTTATTCAGAAATCTCTACCCCAAATTTG[CG]TCACCCTGGGCATCTTCACCTTGTCGACCTCAAGACATAGGTAGGAGAATCTATTTGTGT	CGCAAATTTGGGGTAGAGATTTCTGAATAAGGAGGAAAAGAAAACATTTT	CNOT2;CNOT2;CNOT2;CNOT2	NM_014515;NM_001199303;NM_001199302;NR_037615	Body;Body;Body;Body											CNOT2;CNOT2;CNOT2;CNOT2;CNOT2;CNOT2;CNOT2	ENST00000548939.1;ENST00000551434.1;ENST00000551710.1;ENST00000548686.1;ENST00000548686.1;ENST00000549709.1;ENST00000551434.1	5'UTR;1stExon;TSS200;1stExon;5'UTR;1stExon;5'UTR										1.91157602393732	0.814360832130914	7.85674375438952
543	chr11	100601257	-	cg22886019	24764274		ACCAATATTACTTTCTCACAATCAAATTTTAAAAAACACTAAATATACAC		II			NA	NA	NA	NA	NA	NA		OpenSea	ACAGCTGAAAAGCCAATGTTGCTTTCTCACAATCAGATTTTAAGAAACACTGAATATGCA[CG]TTAGAGCTTAAATTCCTTCTTTCGCAAGGGCTATCAGAATTGGCATATGTCTTTGATTAA	CGTGCATATTCAGTGTTTCTTAAAATCTGATTGTGAGAAAGCAACATTGG	ARHGAP42	NM_152432	Body														chr11:100601000-100601395	3								1.64084402894087	1.21004522888639	7.85341817839453
544	chr8	128560404	-	cg23572726	57728159		TTATATCTTAACCTACAAATTCACACTATTTAAACTCCCAAACTCATAAC		II			NA	NA	NA	NA	NA	NA		OpenSea	GGAACTCCAGATTGTGTCTTAGCCTGCAGGTTCACACTATTTGGACTCCCAAACTCATAA[CG]TAAGACTTGGAAACCAGCCAGTGAAAGAGGGAGGGAAGGAATATTTTTGCAATTGCTGCA	TGTGTCTTAGCCTGCAGGTTCACACTATTTGGACTCCCAAACTCATAACG																	chr8:128560300-128560530	3								-1.39421022854751	1.20354697995574	-7.84513976856028
545	chr7	149537780	-	cg18343527	75808450		TTTTATCTTTTCTACCATATTCTTACTATACCTTTTCTATATTTAAATAC		II			NA	NA	NA	NA	NA	NA	chr7:149535243-149536037	S_Shore	CTTTTTTTTTTTTTTGTCTTTTCTACCATATTCTTACTGTACCTTTTCTATGTTTAGATA[CG]CAAATACTTACCATGTGTTACAGTGGCCTACAGTTTTCAGTACAGTAACATACTGTGTAG	TTTGTCTTTTCTACCATATTCTTACTGTACCTTTTCTATGTTTAGATACG	ZNF862	NM_001099220	Body											ZNF862;ZNF862	ENST00000489820.1;ENST00000460379.1	5'UTR;5'UTR					chr7:149537740-149538344	3				1.22316380048436	0.243928799267493	7.84361797445212
546	chr5	71883710	+	cg11664417	86722871		ATAAAAATAAAACCACAACCAAAAACAACAACAATATTATATCTATCTAC		II			NA	NA	NA	NA	NA	NA		OpenSea	GGCTTTCAGTTCTCCAAAAAATTCATGTCATTGCCTAAAAATTACTAATGGAAATTGGTA[CG]CAGACAGATACAATACTGTTGTTGTTTTTGGTTGTGGTTTTACTTCTACTAAAGCCCACA	CGCAGACAGATACAATACTGTTGTTGTTTTTGGTTGTGGTTTTACTTCTA							TRUE				CTC-347C20.2	ENST00000512573.1	3'UTR	CTC-347C20.2	ENST00000512573.1	3'UTR					chr5:71883480-71884336	6		TRUE		-1.92104957119686	-1.03849257764961	-7.84071775191849
547	chr1	211731629	+	cg07924540	70777905		ACTATTCAAATCCTTTACCCACTATTTTTCAAATAAAATCTCACTCTATC		II			NA	NA	NA	NA	NA	NA		OpenSea	CAGCCCAGGGAGATCAAGGCTGCAGTGAGCTGTGATCACGCCACTGCAATCCAGCCTGGG[CG]ATAGAGTGAGACCTCATCTGAAAAATAGTGGGCAAAGGACTTGAACAGCATTTCTCTAAA	CTGTTCAAGTCCTTTGCCCACTATTTTTCAGATGAGGTCTCACTCTATCG																			chr1:211731440-211731757	4	chr1:211729090-211731878	5				1.31815200465845	1.25516342061013	7.8381488452779
548	chr14	97879637	-	cg24674368	47700554	81771310	ACTTTCATTTTATTTTCACTAACTACAATCCAAAAAAATACACTCAATCA	ACTTTCATTTTATTTTCGCTAACTACAATCCGAAAAAATACGCTCGATCG	I	A	Red	NA	NA	NA	NA	NA	NA		OpenSea	ACTTTCTTTAATGCTTTCATTTTATTTTCGCTGACTGCAGTCCGGGAGAATGCGCTCGGT[CG]GAGAATCTTTCGGGGCGCGGTTGACAGTTCTTTTTCCAAGAGGGGTCCTTCACATTTATC	GCTTTCATTTTATTTTCGCTGACTGCAGTCCGGGAGAATGCGCTCGGTCG								14:96949382-96949410																TRUE		-1.64489887997938	-2.00131906356044	-7.83428114597848
549	chr5	143229967	+	cg09929786	94606393		ACATAACATATAACTTACTTCCAACCCACAAAATATAAAATATCACTCTC		II			NA	NA	NA	NA	NA	NA		OpenSea	TTGAGAAGAGTCTCTCACTCCAGGATACTAAGACAGAGTCTTATGTAACAAACCCAATCA[CG]AGAGTGACATCCCATATTCTGTGGGTTGGAAGCAAGTCACATGTCATGCCCACAGTCAAG	CGAGAGTGACATCCCATATTCTGTGGGTTGGAAGCAAGTCACATGTCATG																	chr5:143229680-143229975	3								-1.83555040315498	0.0920189818947764	-7.83415603870541
550	chr15	92706951	+	cg20485553	76610345		ATCACTAAAAAAACTCTAAAACCTTAAACCACATACAAACTAAATAAATC		II			NA	NA	NA	NA	NA	NA		OpenSea	TCGGAGGGGTGGAAGCACCACTCCTCTCTCTGACTTTCGCAATATGGGTCACTGTGTAGA[CG]ACTCACCCAGTCTGCATGTGGTTCAAGGCCCCAGAGTTCTCTCAGTGATGCTAATGGGTG	CGACTCACCCAGTCTGCATGTGGTTCAAGGCCCCAGAGTTCTCTCAGTGA	SLCO3A1;SLCO3A1	NM_013272;NM_001145044	3'UTR;Body								RP11-24J19.1;SLCO3A1;RP11-152L20.3	ENST00000557683.1;ENST00000318445.6;ENST00000561674.1	3'UTR;3'UTR;3'UTR	RP11-24J19.1;SLCO3A1;SLCO3A1;RP11-152L20.3	ENST00000557683.1;ENST00000318445.6;ENST00000555892.1;ENST00000561674.1	3'UTR;3'UTR;3'UTR;3'UTR	chr15:92706825-92707215	3								-1.76641393822138	-2.50065724588562	-7.83380829816018
551	chr15	44750861	+	cg09026706	27600563		ACTCTTTACATAATACTATACTACCTACCAACACTACTATTCRTTTAATC		II			NA	NA	NA	NA	NA	NA		OpenSea	TCTTACTTGGCCCAGTGCCTTGAATGTGGCTATGTATGCAATAAATATTTGTCGAACGAA[CG]ATTAAACGAATAGTAGTGTTGGCAGGCAGTATAGTATTATGTAAAGAGCATGCACACTCC	CTCTTTACATAATACTATACTGCCTGCCAACACTACTATTCGTTTAATCG	CTDSPL2	NM_016396	5'UTR								CTDSPL2;CTDSPL2;CTDSPL2;CTDSPL2	ENST00000558373.1;ENST00000260327.4;ENST00000396780.1;ENST00000558966.1	TSS1500;5'UTR;5'UTR;5'UTR	CTDSPL2;CTDSPL2;CTDSPL2;CTDSPL2;CTDSPL2;CTDSPL2;CTDSPL2;CTDSPL2	ENST00000558373.1;ENST00000260327.4;ENST00000396780.1;ENST00000558791.1;ENST00000560834.1;ENST00000558966.1;ENST00000559793.1;ENST00000558968.1	TSS1500;5'UTR;5'UTR;5'UTR;5'UTR;5'UTR;5'UTR;5'UTR	chr15:44750620-44750955	3								-1.89616458008306	1.51731443490724	-7.83380438761871
552	chr1	5971510	+	cg15324288	57690828		ATTTAACTTTTCATCCAACTTTTCCTCCCCAAAAAAACRCACACAAACAC		II			NA	NA	NA	NA	NA	NA		OpenSea	TTGCCAGAAATGGCTCCATTATCTTCAGCAGAGACAGCGGGCACTCGGGGGCCAGCCCTC[CG]TGCCTGTGTGCGTCCTCTTGGGGAGGAAAAGCTGGATGAAAAGTTAAACCTTCCAAGCAC	TTTAACTTTTCATCCAGCTTTTCCTCCCCAAGAGGACGCACACAGGCACG	NPHP4	NM_015102	Body					1:5894074-5894110			NPHP4;NPHP4	ENST00000378160.2;ENST00000478423.2	5'UTR;3'UTR	NPHP4;NPHP4;NPHP4	ENST00000378169.3;ENST00000378160.2;ENST00000478423.2	3'UTR;5'UTR;3'UTR	chr1:5971145-5971895	3						TRUE		1.22079351035189	1.11501086144236	7.8319539042647
553	chr4	165960043	-	cg20339956	78670438		AAAAAAACAAATCACATAAAATCAAAAATCTAAAACCAACATAAAACCCC		II			NA	NA	NA	NA	NA	NA		OpenSea	TGGGGAGGCCAAGGAGGGCAGATCACATGAGGTCAGGAGTCTGAGGCCAGCATGAAACCC[CG]TCTCTACCAAAACTATGAAAATTAGCCAGGCGTGGTGGTAGGCGCCTTAATCCCAGCTTC	CGGGGTTTCATGCTGGCCTCAGACTCCTGACCTCATGTGATCTGCCCTCC	TRIM60;TRIM60	NM_152620;NM_001258025	5'UTR;5'UTR								TRIM60;TRIM60	ENST00000341062.5;ENST00000512596.1	TSS1500;5'UTR	TRIM60;TRIM60;TRIM60	ENST00000341062.5;ENST00000512596.1;ENST00000507119.1	TSS1500;5'UTR;5'UTR										1.61654691162345	0.983578245142846	7.83147398721354
554	chr8	18836280	-	cg06399735	84730841		AAACACTACTTTATTAATACCACTTCTAAAAAACAACAAAACAAACATAC		II			NA	NA	NA	NA	NA	NA		OpenSea	ACACTGCTTCAGAGCACTGCTTTATTGGTACCACTTCTGAGAAGCAGCAAAGCAGACATA[CG]TCTTTCTCTATCATCTTCTCTGTCTCTCAATCCCTCTCAATGACAATGACTCATTCTCTC	AGCACTGCTTTATTGGTACCACTTCTGAGAAGCAGCAAAGCAGACATACG	PSD3	NM_015310	Body		chr8:18836263-18836263		TRUE				SNORA62	ENST00000364287.1	TSS1500	SNORA62;PSD3	ENST00000364287.1;ENST00000521841.1	TSS1500;3'UTR	chr8:18836065-18836695	3						TRUE		-1.74537876396484	-2.57801773064523	-7.82509391307378
555	chr16	89302571	+	cg10456628	53670933		TAACAAAAACTTAATTTTCTTTTCTTTCTTCTTTTTTAAAACAAAATCTC		II			rs79534720	0.013266	NA	NA	NA	NA	chr16:89299274-89299874	S_Shelf	GGAGGCAGAGCATGCAGTGAGCTGAGATTGCACCACTGCACTCCAGCCTGGGCAACAGAG[CG]AGACTCTGTCTCAAAAAAGAAGAAAGAAAAGAAAACCAAGCCCCTGCCACCACGAAGCTG	GGCAGGGGCTTGGTTTTCTTTTCTTTCTTCTTTTTTGAGACAGAGTCTCG																								TRUE		1.54606646018784	0.928831410164477	7.82496981860902
556	chr12	10103711	+	cg01304461	49647829		AAAAAAACCAAAATCTATTACTAAAATACCAAAAATTCAACCTAAATCCC		II			NA	NA	NA	NA	NA	NA		OpenSea	ATAAAGTCATCTCCCCTGGAAATACTTGCCTCAGTGATTGGCATTCTGTGCAATGAGTAA[CG]GGACCTAGGCTGAACCTCTGGCATTTCAGTAACAGATTTTGGTTCCCTCATCAGGAAGAC	CGGGACCTAGGCTGAACCTCTGGCATTTCAGTAACAGATTTTGGTTCCCT	CLEC12A	NM_001207010	TSS1500						12:10103534-10104181	Unclassified_Cell_type_specific	AC091814.3;CLEC12A	ENST00000420905.1;ENST00000355690.4	3'UTR;TSS1500	AC091814.3;CLEC12A	ENST00000420905.1;ENST00000355690.4	3'UTR;TSS1500	chr12:10103680-10103950	3								-1.44083236641186	-1.27379056204285	-7.82439652640072
557	chr19	7702733	-	cg02148353	42649150		TTAATAACAATAAACATAACACAATAAACRTAACTAAACRAAACCACCCC		II			NA	NA	NA	NA	NA	NA	chr19:7701661-7702336	S_Shore	CCCTGGCCGTCTTGATAACAGTGGACATGACACAGTGGACGTGGCTGGGCGGGGCCACCC[CG]TTACTTCTCTCCACTCTCTCCTCTAGGCAGGGCGGTCTGTAGCTCAAACCCCTTTAATTG	CGGGGTGGCCCCGCCCAGCCACGTCCACTGTGTCATGTCCACTGTTATCA	STXBP2;STXBP2;STXBP2;STXBP2	NR_073560;NM_006949;NM_001272034;NM_001127396	Body;Body;Body;Body				TRUE		19:7701477-7702737	Promoter_Associated	STXBP2	ENST00000320400.5	TSS1500	STXBP2	ENST00000320400.5	TSS1500	chr19:7701665-7702775	3								-1.82168792337212	-2.21884674731653	-7.8238030139644
558	chr2	206272776	+	cg03465600	32724298		AAACCRATTAACTTTCCTAAATCTTAACTTCACTCTCACTTAAACATTCC		II			NA	NA	NA	NA	NA	NA		OpenSea	CAGCTTCAGCATTGAAAAGTATGAAAACATATGGCTCTTGTTTTCAACAACTAGCCTGAA[CG]GAATGTCTAAGTGAGAGTGAAGCTAAGATTTAGGAAAGTTAATCGGTTTCAGTGTCTGAA	CGGAATGTCTAAGTGAGAGTGAAGCTAAGATTTAGGAAAGTTAATCGGTT	PARD3B;PARD3B;PARD3B;PARD3B	NM_001302769;NM_205863;NM_152526;NM_057177	Body;Body;Body;Body				TRUE							PARD3B	ENST00000494482.1	5'UTR	chr2:206272740-206273010	3								-2.43388765271791	1.34099975051591	-7.82306731656229
559	chr14	31611928	+	cg01846288	58635883		TATATACTAATACACTCTTAAAATTTACTTTAAACTAAACRCRATAACTC		II			rs78253385	0.016926	NA	NA	NA	NA		OpenSea	CATTCCTGACCTCAAGTGTTCTGCCCACCTCAGCCTCCTAGAGTGCTAGGATTACAGGCA[CG]AGCCACCGCGCCCAGCCTAAAGTAAATCTTAAGAGTGCATCAGCACATACAATGATTAAG	CGAGCCACCGCGCCCAGCCTAAAGTAAATCTTAAGAGTGCATCAGCACAT	HECTD1	NM_015382	Body								U6	ENST00000384709.1	TSS1500	U6	ENST00000384709.1	TSS1500										1.28938578115999	0.898821379372465	7.82258622174272
560	chr17	27309190	+	cg20801863	96621236		TTAAAATATATAATAACACCTCACTTCCAATTCACAAATTCTATAATTCC		II			NA	NA	NA	NA	NA	NA	chr17:27312969-27313283	N_Shelf	GGGGGGGCCCGCTCTCTTTTGACAGACAGCCCTGAGGAGCGTGCTCACTGCTGAGAATCA[CG]GAACTACAGAATTTGTGAACTGGAAGTGAGGTGCTATTACATACTTCAAGGGTGGCACAT	CGGAACTACAGAATTTGTGAACTGGAAGTGAGGTGCTATTACATACTTCA	SEZ6;SEZ6;SEZ6	NM_001098635;NM_178860;NM_001290202	Body;Body;5'UTR						17:27308791-27309795	Unclassified_Cell_type_specific	SEZ6	ENST00000317338.10	5'UTR	SEZ6;SEZ6	ENST00000540419.1;ENST00000317338.10	TSS1500;5'UTR	chr17:27309165-27309315	3								-1.800221865892	-2.55950305974621	-7.82162826929695
561	chr11	128419512	-	cg24065451	22688987	38681233	ATTACTTCCTAAAATATTCAAAAAACTACAAATTCAAAAACAAACCAACA	ATTACTTCCTAAAATATTCGAAAAACTACGAATTCGAAAACGAACCGACG	I	A	Red	NA	NA	NA	NA	NA	NA	chr11:128419198-128419513	Island	CAGCGCAATGCTGTTACTTCCTAGGATGTTCGAGAAGCTGCGAGTTCGAGGGCGGGCCGG[CG]GAAGGCTTGCCTTTCCACTGTCACTCCACGAACCCAGCCCAGAGGCTTCGGTTTGTCTGT	CGCCGGCCCGCCCTCGAACTCGCAGCTTCTCGAACATCCTAGGAAGTAAC	ETS1	NM_001143820	Body		chr11:128419505-128419505		TRUE				ETS1	ENST00000525404.1	3'UTR	ETS1	ENST00000525404.1	3'UTR	chr11:128419205-128419615	3						TRUE		-2.84180275285736	0.10042055036091	-7.81800861134418
562	chr5	134181226	+	cg08470180	25799593	6702182	ATAATCCACACAAATTACAAACATAAACCACCACACCCCAAAAATTATCA	ATAATCCACGCAAATTACAAACGTAAACCACCACGCCCCAAAAATTATCG	I	C	Grn	NA	NA	NA	NA	NA	NA	chr5:134181483-134182250	N_Shore	AAAACATAATAGCGGTAGTTTGTTGTTCCATCCTTTCCTGTGATTATGGAATAATGAATG[CG]ACAATTCCTGGGGCGTGGTGGCTTACGCCTGTAATCTGCGTGGATCATAGGATGTCCCAT	ATGATCCACGCAGATTACAGGCGTAAGCCACCACGCCCCAGGAATTGTCG	C5orf24;C5orf24	NM_152409;NM_001135586	TSS200;TSS1500						5:134181189-134182550	Promoter_Associated	C5orf24;C5orf24;C5orf24;C5orf24	ENST00000394976.3;ENST00000504727.1;ENST00000435259.2;ENST00000338051.4	TSS1500;TSS1500;TSS1500;TSS200	C5orf24;C5orf24;C5orf24;C5orf24;C5orf24;DDX46	ENST00000394976.3;ENST00000504727.1;ENST00000435259.2;ENST00000508791.1;ENST00000338051.4;ENST00000507053.1	TSS1500;TSS1500;TSS1500;TSS1500;TSS200;3'UTR	chr5:134180785-134181370	3						TRUE		-1.77080538941355	-1.70474898202348	-7.81713812349015
563	chr13	48811111	+	cg27300829	82807340		TCTAAACAACCATTTATCATAAATAACTCAAAACTTTTACTAAATAAATC		II			rs9332251	0.023649	NA	NA	NA	NA	chr13:48806982-48807948	S_Shelf	AAAGTGCTGATATAGGAGAGAAAATAGTGGCAGGGTGAGTGCAAGAGAGAAAGTGAAGGC[CG]ACTCACCCAGTAAAAGTTTTGAGTTACCCATGACAAATGGCTGTTTAGACCCTGGTTCTT	CTAAACAGCCATTTGTCATGGGTAACTCAAAACTTTTACTGGGTGAGTCG	ITM2B	NM_021999	Body				TRUE														chr13:48810640-48811121	6		TRUE		-1.35982653669881	0.0480262366113838	-7.81671576118453
564	chr7	157279616	-	cg18011570	39666212		ATCAATCCRTAAAAAACACTAATAAAAATAACAAACCTCATACCAAAAAC		II			NA	NA	NA	NA	NA	NA	chr7:157276326-157276556	S_Shelf	GGGTTGGATCGGTCAATCCGTGGAAGACACTGATGAAAATGACAAACCTCATGCCAGAAG[CG]TCCCCGGCACATCTCGGGTGGAGTGTGCAAAATGTCAGTGTCTAGCCGCTGTCTATTAAT	CGCTTCTGGCATGAGGTTTGTCATTTTCATCAGTGTCTTCCACGGATTGA	LOC101927914	NR_110157	Body								AC006372.4	ENST00000444158.1	5'UTR	AC006372.4	ENST00000444158.1	5'UTR			chr7:157279615-157280401	6						1.82166578636596	0.505561553372017	7.81436489772757
565	chr19	37888254	-	cg08870845	98776903		TTCTATAAACTCTCATAATATTTTTACCCAATTTTCAACTAAACTCTAAC		II			NA	NA	NA	NA	NA	NA		OpenSea	TTGCACTTCTTTTCTGTGAACTCTCATGATATTTTTGCCCAATTTTCAACTGGACTCTAG[CG]TTTTTCTTGTATAGCAGGGAAATTAGCACTTTATGTGAGTTGCAAATATTTTCTTCCAGT	CGCTAGAGTCCAGTTGAAAATTGGGCAAAAATATCATGAGAGTTCACAGA																										1.73732021520717	0.637868009179682	7.80993896776906
566	chr7	1039957	+	cg21248060	30803594	14632529	ACAAACACATCTCCCAAAAACTAAAATATATACACAACAAAACAAACACA	ACAAACACGTCTCCCGAAAACTAAAATATATACACGACGAAACAAACACG	I	T	Red	NA	NA	NA	NA	NA	NA	chr7:1039874-1040096	Island	GACCTCAGCCCCCAGGAGACGTGCCTGCCCCGCCGTGCACAGACCTCAGCCCCCGGGAGA[CG]TGCCTGCCCCGCCGTGCACACACCTCAGCCCCCGGGAGACGTGCCTGCCCCGCCGTGCAC	CGTGCCTGCCCCGCCGTGCACACACCTCAGCCCCCGGGAGACGTGCCTGC	C7orf50;C7orf50;C7orf50	NM_001134395;NM_032350;NM_001134396	Body;Body;Body					7:1005892-1006675			C7orf50	ENST00000488073.1	3'UTR	C7orf50	ENST00000488073.1	3'UTR			chr7:1038883-1041087	6	chr7:1038912-1042357	6		TRUE		3.57270956968241	2.7806408409937	7.80920078939792
567	chr8	74650573	+	cg03179475	61636873		AACTAAATTAAACTTTATTTCTTCATTTTCRTTTTCCAATTTTTAAAACC		II			NA	NA	NA	NA	NA	NA		OpenSea	ACTCACCTGATTTATTTGAAGCATGTTAAGACAATATTGACCAAACTGCTGTATCCCTCA[CG]GCTCCAAAAACTGGAAAACGAAAATGAAGAAATAAAGTTCAACTTAGCTGATAACCTCAA	CGGCTCCAAAAACTGGAAAACGAAAATGAAGAAATAAAGTTCAACTTAGC	STAU2;STAU2;STAU2;STAU2;STAU2;STAU2;STAU2;STAU2;STAU2;STAU2;STAU2;STAU2	NM_001164381;NM_014393;NM_001164384;NM_001164384;NM_001164382;NM_001164381;NM_001164380;NM_014393;NM_001164382;NM_001164385;NM_001164380;NM_001164383	5'UTR;5'UTR;5'UTR;ExonBnd;ExonBnd;ExonBnd;ExonBnd;ExonBnd;5'UTR;5'UTR;5'UTR;5'UTR								STAU2;STAU2;STAU2;STAU2;STAU2;STAU2;RP11-463D19.2;STAU2;STAU2;STAU2;STAU2;STAU2;STAU2;STAU2	ENST00000519961.1;ENST00000355780.5;ENST00000522509.1;ENST00000522695.1;ENST00000524300.1;ENST00000521210.1;ENST00000358757.4;ENST00000517542.1;ENST00000521419.1;ENST00000519961.1;ENST00000524300.1;ENST00000521451.1;ENST00000523558.1;ENST00000522962.1	1stExon;5'UTR;5'UTR;TSS200;ExonBnd;5'UTR;3'UTR;5'UTR;5'UTR;5'UTR;5'UTR;5'UTR;5'UTR;3'UTR	STAU2;STAU2;STAU2;STAU2;STAU2;STAU2;STAU2;STAU2;STAU2;STAU2;STAU2;STAU2;STAU2;STAU2;RP11-463D19.2;STAU2;STAU2;STAU2;STAU2;STAU2;STAU2;STAU2;STAU2;STAU2;STAU2;STAU2	ENST00000519961.1;ENST00000523160.1;ENST00000355780.5;ENST00000521447.1;ENST00000518502.1;ENST00000522509.1;ENST00000522695.1;ENST00000524300.1;ENST00000524191.1;ENST00000524113.1;ENST00000520945.1;ENST00000521210.1;ENST00000521845.1;ENST00000520872.1;ENST00000358757.4;ENST00000519818.1;ENST00000522061.1;ENST00000517542.1;ENST00000521419.1;ENST00000519961.1;ENST00000524300.1;ENST00000521293.1;ENS…	1stExon;3'UTR;5'UTR;5'UTR;5'UTR;5'UTR;TSS200;ExonBnd;3'UTR;3'UTR;3'UTR;5'UTR;3'UTR;3'UTR;3'UTR;3'UTR;3'UTR;5'UTR;5'UTR;5'UTR;5'UTR;3'UTR;5'UTR;5'UTR;5'UTR;3'UTR			chr8:74650032-74651123	6	chr8:74650140-74650601	5				2.10762863113918	1.27579423453759	7.80589151957252
568	chr5	71435267	-	cg13053302	89656282		AAACAAATCACCAACTCTCTAAACTAAAAATTTTCTTCCAAAACTAAATC		II			NA	NA	NA	NA	NA	NA		OpenSea	TACTTAACCTTGGGCAAGTCACCAACTCTCTGAACTGAGAGTTTTCTTCCAGGGCTGGAT[CG]TTATTCATTTTTGGAGTTTGGCATTCTGATGCACTTTCTAGCCCTGCAAGGTAAGATGTA	CGATCCAGCCCTGGAAGAAAACTCTCAGTTCAGAGAGTTGGTGACTTGCC	MAP1B	NM_005909	Body											MAP1B	ENST00000513526.2	3'UTR	chr5:71434785-71435310	3								-2.78331753705473	-0.382395448656106	-7.80186244671022
569	chr12	53808156	-	cg12499542	61624587		ATATCATTTAACTATCTCACTTTTTACCCAAAACAATAACAACCCACACC		II			NA	NA	NA	NA	NA	NA		OpenSea	TATTCATTTACATGTCATTTGACTGTCTCACTTTTTACCCAGAACAGTAACAACCCACAC[CG]TCTTCCTTCAGGGATTTCCAACTGGCACTCTGTGGGTGCTACACAGAATGCAATTTAATG	CGGTGTGGGTTGTTACTGTTCTGGGTAAAAAGTGAGACAGTCAAATGACA	SP1;SP1	NM_138473;NM_003109	3'UTR;3'UTR				TRUE				SP1	ENST00000426431.2	3'UTR	SP1	ENST00000426431.2	3'UTR								TRUE		3.00721664966807	2.17053351818208	7.79980108407167
570	chr14	77332983	-	cg26326621	3776133	27634222	AAAACCCAAACAAAAACAAATAAAACAATCAATACCCAATACCCAAACCA	GAAACCCAAACAAAAACGAATAAAACAATCGATACCCGATACCCAAACCG	I	A	Red	rs11159236	0.127273	NA	NA	NA	NA		OpenSea	GGAGAAGTTCCCGGGGCCCAGGCAGGGACGGATAAGGCAGTCGGTGCCCGGTGCCCAGGC[CG]GGGGTGAAGAGGCTGGCCAGGACTCAGCAGCAGGAAGTGAGAATGAACTTCACAGGATGC	GGGGCCCAGGCAGGGACGGATAAGGCAGTCGGTGCCCGGTGCCCAGGCCG	C14orf166B	NM_194287	Body				TRUE							C14orf166B;C14orf166B	ENST00000484640.1;ENST00000216450.3	3'UTR;3'UTR	chr14:77332765-77333275	3						TRUE		-1.73679185886245	-1.83296441410801	-7.79948562233034
571	chr8	56675574	-	cg00880618	7714137		TCAAATAAAAATAACAAATTCAATTTCTTTCTTCATTACCATAACAAATC		II			NA	NA	NA	NA	NA	NA		OpenSea	ATCATTTTTCTTCAGGTGAAAATGACAAATTCAGTTTCTTTCTTCATTGCCATAGCAGGT[CG]CTAATTTTGACACTAGAAGGGAAAAATAATCCAGTATTATTTTCTCCACAGCTATAAAGT	CAGGTGAAAATGACAAATTCAGTTTCTTTCTTCATTGCCATAGCAGGTCG	TMEM68;TMEM68;TMEM68;TMEM68;TMEM68;TMEM68	NM_001286657;NM_152417;NM_001286660;NM_152417;NM_001286657;NM_001286661	5'UTR;5'UTR;5'UTR;ExonBnd;ExonBnd;5'UTR								TMEM68;TMEM68;TMEM68;TMEM68;TMEM68;TMEM68;TMEM68	ENST00000434581.2;ENST00000521229.1;ENST00000522576.1;ENST00000334667.2;ENST00000434581.2;ENST00000523073.1;ENST00000519784.1	5'UTR;5'UTR;5'UTR;5'UTR;ExonBnd;5'UTR;5'UTR	TMEM68;TMEM68;TMEM68;TMEM68;TMEM68;TMEM68;TMEM68;TMEM68;TMEM68;TMEM68;TMEM68;TMEM68;TMEM68	ENST00000520414.1;ENST00000523423.1;ENST00000434581.2;ENST00000521229.1;ENST00000522576.1;ENST00000522090.1;ENST00000334667.2;ENST00000520061.1;ENST00000434581.2;ENST00000522030.1;ENST00000523073.1;ENST00000519784.1;ENST00000519780.1	5'UTR;5'UTR;5'UTR;5'UTR;5'UTR;5'UTR;5'UTR;TSS1500;ExonBnd;TSS200;5'UTR;5'UTR;5'UTR										1.50743754931651	0.934734677257173	7.79940200598126
572	chr11	75031054	-	cg01901332	36742927		TATACCTCTATATCAAAAAACCCAATTAACTATAAACTCCCCAAAAAACC		II			NA	NA	NA	NA	NA	NA		OpenSea	GAAGCATGCTATGTACCTCTGTGTCAAGAGGCCCAGTTGGCTGTGAACTCCCCAGGAAAC[CG]AAGCCCCATCGGGGACAGGGATGAGACCAAAGTCCCCCCCAGAGCAGGAGGCAGCCCTGG	CGGTTTCCTGGGGAGTTCACAGCCAACTGGGCCTCTTGACACAGAGGTAC	ARRB1;ARRB1	NM_020251;NM_004041	Body;Body				TRUE		11:75030997-75031167	Unclassified_Cell_type_specific				ARRB1	ENST00000533255.1	3'UTR	chr11:75030240-75031490	3						TRUE		-1.40474237536629	1.50520070405517	-7.79655240059159
573	chr14	68347730	-	cg05521364	88653486		TAAACACCCTACAATATACTTACATACACCTAAATAATATAACCTACTAC		II			rs117295084	0.019531	NA	NA	NA	NA		OpenSea	TCATTGTTGTATGAACACCCTACAGTGTACTTACATGCACCTAGATGGTATAGCCTACTG[CG]CACCTAGACTATATGGTATAGCCTATTGCTTCTAGGCTATGAACCTGTACAGCATGTTAC	GAACACCCTACAGTGTACTTACATGCACCTAGATGGTATAGCCTACTGCG	RAD51B;RAD51B;RAD51B	NM_133510;NM_002877;NM_133509	Body;Body;Body											RAD51B;RAD51B;RAD51B;RAD51B	ENST00000553734.1;ENST00000555907.1;ENST00000479335.1;ENST00000553595.1	5'UTR;5'UTR;3'UTR;5'UTR			chr14:68347392-68348481	6						1.90507950128652	-0.424287687562738	7.79609508073937
574	chr3	101954626	+	cg09183220	18765963		TTAAATTAATTTAAAATCCACACACCTTTTAAATAATCTCCTATACCTAC		II			NA	NA	NA	NA	NA	NA		OpenSea	TCTTCCGGCTCAATTACACTTCAAGGTCAATGATGCTATAAAATAAGCTAAAAATAGCTT[CG]TAGGCATAGGAGATCATCCAAAAGGTGTGTGGATTTCAAACCAACCCAAAGAGAAGGTAA	CGTAGGCATAGGAGATCATCCAAAAGGTGTGTGGATTTCAAACCAACCCA									3:101954573-101954870	Unclassified_Cell_type_specific	ZPLD1;ZPLD1	ENST00000491959.1;ENST00000478083.1	5'UTR;5'UTR	ZPLD1;ZPLD1	ENST00000491959.1;ENST00000478083.1	5'UTR;5'UTR	chr3:101954600-101954835	3								6.10347129863929	0.739692358379245	7.79202694410405
575	chr8	142219444	+	cg07231045	10743244		AACCCCTCCCCTACACTAAAATTATTTCCAAATTACACTCACTTAAAACC		II			NA	NA	NA	NA	NA	NA	chr8:142219197-142219445	Island	ACAGCCTGCCCGTCTGCCCTTCTTCTCGGCTTCCCTTAAGACACAAGGTGACGACACGGA[CG]GTTTCAAGTGAGTGCAATCTGGAAATAATCTCAGTGCAGGGGAGGGGTTGAGGCCAAAGA	CGGTTTCAAGTGAGTGCAATCTGGAAATAATCTCAGTGCAGGGGAGGGGT								8:142288402-142289840			SLC45A4	ENST00000519067.1	3'UTR	SLC45A4	ENST00000519067.1	3'UTR	chr8:142216365-142219935	3						TRUE		-2.4058246887277	-2.29203551389095	-7.79135384160284
576	chr13	29875027	+	cg00252121	43687927		ATCTTAATCTTAAATATTCCAACCTCCAAAACTATAAAAAATAAATATTC		II			NA	NA	NA	NA	NA	NA		OpenSea	CTTTATCTTAGTCTATTCAAGCCACTATAAAAAAATTAAGACTGAGCGGCTTATAAACAA[CG]AACATTTATTTTTCACAGTTCTGGAGGCTGGAACATCCAAGATCAAGACACTGGAAGAAG	TCTTGATCTTGGATGTTCCAGCCTCCAGAACTGTGAAAAATAAATGTTCG	MTUS2	NM_001033602	Body				TRUE														chr13:29875014-29875617	4		TRUE		1.68757687186084	0.792028569804985	7.78848724574837
577	chr12	39835965	-	cg15182644	24633156		ATACTAAAATATACCTAATATTTCCAAACTCACACCCTAACCTAAATAAC		II			rs77844381	0.074283	NA	NA	NA	NA	chr12:39836211-39837499	N_Shore	ATATAATTTCAATACTAGGATGTACCTAGTATTTCCAGACTCACACCCTGGCCTGGGTAA[CG]TTACGATTACATTGTATCCACCCTGCCTAATGTCAGTATGTTTCACACAGTCACCCATTT	CGTTACCCAGGCCAGGGTGTGAGTCTGGAAATACTAGGTACATCCTAGTA	KIF21A;KIF21A;KIF21A;KIF21A	NM_001173464;NM_001173465;NM_017641;NM_001173463	Body;Body;Body;Body								KIF21A	ENST00000545778.1	5'UTR	KIF21A	ENST00000545778.1	5'UTR	chr12:39835705-39836575	3								-2.63927392572024	-3.19993048560232	-7.78825986780473
578	chr16	46826414	+	cg04770282	35633925		AACATTTATCACTATAAAATTCCCTTTTAATAATACTTTTACTACATCCC		II			NA	NA	NA	NA	NA	NA	chr16:46823932-46824263	S_Shelf	ATATACATACATACATACATACACACAAATGAAGACAAAAATACTACATATCAAAACTTA[CG]GGATGTAGCAAAAGCACTACTAAAAGGGAATTTTATAGTGATAAATGCCTACATTATAAA	CGGGATGTAGCAAAAGCACTACTAAAAGGGAATTTTATAGTGATAAATGC																								TRUE		1.78084316519046	-0.0289719329204957	7.78644009010673
579	chr2	169100915	+	cg11775828	31654585		CAACAACAAAAAACTCAAATATACCTAAACAAAAAACCAAAAAAAACACC		II			NA	NA	NA	NA	NA	NA	chr2:169102950-169104454	N_Shelf	GCCCAGAAGGAAATGAAGAAAAAGTCCTCCGTGCCCGTGCCATGCTGGAAAGTTAAAACA[CG]GTGCCTCCTTTGGTTTTCTGTTCAGGCACATCTGAGCCTCCTGCTGCTGGTCACGGTTCA	CGGTGCCTCCTTTGGTTTTCTGTTCAGGCACATCTGAGCCTCCTGCTGCT	STK39	NM_013233	Body						2:169100826-169101173	Unclassified_Cell_type_specific							chr2:169100720-169101210	3						TRUE		1.38990173152307	0.831694076343952	7.78534741867828
580	chr15	80883267	+	cg25303955	61706184		AACACCACAATCTTTTCCTACCTAACTCTTTAACAAAATATTTTCTTTAC		II			NA	NA	NA	NA	NA	NA		OpenSea	ACAGAGGAACCTTATCTTGTCTGACCAGTGCCCAAATTTCTTCCCCTGCAAACAAACTGA[CG]CAAAGAAAACACTCTGCCAAAGAGCCAGGCAGGAAAAGACTGTGGTGCTTGGCCCTGTAG	CGCAAAGAAAACACTCTGCCAAAGAGCCAGGCAGGAAAAGACTGTGGTGC	ARNT2	NM_014862	Body								ARNT2	ENST00000540859.1	3'UTR	ARNT2	ENST00000540859.1	3'UTR	chr15:80883160-80883515	3								-1.42336927288164	0.363119248468856	-7.7824012111252
581	chr5	27532684	+	cg24851859	88776229		TCATACAAAATATACTCACAAACAATTCAAAACAATTTTCTAAATAACCC		II			NA	NA	NA	NA	NA	NA		OpenSea	TCCACAGTTATTATTGATAACTGTAAATAAGAAGAGGAAAAGGTAGAACTAGGTCAGACT[CG]GGCCACCTAGAAAATTGTCCTGAATTGTCTGTGAGCATACTTTGTATGATTTTTATTATT	CGGGCCACCTAGAAAATTGTCCTGAATTGTCTGTGAGCATACTTTGTATG							TRUE														chr5:27532428-27532797	4		TRUE		-1.37175546845777	0.976473318623161	-7.78158937012159
582	chr7	34429577	-	cg01837413	25750230		TCTCTTAATCTTCACCATCCAATAAAAATACTTTTCAAATTACATCAAAC		II			NA	NA	NA	NA	NA	NA		OpenSea	TGGGGGCACTCTCTCTTGGTCTTCACCATCCAGTGGGGATGCTTTTCAGGTTACATCAGG[CG]GTCAGTCTGAAAATGGCTGGGAACCTGAGGGTTTTTTGTTTTTGTTGTTATTCTGAATGT	CGCCTGATGTAACCTGAAAAGCATCCCCACTGGATGGTGAAGACCAAGAG	NPSR1-AS1;NPSR1-AS1	NR_033665;NR_033664	Body;Body								AAA1	ENST00000419766.1	3'UTR	AAA1;AAA1;AAA1	ENST00000419766.1;ENST00000537560.1;ENST00000539747.1	3'UTR;3'UTR;3'UTR	chr7:34429440-34429630	3								1.66819938728326	0.601571775446778	7.78053214375969
583	chr7	99971014	+	cg08183547	32761139	88745254	AAAAACCTCCCTTATAATCAATACCAAATCAACCCTACCCAAAAACCACA	AAAAACCTCCCTTATAATCAATACCAAATCAACCCTACCCAAAAACCGCG	I	A	Red	NA	NA	NA	NA	NA	NA		OpenSea	GCCAAGGTCAGGCCCAGCCCCCCAAGGTCAGGCCCAGCCCCTCGGCAGGAGGACGGGGAC[CG]CGGCCTTTGGGCAGGGCTGACTTGGCACTGACCACAAGGGAGGCCCTTTTGCAATAGGGG	CGCGGCCTTTGGGCAGGGCTGACTTGGCACTGACCACAAGGGAGGCCCTT	PILRA;PILRA;PILRA	NM_013439;NM_178273;NM_178272	TSS200;TSS200;TSS200				TRUE				PILRA;PILRA;PILRA;PILRA	ENST00000474013.1;ENST00000198536.2;ENST00000453419.1;ENST00000394000.2	TSS1500;TSS200;TSS200;TSS200	PILRA;PILRA;PILRA;PILRA;PILRA	ENST00000432297.1;ENST00000474013.1;ENST00000198536.2;ENST00000453419.1;ENST00000484934.1	5'UTR;TSS1500;TSS200;TSS200;TSS200	chr7:99970920-99971175	3								-2.08833786398503	-2.24393256075581	-7.77781441551965
584	chr20	62492233	+	cg09540612	27731248	67634913	CCCAAAACAACCAAAATCAAAAACAAAACTACTACTACACCAAAAAAACA	CCCAAAACGACCGAAATCAAAAACAAAACTACTACTACACCAAAAAAACG	I	A	Red	rs76471770	0.045613	NA	NA	NA	NA	chr20:62492849-62494249	N_Shore	TTCTGGTCAGCACCGAAGAAGGAAGGTGTGGAGAGGAGGGGCCGGGCCGAGAGCAAATAC[CG]CCTTTTTGGTGCAGCAGCAGCCCTGTCTCTGACCCCGGCCGTCCTGGGGAGATGAGGTTT	CGCCTTTTTGGTGCAGCAGCAGCCCTGTCTCTGACCCCGGCCGTCCTGGG	C20orf135	NM_080622	TSS1500						20:62491883-62492259	Unclassified_Cell_type_specific	ABHD16B	ENST00000369916.3	TSS1500	ABHD16B	ENST00000369916.3	TSS1500	chr20:62491865-62492335	3						TRUE		-2.40029483293775	-2.36769402604136	-7.77717604193713
585	chr10	30942103	+	cg06695380	63692985		TTAAAATACAATAAATCCTATCACCCCAAAACRAAACATAATACCCAATC		II			NA	NA	NA	NA	NA	NA		OpenSea	TTCATTTAAAATTTTTAAAATATTGGAAGGGAGGGAGGAGGGCAAGGGCTGAGAAACTAA[CG]ATTGGGTACTATGCTCCGTCCTGGGGTGACAGGATCCATTGCATCCTAAACCTCAGTATC	CGATTGGGTACTATGCTCCGTCCTGGGGTGACAGGATCCATTGCATCCTA																										1.86215957910823	0.658230405984162	7.77709599416135
586	chr15	59052771	-	cg20575660	83704387		TCAATAACAAATAACAATTACAATAAAACAACACCAAAACCCRACTTCAC		II			NA	NA	NA	NA	NA	NA		OpenSea	AAGAACAATCATCAATGGCAAATGGCAGTTGCAGTGAAGCAACACCAGGACCCGGCTTCA[CG]CTCAGGAGAGAACGCTGCGCCTCCTCCTTGTGGTTTCTGGTGTTCTACACATTCAGAGAA	CAATGGCAAATGGCAGTTGCAGTGAAGCAACACCAGGACCCGGCTTCACG											U3	ENST00000363448.1	1stExon	U3	ENST00000363448.1	1stExon	chr15:59052640-59052870	3								-1.50804827544621	-0.448839257764099	-7.77618543052967
587	chr15	52126118	-	cg21830259	95683595		ATCTACCAAACAATTCTCCAAAATAATTTATACTAAATTCTACTTACTCC		II			NA	NA	NA	NA	NA	NA	chr15:52121816-52122452	S_Shelf	CTTTATTAAAAATCTGCCAAACAGTTCTCCAAAGTGGTTTATACTGAGTTCTACTTGCTC[CG]TATTTTTAGTGTTGCCAATGTTTAGTATTGTCAGCCTTTTCAATTTTAGTCACACTACAG	CGGAGCAAGTAGAACTCAGTATAAACCACTTTGGAGAACTGTTTGGCAGA	TMOD3	NM_014547	5'UTR								TMOD3	ENST00000308580.7	5'UTR	TMOD3;TMOD3	ENST00000558455.1;ENST00000308580.7	5'UTR;5'UTR	chr15:52125920-52126250	3								2.05152082070271	0.58260670415165	7.77438902013663
588	chr6	37012640	-	cg09048334	63719182	58786925	TTTTAAAATAATACTTTACAACACTACAACAATCCAAATCAAAAATAACA	TTTTAAAATAATACTTTACGACGCTACGACAATCCAAATCAAAAATAACG	I	A	Red	NA	NA	NA	NA	NA	NA	chr6:37012609-37012884	Island	TAAAGTTGAACATTTTAAAATAATGCTTTGCGGCGCTGCGGCAGTCCAGATCAAAAATGG[CG]GCAGTTGGTGTGTTCTCGGTTTCTCGGCTGCTGGGTCGGTCCCGCCCACAGCTGGGGCGG	TTTTAAAATAATGCTTTGCGGCGCTGCGGCAGTCCAGATCAAAAATGGCG								6:37120618-37120862			COX6A1P2	ENST00000423336.1	1stExon	COX6A1P2	ENST00000423336.1	1stExon	chr6:37012525-37012715	3						TRUE		2.13285645247697	-1.80241161411136	7.77371663573117
589	chr17	58036034	+	cg11398790	48808212		AATAAATTTTTTTCATTTACAAACTAAAAAAATATCAACTATAACAAACC		II			NA	NA	NA	NA	NA	NA		OpenSea	ACTTTTTAAACCTGTTTGGATTTTAGATCTTCCCTTCATAGAATAAGGAAAAAGTCTTCA[CG]GTTTGTCATAGTTGACACCTTTCTAGCCTGTAAATGAAAAAAACTCATCAATACCAGACA	CGGTTTGTCATAGTTGACACCTTTCTAGCCTGTAAATGAAAAAAACTCAT	RNFT1	NM_016125	Body											RNFT1;RNFT1	ENST00000493737.1;ENST00000486103.1	3'UTR;TSS200										2.66525130775495	0.598164858136247	7.77026663090144
590	chr7	21909708	-	cg16532510	61618541		CAAACTACCTTATCTAAAATCATTACAACAAAACTCCTAAATTAAAAATC		II			NA	NA	NA	NA	NA	NA		OpenSea	TAGGCAATTCACAGGCTGCCTTATCTGGAATCATTACAACAAAGCTCCTAGGTTAGGAGT[CG]TGATTCTCTATATAAAGATGAGAAAAGTGAGCATCCGAGTGGCTGGAGAGCCTCAAGGCC	CGACTCCTAACCTAGGAGCTTTGTTGTAATGATTCCAGATAAGGCAGCCT	DNAH11	NM_001277115	Body								DNAH11	ENST00000409508.2	5'UTR	DNAH11	ENST00000409508.2	5'UTR	chr7:21909465-21909810	3								-1.47762773747174	0.126673165622473	-7.76917403132268
591	chr11	3648013	+	cg00476955	92742523		RAATCATATCTTCAATCATCTTACCAATAAAAATCTACAAAATACCCAAC		II			NA	NA	NA	NA	NA	NA		OpenSea	TCACTGCCACCAGCATGCTCAGCTTCACCCGCCTGGCCTACATTCTGCCGGCCCACGAGT[CG]CTGGGCACTCTGCAGATTTCCATTGGCAAGATGATTGAAGACATGATCCGGTGCGTACCG	CGCTGGGCACTCTGCAGATTTCCATTGGCAAGATGATTGAAGACATGATC	TRPC2	NR_002720	Body								TRPC2	ENST00000526541.1	5'UTR	TRPC2	ENST00000526541.1	5'UTR								TRUE		-1.65615528743784	-2.33896039845914	-7.76697404995215
592	chr20	6145814	+	cg20846768	93668820		AAAAACTATAACTCAACAAAATAACTCTCACTCTACCAAATCAAAATATC		II			NA	NA	NA	NA	NA	NA		OpenSea	TTGGAATTCACTGAACTTGAGGGACCCTGGATTTTGTTTCCTGCTGGGATTTGGTAATGG[CG]ACATTCTGACTTGGCAGAGTGAGAGCCACTCTGCTGAGTCACAGTCCTCTTAACTTCATC	AGGACTGTGACTCAGCAGAGTGGCTCTCACTCTGCCAAGTCAGAATGTCG																	chr20:6145400-6146095	3								-2.70973386016958	-1.23053163199243	-7.76560240398234
593	chr3	160942170	-	cg13059377	18737983		ACATAAAATTCTATTAAACAATACTAACCTTCTAAAACCTTTAAAACATC		II			NA	NA	NA	NA	NA	NA	chr3:160938961-160939494	S_Shelf	TTTCTGTCGTGGCATGAAATTCTGTTGGACAGTACTGACCTTCTAGAACCTTTAGGACAT[CG]GCCTTATATTGAGGATTTTTAGAATTATAGCCATTTTTGGTGTTTTTGCCCCTGTATTAC	CATGAAATTCTGTTGGACAGTACTGACCTTCTAGAACCTTTAGGACATCG	NMD3	NM_015938	Body								NMD3	ENST00000478160.1	TSS1500	NMD3;NMD3	ENST00000478160.1;ENST00000473909.1	TSS1500;5'UTR					chr3:160938088-160943135	6				1.7315240110876	1.41384629252633	7.76529597137956
594	chr12	41807607	-	cg26906638	49803915		TTTTTAATCCAACTTACCACTCTCTAACTTTTAAATAAAATATTAAAACC		II			NA	NA	NA	NA	NA	NA		OpenSea	TATGTCTTGTTTTTTTAATCCAACTTGCCACTCTCTGACTTTTAAGTGGGGTGTTAAGAC[CG]TTTACATTCAAGGTTAATATTGATATATGAGGTTTTGATCCTACCATGAAGTTGTTAGTT	CGGTCTTAACACCCCACTTAAAAGTCAGAGAGTGGCAAGTTGGATTAAAA	PDZRN4	NM_001164595	Body								RP11-413B19.2;RP11-413B19.2	ENST00000548450.1;ENST00000547168.1	TSS1500;3'UTR	RP11-413B19.2;RP11-413B19.2	ENST00000548450.1;ENST00000547168.1	TSS1500;3'UTR										1.60843842517719	0.22048867853254	7.76382853051871
595	chr15	40633197	-	cg20274944	43644173		ATCATATTATAATTACAAAAAACTCCTCTAAACTCCCAACCAAAAACRTC		II			NA	NA	NA	NA	NA	NA		OpenSea	CAGCACACGAGATCATGTTGTGATTACAAAAGACTCCTCTGGGCTCCCAGCCAGGAACGT[CG]GGCCGCCACCCCCACCCTTCCACTCTCAGAGGGCGAGGACCAGGGCACTGGCAGCTGGCT	TCATGTTGTGATTACAAAAGACTCCTCTGGGCTCCCAGCCAGGAACGTCG	C15orf52	NM_207380	TSS200								C15orf52;C15orf52;C15orf52	ENST00000397535.1;ENST00000557973.1;ENST00000559313.1	TSS1500;TSS200;TSS200	C15orf52;C15orf52;C15orf52;C15orf52	ENST00000560922.1;ENST00000397535.1;ENST00000557973.1;ENST00000559313.1	TSS1500;TSS1500;TSS200;TSS200	chr15:40633005-40633310	3								-2.01370086534532	-2.42338649257157	-7.76251614434151
596	chr7	92643975	-	cg02793750	2675977		TTCCTTCTTAACAAAACAATCAATAAACCCAATCACTTTAAAACACACTC		II			NA	NA	NA	NA	NA	NA		OpenSea	TTGACAACAACTTCCTTCTTGGCAAGACAATCAGTAAGCCCAATCACTTTGAAACACACT[CG]TCTGGTTACAAACAGAACCAGGAAGTTTTCTGGAAGTGCTGAATATGTCCCCCAATTAGA	TCCTTCTTGGCAAGACAATCAGTAAGCCCAATCACTTTGAAACACACTCG																	chr7:92643820-92644070	3								-1.82960979053603	-2.27103177384404	-7.76084627127135
597	chr3	196984608	+	cg03328399	79698474		CTTATATTAACAATAAAACACTCTACTTAAACCRCAACTAAAAACATTTC		II			NA	NA	NA	NA	NA	NA		OpenSea	GGTACTAAAGTTACTCTCAGAAGTTACTTGACAGCTGGGAAACCTCCATGCTAAAGAACA[CG]AAATGCCCTCAGCTGCGGTTTAAGCAGAGTGCTTTATTGCTAACATAAGAAAATATACCA	TTATGTTAGCAATAAAGCACTCTGCTTAAACCGCAGCTGAGGGCATTTCG	DLG1;DLG1;DLG1;DLG1	NM_001290983;NM_001098424;NM_004087;NM_001204386	Body;Body;Body;Body				TRUE				DLG1	ENST00000485409.1	3'UTR	DLG1;DLG1;DLG1	ENST00000471733.1;ENST00000485409.1;ENST00000412364.1	3'UTR;3'UTR;3'UTR	chr3:196984520-196984770	3								1.60568090396138	1.37131392026911	7.76049510865115
598	chr4	7502429	+	cg20729813	30646112	52663906	CAACCTCAACTCAAAAAAATCCTCTTAAACAACATACAATATAAAAACCA	CAACCTCAACTCAAAAAAATCCTCTTAAACGACGTACGATATAAAAACCG	I	A	Red	NA	NA	NA	NA	NA	NA		OpenSea	AAATAACCACAGAGAGCACCAGTGTGCCGGCTGGAGACTGTGGGTGTGATAGAGAGGAAC[CG]GCTTTTACATCGCACGTCGTCCAAGAGGACCTCTCTGAGCTGAGGCTGTAACTCAGGGAG	CGGCTTTTACATCGCACGTCGTCCAAGAGGACCTCTCTGAGCTGAGGCTG	SORCS2	NM_020777	Body					4:7553329-7553866			SORCS2	ENST00000511199.1	5'UTR	SORCS2	ENST00000511199.1	5'UTR	chr4:7502220-7502535	3						TRUE		-1.45157941750405	0.205780857182367	-7.75982831702242
599	chr14	23305585	+	cg01508380	37629592		TAAATTACCTTTTTATAATACAAACTACCATCTACAAAAATTAAAACCRC		II			NA	NA	NA	NA	NA	NA	chr14:23305893-23307013	N_Shore	TAGGGACAAAGTCTCCCACATCCCGTCCCCTGGATCCCCCTACAGCCCCCTGCTGTCCAT[CG]CGGCCTCAACCCCTGCAGATGGCAGCCTGCACCACAAAAAGGCAACTTAGAGGTGTTTTT	CGCGGCCTCAACCCCTGCAGATGGCAGCCTGCACCACAAAAAGGCAACTT	MMP14	NM_004995	TSS1500						14:23304670-23307026	Gene_Associated	MMP14;MMP14	ENST00000311852.6;ENST00000548162.1	TSS200;TSS200	MMP14;MMP14;MMP14;MMP14;MMP14	ENST00000547279.1;ENST00000548761.1;ENST00000311852.6;ENST00000547074.1;ENST00000548162.1	TSS1500;TSS1500;TSS200;TSS200;TSS200	chr14:23305425-23306295	3						TRUE		-1.75708348861707	-1.23630481779036	-7.75925443899776
600	chr1	146522492	+	cg06548512	36730959		ATAACRCRAATAACCCAATTCTTATAAAAATAATCCACRAAAACATAACC		II			NA	NA	NA	NA	NA	NA	chr1:146522288-146522555	Island	CCTCTGGCAGCTCTTTGGGGACAGGAAGCTGCCCCCCACCGGACAGGTCCTGCTCAAGTC[CG]GCTATGCCTTCGTGGACTACCCCTACAAGAACTGGGCCATCCGCGCCATCGAGACCCTCT	CGGCTATGCCTTCGTGGACTACCCCTACAAGAACTGGGCCATCCGCGCCA								1:144988865-144989179											chr1:146522106-146522661	6				TRUE		1.16404450957014	0.716866581706031	7.75904093022067
601	chr1	202250453	+	cg13385220	28601214		AAACTAAAATACTCAATAAACCATCTCCCCATTAATCATTTAACTAATTC		II			NA	NA	NA	NA	NA	NA		OpenSea	GCTGCTGACAGAAGGAAGAGTAATACTGCAGAGTAATGCTGGGACTGTTTGCCAATTGAT[CG]AACTAGCTAAATGATTAATGGGGAGATGGCCCATTGAGCACTCTAGCCTTACTATAAGAA	CGAACTAGCTAAATGATTAATGGGGAGATGGCCCATTGAGCACTCTAGCC	LGR6;LGR6;LGR6	NM_021636;NM_001017404;NM_001017403	Body;Body;Body				TRUE				LGR6	ENST00000308543.3	5'UTR	LGR6	ENST00000308543.3	5'UTR			chr1:202250349-202250835	3				TRUE		-1.66074419364467	1.38310399905775	-7.75877857814265
602	chr1	100435035	-	cg20868668	42650846		AATTTTCTTTTTCCTCTCCCRATTAATAACACTAAACCCATTAATAATAC		II			NA	NA	NA	NA	NA	NA	chr1:100435297-100436070	N_Shore	CCTCTGGGCCCAGTTTTCTTTTTCCTCTCCCGGTTGATGACACTAGGCCCATTGGTGGTA[CG]GCTTTGGGTTTCCTTCAGTCTCAAGATCTCAGTCAGGGTGGGTGAAGTGGAAGAACAAGC	GTTTTCTTTTTCCTCTCCCGGTTGATGACACTAGGCCCATTGGTGGTACG	SLC35A3	NM_012243	TSS1500						1:100434560-100436342	Promoter_Associated	RP5-884G6.2;SLC35A3;SLC35A3;RP5-884G6.2;SLC35A3	ENST00000454219.1;ENST00000427993.2;ENST00000370153.1;ENST00000454219.1;ENST00000370155.3	3'UTR;TSS1500;TSS1500;1stExon;TSS1500	RP5-884G6.2;SLC35A3;SLC35A3;SLC35A3;SLC35A3;RP5-884G6.2;SLC35A3	ENST00000454219.1;ENST00000427993.2;ENST00000533028.1;ENST00000532693.1;ENST00000370153.1;ENST00000454219.1;ENST00000370155.3	3'UTR;TSS1500;TSS1500;TSS1500;TSS1500;1stExon;TSS1500	chr1:100434805-100435635	3						TRUE		-1.38459014280624	-1.37593261577599	-7.75729724141811
603	chr6	74176063	-	cg07977185	73745576		TTCTCRCATCTATAACCAATCTAATATACATTATAAAATATTAAACCRAC		II			NA	NA	NA	NA	NA	NA		OpenSea	GATGGCCTGTGTTCTCGCATCTGTGACCAGTCTGGTGTACATTATAAAGTATTAAACCGG[CG]TAAGGGACCAGCTGTGTGGGGTCTGAGAGCTCAGATTGATAGGAAACTCTATAAACAGAA	CGCCGGTTTAATACTTTATAATGTACACCAGACTGGTCACAGATGCGAGA	MTO1;MTO1;MTO1	NM_012123;NM_133645;NM_001123226	Body;Body;Body								MTO1	ENST00000518210.1	5'UTR	MTO1;MTO1;MTO1;MTO1;MTO1;MTO1	ENST00000518210.1;ENST00000522205.1;ENST00000485082.1;ENST00000485082.1;ENST00000370308.4;ENST00000462039.1	5'UTR;3'UTR;1stExon;5'UTR;5'UTR;5'UTR										1.69563364531784	1.29528414145039	7.75725407111999
604	chr3	159599486	-	cg24529532	23659851		AAAACCACTAAATTCTAAAATCAAAAATCCAACCTATAACCTCTTACTTC		II			NA	NA	NA	NA	NA	NA		OpenSea	AGTATAAGGGAAAGGCCACTGGATTCTAAAATCAGAAGTCCAGCCTGTAGCCTCTTGCTT[CG]TGACCCTGTACCAGTTACCTATTGCCACAATGATGATGCGTAATTTTTTTAAAAAGCCAT	AGGCCACTGGATTCTAAAATCAGAAGTCCAGCCTGTAGCCTCTTGCTTCG	SCHIP1;IQCJ-SCHIP1;IQCJ-SCHIP1;SCHIP1;SCHIP1;SCHIP1	NM_001197109;NM_001197114;NM_001197113;NM_014575;NM_001197107;NM_001197108	Body;Body;Body;Body;Body;Body											SCHIP1;SCHIP1;SCHIP1	ENST00000461058.1;ENST00000472483.1;ENST00000482885.1	5'UTR;5'UTR;5'UTR			chr3:159599466-159600035	3	chr3:159599005-159600164	6				-1.53611719029843	0.7432235654505	-7.75698400556761
605	chr17	41594616	+	cg18647570	85665194		TAAATTAATTCTCTAAATTTCCRACACRTTAATAATCAACATTTCATCTC		II			NA	NA	NA	NA	NA	NA		OpenSea	GGCAGAGCTGGGAGAACAGGCCCAGGGAAGTGTTACAGGTTGTACACAGAACGTGCCTAC[CG]AGATGAAATGCTGACCACCAACGTGCCGGAAATCCAGAGAACCAACTTAGCAAGCACAGT	AAGTTGGTTCTCTGGATTTCCGGCACGTTGGTGGTCAGCATTTCATCTCG	DHX8	NM_004941	Body				TRUE										chr17:41594525-41594915	3						TRUE		-2.17449246084213	1.14318278052675	-7.75503084659035
606	chr9	115147327	+	cg17141163	49616272		ACAATCTTACACAAATTTTTCACTACTACAAACAAAACTATAAACAAATC		II			rs10981378	0.018298	NA	NA	NA	NA		OpenSea	TTTCGTCTTTTAACCTTGCTCAGGGGTGTCTGGAGTTCATTTCTGCAGGCTAGGTCACCA[CG]ACCTGTCTACAGCCTTGCTTGCAGTAGTGAAAAACTTGTGCAAGACTGTCAAAAGAAAAA	CAGTCTTGCACAAGTTTTTCACTACTGCAAGCAAGGCTGTAGACAGGTCG	HSDL2;HSDL2;HSDL2	NR_036651;NM_001195822;NM_032303	Body;Body;Body								HSDL2;HSDL2;HSDL2	ENST00000262542.7;ENST00000539114.1;ENST00000488101.1	5'UTR;5'UTR;5'UTR	HSDL2;HSDL2;HSDL2;HSDL2	ENST00000262542.7;ENST00000539114.1;ENST00000488101.1;ENST00000467434.1	5'UTR;5'UTR;5'UTR;5'UTR	chr9:115146980-115147375	3								-2.07063362586298	-0.34442351269188	-7.75395209454792
607	chr2	10951250	+	cg14465207	73678571		ATCTATTTAATTTCCTATAAATAAATTCAAACTAAACCCTAAAAAAATCC		II			NA	NA	NA	NA	NA	NA	chr2:10952402-10953384	N_Shore	AAACCATGAGGTTTCCCAGAAAGGCTGCCATTTATTAAAATGAGTTAATTAATAGACTCA[CG]GACTCTTTCAGGGTCTAGTCTGAATTCACTCACAGGAAACTAAACAGACTAAACTCTTTT	CGGACTCTTTCAGGGTCTAGTCTGAATTCACTCACAGGAAACTAAACAGA	PDIA6	NM_005742	Body			RDMR			2:10951091-10951330	Promoter_Associated	PDIA6;PDIA6	ENST00000540494.1;ENST00000489662.1	5'UTR;3'UTR	PDIA6;PDIA6	ENST00000540494.1;ENST00000489662.1	5'UTR;3'UTR	chr2:10950325-10951315	3						TRUE		1.85566315981585	0.922895400231564	7.75229255481375
608	chr5	39220260	-	cg18740872	68627566		TAAAAAAACCACCAATAAAACTAAATATAATAAATCATACCTATAATCCC		II			NA	NA	NA	NA	NA	NA		OpenSea	GATAATCCATGTGAAAAGACCACCAGTGGGGCTGAGTGTAGTGGGTCATGCCTGTAATCC[CG]GTACTTTGGAAGGCTGAGGCAGGAGGATTGCTTGAGACCAGGAGTTCAAGACCAGTCTTG	CGGGATTACAGGCATGACCCACTACACTCAGCCCCACTGGTGGTCTTTTC	FYB;FYB	NM_199335;NM_001465	TSS1500;TSS1500								FYB;FYB;FYB;FYB;FYB	ENST00000542542.1;ENST00000505428.1;ENST00000506557.1;ENST00000351578.6;ENST00000512982.1	TSS1500;TSS1500;TSS1500;TSS1500;5'UTR	FYB;FYB;FYB;FYB;FYB;FYB;FYB;FYB	ENST00000509072.1;ENST00000542542.1;ENST00000505428.1;ENST00000506557.1;ENST00000351578.6;ENST00000512138.1;ENST00000512982.1;ENST00000510188.1	TSS1500;TSS1500;TSS1500;TSS1500;TSS1500;5'UTR;5'UTR;5'UTR			chr5:39219583-39220331	6				TRUE		1.17504549832082	-0.0902308757770354	7.75175069687075
609	chr8	58909645	+	cg14228614	48648521		CTACAACAATTTTACTTCTACAAAACCCTAAAAATTAATACCATACCTTC		II			NA	NA	NA	NA	NA	NA	chr8:58907001-58907822	S_Shore	TCCCCTTTAACTTTGAAGTGACTTTTTAAAAAATCGTGATTCCTAAATAACTTAGCTAAG[CG]AAGGCATGGTATTAACTCTTAGGGCCCTGCAGAAGCAAAACTGCTGTAGGCACAGTGGCT	TACAGCAGTTTTGCTTCTGCAGGGCCCTAAGAGTTAATACCATGCCTTCG	FAM110B	NM_147189	5'UTR						8:58909085-58910236	Unclassified_Cell_type_specific	FAM110B;FAM110B	ENST00000361488.3;ENST00000520369.1	5'UTR;5'UTR	FAM110B;FAM110B;FAM110B	ENST00000519262.1;ENST00000361488.3;ENST00000520369.1	5'UTR;5'UTR;5'UTR	chr8:58909580-58909850	3						TRUE		-1.39131700586978	0.848635245284842	-7.75160025665994
610	chr1	223892899	+	cg06295292	19736276		ATAAAAAACATTTAACTCTATCTTACCTCTTTATTTTATTACTTTACCCC		II			rs2000320	0.110514	NA	NA	NA	NA		OpenSea	TTTCAATATCACTCCCTGTTAACAAGCCTATCCTTGGACTGGCTGAGAAAAGAAATGGAA[CG]GGGCAAAGTAACAAAACAAAGAGGCAAGACAGAGCCAAATGTCTCCTATGGTTACCTAAA	CGGGGCAAAGTAACAAAACAAAGAGGCAAGACAGAGCCAAATGTCTCCTA	CAPN2	NM_001146068	Body		chr1:223892678-223892678												chr1:223892565-223893330	3								-1.87133108426456	-0.98816412581302	-7.75114335987557
611	chr7	93550781	-	cg08038054	58672165		CTTTTCAACCTTTTCTTAAACRTCCRCATTCTCCACTATACATTTATTAC		II			NA	NA	NA	NA	NA	NA		OpenSea	AGCTTCATTTTCTTTTCAGCCTTTTCTTAAGCGTCCGCATTCTCCACTATGCATTTATTA[CG]TTGGTGCAAAACTAATTGCACCAACCTATATATGTAATTAGAGAAAAGTAATTACTTTTG	TTTTCAGCCTTTTCTTAAGCGTCCGCATTCTCCACTATGCATTTATTACG	GNG11	NM_004126	TSS1500								GNG11	ENST00000248564.4	TSS1500	GNG11	ENST00000248564.4	TSS1500	chr7:93550780-93551835	3						TRUE		-1.95877177658651	-0.519530282004921	-7.75052149596414
612	chr9	35164848	+	cg03262020	84667230		CATATAATTCATTTCCAAACTAATAACACTATTCAAACCACAAATACTCC		II			NA	NA	NA	NA	NA	NA	chr9:35161874-35162409	S_Shelf	TGTTGTTGAAAACTTCTTCAGGTCCCCAGTCCACAGTGATCTCTTTTTCCTTTAAATCCT[CG]GAGCACTTGTGGTCTGAACAGTGCCACTAGTTTGGAAATGAATCATATGCTGCCTGCAAC	CGGAGCACTTGTGGTCTGAACAGTGCCACTAGTTTGGAAATGAATCATAT	UNC13B	NM_006377	Body						9:35164790-35165079	Unclassified_Cell_type_specific	UNC13B	ENST00000535471.1	5'UTR	UNC13B	ENST00000535471.1	5'UTR	chr9:35164780-35165135	3								-1.38552431791026	-1.31971533080012	-7.74925715014043
613	chr3	141405880	-	cg10716444	25758161		TAACCTCTTAACCCAATCTCAAATCAAAACRAAATATAATTAACCAAAAC		II			NA	NA	NA	NA	NA	NA		OpenSea	GGGTCACATACTGACCTCTTGGCCCAATCTCAGGTCAGAGCGAAATGTGATTGGCCAGGA[CG]CATCCCACGCCCATCCTGGAGGGTAGAGCACTGTGACGGGCAGCCCTGCCAGCACCACTG	GACCTCTTGGCCCAATCTCAGGTCAGAGCGAAATGTGATTGGCCAGGACG											RP11-340E6.1	ENST00000474979.3	5'UTR	RP11-340E6.1	ENST00000474979.3	5'UTR	chr3:141405400-141406115	3								-2.11606765200941	1.63802758867662	-7.74874640284854
614	chr6	30231675	+	cg10700459	65741583		ACAATATCTTTATTAACATAACCTCAAACCAAATACRATTTTACAACAAC		II			NA	NA	NA	NA	NA	NA	chr6:30227320-30228255	S_Shelf	CAGCACTGCTGGGAAAAGCACAGGCGGCCTGGATGTCAGTGTGAGGGGACCTTGTGCTGT[CG]TTGCTGCAAAACCGCATTTGGCCTGAGGCTATGTTAATAAAGATACTGCCTTTAGAATAG	CAGTATCTTTATTAACATAGCCTCAGGCCAAATGCGGTTTTGCAGCAACG	HLA-L	NR_027822	Body								HLA-L;HCG17	ENST00000463348.1;ENST00000453558.1	5'UTR;3'UTR	HLA-L;HLA-L;HCG17	ENST00000482052.1;ENST00000463348.1;ENST00000453558.1	5'UTR;5'UTR;3'UTR	chr6:30231565-30231915	3						TRUE		1.29034447226374	1.18527022560259	7.74837839926366
615	chr11	128996095	+	cg04122422	5637962		AATTAAATAATAACAAAAATAATATAACCCACAAACCTAAAATATTTACC		II			NA	NA	NA	NA	NA	NA		OpenSea	AAAAGGGAAAATGAGATAATATCCTAGAAAAAGCGTTGACAAACTTCTTAAAGAGCCAGG[CG]GTAAATATTTTAGGTTTGTGGGCCACATTATCTTTGCCACTATTCAATTCTGCTATTGCA	ATTGAATAGTGGCAAAGATAATGTGGCCCACAAACCTAAAATATTTACCG	ARHGAP32	NM_001142685	Body								ARHGAP32;ARHGAP32	ENST00000457677.2;ENST00000356092.7	TSS200;5'UTR	ARHGAP32;ARHGAP32	ENST00000457677.2;ENST00000356092.7	TSS200;5'UTR										2.35180232799358	0.179227135834909	7.74349337686662
616	chr4	5828736	-	cg14879089	97689959		TATATCCTATACATTCTCTATAACTATAACATTACTTCCTAAATAAAACC		II			NA	NA	NA	NA	NA	NA		OpenSea	CTGGGCCTCACTGTATCCTGTGCATTCTCTGTGGCTGTGGCATTGCTTCCTGGGTGAGGC[CG]TTCATCACTCCCTGAAGCTCAGGTGGCCAGAGGCAGGCTCTGATGCAGGTCTCTCCTTCA	CGGCCTCACCCAGGAAGCAATGCCACAGCCACAGAGAATGCACAGGATAC	CRMP1;CRMP1;CRMP1;CRMP1	NM_001288662;NM_001313;NM_001288661;NM_001014809	Body;Body;Body;Body								EVC;CRMP1	ENST00000382674.2;ENST00000511535.1	3'UTR;3'UTR	CRMP1;EVC;CRMP1;CRMP1	ENST00000513911.1;ENST00000382674.2;ENST00000511535.1;ENST00000506216.1	TSS200;3'UTR;3'UTR;3'UTR			chr4:5827505-5829613	6	chr4:5814191-5830518	6				-2.92111180313869	-3.00719333785787	-7.74172055677114
617	chr10	124248943	-	cg11295357	28630520		TTTAAAATACTACAAACTTAAATATATACTCCTTTAAATTTTAAACTTCC		II			NA	NA	NA	NA	NA	NA		OpenSea	GAAGCGTTCATTTTAAGGTGCTACAGGCTTAAGTGTGTACTCCTTTGGATTTTAGGCTTC[CG]TTTTCTAAACGAGAGGTGCCGGTGGCTAGTGGGTCTGGGTTTATTGTGTCGGAAGATGGA	CGGAAGCCTAAAATCCAAAGGAGTACACACTTAAGCCTGTAGCACCTTAA	HTRA1	NM_002775	Body					10:124238933-124239016			HTRA1	ENST00000368984.3	ExonBnd	HTRA1	ENST00000368984.3	ExonBnd								TRUE		1.79403164145742	1.04358146475019	7.74131311428029
618	chr1	35485729	+	cg14301032	93660113		TATTTCATAAAACTTCTATTTCAATAATTAAATTATACATACATCCCCAC		II			NA	NA	NA	NA	NA	NA		OpenSea	CTCAACGCAAGAAATACATTTAATATTATAACCCAGTTCTCACATACATATGTTTGTAAA[CG]TGGGGATGTATGTACAATTTAATCACTGAAACAGAAGTTTTATGAAACAATATGTTTCCT	CGTGGGGATGTATGTACAATTTAATCACTGAAACAGAAGTTTTATGAAAC	ZMYM6	NM_007167	Body								ZMYM6	ENST00000493328.1	3'UTR	ZMYM6;ZMYM6	ENST00000493328.1;ENST00000460607.1	3'UTR;3'UTR										1.68539554186137	0.651402998133768	7.74068875784202
619	chr2	135988809	+	cg14165048	91668572		TAACTACTCTAACCAAATTATCTTACCTCTCTAAAACTACAATTTCTTCC		II			NA	NA	NA	NA	NA	NA		OpenSea	TAACTCATTTAATCCTCACATCAGCTCTATGAAGTCAATACTAGTATTATTATAACATTT[CG]GAAGAAACTGCAGCTTTAGAGAGGTAAGATAACTTGGTTAGAGCAGTTATATAACAAAAA	CGGAAGAAACTGCAGCTTTAGAGAGGTAAGATAACTTGGTTAGAGCAGTT	ZRANB3;ZRANB3;ZRANB3	NM_001286569;NM_032143;NM_001286568	Body;Body;Body								ZRANB3;ZRANB3;ZRANB3	ENST00000538542.1;ENST00000397448.2;ENST00000283060.5	TSS1500;3'UTR;5'UTR	ZRANB3;ZRANB3;ZRANB3;ZRANB3;ZRANB3	ENST00000412849.1;ENST00000538542.1;ENST00000403017.2;ENST00000452187.1;ENST00000283060.5	5'UTR;TSS1500;3'UTR;3'UTR;5'UTR										2.06273833811945	0.98249216986972	7.7399759106265
620	chr7	66370330	+	cg09275602	34691274	81772128	ATTAACAAACAAAAACTCAACCTCTAAAAACCACAAAAAAACAAAAACCA	ATTAACAAACAAAAACTCGACCTCTAAAAACCGCAAAAAAACAAAAACCG	I	A	Red	NA	NA	NA	NA	NA	NA	chr7:66368772-66369612	S_Shore	AGCCTCTTTAGGCCCGGCCTCTCCAGGACCAAAACATCCTTAAGTCAACCTCACCAGGCC[CG]GCTCCTGTCTCCTTGCGGCCTCCAGAGGCCGAGCTTTTGCCTGCCAATGGCCTCTCTAGC	ATTGGCAGGCAAAAGCTCGGCCTCTGGAGGCCGCAAGGAGACAGGAGCCG																					chr7:66369938-66371194	6		TRUE		1.40006994075221	0.127925384148253	7.73941584475949
621	chr7	65671551	+	cg22167893	86753902		AACCTAAAAATCCTTTACAAAAACAATTAACATAAAACAATACATAACAC		II			NA	NA	NA	NA	NA	NA	chr7:65669965-65670945	S_Shore	CCAGTAAAGCGATTAAATGGTCAATTACTGCATTCATTAAGAAGAAACAATTCTGCTATC[CG]TGCCATGTATTGTTTTATGTTAATTGCCTTTGTAAAGGATTCTTAGGCTGCTAGTCAGCA	GCCTAAGAATCCTTTACAAAGGCAATTAACATAAAACAATACATGGCACG	TPST1	NM_003596	5'UTR			RDMR			7:65671532-65671775	Unclassified	TPST1;TPST1;TPST1	ENST00000304842.5;ENST00000544114.1;ENST00000480281.1	5'UTR;5'UTR;5'UTR	TPST1;TPST1;TPST1;TPST1	ENST00000304842.5;ENST00000442120.1;ENST00000544114.1;ENST00000480281.1	5'UTR;5'UTR;5'UTR;5'UTR	chr7:65671225-65671975	3						TRUE		-1.55025057731577	0.269923332687219	-7.73820703051502
622	chr7	55199930	-	cg25815893	94713207		AAAAAACATTTAAACCATCTTAAACTAAAAATAAATATACACCACCCCAC		II			NA	NA	NA	NA	NA	NA		OpenSea	GAAAAATTTTAAAAGAACATTTAAACCATCTTGGGCTAGGGGTGGATATGCACCACCCCA[CG]GAAGCCAAACAAAATCTCTCTGCAGATAAACATTTGCAAAAAGAATTTCCAATCCCAATT	AAGAACATTTAAACCATCTTGGGCTAGGGGTGGATATGCACCACCCCACG	EGFR;EGFR;EGFR;EGFR	NM_201283;NM_201284;NM_201282;NM_005228	Body;Body;Body;Body				TRUE				EGFR;EGFR	ENST00000395504.3;ENST00000454757.2	5'UTR;5'UTR	EGFR;EGFR;EGFR	ENST00000395504.3;ENST00000450046.1;ENST00000454757.2	5'UTR;5'UTR;5'UTR								TRUE		1.9236808535364	0.462366741255176	7.73733347671109
623	chr11	122063558	-	cg14584292	12773869		TCAAAACCCACATTTTCTAAAAAATTTCCAAAATAAATACATAATAATCC		II			NA	NA	NA	NA	NA	NA		OpenSea	CAAGGAGTGAGTCAGAACCCACATTTTCTGAGAGATTTCCAGAATAAGTGCATGGTGATC[CG]TTCTATACTCGTAGTTCATTGTACTGCAAAATTAGTACTTGATTGGAAACTGTCTTATTG	CGGATCACCATGCACTTATTCTGGAAATCTCTCAGAAAATGTGGGTTCTG	MIR100HG	NR_024430	Body		chr11:122063445-122063445		TRUE				RP11-820L6.1	ENST00000527474.1	3'UTR	RP11-820L6.1;RP11-820L6.1;RP11-820L6.1;RP11-820L6.1	ENST00000534496.1;ENST00000532350.1;ENST00000534782.1;ENST00000527474.1	3'UTR;3'UTR;3'UTR;3'UTR	chr11:122063340-122063670	3								-2.50348287463661	1.10218895411023	-7.73342714001208
624	chr7	13319243	-	cg02720863	4770288		AAAACTATTTTCTCTCAATCTATAAATAACTTTTTTTTCATCCTCTTAAC		II			NA	NA	NA	NA	NA	NA		OpenSea	GTATGTGTTTTGAAACTATTTTCTCTCAGTCTGTAGGTAGCTTTTTTTTCATCCTCTTAA[CG]AATGAAACATCCTCTGTCTTTCACAGAGCAAAGGTTTCTAATTACAAGGTTTAACGTTTC	AAACTATTTTCTCTCAGTCTGTAGGTAGCTTTTTTTTCATCCTCTTAACG											AC011288.2	ENST00000411542.1	5'UTR	AC011288.2	ENST00000411542.1	5'UTR			chr7:13319236-13319936	6	chr7:13319010-13320077	6				1.90783613803933	0.734388945527983	7.73153557746319
625	chr1	8940061	-	cg16812044	95683881		CTTAACCCCTAACATTTTTATCCTCTTAACTACAAACAAATTTCCATAAC		II			rs29000584	0.012701	NA	NA	NA	NA	chr1:8938098-8939409	S_Shore	TGCTTTTCTTCCTTAACCCCTAGCATTTTTATCCTCTTAGCTACAGACAGGTTTCCATGG[CG]TTGGTTAAAAATTAAGGCCTATTGAGACCATAGTATTTGCTTTCCAGTGAGTAAGAAGCA	CGCCATGGAAACCTGTCTGTAGCTAAGAGGATAAAAATGCTAGGGGTTAA	ENO1	NM_001428	TSS1500								ENO1	ENST00000234590.4	TSS1500	ENO1;ENO1;ENO1;ENO1;ENO1	ENST00000464594.1;ENST00000492343.1;ENST00000486051.1;ENST00000234590.4;ENST00000489867.1	TSS1500;TSS1500;TSS1500;TSS1500;TSS1500	chr1:8939960-8940375	3								-2.09259450240568	-1.81292090156539	-7.72620130472262
626	chr15	32686429	-	cg02075877	12759248	55686823	TCAACATAAACTAAAATACCTCCTCCCCCTCACTATCCAAATATTCTCCA	TCGACATAAACTAAAATACCTCCTCCCCCTCACTATCCAAATATTCTCCG	I	T	Red	rs200133841	0.4785	NA	NA	NA	NA		OpenSea	CCTCTGGGACACTCGGCATGGGCTGAGGTGCCTCCTCCCCCTCACTGTCCAGATGTTCTC[CG]TGTCCTGTGGGGGGTGGCCAGAGGGGTCTTCAGACAACCCAACAAGGGAGGTACTGTGGG	CGGAGAACATCTGGACAGTGAGGGGGAGGAGGCACCTCAGCCCATGCCGA	GOLGA8K;GOLGA8K	NM_001282493;NM_001282493	ExonBnd;Body								RP13-395E19.1;AC139426.1	ENST00000512626.1;ENST00000408517.1	ExonBnd;TSS1500	RP13-395E19.1;AC139426.1	ENST00000512626.1;ENST00000408517.1	ExonBnd;TSS1500										2.3179296751153	1.62529800031943	7.72540692523371
627	chr7	158805418	-	cg09762269	69796286		TTTTTTAAACAAACTTTTCTTTAACTCAAAAACAAACTTCAACCAAACCC		II			NA	NA	NA	NA	NA	NA		OpenSea	GATGCTGCTTATTTTTTAAACAAACTTTTCTTTAACTCAAAGACAAACTTCAGCCAAGCC[CG]TCTATGTAGTACCCATTTCCAAATTAGTAGAGAATCAAAATTCACGAGGTTTATGTTCCA	CGGGCTTGGCTGAAGTTTGTCTTTGAGTTAAAGAAAAGTTTGTTTAAAAA	LINC00689	NR_024394	Body								AC004863.6;AC004863.6	ENST00000447563.1;ENST00000438049.1	5'UTR;5'UTR	AC004863.6;AC004863.6	ENST00000447563.1;ENST00000438049.1	5'UTR;5'UTR			chr7:158805231-158805963	5						-1.56534136021007	0.21222653446693	-7.72217430151568
628	chr2	7578495	+	cg24965450	85809117		AACAAACATAATATTATCTAACTTTCTATTCCCAAATCCCATCTAATTAC		II			NA	NA	NA	NA	NA	NA		OpenSea	GAGCCAGTCATTCACTAAACCCACATAGGCTGGGAAGCAGATAAAGAACTGAGGCTGCAA[CG]TAATCAGATGGGATTTGGGAACAGAAAGTCAGATAATACCATGTCTGTCTGGACCTTAGA	ACAGACATGGTATTATCTGACTTTCTGTTCCCAAATCCCATCTGATTACG	LOC100506274	NR_038432	Body								AC013460.1;AC013460.1;AC013460.1	ENST00000441014.1;ENST00000435062.1;ENST00000419713.1	5'UTR;5'UTR;5'UTR	AC013460.1;AC013460.1;AC013460.1;AC013460.1	ENST00000441014.1;ENST00000435062.1;ENST00000419713.1;ENST00000457568.1	5'UTR;5'UTR;5'UTR;5'UTR					chr2:7577352-7578750	5				-1.74533596196635	-1.50728106824866	-7.72188598219008
629	chr1	3509766	-	cg04611670	13745290		CAAACTAATAATAAAAATAAACACACTCACTAAACCCTACTAAAACCATC		II			NA	NA	NA	NA	NA	NA	chr1:3511709-3512118	N_Shore	TCACCTCGAGCCAGGCTGGTGATGGAGATGGGCACACTCACTAGGCCCTGCTGGGACCAT[CG]AGACACTGAGATCCCCACAGCGGGGAGCGGCTGAACCAGCCTCGGGGGACGACCCAGCAG	AGGCTGGTGATGGAGATGGGCACACTCACTAGGCCCTGCTGGGACCATCG	MEGF6	NM_001409	Body														chr1:3509600-3509995	3						TRUE		1.5074940980566	1.55518573503928	7.71973265231269
630	chr6	509762	+	cg10934068	73629521		AAACAACATTAAACCRAATACCTTAAAATCCRCCTATATTTAAAAAAACC		II			NA	NA	NA	NA	NA	NA		OpenSea	TTAACCTATACCAAGAATGCAAACTTTTCCATGAAGCATTTCCTGTTGTAATTGGAAAGA[CG]GCTCCTTTAAACACAGGCGGATTTCAAGGTACTCGGCCTAATGTTGTTTTGACGCATAAC	CGGCTCCTTTAAACACAGGCGGATTTCAAGGTACTCGGCCTAATGTTGTT	EXOC2;EXOC2	NR_073064;NM_018303	Body;Body														chr6:509680-509930	3								2.13103394280337	0.0866828018156069	7.71957434935572
631	chr15	67390394	-	cg24898675	26773931		ATCCATTCCCTACTAAACCTTAATTTACRCATCTATCAAATAAAACATTC		II			NA	NA	NA	NA	NA	NA		OpenSea	GACCTTTGACTGTCCATTCCCTACTAAGCCTTGGTTTACGCATCTGTCAAATGGAGCATT[CG]TGGGTGTGCCTGCCTTAGAGGATGAGACCCAGCTGAGATGACATATGGAGAAATCGTTTA	TCCATTCCCTACTAAGCCTTGGTTTACGCATCTGTCAAATGGAGCATTCG	SMAD3	NM_005902	Body								SMAD3	ENST00000559092.1	TSS1500	SMAD3;SMAD3;SMAD3;SMAD3	ENST00000559092.1;ENST00000560175.1;ENST00000559460.1;ENST00000559937.1	TSS1500;TSS1500;5'UTR;5'UTR	chr15:67390265-67390610	3								-1.61152579566195	-0.590429579374398	-7.71792488073529
632	chr15	29285727	+	cg27184903	89708182		AAAACRAATTTTAAATATCTATTTATAAACATCACACACCCAACCTTTAC		II			NA	NA	NA	NA	NA	NA		OpenSea	TGAAAAGAATGCAAATGAGGGTGGTGGACAGGGGCCCAGAGGCCTGATTCCTCCACCCTC[CG]CAAAGGCTGGGTGTGTGATGCCTATAAATAGACACTCAAAACCCGTTCTAAATGGAGTGA	GAACGGGTTTTGAGTGTCTATTTATAGGCATCACACACCCAGCCTTTGCG	APBA2;APBA2	NM_005503;NM_001130414	5'UTR;5'UTR				TRUE		15:29285554-29285788	Unclassified_Cell_type_specific	APBA2;APBA2;APBA2;APBA2;APBA2	ENST00000561069.1;ENST00000558402.1;ENST00000558330.1;ENST00000219865.6;ENST00000558259.1	5'UTR;5'UTR;5'UTR;5'UTR;5'UTR	APBA2;APBA2;APBA2;APBA2;APBA2;APBA2;APBA2;APBA2;APBA2;APBA2	ENST00000560283.1;ENST00000558206.1;ENST00000561069.1;ENST00000558402.1;ENST00000558330.1;ENST00000559709.1;ENST00000558804.1;ENST00000219865.6;ENST00000558259.1;ENST00000559814.1	5'UTR;5'UTR;5'UTR;5'UTR;5'UTR;5'UTR;5'UTR;5'UTR;5'UTR;5'UTR	chr15:29285600-29285875	3						TRUE		-1.61495023249452	-1.9017693564167	-7.71771542430039
633	chr4	6927183	+	cg14647287	4700822		AACAATAATAATATATTAACCACAATCAAAATCRCCAACTAACTCCAACC		II			NA	NA	NA	NA	NA	NA	chr4:6925211-6925591	S_Shore	TAGCAGAACCCACGTCAGACATTGCAGTACCGGGTGTCCCTTTGAGATGGTGTGGTGTGC[CG]GCTGGAGTCAGCTGGCGACTCTGACTGTGGCCAACACATTACCACTGCCTTAGTTGCTTC	CGGCTGGAGTCAGCTGGCGACTCTGACTGTGGCCAACACATTACCACTGC	TBC1D14;TBC1D14	NM_001113361;NM_020773	Body;Body		chr4:6927054-6927054														chr4:6927076-6927986	6	chr4:6927022-6928324	6		TRUE		-1.6485157835812	-1.84153213981305	-7.71516267788412
634	chr1	145009625	+	cg23575571	81767544		TATATACCTAACTATACTCTACAACTTTCCTTAACAATCTAAATCTAACC		II			NA	NA	NA	NA	NA	NA		OpenSea	TCAAGATTCAAGTGGAAAAGTTCACCAGGATGGGTGGGACCTGAACAGGCTGACTCACTG[CG]GTTAGATTCAGACTGCCAAGGAAAGCTGCAGAGTACAGTTAGGCATACACTACAGCTGGT	GTATGCCTAACTGTACTCTGCAGCTTTCCTTGGCAGTCTGAATCTAACCG	PDE4DIP;PDE4DIP;NBPF20;NBPF9	NM_001198832;NM_022359;NM_001278267;NM_001277444	Body;Body;Body;Body		chr1:145009158-145009158				1:145009491-145009949	Unclassified				PDE4DIP;PDE4DIP;PDE4DIP;PDE4DIP;PDE4DIP;PDE4DIP;PDE4DIP	ENST00000533396.1;ENST00000497529.1;ENST00000527063.1;ENST00000532803.1;ENST00000533163.1;ENST00000528552.1;ENST00000533259.1	3'UTR;3'UTR;3'UTR;3'UTR;3'UTR;3'UTR;5'UTR	chr1:145009005-145009730	3								-2.92282819881141	-0.797893644210756	-7.71371728127392
635	chr6	87861261	-	cg05316627	97801112		CCTACCTTAATATTTTTAACATTATATTAACTCCTTTTACTATTCCTCTC		II			NA	NA	NA	NA	NA	NA	chr6:87861526-87862513	N_Shore	GTGGCACAGCACCTGCCTTAATATTTTTAACATTATATTGACTCCTTTTGCTGTTCCTCT[CG]AAGAAAATGTCTTCCTTGGAAAAGTGTGGTGTCTAACCGATCCCAATAGCGCTTTAACCC	CGAGAGGAACAGCAAAAGGAGTCAATATAATGTTAAAAATATTAAGGCAG											ZNF292	ENST00000392985.3	TSS1500	ZNF292	ENST00000392985.3	TSS1500	chr6:87861220-87862795	3						TRUE		-1.82605441317536	0.538436806933417	-7.71217147536264
636	chr9	127504121	+	cg10941826	69669971		CRAACACTTTCACTAACCTCAATACATCATATCATTAAATACTCATAATC		II			NA	NA	NA	NA	NA	NA		OpenSea	CTTACTAATTGTGTTAGCTTAGGAAATGACTTCACCCTCTGGGCCAATTTCCTCATCTGT[CG]ATTATGAGTACTCAATGATATGATGCACTGAGGTCAGTGAAAGTGCTCGGTAGCCATGAT	GAGCACTTTCACTGACCTCAGTGCATCATATCATTGAGTACTCATAATCG	NR6A1;NR6A1;NR6A1	NM_001278546;NM_001489;NM_033334	Body;Body;Body														chr9:127503980-127504230	3								-1.49402415455564	-1.85682095853394	-7.71172775968656
637	chr6	125330910	-	cg01842756	13736851		CTCCTAACTAATATCAAAAATAAACTACTAACAAACTACATTCCATCTCC		II			NA	NA	NA	NA	NA	NA		OpenSea	AAAGCTTTGCTCTCCTAACTAGTATCAGAGATAAACTGCTGACAAGCTGCATTCCATCTC[CG]TGCACATTCGTTGGGAGAACTTTCAGCAAAAACTATTTATATCATCTCAATTTTATTTCC	CGGAGATGGAATGCAGCTTGTCAGCAGTTTATCTCTGATACTAGTTAGGA	RNF217;RNF217;RNF217	NM_152553;NM_001286398;NR_104440	Body;Body;Body				TRUE				RP11-510H23.3;RNF217;RNF217	ENST00000431104.1;ENST00000454842.2;ENST00000368414.2	TSS1500;5'UTR;5'UTR	RP11-510H23.3;RNF217;RNF217	ENST00000431104.1;ENST00000454842.2;ENST00000368414.2	TSS1500;5'UTR;5'UTR	chr6:125330760-125331055	3								-2.18264834049746	-1.79472391612204	-7.71125076222604
638	chr1	101097057	+	cg25044615	22708166		TCCCCAAATAAAATAAATTCCTCTTCTTTTCAAAAATTATCRCACTAAAC		II			NA	NA	NA	NA	NA	NA		OpenSea	AACAAAAATTACAGAGATTGCATAATGGAGGATTAGTTGGAACTGGTGGAACTGAGAGTA[CG]CTTAGTGCGATAACCTTTGAAAAGAAGAGGAACCTATTCCATTTGGGGAAGGCAGGAGAA	CGCTTAGTGCGATAACCTTTGAAAAGAAGAGGAACCTATTCCATTTGGGG	LINC01349	NR_038914	Body														chr1:101096520-101097075	3								-2.11373384287979	-1.99421533840808	-7.71105667728256
639	chr16	55691102	-	cg03860054	58638930		AAAAATCATTTTCCCAAACTCTTTACAAAATACCTCRAACTCATTCCAAC		II			NA	NA	NA	NA	NA	NA	chr16:55689598-55690895	S_Shore	GGAGTCCTCTGGAAGGTCATTTTCCCAGGCTCTTTGCAGAGTACCTCGAGCTCATTCCAG[CG]GAAGTGTCAGGATTGGGCACCCTGGAAGCAAAACAGCAGAAGAGTGAAATCGAGTCATGA	CGCTGGAATGAGCTCGAGGTACTCTGCAAAGAGCCTGGGAAAATGACCTT	SLC6A2	NM_001043	Body								SLC6A2	ENST00000537705.1	5'UTR	SLC6A2	ENST00000537705.1	5'UTR	chr16:55691085-55691615	3						TRUE		1.71196463120381	1.45474367438816	7.70945275050137
640	chr19	39143287	-	cg02558361	52646251		AAACTAACTCACCCTCCAATTAAAACTAATACTAAAAACCTCCATTTAAC		II			NA	NA	NA	NA	NA	NA		OpenSea	TTGGTGGCAGGGAGCTGACTCACCCTCCAGTTGGAACTGGTGCTAAAAGCCTCCATTTAA[CG]GCAGCCGACTGCTTGGCCCCAAGTGGGCTGCCTTGTGGGGGGGAAAGTTCAGTGGAAAGT	AGCTGACTCACCCTCCAGTTGGAACTGGTGCTAAAAGCCTCCATTTAACG	ACTN4	NM_004924	Body											ACTN4	ENST00000495553.1	5'UTR	chr19:39143080-39143390	3								-1.98438449746901	-2.64354784028083	-7.7068213044676
641	chr17	26517057	+	cg08473752	79741552		AAAAATAAAAACCACTTTTATTCTCAAATAAACCAAAAACAACTATTCTC		II			NA	NA	NA	NA	NA	NA		OpenSea	TGATAAAAGTGTTTTTAGGGAATCCGGGCTTATGAGAAACATTTCATTATTATTTGGGAA[CG]AGAACAGTTGTTTTTGGTTTATCTGAGAACAAAAGTGGTTTTCATTTTTAAATTGTGTAA	CGAGAACAGTTGTTTTTGGTTTATCTGAGAACAAAAGTGGTTTTCATTTT	NLK	NM_016231	Body				TRUE														chr17:26515744-26517395	6		TRUE		-1.69537559344846	0.125015532943217	-7.70669739697636
642	chr1	211477196	-	cg01571766	84693128		AACTAATAAACTTTCTCATATTTTAATATCTCTAATTAAAACATAAATAC		II			NA	NA	NA	NA	NA	NA		OpenSea	GGGAAATGGGAAACTAATAGACTTTCTCATGTTTTGATATCTCTAATTAGAGCATAAATG[CG]AATGTTGTTCCTTCTTGCAAATTGGTACATTTCCCTTTCATTATCTTTCTGCATGGGTAA	CGCATTTATGCTCTAATTAGAGATATCAAAACATGAGAAAGTCTATTAGT	RCOR3;RCOR3;RCOR3;RCOR3	NM_001136225;NM_001136224;NM_001136223;NM_018254	Body;Body;Body;Body											RCOR3;RCOR3;RCOR3;RCOR3	ENST00000486666.1;ENST00000528066.1;ENST00000528926.1;ENST00000486666.1	1stExon;TSS200;3'UTR;5'UTR										2.17413887037874	0.857860042857274	7.70669416545044
643	chr13	24143335	+	cg03688938	63639895		CCCTCCTTAACTAATTTTATCTAATTTTTCCTAACRCRATATTTAAAAAC		II			NA	NA	NA	NA	NA	NA		OpenSea	TTTTGCTATTAAAATTATTCAAGAATCATAGAAATCTGGAAATAAACACTTCATAAATAA[CG]TTTTCAAATATCGCGTCAGGAAAAATTAGACAAAACCAGTTAAGGAGGGAAGTTACATTG	CGTTTTCAAATATCGCGTCAGGAAAAATTAGACAAAACCAGTTAAGGAGG	TNFRSF19;TNFRSF19	NM_001204459;NM_148957	TSS1500;TSS1500								TNFRSF19;TNFRSF19	ENST00000248484.4;ENST00000403372.2	TSS1500;TSS1500	TNFRSF19;TNFRSF19	ENST00000248484.4;ENST00000403372.2	TSS1500;TSS1500										2.06929072948605	0.863788416927293	7.70617595700105
644	chr17	66938740	-	cg08389257	94774935		AAATAACAATAATATATCTAAAAACCCCAAATAACTACATCCCTTTCCTC		II			NA	NA	NA	NA	NA	NA		OpenSea	GCTCTTGACTTGGGTAGCAGTAGTATATCTGGGAGCCCCAGATAGCTACATCCCTTTCCT[CG]AAGCTCTGTTTCCTTTGGCCGTCCTGTTGCAAAAGGAGTGCACTCTAGTACTGGTGTCCA	CGAGGAAAGGGATGTAGCTATCTGGGGCTCCCAGATATACTACTGCTACC	ABCA8;ABCA8;ABCA8	NM_001288986;NM_007168;NM_001288985	5'UTR;5'UTR;5'UTR								ABCA8;ABCA8;ABCA8;ABCA8;ABCA8	ENST00000430352.2;ENST00000542396.1;ENST00000541225.1;ENST00000428549.3;ENST00000269080.1	TSS1500;5'UTR;5'UTR;5'UTR;5'UTR	ABCA8;ABCA8;ABCA8;ABCA8;ABCA8	ENST00000430352.2;ENST00000542396.1;ENST00000541225.1;ENST00000428549.3;ENST00000269080.1	TSS1500;5'UTR;5'UTR;5'UTR;5'UTR										-1.2962789236578	-0.0598464674117692	-7.70429077920526
645	chr20	42523260	-	cg20794732	14795222		TCACACAAATCTCATAATTACATAAAAAACACAAATATCTCATAATTAAC		II			NA	NA	NA	NA	NA	NA		OpenSea	TATGCTAATGGTCACACAGATCTCATAATTACATGGAGGACACAAGTGTCTCATAATTAG[CG]TCTGCTGTTCTGTTCTTGGGGGGCAATTGTTCTGCAACAATGGCCAGGCTCAGTGCTGGA	CGCTAATTATGAGACACTTGTGTCCTCCATGTAATTATGAGATCTGTGTG							TRUE				RP5-1030M6.3	ENST00000428529.1	TSS200	RP5-1030M6.3	ENST00000428529.1	TSS200	chr20:42523220-42523515	3								-1.47291536384168	-1.17122574191989	-7.70304298961744
646	chr18	66389420	+	cg19283806	45754102	75647921	AATTTCTCCTTAAACAATCCCCACAAAAATAACAACCAAAAAAAAATACA	AATTTCTCCTTAAACAATCCCCGCAAAAATAACAACCAAAAAAAAATACG	I	A	Red	NA	NA	NA	NA	NA	NA		OpenSea	TCCGTAGTATTGTCTCTGGCTTTGAACGCTGTTGAGGGAGGGGAATGTTTGCACTCATCC[CG]CATCCTTTTTTGGCTGCTATCTTTGCGGGGATTGTTCAAGGAGAAATCCATCCTGACTGG	GATTTCTCCTTGAACAATCCCCGCAAAGATAGCAGCCAAAAAAGGATGCG	CCDC102B	NM_001093729	5'UTR			DMR			18:66388995-66389733	Unclassified_Cell_type_specific							chr18:66389405-66389735	3						TRUE		-2.22108821656508	-0.0952498771581903	-7.70228968556881
647	chr12	48552752	+	cg23471351	89661343		ATAAAATAACCTATATTAAAAACCTATTTTATCACTCCCTAAAAAACTCC		II			NA	NA	NA	NA	NA	NA	chr12:48550824-48551518	S_Shore	GAAATGCTGAAGTATATAAATTCTGGGAAACCATCAGCATCTTACAAATGTAAGAATGAG[CG]GAGTCTCCCAGGGAGTGATAAAATAGGCTCTCAATACAGGTTATTTTACTTATTTATTGA	CGGAGTCTCCCAGGGAGTGATAAAATAGGCTCTCAATACAGGTTATTTTA	ASB8	NM_024095	TSS1500								ASB8;ASB8;ASB8;ASB8;ASB8;ASB8;ASB8;ASB8;ASB8	ENST00000539528.1;ENST00000446549.2;ENST00000536071.1;ENST00000537754.1;ENST00000540782.1;ENST00000535988.1;ENST00000536953.1;ENST00000535055.1;ENST00000317697.3	TSS1500;TSS1500;TSS1500;TSS1500;TSS1500;TSS1500;TSS1500;TSS1500;TSS1500	ASB8;ASB8;ASB8;ASB8;ASB8;ASB8;ASB8;ASB8;ASB8;ASB8;ASB8;ASB8	ENST00000539865.1;ENST00000539528.1;ENST00000446549.2;ENST00000536071.1;ENST00000545791.1;ENST00000537754.1;ENST00000540782.1;ENST00000535988.1;ENST00000536953.1;ENST00000535055.1;ENST00000317697.3;ENST00000539503.1	TSS1500;TSS1500;TSS1500;TSS1500;TSS1500;TSS1500;TSS1500;TSS1500;TSS1500;TSS1500;TSS1500;5'UTR										1.92827778784126	1.52522806725271	7.70100145451476
648	chr6	160537158	-	cg19843425	97614197		TAAAACCAAACATATAATTCTAAACAAATAACTTACCCCCTTAAACCTTC		II			NA	NA	NA	NA	NA	NA		OpenSea	AAGACTTGACATAGAGCCAGGCATGTGATTCTGGGCAGATGACTTGCCCCCTTAGGCCTT[CG]TTTCTCATTTCTCATCTGCAGTACGTGGGGGTGAGCAGTTCCATCAGATCAGGAGACGGG	CGAAGGCCTAAGGGGGCAAGTCATCTGCCCAGAATCACATGCCTGGCTCT																			chr6:160536623-160538765	6						-1.52438528477482	0.669587111203545	-7.69980767412579
649	chr17	80190154	-	cg03956820	78680828	9809826	AAAATCAATTAAATAACAAACCACAAACCCCAAACTCAAACCACTACACA	AAAATCAATTAAATAACAAACCACGAACCCCGAACTCAAACCACTACACG	I	A	Red	NA	NA	NA	NA	NA	NA	chr17:80186135-80189990	S_Shore	CCTTCAAGGGCTGGAGTCAGTTAGGTAACAGGCCACGGGCCCCGGGCTCAGGCCACTGCA[CG]GACCCAGGGAACGGGCTGACAGTCCAGCAGAGGCCTCAGCGAGGCGGCGGCGCTGCGCAC	GGAGTCAGTTAGGTAACAGGCCACGGGCCCCGGGCTCAGGCCACTGCACG	SLC16A3;SLC16A3;SLC16A3;SLC16A3	NM_001042423;NM_001042422;NM_004207;NM_001042423	1stExon;5'UTR;5'UTR;5'UTR					17:77781918-77783501			SLC16A3;SLC16A3;SLC16A3	ENST00000392341.1;ENST00000392339.1;ENST00000392339.1	5'UTR;1stExon;5'UTR	SLC16A3;SLC16A3;SLC16A3	ENST00000392341.1;ENST00000392339.1;ENST00000392339.1	5'UTR;1stExon;5'UTR	chr17:80187020-80190215	3						TRUE		-1.80679279220152	-1.64468931114663	-7.69972125690703
650	chr12	117418384	-	cg24016523	82643270		TTTCACAAATTCACAATATCAAAAACCAAATCCATTTCATTACTAAATCC		II			NA	NA	NA	NA	NA	NA		OpenSea	CAGTCTTGCCATTTCACAAGTTCACAGTGTCAGGAGCCAAATCCATTTCATTGCTAGGTC[CG]CAGTATGATAACACTTGACCTTTCAAATGAATTTATATCAGATTTAAAAAAAAATACCTA	CGGACCTAGCAATGAAATGGATTTGGCTCCTGACACTGTGAACTTGTGAA	LOC100506551;FBXW8;FBXW8	NR_103809;NM_012174;NM_153348	Body;Body;Body								FBXW8;RP11-231I16.1	ENST00000551773.1;ENST00000548738.1	5'UTR;3'UTR	FBXW8;RP11-231I16.1	ENST00000551773.1;ENST00000548738.1	5'UTR;3'UTR					chr12:117417331-117418413	4				-1.80391184779316	1.273794148764	-7.69858902840699
651	chr15	27629640	+	cg24189676	3611959		AATTAAATTAACTCCAACRTCCCCTTTATCAAACACTTATATATATATAC		II			rs114882293	0.010426	NA	NA	NA	NA		OpenSea	TTAATAGAAGGACTTTTGAAAACTACTAAGAACAAATGCAAGTAAAAAGTGAAATACACA[CG]CACACACACACAAGTGCTTGATAAAGGGGACGTTGGAGTCAATTTAATTGACGGAAGAGT	CGCACACACACACAAGTGCTTGATAAAGGGGACGTTGGAGTCAATTTAAT	GABRG3;GABRG3	NM_001270873;NM_033223	Body;Body																							2.03080224841456	0.716291391236873	7.69788716254838
652	chr1	228400217	+	cg03054277	4702142	41776131	ACATAACAACTAAAACACACATACTTACCTTCAATCACCATACAAATACA	ACGTAACAACTAAAACGCGCGTACTTACCTTCAATCACCGTACAAATACG	I	C	Grn	NA	NA	NA	NA	NA	NA	chr1:228399471-228402037	Island	CGGCGGCGCGAGGCTATGCGCGCCGAGGGCGCCCCCGCCTCACCGCCCAGCACCGGCACG[CG]CACCTGCACGGTGACTGAAGGCAAGCACGCGCGCCTCAGCTGCTACGTGACCGGCGAGCC	ACGTAGCAGCTGAGGCGCGCGTGCTTGCCTTCAGTCACCGTGCAGGTGCG	OBSCN;OBSCN	NM_052843;NM_001098623	Body;Body					1:226466095-226467390			OBSCN	ENST00000366709.4	5'UTR	C1orf145;C1orf145;OBSCN	ENST00000337335.5;ENST00000337335.5;ENST00000366709.4	ExonBnd;3'UTR;5'UTR	chr1:228400045-228400255	3						TRUE		2.98416611042106	2.16477467987007	7.6953599563939
653	chr14	104860302	-	cg07463866	38674941		TAAATCTAAACTCTAAATAACCTAAACAAAAAATCTACTCCTAAACACCC		II			NA	NA	NA	NA	NA	NA		OpenSea	GGGCTGAGTTCTGAGTCTGGGCTCTGGGTGGCCTGAGCAAGAAATCTGCTCCTGGGCACC[CG]CGGCTGTGACGGCTCCTGTGGCTGGGTCCTGGAACTCCTCCTGCCTCAATCATCGATTGG	GAGTCTGGGCTCTGGGTGGCCTGAGCAAGAAATCTGCTCCTGGGCACCCG					chr14:104860252-104860252				14:104859770-104861226	Promoter_Associated									chr14:104848665-104861345	6						-1.62372269658794	-2.37324587589496	-7.69534802597587
654	chr19	2258233	-	cg11842895	90638410		TCTTCCCRCCCCCAAACAAACACTATTTAATAATTTAACATATTCTTTCC		II			rs6510653	0.382163	NA	NA	NA	NA		OpenSea	AGCACCTGTCATCTTCCCGCCCCCAAACAGACACTGTTTAATAGTTTGACATGTTCTTTC[CG]CTGTTTGTAACTTGTGATTTTATTATTAGTTCCATATTTATTTTTATAAAGCTGGCATAA	CTTCCCGCCCCCAAACAGACACTGTTTAATAGTTTGACATGTTCTTTCCG									19:2257985-2258412	Unclassified_Cell_type_specific							chr19:2258065-2258250	3								2.04891526100609	1.02982697151558	7.68967738260984
655	chr11	123985650	+	cg03673190	39791829		TAATAAAAAAAACTCTAACCAAAAAAACCCAAATCTTCCTATCATAAATC		II			NA	NA	NA	NA	NA	NA		OpenSea	ATAGACATTCTCAGTTACTTACATCGTTAACCCAAACATTTGGTTTCAGGATCCCATAAG[CG]ACCCATGACAGGAAGACTTGGGCTTCCCTGGCTAGAGCTTCTCTCATTAGAGCAGATGTG	AATGAGAGAAGCTCTAGCCAGGGAAGCCCAAGTCTTCCTGTCATGGGTCG	VWA5A;VWA5A;VWA5A	NM_014622;NM_198315;NM_001130142	TSS1500;TSS1500;TSS1500				TRUE		11:123985568-123986378	Promoter_Associated	VWA5A;VWA5A;VWA5A	ENST00000456829.2;ENST00000449321.1;ENST00000392744.4	TSS1500;TSS1500;TSS1500	VWA5A;VWA5A;VWA5A	ENST00000456829.2;ENST00000361352.5;ENST00000392744.4	TSS1500;TSS1500;TSS1500	chr11:123985585-123985890	3						TRUE		-1.48284789099692	-0.612704710676189	-7.68521695931958
656	chr3	142837252	+	cg11108893	20743947		AACTTAAAAAATAACTTAACTCRCTTTCCACRAATTTTTAACTCTCTTAC		II			rs3755739	0.420977	NA	NA	NA	NA	chr3:142837885-142840838	N_Shore	TTTTCTGGAAAACAAGGATAAATAAGTTTTTTGAACATTTTTCTCCCCTGAAACTAAATC[CG]TAAGAGAGTTAAAAACCCGTGGAAAGCGAGTTAAGTCACTTTTCAAGTCTTTGTACTCAG	ACTTGAAAAGTGACTTAACTCGCTTTCCACGGGTTTTTAACTCTCTTACG	CHST2	NM_004267	TSS1500			RDMR					CHST2	ENST00000309575.3	TSS1500	CHST2	ENST00000309575.3	TSS1500					chr3:142836252-142849541	6		TRUE		2.14311640665004	1.2963810594989	7.68381743628737
657	chr1	217251566	+	cg00210007	3759437		ATTTCCTTCTCTATTATCAAATTTAACACTATACTCTTATCATCAAATCC		II			NA	NA	NA	NA	NA	NA		OpenSea	GCAGTTTCAAGGACAAATGTCTTAAGGAAGCCTCTCTACTGTGCAGCAGGGAGCCTGGCT[CG]GATCTGATGACAAGAGCACAGTGCTAAATCTGACAACAGAGAAGGAAACTTCCTGTGTGA	CGGATCTGATGACAAGAGCACAGTGCTAAATCTGACAACAGAGAAGGAAA	ESRRG;ESRRG;ESRRG;ESRRG;ESRRG;ESRRG;ESRRG;ESRRG;ESRRG	NM_001243509;NM_001243507;NM_001243505;NM_001243506;NM_206595;NM_206594;NM_001134285;NM_001243511;NM_001243510	TSS1500;TSS1500;5'UTR;5'UTR;5'UTR;5'UTR;5'UTR;5'UTR;5'UTR				TRUE				ESRRG;ESRRG;ESRRG;ESRRG;ESRRG;ESRRG;ESRRG	ENST00000493748.1;ENST00000463665.1;ENST00000359162.2;ENST00000361525.3;ENST00000493603.1;ENST00000366940.2;ENST00000471371.1	TSS1500;TSS1500;5'UTR;5'UTR;5'UTR;5'UTR;3'UTR	ESRRG;ESRRG;ESRRG;ESRRG;ESRRG;ESRRG;ESRRG;ESRRG;ESRRG;ESRRG;ESRRG	ENST00000493748.1;ENST00000463665.1;ENST00000477799.1;ENST00000359162.2;ENST00000361525.3;ENST00000493603.1;ENST00000366940.2;ENST00000477799.1;ENST00000471371.1;ENST00000488947.1;ENST00000459825.1	TSS1500;TSS1500;1stExon;5'UTR;5'UTR;5'UTR;5'UTR;3'UTR;3'UTR;3'UTR;3'UTR	chr1:217251405-217251990	3								-2.03325929930882	1.25449111494755	-7.682289679899
658	chr12	12347284	+	cg12253142	13607238		TCTAAATAATTCACCCAAATCAAATTTTTTTCCTTCATCTAAATAAATTC		II			NA	NA	NA	NA	NA	NA		OpenSea	AACATACAAAACAAACATATAGCTTAACAAGTTACTATAAGGCAAACACTCTTGTAACCA[CG]AATTCACTCAGATGAAGGAAAAAAACTTGATCTGGGTGAATCACCCAGACGACTTCAAAA	CTGGGTGATTCACCCAGATCAAGTTTTTTTCCTTCATCTGAGTGAATTCG	LRP6	NM_002336	Body											LRP6;BCL2L14	ENST00000545658.1;ENST00000298566.1	3'UTR;3'UTR	chr12:12347220-12347470	3								1.79154965910697	0.413831447765996	7.68170621435883
659	chr2	180275861	+	cg20975419	27757576		RACCTCACTAACTATACTTCAAAATAACTCTATTACCTAAATCCCAAATC		II			rs1400825	0.090465	NA	NA	NA	NA		OpenSea	CCAGGGGGCAATAGTGTGGTGCTTGGAGCCCTGAAGCTCTTGAATGCTAATGTTGAACCG[CG]ATTTGGGATCCAGGCAACAGAGCCATCTTGAAGCACAGCCAGTGAGGCCGGTATTCTTCC	GCCTCACTGGCTGTGCTTCAAGATGGCTCTGTTGCCTGGATCCCAAATCG									2:180275628-180276277	Unclassified							chr2:180275685-180276075	3								-2.19647657339718	-1.53103038089915	-7.68019756027474
660	chr7	139001235	-	cg17043578	4705462		AATTTTCTAAATTCTTTTCCTTCATCACTTAAAAATATAATTTCATAACC		II			NA	NA	NA	NA	NA	NA		OpenSea	TAGTGGGATGTAATTTTCTAGGTTCTTTTCCTTCATCACTTAGAAATATAATTTCATGGC[CG]TGCACGGTGGCTCACGCCTGTAATCCCAGCACTTTGGGAGGCCAAGGCGGGCAGATCAGC	CGGCCATGAAATTATATTTCTAAGTGATGAAGGAAAAGAACCTAGAAAAT											U6	ENST00000384116.1	TSS1500	U6	ENST00000384116.1	TSS1500										1.89345929318918	0.655222144264473	7.67993489137171
661	chr14	23305587	+	cg23656957	1809898		TCTAAATTACCTTTTTATAATACAAACTACCATCTACAAAAATTAAAACC		II			NA	NA	NA	NA	NA	NA	chr14:23305893-23307013	N_Shore	GGGACAAAGTCTCCCACATCCCGTCCCCTGGATCCCCCTACAGCCCCCTGCTGTCCATCG[CG]GCCTCAACCCCTGCAGATGGCAGCCTGCACCACAAAAAGGCAACTTAGAGGTGTTTTTTT	CGGCCTCAACCCCTGCAGATGGCAGCCTGCACCACAAAAAGGCAACTTAG	MMP14	NM_004995	TSS200						14:23304670-23307026	Gene_Associated	MMP14;MMP14	ENST00000311852.6;ENST00000548162.1	TSS200;TSS200	MMP14;MMP14;MMP14;MMP14;MMP14	ENST00000547279.1;ENST00000548761.1;ENST00000311852.6;ENST00000547074.1;ENST00000548162.1	TSS1500;TSS1500;TSS200;TSS200;TSS200	chr14:23305425-23306295	3								-1.62944993617411	-0.807902128763168	-7.6798713544796
662	chr12	13145715	-	cg24470379	58695119		CTCTTTCTATTACTACAAAAAATTCCAAAACTCCCCTTTCATTTAAAAAC		II			NA	NA	NA	NA	NA	NA		OpenSea	AGGGTGTTTTGCTCTTTCTGTTGCTGCAGAGAATTCCAGAACTCCCCTTTCATTTGAGAG[CG]CACCTACCCTTGGCACTTGTAATGTTTTAAATTCCAGAAACACTATCCTGTGAATCACAG	TCTTTCTGTTGCTGCAGAGAATTCCAGAACTCCCCTTTCATTTGAGAGCG	HEBP1	NM_015987	Body		chr12:13145446-13145446												chr12:13145445-13146055	3								-2.74462185708789	-2.62127378453396	-7.6758559414089
663	chr3	141208908	-	cg17343671	32756151	33774238	AAATATATTTCAAATATTTTATATACACTCAAACAAACCCAAAAAATTCA	AAATATATTTCAAATATTTTATATACGCTCAAACGAACCCAAAAAATTCG	I	A	Red	rs114434765	0.03649	NA	NA	NA	NA	chr3:141205539-141205744	S_Shelf	GAAGGGACATGCAAATATGTTTCAGGTGTTTTATATGCGCTCAAACGAACCCAGGGAATT[CG]AGATCCATCTATAAGACAAAATATTGTCAGCAACCCTGGATTTGCTGCAGTTTGCGCTAG	AAATATGTTTCAGGTGTTTTATATGCGCTCAAACGAACCCAGGGAATTCG	RASA2	NM_006506	Body								RASA2	ENST00000423660.2	5'UTR	RASA2	ENST00000423660.2	5'UTR								TRUE		1.49621161731491	0.982126936220361	7.67560979755701
664	chr17	79905152	-	cg03840908	99690277		TCTAAAATAAAAAACACTCTTATAAAACTAAAACCTTAACCTACAAAATC		II			NA	NA	NA	NA	NA	NA		OpenSea	TGGGACTGGCATCTGAAGTGGAGGACACTCTTGTGGGACTGAGACCTTAGCCTGCAGGAT[CG]GGTACTGTCTCCAGGGAGAAAGCGTCACAATGGAACAGGGTTGGAGGACGCCCAGCGGGT	CTGAAGTGGAGGACACTCTTGTGGGACTGAGACCTTAGCCTGCAGGATCG	MYADML2	NM_001145113	TSS200								MYADML2;AC137723.5	ENST00000409745.2;ENST00000415556.1	TSS200;5'UTR	MYADML2;AC137723.5	ENST00000409745.2;ENST00000415556.1	TSS200;5'UTR			chr17:79904876-79905568	5				TRUE		1.5947406264939	1.07893056971858	7.67553610016953
665	chr16	14266484	-	cg24634560	75728475		ACATATATAATTTTATTAAACATTACTTTCCCAAAAAATTACATCACTTC		II			NA	NA	NA	NA	NA	NA		OpenSea	AAAAGAAAAATGCATGTGTAGTTTTGTTAGACATTGCTTTCCCAGAGGGTTGCATCACTT[CG]CATTCCAACTAGCACTGTAAGAGAATGTTTATTCCTCCACAGCCTGGAGGAATAAACAGA	CATGTGTAGTTTTGTTAGACATTGCTTTCCCAGAGGGTTGCATCACTTCG	MKL2;MKL2	NM_014048;NM_001308142	Body;Body											MKL2	ENST00000575768.1	5'UTR	chr16:14266340-14266610	3								1.92139438326039	0.9530485519417	7.67542258834527
666	chr1	109823096	-	cg22694271	86616915		AAAAAACTACAAATTACTACRAATAACACCCATAACAAAAAAATTTAATC		II			NA	NA	NA	NA	NA	NA	chr1:109824313-109824526	N_Shore	GCCACTTTCCTGGGGGGCTGCAGATTGCTGCGAGTGGCACCCATGACAGGAAGATTTAGT[CG]CTGGGAAACAGGAACTTCATGGGGGTTAACAAAAGAAATGAGTTAGCAGCAAGTTTAACT	GGGGGCTGCAGATTGCTGCGAGTGGCACCCATGACAGGAAGATTTAGTCG	PSRC1;PSRC1;PSRC1;PSRC1	NM_032636;NM_001032291;NM_001005290;NM_001032290	Body;Body;Body;Body						1:109823048-109823180	Unclassified_Cell_type_specific	PSRC1	ENST00000369904.3	ExonBnd	PSRC1;PSRC1;PSRC1	ENST00000492431.1;ENST00000409138.1;ENST00000369904.3	3'UTR;3'UTR;ExonBnd								TRUE		-2.57674852007447	-2.64422377493385	-7.67093757360442
667	chr1	182642036	+	cg22681021	47627949		CATTTCTAATACTTCTCAAATAATACTAACACTACTAATTCAAAAACCAC		II			NA	NA	NA	NA	NA	NA		OpenSea	TGCTTCAGTTCCAGAAGGAGGACTCTCTTCCTGCTTGCCCTAGTGTAGTGGTTCTCCAAG[CG]TGGTCCCTGAACCAGCAGTGTCAGCATCACCTGAGAAGTATCAGAAATGCAAATGTTCAG	ATTTCTGATACTTCTCAGGTGATGCTGACACTGCTGGTTCAGGGACCACG	RGS8;RGS8;RGS8;RGS8	NM_001102450;NM_033345;NM_001102450;NM_033345	5'UTR;1stExon;1stExon;5'UTR								RGS8;RGS8;RGS8;RGS8;RGS8;RGS8;RGS8;RGS8	ENST00000367557.4;ENST00000367556.1;ENST00000483095.2;ENST00000367557.4;ENST00000258302.4;ENST00000491420.2;ENST00000258302.4;ENST00000491420.2	5'UTR;TSS1500;TSS1500;1stExon;1stExon;1stExon;5'UTR;3'UTR	RGS8;RGS8;RGS8;RGS8;RGS8;RGS8;RGS8;RGS8;RGS8;RGS8	ENST00000367557.4;ENST00000367556.1;ENST00000483095.2;ENST00000508450.1;ENST00000367557.4;ENST00000258302.4;ENST00000491420.2;ENST00000258302.4;ENST00000491420.2;ENST00000515211.1	5'UTR;TSS1500;TSS1500;TSS1500;1stExon;1stExon;1stExon;5'UTR;3'UTR;3'UTR								TRUE		1.42830735619376	0.0642852551063078	7.66932885415984
668	chr11	133937413	+	cg27245863	95680571		TCTATCTATTAAATAATCTTCCTACTAAAAAATCTTTTAAAACTCAAACC		II			NA	NA	NA	NA	NA	NA	chr11:133938850-133939681	N_Shore	CCACTCTCCTAGGAACCTCTGCCCCTTATAGAATATTCATGCAGCCCTTTTTTGTAATCT[CG]GTCTGAGTTTCAAAAGATTCCCTAGCAGGAAGACCATTTAACAGATAGACCATTTTACAA	CGGTCTGAGTTTCAAAAGATTCCCTAGCAGGAAGACCATTTAACAGATAG	JAM3;JAM3	NM_032801;NM_001205329	TSS1500;TSS1500								JAM3	ENST00000529443.2	TSS1500	JAM3	ENST00000529443.2	TSS1500										1.37401387813479	1.40971246815166	7.6685651961001
669	chr10	11574278	+	cg07964275	95732471		TTAATTACAAAATATATAAAATACCRCCRAACAACACTCTTAATATATTC		II			NA	NA	NA	NA	NA	NA		OpenSea	GCTTCAGTCCTCATAGAGTAACTTATCTATTCCAAGATTTCATTATTATTTTATAGTTCT[CG]AACACACCAAGAGTGCTGCCCGGCGGTACCTCACACATTCTGCAACTAACTAAAACAAAG	TAGTTGCAGAATGTGTGAGGTACCGCCGGGCAGCACTCTTGGTGTGTTCG	USP6NL;USP6NL;USP6NL	NM_001080491;NM_001080491;NM_014688	1stExon;5'UTR;Body								USP6NL	ENST00000277575.5	TSS200	USP6NL	ENST00000277575.5	TSS200			chr10:11574155-11575111	6						1.90321154230499	0.347707728034013	7.66812993588972
670	chr11	2920765	-	cg22315192	85626825	46779126	AACCTAAATCCTCTCATCCAACAAAACTATCACCTTACTTCTCTAAAACA	AACCTAAATCCTCTCATCCGACAAAACTATCGCCTTACTTCTCTAAAACG	I	A	Red	rs74840067	0.039637	NA	NA	NA	NA	chr11:2923301-2923817	N_Shelf	CTTCCTCCAGTCAGCCTGGATCCTCTCATCCGGCAGAACTGTCGCCTTGCTTCTCTGAAG[CG]GTGAATGCCCTGGGGCTGGGGACGCACAGGCTCGCTGGCCCACAACCAAAGCCGCTTCCT	AGCCTGGATCCTCTCATCCGGCAGAACTGTCGCCTTGCTTCTCTGAAGCG	SLC22A18;SLC22A18AS	NM_183233;NM_007105	TSS200;Body								SLC22A18;SLC22A18AS	ENST00000347936.2;ENST00000455942.2	TSS200;5'UTR	SLC22A18;SLC22A18AS	ENST00000347936.2;ENST00000455942.2	TSS200;5'UTR	chr11:2920680-2921035	3						TRUE		-2.45292550689124	-2.38570125276155	-7.66598103994129
671	chr2	202901045	+	cg02697649	79744825		TCATACCRCAATCTCCCCCTTACTACTATAACTAAATCTATAATAAAAAC		II			NA	NA	NA	NA	NA	NA	chr2:202897386-202901046	Island	ATCGTCGGCATCACCACTGGCTTCTGGATCTGGTCGGGCAAGACCCTGCAGTCGTGGCGC[CG]CTTCTACCACAGACTTAGCCACAGCAGCAAGGGGGAGACTGCGGTATGAGCCCCGGCCCC	CATACCGCAGTCTCCCCCTTGCTGCTGTGGCTAAGTCTGTGGTAGAAGCG	FZD7	NM_003507	1stExon					2:202605848-202609346			FZD7	ENST00000286201.1	1stExon	FZD7	ENST00000286201.1	1stExon	chr2:202900700-202901175	3						TRUE		2.20093559122326	1.78464072430665	7.66095741345153
672	chr3	149886667	-	cg17077319	63635173		CACCAAACCAAAAAACTCTAAAAATTAACTACCTCCATAAAACAATCATC		II			NA	NA	NA	NA	NA	NA		OpenSea	TCTCCACATGTCACCAAGCCAGAAAGCTCTGGAAATTGGCTGCCTCCATGGGACAGTCAT[CG]CAGACTTTGCCAAAGCAAAAGTGCTGATGTCACTCATCATACTAGCAGTTGGCTGCTAAG	ACCAAGCCAGAAAGCTCTGGAAATTGGCTGCCTCCATGGGACAGTCATCG											RP11-167H9.4	ENST00000489690.1	5'UTR	RP11-167H9.4;RP11-167H9.4	ENST00000489690.1;ENST00000487840.1	5'UTR;5'UTR	chr3:149886560-149886795	3								-2.18680951369223	1.2737090806734	-7.66090918483475
673	chr10	91133941	+	cg00460983	25654167		AAAAAATAAAACTTAACCACTATCAACATTCCAAAACCAACTCTATATTC		II			NA	NA	NA	NA	NA	NA		OpenSea	TCTATACCTGATGAGGAAACTCAGTGTTTAAGTGAAATCAAGTTCACTCTGCTAGTTCGT[CG]AACACAGAGCTGGTTCTGGAATGTTGATAGTGGTTAAGTTTTATTTCTCCAATGCTTAAG	AGAAATAAAACTTAACCACTATCAACATTCCAGAACCAGCTCTGTGTTCG							TRUE												chr10:91133870-91134511	6	chr10:91132939-91135505	6		TRUE		-2.44131352598759	-2.29075788181055	-7.65987482744672
674	chr7	39609707	+	cg22726533	24705189		TAATACTATTACTTAAAAATACTCCCTAAACCCACAAACRACAAAACAAC		II			NA	NA	NA	NA	NA	NA	chr7:39605776-39606376	S_Shelf	ATTGTATCATCCAGCCTCCTTCCAGCAGCTCTCTCCAGTTCTTGTCTGTGATGATGCGTA[CG]TTGCTCTGCCGCCTGTGGGTCCAGGGAGCACCCCCAAGCAACAGTACCAGGACTGCCAGC	GGTACTGTTGCTTGGGGGTGCTCCCTGGACCCACAGGCGGCAGAGCAACG	YAE1D1;YAE1D1	NM_020192;NM_001282446	Body;Body								YAE1D1	ENST00000469737.1	5'UTR	YAE1D1;YAE1D1;YAE1D1	ENST00000474392.1;ENST00000469737.1;ENST00000485025.1	5'UTR;5'UTR;TSS200										2.31470741498677	0.966096490917593	7.65903942180834
675	chr4	104020949	+	cg02214188	14717909		TTATCTCAAATTTATTACTCAAACCRAATTCTAAAAAACRCCATCAACTC		II			NA	NA	NA	NA	NA	NA		OpenSea	TCCCCTCTTTCCGTTCTAAAGTTTCATTTCAAAAGTATTAGGAAATCTTACTTTAAGCAG[CG]AGCTGATGGCGTTCTCCAGAACTCGGTTTGAGCAACAAACTTGAGACAACCTTTGTCTGG	TGTCTCAAGTTTGTTGCTCAAACCGAGTTCTGGAGAACGCCATCAGCTCG	BDH2;BDH2	NM_020139;NM_020139	1stExon;5'UTR						4:104020653-104021340	Promoter_Associated	BDH2;BDH2	ENST00000296424.4;ENST00000296424.4	5'UTR;1stExon	BDH2;BDH2;BDH2;BDH2;BDH2;BDH2;BDH2;BDH2;BDH2;BDH2;BDH2;BDH2;BDH2;BDH2	ENST00000513518.1;ENST00000511354.1;ENST00000506521.1;ENST00000296424.4;ENST00000464039.1;ENST00000475058.1;ENST00000492366.1;ENST00000511354.1;ENST00000513518.1;ENST00000506521.1;ENST00000296424.4;ENST00000492366.1;ENST00000464039.1;ENST00000475058.1	3'UTR;5'UTR;5'UTR;5'UTR;1stExon;1stExon;1stExon;1stExon;1stExon;1stExon;1stExon;3'UTR;3'UTR;3'UTR	chr4:104020920-104021195	3					TRUE	TRUE		-1.81153077248023	-2.01367363223535	-7.65767745705249
676	chr5	72804089	+	cg14261898	81741232		AAAATATAATACTATTTTCTTTACTAACTATACCTACATTCCCAAAACTC		II			NA	NA	NA	NA	NA	NA		OpenSea	TTCTATTCACATAAGTTTTCATCGCTCCAATCAGCACAGTCTTGAATGCCATTTTTGCAG[CG]AGTTCTGGGAATGCAGGCACAGTCAGCAAAGAAAACAGTATCACATCTCCAGCCTGAACA	AGATGTGATACTGTTTTCTTTGCTGACTGTGCCTGCATTCCCAGAACTCG											AC099522.1	ENST00000327891.6	TSS1500	AC099522.1	ENST00000327891.6	TSS1500										1.96693184687093	0.763146932762949	7.65759368018478
677	chr14	100906689	-	cg05313263	79670277		AATAACTACTCTCAAAATACAAACAAACAACCACAATCAAAAAACCCTTC		II			NA	NA	NA	NA	NA	NA		OpenSea	TTTGATTGCAAAATAGCTACTCTCAAAATGCAGACAGGCAGCCACAGTCAGGGAGCCCTT[CG]GCCACGGCAGCGGGGTGGCGCCAGACACCTGGCTTTGAGTCCCGTGGAGGCATGCCACTT	ATAGCTACTCTCAAAATGCAGACAGGCAGCCACAGTCAGGGAGCCCTTCG	WDR25;WDR25	NM_024515;NM_001161476	Body;Body				TRUE		14:100906078-100907327	Unclassified				WDR25;WDR25	ENST00000555775.1;ENST00000554492.1	5'UTR;5'UTR	chr14:100906525-100906995	3						TRUE		-3.51906312102779	-2.00834016469726	-7.65620719791794
678	chr19	33795390	-	cg21715751	12808213		AAACRATATCTAACCTTTTTTACACAACTACTATTACCTACCCAAAAATC		II			NA	NA	NA	NA	NA	NA	chr19:33792061-33794944	S_Shore	TTGTGGGAGGAAGGCGATGTCTGGCCTTTTTTGCACAGCTGCTGTTGCCTGCCCAGAGAT[CG]GGAACTCTGCCCCGTAGGACTGGAAGAAACCTCAGTAATGGGAATAAGACTTTGTCCAAT	GGCGATGTCTGGCCTTTTTTGCACAGCTGCTGTTGCCTGCCCAGAGATCG	LOC80054	NR_026887	Body						19:33795345-33795497	Unclassified_Cell_type_specific							chr19:33795265-33796075	3						TRUE		-1.47197346584459	-0.739743030171556	-7.65506957287258
679	chr2	159854313	+	cg23836322	45807146	78671574	AAAACTAAAACCTAACTAATAAACAAAAAAATATCTACAAACATTACTCA	AAAACTAAAACCTAACTAATAAACGAAAAAATATCTACAAACATTACTCG	I	A	Red	NA	NA	NA	NA	NA	NA		OpenSea	AAATATACCTGCACATAACTGTATACTGGGAGAAGAGACATCTTCCTTATAGAAGAATTT[CG]AGTAATGTTTGCAGATACCTCCCCGTTCACTAGCTAGGCCTTAGCCCTCCCTACACCTTG	CGAGTAATGTTTGCAGATACCTCCCCGTTCACTAGCTAGGCCTTAGCCCT	TANC1;TANC1	NM_001145909;NM_033394	5'UTR;5'UTR				TRUE				TANC1;TANC1	ENST00000454300.1;ENST00000263635.6	5'UTR;5'UTR	TANC1;TANC1	ENST00000454300.1;ENST00000263635.6	5'UTR;5'UTR								TRUE		1.62316382670956	1.60563524694471	7.65424443024335
680	chr1	209883607	+	cg11926430	74692223		CAACTAATAACACACACCACAATAATAAAATTCACCAAACCCAAAAACCC		II			NA	NA	NA	NA	NA	NA		OpenSea	CATTAGTCAAAATAGGTCATCTTAGGTTCAATATTAGAAAAGTAAAGTTGGTTTCATTTT[CG]GGCTCCTGGGCTTGGTGAATCCCATCACTGTGGTGTGTGTCATCAGTTGCACACATGGCA	CGGGCTCCTGGGCTTGGTGAATCCCATCACTGTGGTGTGTGTCATCAGTT	HSD11B1;HSD11B1;HSD11B1	NM_001206741;NM_181755;NM_005525	Body;Body;Body								RP1-28O10.1	ENST00000441672.1	3'UTR	RP1-28O10.1	ENST00000441672.1	3'UTR	chr1:209883520-209883735	3								1.48609317258432	1.32333230274326	7.65310517522882
681	chr2	113815433	-	cg26372201	58688205		TATAAAACCTCTTAACTCATATATCTAAATACCATTTCTTTAAAATATAC		II			rs116586419	0.011295	NA	NA	NA	NA		OpenSea	TCTTGAACACTTGTAGGACCTCTTGGCTCATATGTCTGAATACCATTTCTTTAAAATGTA[CG]CTTTAACATGTACACATATGTAACAAACCTGCACATTGTACACATGTATCCTAAAACTTA	GTAGGACCTCTTGGCTCATATGTCTGAATACCATTTCTTTAAAATGTACG	IL36RN;IL36RN	NM_173170;NM_012275	TSS1500;TSS1500								IL36RN;IL36RN	ENST00000346807.3;ENST00000393200.2	TSS1500;TSS1500	IL36RN;IL36RN	ENST00000346807.3;ENST00000393200.2	TSS1500;TSS1500										2.00851588587534	0.957956158878449	7.65199021939325
682	chr4	142357015	-	cg20675950	23666138		CTACTCTCAATAATTAAAAACTTAACAAAACACTCATACTTTTAAACACC		II			NA	NA	NA	NA	NA	NA		OpenSea	ATTACAACATTCTGCTCTCAATAGTTGAAGACTTAGCAAGACACTCATACTTTTAGACAC[CG]AGGCACCCAGTTTTGTGAACATTTGATTACCCTGAAAACTTCCTACCCTGGTAGAATGGA	CGGTGTCTAAAAGTATGAGTGTCTTGCTAAGTCTTCAACTATTGAGAGCA																					chr4:142356934-142357403	3				1.58968836669388	1.55297060094011	7.64842259580402
683	chr1	212262065	+	cg05341932	25730281		CTCAACCTACCTTTTCAATCTTATCATATACTTTACTATTCTAAAATCAC		II			NA	NA	NA	NA	NA	NA		OpenSea	TGAACAAAGAAATGTGACAGTACACAGCTTGTTCAGGAAGCAACTAGTAGTGTCCTGTAA[CG]TGATCCTAGAATAGCAAAGTACATGATAAGACTGAAAAGGCAGGCTGAGGCCAGATGGCA	CGTGATCCTAGAATAGCAAAGTACATGATAAGACTGAAAAGGCAGGCTGA	DTL;DTL;DTL	NM_016448;NM_001286230;NM_001286229	Body;Body;Body		chr1:212261904-212261904						DTL	ENST00000475419.1	5'UTR	DTL;DTL;DTL	ENST00000475419.1;ENST00000489149.1;ENST00000463791.1	5'UTR;5'UTR;5'UTR	chr1:212261665-212262135	3								-1.35964296361807	-0.471474422137186	-7.6478993607879
684	chr13	113199311	+	cg26272907	94787262	81791472	TATAAAAATAAACCATCAAAACCACAAACTATATATAACAAAAAATAACA	TATAAAAATAAACCGTCGAAACCGCAAACTATATATAACGAAAAATAACG	I	A	Red	NA	NA	NA	NA	NA	NA	chr13:113201706-113201927	N_Shelf	CAGGCCACTGCAGCCAGCAGCGCCCACACAAGGCACACCTGTTTCAGATGGCCAGGCCTC[CG]CCACTTCCCGCCACACACAGTCTGCGGCCCCGACGGCCCACTCCCACAAGAAAGCGCCAG	CGCCACTTCCCGCCACACACAGTCTGCGGCCCCGACGGCCCACTCCCACA	TUBGCP3	NM_006322	Body					13:112247272-112247369			TUBGCP3	ENST00000462580.1	3'UTR	TUBGCP3	ENST00000462580.1	3'UTR	chr13:113199025-113199335	3						TRUE		1.74295054572925	2.03746063259661	7.64706210658167
685	chr15	33962292	-	cg19213762	16728205		TTCATTTAAAATAACTCATTATTAACTTCTTCTACAAATTCTAAAACCAC		II			NA	NA	NA	NA	NA	NA		OpenSea	TTGACAAGCTTTTCATTTGAAATAACTCATTGTTAACTTCTTCTACAGATTCTAGGGCCA[CG]TCCCCCAAACATTCTTCCAGAGGTTTCAACACTATAAGAGTGTATGTAATCCCCCTTACA	CGTGGCCCTAGAATCTGTAGAAGAAGTTAACAATGAGTTATTTCAAATGA	RYR3;RYR3	NM_001243996;NM_001036	Body;Body																							1.94305833147917	0.348512815249395	7.64672190952664
686	chr9	110495709	+	cg13514049	62616133		AATTTCAAATTATAAAAAACACAAAACCACAATCCAAACTTAAAAATAAC		II			NA	NA	NA	NA	NA	NA		OpenSea	GATAGTAGAATTTACTGGGGAGGAAAAACACAAAGTGAAACCACCACCACCATTTACCAG[CG]TCACTCCTAAGCCTGGACTGTGGCTCTGTGCTCTTCATAATTTGAAATCAGAGCTTCTGA	ATTTCAAATTATGAAGAGCACAGAGCCACAGTCCAGGCTTAGGAGTGACG							TRUE										chr9:110495020-110496235	3						TRUE		-1.51559189544044	-1.45159450680558	-7.646314434188
687	chr7	24517414	+	cg04098052	35706594		AATCAAACCAAAAACTTATTTCCACTAAACAAAACTCCTTAAACCCTACC		II			NA	NA	NA	NA	NA	NA		OpenSea	GTGGACTATTTAAAGACAGAAGTGCAGGACTTGTATCAACATAACTGCTTCCAGTAGATG[CG]GCAGGGTTCAAGGAGTCCTGCCTAGTGGAAACAAGTTCTTGGTCTGATTTTAACCTGCCA	CGGCAGGGTTCAAGGAGTCCTGCCTAGTGGAAACAAGTTCTTGGTCTGAT							TRUE												chr7:24517220-24518153	6	chr7:24516982-24518102	6		TRUE		-1.83585879136578	-0.00306972175314411	-7.64468550230918
688	chr1	42778459	-	cg26257095	98727510		AACTTACAATTCCAAAACCTTATAAAACACAATATACAAAATACAACAAC		II			NA	NA	NA	NA	NA	NA		OpenSea	CTATGAATTCTGGCTTGCAATTCCAAGACCTTGTGGGACACAATGTACAAGATGCAACAA[CG]TTCAGATCTTAACCAAGAGAACTGCCAGGAAAACTGCTTTTTTAACCTTAGCACTTAGGG	GCTTGCAATTCCAAGACCTTGTGGGACACAATGTACAAGATGCAACAACG	FOXJ3;FOXJ3;FOXJ3;FOXJ3	NM_001198851;NM_001198852;NM_014947;NM_001198850	5'UTR;5'UTR;5'UTR;5'UTR								FOXJ3;FOXJ3;FOXJ3;FOXJ3	ENST00000545068.1;ENST00000372572.1;ENST00000361346.1;ENST00000372573.1	5'UTR;5'UTR;5'UTR;5'UTR	FOXJ3;FOXJ3;FOXJ3;FOXJ3;FOXJ3	ENST00000545068.1;ENST00000372572.1;ENST00000445886.1;ENST00000361346.1;ENST00000372573.1	5'UTR;5'UTR;5'UTR;5'UTR;5'UTR	chr1:42778305-42778695	3								-1.95027057104774	-0.750697016813193	-7.64464481413351
689	chr5	110089559	-	cg01432951	2603926		ACTACCCAATCCTAAATATTTACCACAATTTCATACTTAAAATTAATATC		II			rs75077037	0.010426	NA	NA	NA	NA		OpenSea	TTAAAGGGGAGGCTACCCAGTCCTAAGTGTTTACCACAGTTTCATACTTAAAATTGGTGT[CG]TCATAAACTGTGGTAATACTTTGTGAGGCCATGAGTATTAGCTGTGCCAAGATGATTTAC	CGACACCAATTTTAAGTATGAAACTGTGGTAAACACTTAGGACTGGGTAG	SLC25A46;SLC25A46;SLC25A46	NM_001303250;NM_001303249;NM_138773	Body;Body;Body								SLC25A46;SLC25A46;SLC25A46	ENST00000513706.1;ENST00000509432.1;ENST00000513706.1	1stExon;TSS1500;5'UTR	SLC25A46;SLC25A46;SLC25A46;SLC25A46;SLC25A46	ENST00000513706.1;ENST00000509432.1;ENST00000508781.1;ENST00000502462.2;ENST00000513706.1	1stExon;TSS1500;5'UTR;5'UTR;5'UTR										2.26799331641708	0.718725798649551	7.64382246227094
690	chr5	90099057	+	cg07638761	59736105		CCATATCACAAAATCTAACCATCAACATTTATCTACATCAAAACAAACTC		II			NA	NA	NA	NA	NA	NA		OpenSea	TTTTCGCATACTAACATTGTGAATGTTTATGTTTAATATTCAGACTTTGGTTTACAGGGG[CG]AGTTTGTCTTGATGTAGATAAATGCTGATGGTCAGATCCTGTGATATGGTTGCAACTAAG	CATATCACAGGATCTGACCATCAGCATTTATCTACATCAAGACAAACTCG	ADGRV1;ADGRV1	NR_003149;NM_032119	Body;Body								GPR98	ENST00000399043.4	3'UTR	GPR98	ENST00000399043.4	3'UTR					chr5:90098304-90099646	6				-1.58846290250874	0.220357844343292	-7.64128289717883
691	chr17	36476531	-	cg05065075	34802891		TTATTCTCCTTTACCCTTAAAACATAACTTAAAACATCAAATATAAAACC		II			NA	NA	NA	NA	NA	NA		OpenSea	TGCAGTTGAACTTGTTCTCCTTTGCCCTTAGGACATGACTTGGGACATCAAATATAAGAC[CG]TCCGCTGGAGCTTTGTGGAATCTTTAGAGCCCTCTCATGTTGTTCAAGTTCGCTGTTCAA	CGGTCTTATATTTGATGTCCCAAGTCATGTCCTAAGGGCAAAGGAGAACA	MRPL45;MRPL45	NM_001278279;NM_032351	Body;Body														chr17:36476325-36476735	3								-3.17842888157786	-0.968464529738821	-7.63787544825059
692	chr4	10556714	-	cg22005092	36728247		AACCCAAATTAAACTCATTTCTAATTCTAATTTCTTCAACATCTAAACTC		II			NA	NA	NA	NA	NA	NA		OpenSea	ATGAGAGAATTGACCCAGATTAAACTCATTTCTGATTCTAATTTCTTCAGCATCTAAACT[CG]TCTAAAAGCAAACTAGTATAAAGGTCTTTTGATGGCATTTTGTGGAATTCTACTTTGCTT	CGAGTTTAGATGCTGAAGAAATTAGAATCAGAAATGAGTTTAATCTGGGT	CLNK	NM_052964	Body																chr4:10556136-10556865	6	chr4:10555662-10556926	6				-2.0094635739051	-0.0486967523120312	-7.63736072361767
693	chr15	97038051	-	cg26677315	58611532		CCCCCTACCTATAAACATTATTTCTTCTCTTAATCAAAAATCAAAATATC		II			NA	NA	NA	NA	NA	NA		OpenSea	TGGGAGCCACACCCCCTGCCTATAGACATTGTTTCTTCTCTTGATCAAGAATCAAAGTGT[CG]TGAGGCCGACACTGTTGGTTGCCAACCAAGAACCACCCCACTCTCCCAGGAAATGTCAGA	CCCCTGCCTATAGACATTGTTTCTTCTCTTGATCAAGAATCAAAGTGTCG																	chr15:97037820-97038275	3								-3.13954564618226	-2.17693313601642	-7.63497299125968
694	chr2	169402526	-	cg03116459	87666464		CCTTCACACCAAATACATTTTATAATCTTACTATTTACTTTTACTAAACC		II			NA	NA	NA	NA	NA	NA		OpenSea	AACAGTTGTGTCCTTCACACCAAATGCATTTTGTGGTCTTACTGTTTGCTTTTGCTGGAC[CG]TATGTCTTTTCACCCCGCTCTGTTGTACCTTATGATGAGGGGCAAATAACCACAAAGCAG	CGGTCCAGCAAAAGCAAACAGTAAGACCACAAAATGCATTTGGTGTGAAG	CERS6;CERS6	NM_001256126;NM_203463	Body;Body																chr2:169401964-169402759	4	chr2:169401982-169402999	6				-1.36059015991519	0.506669502825377	-7.63368327715675
695	chr5	150845740	-	cg13872789	55741124		AATAATTATTAATTCTTCCTTCCATTCTTTCTTACTACTTCCTTTCTTCC		II			NA	NA	NA	NA	NA	NA		OpenSea	ACCATGAGTTGGGTGGTTGTTAATTCTTCCTTCCATTCTTTCTTACTACTTCCTTTCTTC[CG]CCCTCCTTCCCTCCTTTCCTTCCTTCCTTTTAATAAAATGTGTGCTATTTTAATGCGTGC	GTGGTTGTTAATTCTTCCTTCCATTCTTTCTTACTACTTCCTTTCTTCCG	SLC36A1;SLC36A1;SLC36A1	NM_001308151;NM_001308150;NM_078483	Body;Body;Body																		chr5:150842753-150845873	6				1.82844582031694	0.677026965084227	7.63339955095462
696	chr5	115897444	+	cg06583577	37632578		TTTTATTATATCAAAAACACAAAACCTATTAATATTACCCAAACACATCC		II			NA	NA	NA	NA	NA	NA		OpenSea	CTGGATGTAGCTGTTTTCTAGCAGCAAAGGCAATTACATTGTCCTTTTAATTCTTGGGAA[CG]GATGTGTTTGGGCAATATTAACAGGTTTTGTGTTTTTGACACAACAAAATATGAAAACGA	CGGATGTGTTTGGGCAATATTAACAGGTTTTGTGTTTTTGACACAACAAA	SEMA6A	NM_020796	5'UTR				TRUE				SEMA6A;SEMA6A	ENST00000257414.8;ENST00000343348.6	5'UTR;5'UTR	SEMA6A;SEMA6A;SEMA6A	ENST00000512156.1;ENST00000257414.8;ENST00000343348.6	3'UTR;5'UTR;5'UTR	chr5:115897425-115897650	3						TRUE		2.40370495179023	-0.977726565327024	7.63257297794626
697	chr13	82449518	-	cg08766645	60611202		ACCAAAATTCTACTAAAATATAAACTACTCACAAAATATACAACTTCCCC		II			NA	NA	NA	NA	NA	NA		OpenSea	GGAACTCAGGAGCCAGAATTCTGCTAGGGTGTAGACTGCTCACAAGATATGCAACTTCCC[CG]CTTGCTTACCCCTACAGATAACATCACTATTGTGGATCTGCCTTTTGAGAAATCTTTTCA	CGGGGAAGTTGCATATCTTGTGAGCAGTCTACACCCTAGCAGAATTCTGG																					chr13:82445950-82450091	6				1.47447090649335	1.08534950422109	7.63237998297768
698	chr5	71920983	-	cg17238334	30685190		CAAAATAATTATAACTAAACCAAACCCAACAACCACTCTCAAATTTAACC		II			NA	NA	NA	NA	NA	NA		OpenSea	ACAACCACAGCCAGGGTGGTTATGGCTGGACCAGGCCCAGCAACCACTCTCAAATTTGGC[CG]TGGGGCAGCAGCCAAATTTCACAGGCTGGTTACAAAATTCATGCAGCATGGTGATCATCC	CGGCCAAATTTGAGAGTGGTTGCTGGGCCTGGTCCAGCCATAACCACCCT	LOC102477328	NR_105007	Body								CTC-347C20.2	ENST00000512573.1	3'UTR	CTC-347C20.2	ENST00000512573.1	3'UTR	chr5:71920425-71921070	3								-2.39861187308223	-0.903378557537481	-7.63220981697841
699	chr14	73012519	+	cg21836117	93675907		AAAAATATAAAACACTCACCCTATTCTCTATAAATCCTCCCTAACCCTCC		II			NA	NA	NA	NA	NA	NA		OpenSea	CACACCTACACCACAGGCCCTGCTCAGTTGTTCAGGGTTCACTCGTCCACGGTGAGTCGC[CG]GAGGGTCAGGGAGGACTCACAGAGAACAGGGTGAGTGCCCTACACCCTTCAGCTTGCCAG	AGGGTGTAGGGCACTCACCCTGTTCTCTGTGAGTCCTCCCTGACCCTCCG	RGS6	NM_004296	Body				TRUE							RGS6;RGS6	ENST00000554300.1;ENST00000554474.1	5'UTR;3'UTR	chr14:73012360-73012670	3						TRUE		1.52897238222327	1.84710609007137	7.63217918841246
700	chr2	158114424	-	cg27409015	35600888		AAACACAAATACTCTACTATAAAATACCACRCAAACAAAAACTAACAAAC		II			NA	NA	NA	NA	NA	NA		OpenSea	GCCAGCCAAGCAGGCACAGATGCTCTGCTATGAAATGCCACGCAGGCAGAGACTGACAAG[CG]GTAGGAACTGAGCTTTCCCCTTGGACTGCTGCTTCCTGCTGTGTTCAGGGGAGGGGGTCA	GGCACAGATGCTCTGCTATGAAATGCCACGCAGGCAGAGACTGACAAGCG	GALNT5;GALNT5	NM_014568;NM_014568	1stExon;5'UTR				TRUE				GALNT5;GALNT5	ENST00000259056.4;ENST00000259056.4	5'UTR;1stExon	GALNT5;GALNT5	ENST00000259056.4;ENST00000259056.4	5'UTR;1stExon	chr2:158114005-158114735	3						TRUE		-2.01901313292887	-2.67274552126419	-7.63202500735592
701	chr13	25642895	+	cg19092130	19753115		AATCACAACTCACTACAACCTTAAACTCCTACTTATATACCTATATATAC		II			NA	NA	NA	NA	NA	NA	chr13:25643112-25643562	N_Shore	ACACGCACACGGACACACACATGCACACGCGCACACACACGTCACACGCACACAGACACG[CG]CACACACAGGCACACAAGCAGGAGTTCAAGGCTGCAGTGAGCTGTGATTGTGCCACTACA	ATCACAGCTCACTGCAGCCTTGAACTCCTGCTTGTGTGCCTGTGTGTGCG								13:24540782-24540896																TRUE		1.6531373883994	0.319146336806308	7.62872054526509
702	chr12	40511665	+	cg13956518	87625203		ATTACAAATATTTAACTTATAACTTCCCCTTAACTCTACTTTAATAAATC		II			NA	NA	NA	NA	NA	NA		OpenSea	GTGATTAGAAAGTATTTCTGAACTGAATGAAAAGGAAAACATGATAGATCAATATTTGTA[CG]ATCTACTAAAGCAGAGCTAAGGGGAAGCTACAAGCTAAATATCTGTAACAGAAGCAAAAA	CGATCTACTAAAGCAGAGCTAAGGGGAAGCTACAAGCTAAATATCTGTAA																			chr12:40511566-40512228	5	chr12:40511584-40512197	5				1.98060566863559	0.516421220282979	7.62843929790224
703	chr3	173843509	+	cg16148960	49705948		TAATTTCTTTTAAAACTCAATACCAAATTTTATCTACTTCTTTTATCACC		II			NA	NA	NA	NA	NA	NA		OpenSea	TGGCAGAATATACATGCACATGTCATGGTTGTACATGAGATTGTATACAGAGAAAGTATA[CG]GTGATAAAAGAAGCAGATAAAACTTGGCACTGAGTCCCAAAAGAAACCAAGAGTATTCAA	CGGTGATAAAAGAAGCAGATAAAACTTGGCACTGAGTCCCAAAAGAAACC	NLGN1	NM_014932	Body																chr3:173843145-173843514	6	chr3:173842715-173843706	6				-1.22253535937966	1.65181929992923	-7.62827330379544
704	chr5	95590917	+	cg11847992	59782527		ACAAAAACTATTTCCTACATTTATTTTAACACATATCATAAAACAACATC		II			NA	NA	NA	NA	NA	NA		OpenSea	AGTAAATAGCAGGCATGTTTCAGGAGAAACTCCAGCCAGGGCTGTTGGGTTGAACTTTAT[CG]ATGCTGCTTCATGATATGTGTCAAAATAAATGCAGGAAACAGCTTTTGCCTCAAAGCTTG	CGATGCTGCTTCATGATATGTGTCAAAATAAATGCAGGAAACAGCTTTTG							TRUE				RP11-254I22.2	ENST00000513926.1	5'UTR	RP11-254I22.2;CTD-2337A12.1;CTD-2337A12.1	ENST00000513926.1;ENST00000502645.1;ENST00000511775.1	5'UTR;5'UTR;5'UTR	chr5:95590680-95591090	3						TRUE		-1.69897994686376	0.514816690408532	-7.62802762443721
705	chr3	30647672	+	cg19995459	51637261		TTCAAATTACAAATTAAAATCCAAAAATAAATACTCCAATCTATTAAATC		II			NA	NA	NA	NA	NA	NA	chr3:30647987-30648881	N_Shore	CACAAATTTAATGAAGTAGAATTTACCGTTACTATTTTATTTGGGAAAGAAATGTGCTCG[CG]ACTCAATAGATTGGAGTATTCACTCCTGGATCTCAACTTGCAATTTGAAAACGCATCTCT	TCAAATTGCAAGTTGAGATCCAGGAGTGAATACTCCAATCTATTGAGTCG	TGFBR2;TGFBR2	NM_001024847;NM_003242	TSS1500;TSS1500						3:30647633-30649121	Promoter_Associated_Cell_type_specific	TGFBR2;TGFBR2	ENST00000295754.5;ENST00000383765.3	TSS1500;TSS1500	TGFBR2;TGFBR2	ENST00000295754.5;ENST00000383765.3	TSS1500;TSS1500			chr3:30647625-30649117	6	chr3:30646097-30657460	6		TRUE		-1.86175182320738	-0.997753910359004	-7.62755945912155
706	chr11	33758505	+	cg16568681	90705973		AAAATTCATTCAAAACACTAATCCCCRAACAACCCAATAAACTTTTAAAC		II			NA	NA	NA	NA	NA	NA	chr11:33757476-33758122	S_Shore	CCACAGCCGCATCCGTATCCGTGCCTTGTGACTTGTTTGAGACCCAAACAAAATGTTATG[CG]TTTAAAAGCTTACTGGGCTGCTCGGGGACCAGTGTTTTGAATGAACCTCTTCGAGTGTCT	AGGTTCATTCAAAACACTGGTCCCCGAGCAGCCCAGTAAGCTTTTAAACG	CD59;CD59;CD59;CD59	NM_000611;NM_203330;NM_203329;NM_203331	TSS1500;TSS1500;TSS1500;TSS1500			RDMR			11:33757349-33758674	Promoter_Associated	CD59;CD59;CD59;CD59;CD59	ENST00000533403.1;ENST00000528700.1;ENST00000527577.1;ENST00000395850.3;ENST00000351554.3	TSS1500;TSS1500;TSS1500;TSS1500;TSS1500	CD59;CD59;CD59;CD59;CD59	ENST00000533403.1;ENST00000528700.1;ENST00000527577.1;ENST00000395850.3;ENST00000351554.3	TSS1500;TSS1500;TSS1500;TSS1500;TSS1500	chr11:33758305-33758870	3						TRUE		-2.60516593030367	-2.90810299432317	-7.62642318602807
707	chr14	65803101	+	cg23671795	5668909		ACCTACTTATTCTTAAAACTCACCAAACACACTCCTTCCTAAAAACCTTC		II			NA	NA	NA	NA	NA	NA		OpenSea	AGGAGGGAGTGAGTCATCTGAGTCTGTGAAGAATTTTCTAAGCAAGGCGAGCAGCAAGCA[CG]AAGGCTCTCAGGAAGGAGTGTGCTTGGTGAGTTCTAAGAACAAGCAGGCCAGTGTAGCTG	CCTGCTTGTTCTTAGAACTCACCAAGCACACTCCTTCCTGAGAGCCTTCG	MIR4708	NR_039857	TSS1500														chr14:65802880-65803195	3								1.3563671328162	0.801923219880642	7.62639738898599
708	chr1	111488730	+	cg10704147	25780187		TTTATTACTAAATAATATTCCATCATAAATATACCACATTTTATCCATTC		II			NA	NA	NA	NA	NA	NA		OpenSea	AATATACACAGCAACATTACTTGTAGCTGCCAAAAGTGGAAACAATCCAAATATTCATAA[CG]AATGGATAAAATGTGGTATATCCATGATGGAATATTATTCAGCAATAAATAATGAAGTGC	CGAATGGATAAAATGTGGTATATCCATGATGGAATATTATTCAGCAATAA											RP11-96K19.2	ENST00000440689.1	5'UTR	RP11-96K19.2	ENST00000440689.1	5'UTR					chr1:111488239-111488824	4				1.77068170025784	0.490815189441497	7.62462951417757
709	chr9	125811706	+	cg16701796	63728908		TCCAAAATCATTTCTCAAAAACAAAAATCCATCTAAATTTCTCTATTATC		II			NA	NA	NA	NA	NA	NA		OpenSea	CATTTGGAATGTTTATATTATTTTTCTTGAAATGGATGAACTCCTTACTAAATTAGACAA[CG]ATAATAGAGAAACCTAGATGGATTTTTGCTTCTGAGAAATGATTTTGGAAGAAAAAAGAT	CCAAAATCATTTCTCAGAAGCAAAAATCCATCTAGGTTTCTCTATTATCG	RABGAP1	NM_012197	Body				TRUE				RABGAP1;RABGAP1	ENST00000373643.5;ENST00000493854.1	5'UTR;5'UTR	RABGAP1;RABGAP1;RABGAP1	ENST00000373643.5;ENST00000493854.1;ENST00000475607.1	5'UTR;5'UTR;5'UTR			chr9:125810239-125812649	6						-1.83496355605198	0.482897114427751	-7.62015051379862
710	chr4	62798567	-	cg17453598	64772822		AATCCTAAACTTTTCTTTATTAAAAAACTCTAATTACTAACTCAATCTCC		II			NA	NA	NA	NA	NA	NA		OpenSea	TGAAGCTATCTGATCCTGAGCTTTTCTTTGTTGGGAGGCTCTGATTACTGACTCAATCTC[CG]TATTAGTTGTAGGTCTATTCAGAATTTCTATTTTTTCCTGATTTAGTCTTGGAACATGTT	CGGAGATTGAGTCAGTAATCAGAGCCTCCCAACAAAGAAAAGCTCAGGAT	ADGRL3	NM_015236	Body								LPHN3	ENST00000508078.1	TSS1500	LPHN3	ENST00000508078.1	TSS1500										1.81553926799166	0.467928874540053	7.61929665989146
[truncated: 20,209 more rows]
[truncated: 7 more columns]
