# Supplementary material for: Age-related differences in monocyte DNA methylation and immune function in healthy Kenyan adults and children
Source: Immun Ageing. 2021 Mar 8;18:11. doi: 10.1186/s12979-021-00223-2 (PMC7938546; doi:10.1186/s12979-021-00223-2)
Supplement: Supplementary file 7 — Additional file 7. DMPs_Kenyan_adult_vs_US_adult.csv. [file 12979_2021_223_MOESM7_ESM.csv]

	chr	pos	strand	Name	AddressA	AddressB	ProbeSeqA	ProbeSeqB	Type	NextBase	Color	Probe_rs	Probe_maf	CpG_rs	CpG_maf	SBE_rs	SBE_maf	Islands_Name	Relation_to_Island	Forward_Sequence	SourceSeq	UCSC_RefGene_Name	UCSC_RefGene_Accession	UCSC_RefGene_Group	Phantom4_Enhancers	Phantom5_Enhancers	DMR	X450k_Enhancer	HMM_Island	Regulatory_Feature_Name	Regulatory_Feature_Group	GencodeBasicV12_NAME	GencodeBasicV12_Accession	GencodeBasicV12_Group	GencodeCompV12_NAME	GencodeCompV12_Accession	GencodeCompV12_Group	DNase_Hypersensitivity_NAME	DNase_Hypersensitivity_Evidence_Count	OpenChromatin_NAME	OpenChromatin_Evidence_Count	TFBS_NAME	TFBS_Evidence_Count	Methyl27_Loci	Methyl450_Loci	Random_Loci	logFC	AveExpr	t
1	chr12	11700343	+	cg19651115	11698256		AAAATTAAACACAACAACTACTAACCCAAATAATAAACCCTTCACTACTC		II			rs6488428	0.240437	NA	NA	NA	NA		OpenSea	CCGGGTGGGCGTGGGCTCGGCGGACCCAGCACTCGGAGCGGCAGGCCGGCCCCACCAGCC[CG]AGCAGTGAAGGGCTTATCACCTGGGCCAGCAGCTGCTGTGCTCAATTTCTCGCCAGGCTT	AAATTGAGCACAGCAGCTGCTGGCCCAGGTGATAAGCCCTTCACTGCTCG								12:11591500-11591808			RP11-434C1.1;RP11-434C1.2	ENST00000499291.2;ENST00000536492.1	TSS1500;3'UTR	RP11-434C1.1;RP11-434C1.2	ENST00000499291.2;ENST00000536492.1	TSS1500;3'UTR	chr12:11700200-11700595	3						TRUE		-3.95445155533691	-0.300298945516283	-27.8508209262709
2	chr16	78512543	-	cg02171206	49624149		CCTTCCCACCTTTAAAAACTACATTAATTATTCCAAACCACAAAAATACC		II			rs9936255	0.389026	NA	NA	NA	NA		OpenSea	CCCAAGGAAAGCCTTCCCACCTTTGGAAGCTGCATTAATTATTCCAGGCCACAAGGGTGC[CG]TTGAGTTACTGGTTCACTGCACTGGCTGGCAGGAAAGAGTTTTAATGCAGGCTCCAAAGG	CGGCACCCTTGTGGCCTGGAATAATTAATGCAGCTTCCAAAGGTGGGAAG	WWOX;WWOX	NM_016373;NM_001291997	Body;Body						16:78512132-78512787	Unclassified				WWOX	ENST00000569332.1	3'UTR	chr16:78512305-78512630	3								-5.02004998619006	-0.104499670284124	-15.2037848317104
3	chr1	159174610	-	cg18552413	49639285		ACCCAAAACCAATAACCCCCATAAACCTAAAACTTATACAAACAATAAAC		II			NA	NA	NA	NA	NA	NA		OpenSea	AAAACAGGAAGACCCAAGGCCAGTGACCCCCATAGGCCTGAGGCTTGTGCAGGCAGTGGG[CG]TGGGGTAAGGCTTCCTGATGCCCCCTGTCCCTGCCCAGAACCTGATGGCCCTCATTAGTC	CGCCCACTGCCTGCACAAGCCTCAGGCCTATGGGGGTCACTGGCCTTGGG	DARC;DARC;DARC	NM_001122951;NM_002036;NM_002036	TSS1500;5'UTR;1stExon								DARC;DARC;DARC;DARC	ENST00000537147.1;ENST00000368121.2;ENST00000359381.3;ENST00000359381.3	5'UTR;TSS1500;5'UTR;1stExon	DARC;DARC;DARC;DARC;DARC	ENST00000537147.1;ENST00000368121.2;ENST00000359381.3;ENST00000359381.3;ENST00000435307.1	5'UTR;TSS1500;5'UTR;1stExon;TSS200	chr1:159174520-159174795	3					TRUE	TRUE		1.21766191409608	0.361870365387887	13.0192205041759
4	chr11	2215862	-	cg14927461	6730908		AAACACAAAAATCTCCATAATATACACRAATACTTCTACAAAACATAAAC		II			rs7950872	0.33531	NA	NA	NA	NA		OpenSea	GCGCCCTTCCTGGGCACAAGGGTCTCCATGGTGTGCACGGGTGCTTCTGCAGGGCATGGA[CG]TGAGTTTGCTGCAGATGGGCTGAGTGTGTGTGCGTTTGTATGTGACTGCGTGCATCTGTG	CGTCCATGCCCTGCAGAAGCACCCGTGCACACCATGGAGACCCTTGTGCC																			chr11:2215570-2217554	6	chr11:2215751-2217070	6				1.68200735893255	1.45380918150101	12.7583531964036
5	chr12	123464604	-	cg14409041	63740202	43767166	AAATACACTAACATATATAAAATACTTTACAAAATCCCTTTATATTTACA	AAATACGCTAACGTATATAAAATACTTTACAAAATCCCTTTATATTTACG	I	A	Red	NA	NA	NA	NA	NA	NA	chr12:123464820-123465972	N_Shore	GTTTTGGGAGTCAAATGCGCTGACGTATATAAAGTGCTTTGCAAGATCCCTTTGTGTTTG[CG]GCTGTCATTGTGGAAGAGTTGCAACTTGGGGGCCCGAGATTGGATGAAGCGCACAGCCAC	AAATGCGCTGACGTATATAAAGTGCTTTGCAAGATCCCTTTGTGTTTGCG	ARL6IP4;ARL6IP4;ARL6IP4;ARL6IP4;ARL6IP4;ARL6IP4;ARL6IP4;ARL6IP4	NM_001278380;NM_001278379;NM_001278378;NM_001002252;NM_001002251;NM_016638;NM_018694;NR_103512	TSS200;TSS200;TSS200;TSS200;TSS200;TSS200;TSS200;TSS200						12:123464465-123464820	Promoter_Associated	RP11-197N18.2;ARL6IP4;ARL6IP4;ABCB9;ARL6IP4;ARL6IP4;ARL6IP4;ARL6IP4;ARL6IP4;ARL6IP4;ABCB9	ENST00000540866.2;ENST00000426960.2;ENST00000453766.2;ENST00000542678.1;ENST00000454885.2;ENST00000412505.2;ENST00000439686.2;ENST00000357866.4;ENST00000315580.5;ENST00000392435.2;ENST00000542678.1	5'UTR;TSS1500;TSS1500;1stExon;TSS1500;TSS1500;TSS1500;TSS1500;TSS200;TSS200;5'UTR	RP11-197N18.2;ARL6IP4;ARL6IP4;ABCB9;ARL6IP4;ARL6IP4;ARL6IP4;ARL6IP4;ARL6IP4;ARL6IP4;ARL6IP4;ARL6IP4;ARL6IP4;ARL6IP4;ARL6IP4;ARL6IP4;ARL6IP4;ARL6IP4;ARL6IP4;ARL6IP4;ARL6IP4;ABCB9	ENST00000540866.2;ENST00000426960.2;ENST00000453766.2;ENST00000542678.1;ENST00000454885.2;ENST00000539576.1;ENST00000442210.2;ENST00000412505.2;ENST00000540708.1;ENST00000536502.1;ENST00000540382.1;ENST00000439686.2;ENST00000392433.3;ENST00000456762.2;ENST00000357866.4;ENST00000544323.1;ENST00000544323.1;ENST00000543566.1;ENST00000539770.1;ENST00000542099.1;ENST00000413381.2;ENST00000542678.1	5'UTR;TSS1500;TSS1500;1stExon;TSS1500;TSS1500;TSS1500;TSS1500;TSS1500;TSS1500;TSS1500;TSS1500;TSS1500;TSS1500;TSS1500;5'UTR;1stExon;TSS200;TSS200;TSS200;TSS200;5'UTR	chr12:123463980-123465055	3								2.06050319992226	-2.36251160149328	12.3435246811505
6	chr3	187079738	-	cg07440017	1681391		AAACTATATAAAACTTAATTCCTCTCCTAAAAAAAAACACACAAACAACC		II			NA	NA	NA	NA	NA	NA		OpenSea	ATAATTAGTCTGAACTGTGTGGGACTTGGTTCCTCTCCTAGAAAAAAGCACACAGGCAGC[CG]TGACTCCTTGAGCTTATGCCAGACTCTCTTTTCCTGACCCTGTAAGCATGGAGGGCTGTG	CGGCTGCCTGTGTGCTTTTTTCTAGGAGAGGAACCAAGTCCCACACAGTT																			chr3:187079660-187080059	5						3.05851883051393	-1.8575996780875	11.5196544292577
7	chr5	67433852	-	cg24030007	37614181		TCCTTCAACAAAACCAACAAATATTTTCATTCTTTTTAAAACCAACTCTC		II			NA	NA	NA	NA	NA	NA		OpenSea	GATTGGTATTTTCCTTCAACAAAGCCAGCAGATGTTTTCATTCTTTTTAGAGCCAGCTCT[CG]GTTAATCAGCACTTGGTTGTTTGGTTTTCAGTTATTTAGTTTTGCTTCTCTTTTTCACGC	CCTTCAACAAAGCCAGCAGATGTTTTCATTCTTTTTAGAGCCAGCTCTCG																	chr5:67433620-67434055	3								-2.02649059295752	1.41683339131195	-11.0674284970574
8	chr17	3616338	+	cg03415120	94674870		ACTACRCCTAACCTATTATTATACTTTTATTACTACTATATAAAAATACC		II			NA	NA	NA	NA	NA	NA		OpenSea	ATAAACATTCAAAACCACCAACTGTTCTAAGTGCAAACTCTAAACAGTCGGGGGAAAAAA[CG]GTATTTTCACACAGTAGCAACAAAAGCATAATAACAGGTCAGGCGCAGTGGCTCACGCCC	CGGTATTTTCACACAGTAGCAACAAAAGCATAATAACAGGTCAGGCGCAG																	chr17:3616220-3616410	3								-2.31559131269579	-0.928821029799118	-10.0142742626853
9	chr5	132086786	+	cg07302952	98786924		RTATATCATAAACCTTATACRTCACCTCACTATAATACATATACAAAAAC		II			rs708461	0.464784	NA	NA	NA	NA	chr5:132082873-132083911	S_Shelf	TCGTTTGTGCCTTTGGAACAGCTGTTTACAACATGGGATGGCAAAGCACAGGCGTGCACA[CG]CCCTTGCACATGCACCACAGTGAGGTGACGCACAAGGCTCATGACATACGGAAGAGTGAA	CGCCCTTGCACATGCACCACAGTGAGGTGACGCACAAGGCTCATGACATA	SEPT8;CCNI2;CCNI2;CCNI2	NM_001098811;NM_001287253;NM_001287252;NM_001039780	3'UTR;Body;Body;Body								SEPT8;CCNI2	ENST00000378719.2;ENST00000468733.1	3'UTR;5'UTR	CCNI2;SEPT8;CCNI2	ENST00000492179.1;ENST00000378719.2;ENST00000468733.1	5'UTR;3'UTR;5'UTR			chr5:132086105-132087991	6	chr5:132086119-132088241	6				-2.02323147929949	1.83863250018995	-9.49395556403329
10	chr10	106147097	-	cg01780345	57744840		TAAAATATAAATTAAACTCAATTCTAAACCACATATTTCTTATCCTCCAC		II			NA	NA	NA	NA	NA	NA		OpenSea	GGACTTGGCTCTGGGATGTGGATTGGGCTCAGTTCTGGACCACATGTTTCTTATCCTCCA[CG]TGCATGTTCTTCTCATGGGGGAAGGAAGGAGAACAAGAGACAAAGCCACGCATACAGGCA	CGTGGAGGATAAGAAACATGTGGTCCAGAACTGAGCCCAATCCACATCCC	CFAP58	NM_001008723	Body														chr10:106147080-106147310	3								-3.73769591387507	-2.40693452854354	-9.16245705284285
11	chr2	242689836	+	cg01655501	1737925		TATTAAAAACAACTTTCTTACACATAAACCCAACRACCACTCCATACTCC		II			rs34802755	0.116226	NA	NA	NA	NA		OpenSea	CGGCTCAGAGACCCCGGGTGGGCGGGGGGTGCCCGGGCGGGCGGGTGGGGGGTCCCTGGG[CG]GAGCATGGAGTGGCCGTTGGGCTCATGTGTAAGAAAGCTGCTCTTAACATATTTAGGACA	GTTAAGAGCAGCTTTCTTACACATGAGCCCAACGGCCACTCCATGCTCCG	D2HGDH;D2HGDH;D2HGDH	NR_109778;NM_152783;NM_001287249	Body;Body;Body								D2HGDH;D2HGDH	ENST00000544929.1;ENST00000486953.1	TSS200;5'UTR	D2HGDH;D2HGDH;D2HGDH;D2HGDH;D2HGDH;D2HGDH;D2HGDH	ENST00000496252.1;ENST00000467427.1;ENST00000544929.1;ENST00000436747.1;ENST00000486953.1;ENST00000470343.1;ENST00000473126.1	5'UTR;5'UTR;TSS200;3'UTR;5'UTR;5'UTR;5'UTR	chr2:242689645-242690170	3								-1.1806872490183	1.41226337994401	-9.13619947791994
12	chr10	65225240	+	cg01528832	71678285		RTATCACACAAAAACAACCRCAATCCRAACCTAACRATAAAAAAATCAAC		II			rs10761770	0.066479	NA	NA	NA	NA	chr10:65224870-65225887	Island	GGAAGCCTGCAAGGTACGTCTGCGAGAGCCGGGTGCGGGCGCGGCAGGGGAAAAGGGGGG[CG]CTGACTCTCTTACCGCCAGGTCCGGATTGCGGCTGTCCCTGTGTGACACGGCTCGGATGA	TGTCACACAGGGACAGCCGCAATCCGGACCTGGCGGTAAGAGAGTCAGCG	JMJD1C;LOC84989	NM_032776;NR_027182	Body;Body					10:64894877-64896158	10:65225141-65226282	Promoter_Associated	JMJD1C	ENST00000399251.1	5'UTR	JMJD1C	ENST00000399251.1	5'UTR	chr10:65224500-65225895	3						TRUE		-3.01131095425686	-3.72699062332935	-8.9789874967688
13	chr1	165513343	+	cg09550041	2660293		ATTACAAAAAAACTAAACAAAAATTAAAACRCRAAACTCAATACCCTACC		II			NA	NA	NA	NA	NA	NA		OpenSea	GCCAAGTGGGCAAGCTTCCAGCAGCAGTCTGGGAGCGAGCGACAGAGCCACCAAGCTGGG[CG]GCAGGGCATTGAGCCTCGCGTTTCAATTTCTGTTCAGTTCTCCTGTAATGGAAAATTGCT	TTACAGGAGAACTGAACAGAAATTGAAACGCGAGGCTCAATGCCCTGCCG	LOC400794;LRRC52	NR_026744;NM_001005214	Body;TSS200				TRUE				LRRC52;LRRC52;RP11-280O1.2;RP11-280O1.2;RP11-280O1.2	ENST00000294818.1;ENST00000294818.1;ENST00000416424.1;ENST00000421273.1;ENST00000438275.1	5'UTR;1stExon;3'UTR;3'UTR;3'UTR	LRRC52;LRRC52;RP11-280O1.2;RP11-280O1.2;RP11-280O1.2	ENST00000294818.1;ENST00000294818.1;ENST00000416424.1;ENST00000421273.1;ENST00000438275.1	5'UTR;1stExon;3'UTR;3'UTR;3'UTR	chr1:165513005-165513655	3						TRUE		1.07973439616268	-0.917964014183443	8.86303838206684
14	chr11	123172742	+	cg06522412	3784824	87626403	TTACTAAAATAAATACCACCACTTCCAACAACTAATAAAACCCAAAAACA	TTACTAAAATAAATACCGCCGCTTCCGACGACTAATAAAACCCAAAAACG	I	T	Red	rs11219108	0.441002	NA	NA	NA	NA	chr11:123172454-123173104	Island	CTTTCGCCGCCTGCCTCCTTTTACTGCTGGTTGCCCTCAAAGGAGCCCTCTCCCTCCACA[CG]CCTTTGGGCCTTACCAGCCGCCGGAAGCGGCGGCATCCATCCCAGCAAAGCGTGCATTCC	CGCCTTTGGGCCTTACCAGCCGCCGGAAGCGGCGGCATCCATCCCAGCAA					chr11:123172652-123172652	DMR	TRUE	11:122677665-122678314	11:123172244-123173094	Unclassified							chr11:123172060-123173130	3						TRUE		3.08214482886476	-3.64220316037107	8.7457019499693
15	chr3	101954626	+	cg09183220	18765963		TTAAATTAATTTAAAATCCACACACCTTTTAAATAATCTCCTATACCTAC		II			NA	NA	NA	NA	NA	NA		OpenSea	TCTTCCGGCTCAATTACACTTCAAGGTCAATGATGCTATAAAATAAGCTAAAAATAGCTT[CG]TAGGCATAGGAGATCATCCAAAAGGTGTGTGGATTTCAAACCAACCCAAAGAGAAGGTAA	CGTAGGCATAGGAGATCATCCAAAAGGTGTGTGGATTTCAAACCAACCCA									3:101954573-101954870	Unclassified_Cell_type_specific	ZPLD1;ZPLD1	ENST00000491959.1;ENST00000478083.1	5'UTR;5'UTR	ZPLD1;ZPLD1	ENST00000491959.1;ENST00000478083.1	5'UTR;5'UTR	chr3:101954600-101954835	3								-4.73405769948355	0.857598181702946	-8.69453399120284
16	chr15	45630898	+	cg07830813	81803316		CAATAAAACRATATCTAAAACTCTAACTTTCACTCAAAACTTAACAAATC		II			NA	NA	NA	NA	NA	NA		OpenSea	GGTGACTTTGCTATCATTGCAGGAAGTGTGATGGGTGCTTTGTGTATTTTGTGATAAGAA[CG]ACTTGTTAAGCTTTGAGTGAAAGCCAGAGCCTCAGACACCGTTCCACTGAGAAAACTTGA	CGACTTGTTAAGCTTTGAGTGAAAGCCAGAGCCTCAGACACCGTTCCACT																	chr15:45630625-45630935	3								-1.48105225848745	-1.38596697973581	-8.68748640466189
17	chr4	106817219	+	cg12205043	72694925	53659114	AAAAACCATCTAATTCAAACACAAAAATTTCCCAAATAAAAAATATTTCA	AAAAACCGTCTAATTCAAACGCGAAAATTTCCCGAATAAAAAATATTTCG	I	C	Grn	rs10020333	0.438381	NA	NA	NA	NA	chr4:106816415-106817769	Island	CTGGAGCCTGGGATCTCGGCTCTGAGGGCGCGGTTTAGCCACCTACGCCGAGGTGACGCG[CG]AAACATCCCTTACCCGGGAAACTCCCGCGCCTGAACTAGACGGCTCTTCACTGGGGAAGC	AAGAGCCGTCTAGTTCAGGCGCGGGAGTTTCCCGGGTAAGGGATGTTTCG	NPNT;NPNT;NPNT;NPNT;NPNT	NM_001033047;NM_001184693;NM_001184692;NM_001184691;NM_001184690	Body;Body;Body;Body;Body				TRUE	4:107035682-107037239						INTS12;NPNT	ENST00000510876.1;ENST00000504304.1	TSS200;5'UTR	chr4:106816405-106817375	3								3.34660734086903	-2.94260443890578	8.58991865818713
18	chr17	29277837	-	cg04826010	83683857		CAATCTACTAAATTTACACCCAAAACTAATTAATACTAACTCCCATAAAC		II			NA	NA	NA	NA	NA	NA		OpenSea	AGCCCTTGAGTCAGTCTGCTGAGTTTGCACCCAGAACTGGTTAATGCTGGCTCCCATGGG[CG]GGGAGTGGAGACTGCTGACTGCTGACTATGAGGAGGGAGGACAAAGTGCAGATGCTCAGC	AGTCTGCTGAGTTTGCACCCAGAACTGGTTAATGCTGGCTCCCATGGGCG	ADAP2	NM_018404	Body		chr17:29277787-29277787												chr17:29277720-29278015	3								1.62740839267757	-2.38912380970995	8.56512391256096
19	chr6	2768616	-	cg09393448	59715943		TTCTCTTTAATAAAAAATCACAACTATCACTCTACTAAATCAAAACAACC		II			NA	NA	NA	NA	NA	NA	chr6:2765203-2766775	S_Shore	GAGGGAGAATTTTCTCTTTGGTGAGAGGTCACAGCTGTCACTCTGCTAAATCAAGACAGC[CG]TTCTTTACTGGGATTCCAAAGATCTTAAAGAGTCACCCAAAAAGGAATCAAAGGTGGTTA	CGGCTGTCTTGATTTAGCAGAGTGACAGCTGTGACCTCTCACCAAAGAGA	WRNIP1;WRNIP1	NM_130395;NM_020135	Body;Body						6:2768415-2768654	Promoter_Associated	WRNIP1	ENST00000380764.1	TSS1500	WRNIP1	ENST00000380764.1	TSS1500			chr6:2768338-2768638	5				TRUE		1.71337457097442	-2.37613590336673	8.54030025277466
20	chr8	55195310	-	cg22920655	40631297		RTAAAACACTACACAAAATACTTACTACTCCCAAATTTAATTTCCTCACC		II			NA	NA	NA	NA	NA	NA		OpenSea	TGGAACACGCCGTAAAACACTGCACAAAATGCTTACTGCTCCCAGGTTTAGTTTCCTCAC[CG]GAAAATGGAGCTAACACTCCCTTCACTGAATTCTCCTTAAGGCTGAAGAATAGATAAGTG	CGGTGAGGAAACTAAACCTGGGAGCAGTAAGCATTTTGTGCAGTGTTTTA																	chr8:55194705-55195350	3								1.52474617829601	-0.358071457228115	8.52736357161757
21	chr3	158450550	+	cg18349298	39799559	11677940	TACAAAACCACAAAAAAAACACCAAATCCCTAAACTAAACTAAAAACACA	TACGAAACCGCAAAAAAAACGCCAAATCCCTAAACTAAACTAAAAACGCG	I	A	Red	NA	NA	NA	NA	NA	NA	chr3:158449795-158450597	Island	TTGGGGGGACAATGGGGACGCCTCCCCGAGGAATCGCGGCCCGCCCGTGCTACCTCGTAC[CG]CGTCCCTAGCCCAGCTCAGGGACTTGGCGTTTCCCCTGCGGTTTCGCAACCCTGGGGTTT	CGCGTCCCTAGCCCAGCTCAGGGACTTGGCGTTTCCCCTGCGGTTTCGCA	RARRES1;RARRES1	NM_206963;NM_002888	TSS1500;TSS1500				TRUE	3:159932082-159933545	3:158449569-158450667	Unclassified_Cell_type_specific	MFSD1;RARRES1;RARRES1	ENST00000495318.1;ENST00000479756.1;ENST00000237696.5	5'UTR;TSS1500;TSS200	MFSD1;RARRES1;RARRES1;RARRES1;RP11-379F4.4;RP11-379F4.4	ENST00000495318.1;ENST00000479756.1;ENST00000498640.1;ENST00000237696.5;ENST00000465477.1;ENST00000468242.1	5'UTR;TSS1500;TSS1500;TSS200;5'UTR;5'UTR	chr3:158449660-158450715	3						TRUE		1.53708111439447	-2.20628714394034	8.42869686482254
22	chr17	3588821	+	cg07394242	69712988		AAAAAATTCAACATCATTCCCACCATCATCAACRTAAACTCTAAAATAAC		II			NA	NA	NA	NA	NA	NA		OpenSea	GGCCGCCGGGGAGAGGGTGGGACGCGGGGAGGGAGGGGAGGTACTCCCAGCACCCATGAG[CG]CCACCCCAGAGCCCACGTTGATGATGGTGGGAATGATGCTGAACTTCCCTGCCTGGAAGA	CGCCACCCCAGAGCCCACGTTGATGATGGTGGGAATGATGCTGAACTTCC	P2RX5-TAX1BP3;P2RX5;P2RX5;P2RX5;P2RX5	NR_037928;NM_175080;NM_001204519;NM_002561;NM_001204520	Body;Body;Body;Body;Body								P2RX5;RP11-48B14.2	ENST00000550772.1;ENST00000552276.1	3'UTR;3'UTR	P2RX5;RP11-48B14.2	ENST00000550772.1;ENST00000552276.1	3'UTR;3'UTR	chr17:3588485-3588875	3								1.89835776045956	1.58019449998571	8.29714892980756
23	chr12	123464561	-	cg02390806	75781992		RTTTCCTCATTTAACACCTACCTCCTAAAACTATTTTAAAAATCAAATAC		II			NA	NA	NA	NA	NA	NA	chr12:123464820-123465972	N_Shore	TTGGTGCCTTCGTTTCCTCATTTAGCACCTACCTCCTAGAGCTGTTTTGGGAGTCAAATG[CG]CTGACGTATATAAAGTGCTTTGCAAGATCCCTTTGTGTTTGCGGCTGTCATTGTGGAAGA	TTTCCTCATTTAGCACCTACCTCCTAGAGCTGTTTTGGGAGTCAAATGCG	OGFOD2;OGFOD2;OGFOD2;OGFOD2;OGFOD2;OGFOD2;OGFOD2;ARL6IP4;ARL6IP4;ARL6IP4;ARL6IP4;ARL6IP4;ARL6IP4;ARL6IP4;ARL6IP4	NM_001304836;NM_001304835;NM_024623;NM_001304834;NM_001304833;NM_001304838;NM_001304837;NM_001278380;NM_001278379;NM_001278378;NM_001002252;NM_001002251;NM_016638;NM_018694;NR_103512	3'UTR;3'UTR;3'UTR;3'UTR;3'UTR;3'UTR;3'UTR;TSS200;TSS200;TSS200;TSS200;TSS200;TSS200;TSS200;TSS200						12:123464465-123464820	Promoter_Associated	RP11-197N18.2;ARL6IP4;ARL6IP4;ABCB9;ARL6IP4;ARL6IP4;ARL6IP4;OGFOD2;OGFOD2;OGFOD2;ARL6IP4;ARL6IP4;ARL6IP4;ABCB9	ENST00000540866.2;ENST00000426960.2;ENST00000453766.2;ENST00000542678.1;ENST00000454885.2;ENST00000412505.2;ENST00000439686.2;ENST00000228922.7;ENST00000397389.2;ENST00000536150.1;ENST00000357866.4;ENST00000315580.5;ENST00000392435.2;ENST00000542678.1	5'UTR;TSS1500;TSS1500;1stExon;TSS1500;TSS1500;TSS1500;3'UTR;3'UTR;3'UTR;TSS1500;TSS200;TSS200;5'UTR	RP11-197N18.2;OGFOD2;ARL6IP4;ARL6IP4;ARL6IP4;ABCB9;ARL6IP4;ARL6IP4;ARL6IP4;ARL6IP4;ARL6IP4;ARL6IP4;ARL6IP4;ARL6IP4;OGFOD2;OGFOD2;OGFOD2;ARL6IP4;ARL6IP4;ARL6IP4;ARL6IP4;ARL6IP4;ARL6IP4;ARL6IP4;ARL6IP4;ABCB9	ENST00000540866.2;ENST00000540324.1;ENST00000413381.2;ENST00000426960.2;ENST00000453766.2;ENST00000542678.1;ENST00000454885.2;ENST00000539576.1;ENST00000442210.2;ENST00000412505.2;ENST00000540708.1;ENST00000536502.1;ENST00000540382.1;ENST00000439686.2;ENST00000228922.7;ENST00000397389.2;ENST00000536150.1;ENST00000392433.3;ENST00000456762.2;ENST00000357866.4;ENST00000544323.1;ENST00000544323.1;ENS…	5'UTR;3'UTR;TSS1500;TSS1500;TSS1500;1stExon;TSS1500;TSS1500;TSS1500;TSS1500;TSS1500;TSS1500;TSS1500;TSS1500;3'UTR;3'UTR;3'UTR;TSS1500;TSS1500;TSS1500;5'UTR;1stExon;TSS200;TSS200;TSS200;5'UTR	chr12:123463980-123465055	3								1.09635127042197	-0.855845530867856	8.27900625500198
24	chr12	11700321	+	cg18232235	24637950	80750550	ACCCAAATAATAAACCCTTCACTACTCAAACTAATAAAACCAACCTACCA	ACCCAAATAATAAACCCTTCACTACTCGAACTAATAAAACCGACCTACCG	I	C	Grn	rs6488428	0.240437	NA	NA	NA	NA		OpenSea	TGCTTCCGGGCCAGCGCGAGTTCCGGGTGGGCGTGGGCTCGGCGGACCCAGCACTCGGAG[CG]GCAGGCCGGCCCCACCAGCCCGAGCAGTGAAGGGCTTATCACCTGGGCCAGCAGCTGCTG	CGGCAGGCCGGCCCCACCAGCCCGAGCAGTGAAGGGCTTATCACCTGGGC								12:11591500-11591808			RP11-434C1.1;RP11-434C1.2	ENST00000499291.2;ENST00000536492.1	TSS1500;3'UTR	RP11-434C1.1;RP11-434C1.2	ENST00000499291.2;ENST00000536492.1	TSS1500;3'UTR	chr12:11700200-11700595	3						TRUE		-5.09597653360271	1.64508697923407	-8.26458498497926
25	chr17	40253614	-	cg08577293	78784465		AAAATATCTATATACRTACAAAATAAATCTAAACTAAACTCTAACCCTCC		II			NA	NA	NA	NA	NA	NA	chr17:40250272-40250591	S_Shelf	CAGTGCATATGAAAATGTCTATGTGCGTACAAGGTAGGTCTGGACTAAGCTCTGGCCCTC[CG]GTTGTTTTCCCATTGCGGGAGCCTAAGCCAGGGTGCCCAGGACTCCTGTGTGGCTGGTGG	CGGAGGGCCAGAGCTTAGTCCAGACCTACCTTGTACGCACATAGACATTT	DHX58	NM_024119	3'UTR						17:40253407-40254456	Unclassified	DHX58;DHX58	ENST00000251642.3;ENST00000423748.2	3'UTR;3'UTR	DHX58;DHX58	ENST00000251642.3;ENST00000423748.2	3'UTR;3'UTR	chr17:40253600-40254415	3						TRUE		-1.33319073526203	1.62225014184163	-8.26136993085751
26	chr12	11700489	+	cg06202470	24627284	18706901	TAAAACTAAACTCCACAAAACAAAAAATAACACTTATCAAAAAAACTCCA	TAAAACTAAACTCCGCGAAACAAAAAATAACGCTTATCGAAAAAACTCCG	I	A	Red	NA	NA	NA	NA	NA	NA		OpenSea	CTCGGGACCTGCAGCCCGCCATGCCTGAGCCTCCCCCACCTCCGTGGGCTCCTGTGCAGC[CG]GAGTCTCCCCGACAAGCGCCACCCCCTGCTCCGCGGAGCCCAGTCCCATCGACCACCCAA	TGGGACTGGGCTCCGCGGAGCAGGGGGTGGCGCTTGTCGGGGAGACTCCG								12:11591500-11591808			RP11-434C1.1;RP11-434C1.2	ENST00000499291.2;ENST00000536492.1	TSS1500;3'UTR	RP11-434C1.1;RP11-434C1.2	ENST00000499291.2;ENST00000536492.1	TSS1500;3'UTR	chr12:11700200-11700595	3						TRUE		-3.69975940682748	2.41480502713355	-8.14349171482746
27	chr2	130886714	+	cg09125754	66728844		AATAAAAAAAAACRACATACTAAAAACTAAAACCTAAACCCCTAAAACTC		II			NA	NA	NA	NA	NA	NA		OpenSea	GACATTTCTACCACTCTGGCCGAGCTGCAGTGTCCCACGTCACCACCAAACACAGCAAGG[CG]AGCCCCAGGGGCTCAGGCTCCAGCCTCCAGCATGCCGCTCCCTTCTACTCGTCTTCCTGC	GTAGAAGGGAGCGGCATGCTGGAGGCTGGAGCCTGAGCCCCTGGGGCTCG	POTEF;POTEF	NM_001099771;NM_001099771	1stExon;5'UTR					2:130602950-130603406			POTEF;AC018804.4;POTEF	ENST00000409914.2;ENST00000427638.1;ENST00000409914.2	5'UTR;TSS1500;1stExon	POTEF;AC018804.4;POTEF	ENST00000409914.2;ENST00000427638.1;ENST00000409914.2	5'UTR;TSS1500;1stExon			chr2:130886550-130887412	6	chr2:130886579-130887372	6		TRUE		1.99808069625718	1.48266743754912	8.1198937714447
28	chr11	1871244	+	cg13028635	14702127		ACACTCCAAAATACTCACRAAACTCTAAAAAACCTTCTCAACAAATATAC		II			rs598960	0.158683	NA	NA	NA	NA		OpenSea	GCCACAGGAGGACACCCTGCACCCTGGCTTCCCTTTCCTCTGCGATTCGGGAGGTGAGGG[CG]TACATCTGCTGAGAAGGCCTCCCAGAGCCCCGTGAGCATCCTGGAGTGTGCCTATTCCTC	CACTCCAGGATGCTCACGGGGCTCTGGGAGGCCTTCTCAGCAGATGTACG								11:1827677-1827821									chr11:1871220-1871690	3						TRUE		-0.972651351832818	-0.143575418313968	-8.10818369885976
29	chr6	14721737	-	cg21570911	6717363		TTTTCCAAAAACRTATCCTAAAACAAATCACCTAAACTCTATAATCTTCC		II			NA	NA	NA	NA	NA	NA		OpenSea	TGGCTCTACTATTTTCCAAGGGCGTGTCCTAGGGCAAGTCACCTAAACTCTATGATCTTC[CG]TTTTAAGTTGCTATGAAAAAGTAAATAATATAAGAAATGTTTGGAAGACAAAGATGCTCC	CGGAAGATCATAGAGTTTAGGTGACTTGCCCTAGGACACGCCCTTGGAAA					chr6:14721605-14721605												chr6:14721240-14721870	3								1.13710523537607	-0.751674803238928	8.09712716871439
30	chr12	30459757	-	cg17255245	32639945		TAAATAATTATCACTCCTTCTTTAAAATTCAAAACATTCRAACCAAACRC		II			rs1652188	0.34274	NA	NA	NA	NA		OpenSea	GGAGTCCTAAATAAGTGGTTATCACTCCTTCTTTAAAATTCAGAACATTCGGGCCAGGCG[CG]GTGGCTCACGCCTGTAATCCCAGCACTTTGGTAGGCAGGAGGAACACTTGAGGTCGGAAG	CGCGCCTGGCCCGAATGTTCTGAATTTTAAAGAAGGAGTGATAACCACTT											RN5S356	ENST00000515972.1	TSS1500	RN5S356	ENST00000515972.1	TSS1500										-1.77087914722813	1.40777120119352	-8.07354666945719
31	chr22	18268249	+	cg21463605	35670299		TACCAATATTAAATAATCCCCAAAATAACCAAAAATAACATCCTCCAAAC		II			NA	NA	NA	NA	NA	NA	chr22:18267968-18268250	Island	AGCAGCTTCAGTCAGTCTCGTGTCACACAGCTGCGCGAGGTAGCTCCACACGCACCTACG[CG]TCTGGAGGATGCTATCCCTGGCTACTTTGGGGACCACTCAATACTGGCAGCCTCACCACG	GCCAGTATTGAGTGGTCCCCAAAGTAGCCAGGGATAGCATCCTCCAGACG									22:18267584-18269371	Unclassified							chr22:18268005-18268290	3						TRUE		1.07279940949416	0.849445731688055	8.0695255075797
32	chr17	3591377	+	cg06468454	11741265	13694232	ACCTCCCCTAAACCCTATCTCCCTCAAATTTACCAAATATTACCAAAACA	ACCTCCCCTAAACCCTATCTCCCTCAAATTTACCAAATATTACCGAAACG	I	C	Grn	NA	NA	NA	NA	NA	NA		OpenSea	CCATCACGTCAAAGCGGATCCCGTAGGCTTTCATCAGGGTGCGGAACTCCACCCCGGCTG[CG]TCTCGGTAATATCTGGCAAATCTGAGGGAGACAGGGCCCAGGGGAGGCCTCAGCCTGCCT	GCCTCCCCTGGGCCCTGTCTCCCTCAGATTTGCCAGATATTACCGAGACG	P2RX5;P2RX5	NM_175080;NM_002561	Body;Body					17:3537663-3538127			P2RX5;RP11-48B14.2	ENST00000550772.1;ENST00000552276.1	3'UTR;3'UTR	P2RX5;P2RX5;RP11-48B14.2	ENST00000550772.1;ENST00000552456.1;ENST00000552276.1	3'UTR;TSS200;3'UTR	chr17:3591265-3591795	3						TRUE		2.27374219119683	-0.0168719920620155	8.05011428583588
33	chr7	139763542	-	cg21015022	16678591	89778387	AAACCCTTTAAAAAAATAATCCAAAAATAACTATTAAAATTAAAAACACA	AAACCCTTTAAAAAAATAATCCAAAAATAACTATTAAAATTAAAAACGCG	I	T	Red	rs6966903	0.401001	NA	NA	NA	NA	chr7:139762255-139763245	S_Shore	TGCGAGTTGTTAGAGCCCTTTGAGGAGGTAATCCAGGAATAGCTATTAAAATTGAAAACG[CG]TGTGACCTTTGACCCAGCAATCTTTCCTCTCGGAATCTTCCAGAAGTAAAAGGAACAGTA	CGCGTTTTCAATTTTAATAGCTATTCCTGGATTACCTCCTCAAAGGGCTC	PARP12	NM_022750	TSS200								PARP12	ENST00000263549.3	TSS200	PARP12;PARP12;PARP12	ENST00000467638.1;ENST00000473341.1;ENST00000263549.3	TSS1500;TSS1500;TSS200					chr7:139760125-139763721	6		TRUE		-4.69863985836413	-0.166176239231856	-7.99444167455324
34	chr4	8729533	+	cg07788486	72797184		TCCAAAATAAAAACCAATAAAACCRAACCAACAATTAACTAACTACACCC		II			NA	NA	NA	NA	NA	NA		OpenSea	GATGTGAATTTACACATGAGTATTGCAGCAGGGGCCGCCACCAACCCTGTCCCCCACCAA[CG]GGTGCAGTCAGTCAACTGCTGGCTCGGCCCCACTGGCCTCCATTCTGGAGAATGGTCACT	CGGGTGCAGTCAGTCAACTGCTGGCTCGGCCCCACTGGCCTCCATTCTGG																			chr4:8729293-8729604	3						2.41973447073284	-2.94101987768558	7.94991055377099
35	chr2	241618820	+	cg26292116	32774248		CTAATATAATCACAATCTCTCAAACATATACAAAATCCTAAAAAACATAC		II			NA	NA	NA	NA	NA	NA		OpenSea	TCCTAGCAGAGGGCAGTGCTGCCTCGGCAACGGGGGCAGGAGGGGGTTCCTGATGCACTT[CG]TATGCTTCCTAGGACCCTGCACATGCCTGAGAGACTGTGACCACATCAGAACCATGGCGA	TGATGTGGTCACAGTCTCTCAGGCATGTGCAGGGTCCTAGGAAGCATACG	AQP12B	NM_001102467	Body								AQP12B	ENST00000459806.1	TSS200	AQP12B;AQP12B;AQP12B;AQP12B	ENST00000414322.1;ENST00000413999.1;ENST00000452886.2;ENST00000459806.1	3'UTR;3'UTR;3'UTR;TSS200			chr2:241613154-241633277	6						-3.73134126008819	-1.40216636692226	-7.91070438249837
36	chr4	26585172	+	cg20045672	14627112		TCTCRTTTCTATTCTCTAAAATCTTATACCAAAAATAAATAAACAATCTC		II			NA	NA	NA	NA	NA	NA	chr4:26585564-26585799	N_Shore	ATGCTTTGCAGAAAACCTACAAATAATGCCTGTTGGTTAATTTGTAGTTGTTAGATGAGA[CG]AGATTGTCTACTTATTCCTGGTATAAGACTCTAGAGAATAGAAACGAGAGAAAATGAAGT	CTCGTTTCTATTCTCTAGAGTCTTATACCAGGAATAAGTAGACAATCTCG	TBC1D19;TBC1D19	NM_001292054;NM_018317	TSS1500;TSS1500						4:26584883-26586285	Promoter_Associated	TBC1D19;TBC1D19;TBC1D19	ENST00000264866.4;ENST00000511789.1;ENST00000515568.1	TSS1500;TSS1500;TSS1500	TBC1D19;TBC1D19;TBC1D19;TBC1D19;TBC1D19;TBC1D19;TBC1D19	ENST00000264866.4;ENST00000502873.1;ENST00000505206.1;ENST00000511789.1;ENST00000515568.1;ENST00000513596.1;ENST00000504442.1	TSS1500;TSS1500;TSS1500;TSS1500;TSS1500;TSS1500;5'UTR			chr4:26584872-26586237	6	chr4:26585041-26586509	6				1.847610116548	-2.25929264472436	7.87193371820879
37	chr4	4398407	-	cg02002005	79616246		AAATAATTTATATCTTTTCTTCACATCCCTAATAACCTTAAACTTCCTAC		II			NA	NA	NA	NA	NA	NA		OpenSea	GAGGACTCTGTGGGTGGTTTGTGTCTTTTCTTCACATCCCTAATGACCTTGAGCTTCCTG[CG]TGCCCATCTGTTTCCACATTCTCCAGTAAGCCCCTGGTGTGTTCCCTAATGACCTTGAGC	CGCAGGAAGCTCAAGGTCATTAGGGATGTGAAGAAAAGACACAAACCACC	NSG1;NSG1;NSG1;NSG1	NM_001040101;NM_001287763;NM_014392;NM_001287764	Body;Body;Body;Body				TRUE		4:4397170-4398519	Unclassified_Cell_type_specific							chr4:4398225-4398615	3								1.79300305917636	-1.69473037250298	7.8302878924508
38	chr4	1625181	-	cg24119469	93800569		AAAAATAACAACTATAAAACTTAACCACRATCTCAAACCACCAAACCCCC		II			NA	NA	NA	NA	NA	NA	chr4:1625116-1625493	Island	TCCGGCCCCCGAGGGATGGCAGCTGTGAGGCTTGGCCACGGTCTCAGGCCACCAGGCCCC[CG]GGCTCGCCAGCGCTTTCACCGGATGGCCACCGGCTGGGCAGTTCTCGGGAGTCCACTTGG	CGGGGGCCTGGTGGCCTGAGACCGTGGCCAAGCCTCACAGCTGCCATCCC								4:1594881-1595452									chr4:1625165-1625410	3						TRUE		1.39351922558495	1.51455065900509	7.80335662342327
39	chr22	47169227	-	cg08161306	44797905		CCTAAAAACACAAAATAACCCACCTACRTAATTCTTTTTCCTAAAAAATC		II			rs74764259	0.06947	NA	NA	NA	NA		OpenSea	CCGTGCTTGGCCCTGGGAGCACAAGATGACCCACCTGCGTAGTTCTTTTTCCTGAGGAGT[CG]GGGAGCGTGTCTGTGTGCGGAGCAGGCTCAGAGCAGGTGTTCCCTGCAGCGCTCAGAACT	CTGGGAGCACAAGATGACCCACCTGCGTAGTTCTTTTTCCTGAGGAGTCG	TBC1D22A;TBC1D22A;TBC1D22A;TBC1D22A;TBC1D22A	NM_001284305;NM_001284304;NM_001284303;NM_014346;NR_104292	TSS1500;5'UTR;Body;Body;Body								TBC1D22A;TBC1D22A;TBC1D22A	ENST00000406733.1;ENST00000380995.1;ENST00000472791.1	TSS1500;5'UTR;5'UTR	TBC1D22A;TBC1D22A;TBC1D22A;TBC1D22A;TBC1D22A;TBC1D22A	ENST00000406733.1;ENST00000380995.1;ENST00000486163.1;ENST00000496139.1;ENST00000472791.1;ENST00000441162.1	TSS1500;5'UTR;5'UTR;5'UTR;5'UTR;5'UTR	chr22:47168965-47169370	3								3.1628396139798	1.28364820620017	7.75625532489945
40	chr13	105791890	-	cg19082359	61627205		TATAAAAATAACRTAAAATCCRCTCAACCTAATTTCCAACATATACRTTC		II			NA	NA	NA	NA	NA	NA		OpenSea	ATAGGGTGCTATGTGGAAATGACGTGAAATCCGCTCAACCTGATTTCCAACATGTGCGTT[CG]TTTTCTCCCTATTCAGGTCATAGTGATTCATGAGAGAGAGAGGCAGAGCGGGAACTGAAG	CGAACGCACATGTTGGAAATCAGGTTGAGCGGATTTCACGTCATTTCCAC					chr13:105791770-105791770	DMR			13:105791539-105792932	Promoter_Associated							chr13:105791740-105792130	3						TRUE		2.1507309955752	-3.12887827341911	7.74696155852996
41	chr5	844008	-	cg08269209	24677104	16723971	AAAACACAACAACAAAAACATACAAAACATATAAAACAAATATAAAAACA	AAAACACAACGACAAAAACATACGAAACATATAAAACAAATATAAAAACG	I	A	Red	rs188028445	0.0348	NA	NA	NA	NA	chr5:843458-843767	S_Shore	GGGCGGGCGTGGGGGGCACAGCGGCAGGGGCATGCGGGGCATGTGGGACAGGTGTGGGGG[CG]GGGAGGCAGGGGCAGGGACACGCAGGGCATCTGAGGCAGGGGCGGGGGCATGCAGGGCAG	CGCCCCCACACCTGTCCCACATGCCCCGCATGCCCCTGCCGCTGTGCCCC	ZDHHC11	NM_024786	Body					5:896459-897595			ZDHHC11	ENST00000511539.1	TSS200	ZDHHC11;ZDHHC11;ZDHHC11;ZDHHC11;ZDHHC11;ZDHHC11;ZDHHC11	ENST00000503758.2;ENST00000503880.1;ENST00000511193.1;ENST00000511539.1;ENST00000505815.1;ENST00000512190.1;ENST00000508951.1	TSS1500;3'UTR;5'UTR;TSS200;TSS200;TSS1500;3'UTR			chr5:841471-852118	6						-2.03099344252068	2.84144439033568	-7.68844335234607
42	chr14	104736900	-	cg21311952	52765104		TACAAAACTCACRTACRAATCCATTTACTTTTAACTTCACAAACTTTATC		II			rs116336962	0.026933	NA	NA	NA	NA		OpenSea	GTCTGCCAGGGTACAGGGCTCACGTGCGGGTCCATTTGCTTTTGGCTTCACAGACTTTGT[CG]TTTGTGAGGGTACCCAGGTCAGCCCCATCCCCCAGCCCCTCCCTACGTCTGTAATACAGC	CGACAAAGTCTGTGAAGCCAAAAGCAAATGGACCCGCACGTGAGCCCTGT								14:103805234-103806654			RP11-260M19.2;RP11-260M19.2	ENST00000553757.1;ENST00000556528.1	5'UTR;5'UTR	RP11-260M19.2;RP11-260M19.2	ENST00000553757.1;ENST00000556528.1	5'UTR;5'UTR	chr14:104736545-104737115	3								-1.15264293340788	0.152709093536508	-7.68482890548253
43	chr2	46213920	-	cg08166072	77645151		ACATAAAAAAATACTAACTATAAACATACCCAACATCCTATAAACTTCCC		II			NA	NA	NA	NA	NA	NA		OpenSea	CCAGCCACTGGACATGAGGAGGTGCTGACTGTGGACATGCCCAGCATCCTGTGAGCTTCC[CG]GCACCCCTGGAGGTGGGGGCGGAGCCATTCCACTTCCCCGTTGGAGTATTCTTTCTAGTG	CATGAGGAGGTGCTGACTGTGGACATGCCCAGCATCCTGTGAGCTTCCCG	PRKCE	NM_005400	Body														chr2:46213785-46214075	3								3.05718455674247	-1.41553956837009	7.65258743334547
44	chr17	3585166	-	cg23551198	72717240	61725904	AACAAAAACTCAAAACCACAAAAATACTCCACAAAACTACCCTCAAACCA	AACAAAAACTCGAAACCACGAAAATACTCCACAAAACTACCCTCGAACCG	I	C	Grn	NA	NA	NA	NA	NA	NA		OpenSea	ATATCACATCAGGGCAAAGGCTCGAAGCCACGGGGGTGCTCCACAGGGCTGCCCTCGGGC[CG]CCGGCCTGGAAGCGGAACTGACCTCACTTCCTCGTACTTCTTGTCACGGTAAAACTCTCT	GGCAAAGGCTCGAAGCCACGGGGGTGCTCCACAGGGCTGCCCTCGGGCCG	P2RX5;P2RX5	NM_175080;NM_002561	Body;Body					17:3531667-3531950			RP11-48B14.2	ENST00000552276.1	3'UTR	P2RX5;RP11-48B14.2	ENST00000549063.1;ENST00000552276.1	3'UTR;3'UTR			chr17:3584370-3586890	6	chr17:3580309-3587098	6		TRUE		1.01869711176961	-0.0595102099896865	7.65161206067444
45	chr17	40259547	+	cg20291162	10630972		AACCRAAAATAATAAAACCTAAATACRAAATCAAAAACCAAAACACAAAC		II			NA	NA	NA	NA	NA	NA	chr17:40259521-40259829	Island	TGGTTAGAAAAATAGGATCTCCACCAGTATCCTCACGGGCACCTTCCCATCCGACCTTGG[CG]CCTGTGCCCTGGCCTCTGACCTCGCATCCAGGTCCCATCATCCCCGGCCCCGAAGCCCCC	CGCCTGTGCCCTGGCCTCTGACCTCGCATCCAGGTCCCATCATCCCCGGC	DHX58	NM_024119	Body						17:40259479-40260669	Unclassified									chr17:40259396-40261434	6	chr17:40259185-40260605	6		TRUE		-1.44510497784893	-0.873893913970804	-7.62490427798231
46	chr1	1571801	-	cg27541892	89758210		TTATTATAAAAATACTCRCTAAAAATCATCTTCTTAACTACTAAAAACTC		II			NA	NA	NA	NA	NA	NA	chr1:1564421-1570006	S_Shore	GCTTGCGGAGGTTGTTGTAGGGGTGCTCGCTGAAGGTCATCTTCTTGACTGCTGGGAGCT[CG]CTGTAGCCGGGCCAGATTTTCTCACTAGGGGTCCCCAGATCCTGAAAGACAGAGGTGCTT	TGTTGTAGGGGTGCTCGCTGAAGGTCATCTTCTTGACTGCTGGGAGCTCG	CDK11B;CDK11B;CDK11B;CDK11B;CDK11B;CDK11B	NM_033487;NM_033493;NM_033489;NM_033486;NM_033488;NM_033492	Body;Body;Body;Body;Body;Body					1:1560916-1561665											chr1:1554737-1574273	6				TRUE		2.7535601053627	1.61718299521416	7.61410770494877
47	chr4	68928706	+	cg11812439	95652856		ATAACTCCCAAATAAACRTATCAAAAATATCTTATAATAAAAATACATCC		II			rs1837215	0.301198	NA	NA	NA	NA		OpenSea	CATTATAAAGCAGGCTAATGAGAATTTCTGGAACTGACCCGTCTTCGAGAGACTGACATG[CG]GATGTACTTTCACTACAAGACATTTCTGACACGCTCATTTGGGAGTCACAGACACATTTT	TGACTCCCAAATGAGCGTGTCAGAAATGTCTTGTAGTGAAAGTACATCCG	LOC550113;SYT14P1;TMPRSS11F	NR_046116;NR_027094;NM_207407	Body;Body;Body								RP11-453E17.1	ENST00000500538.2	5'UTR	RP11-453E17.1;RP11-453E17.1;RP11-453E17.1	ENST00000499180.2;ENST00000511571.1;ENST00000500538.2	TSS200;TSS200;5'UTR										2.06244090310065	0.126416329333753	7.45042022364877
48	chr16	81039227	-	cg08265926	80678953		CACTTCCACTTATCACAAAACCAATTCTAAACCRATACCACTAAAAAAAC		II			NA	NA	NA	NA	NA	NA	chr16:81040134-81041325	N_Shore	CCTCCCCTGCCCACTTCCACTTATCACAGGACCAGTTCTAAACCGATACCACTAAGAAAG[CG]ACTGGCGCTGGCACTGTAGACCCCATGCCAGGCTGCTTCTGGGAGGGACCCGGGGGTGCT	CGCTTTCTTAGTGGTATCGGTTTAGAACTGGTCCTGTGATAAGTGGAAGT	CENPN;CENPN;CENPN;C16orf61	NM_001100624;NM_018455;NM_001100625;NM_020188	TSS1500;TSS1500;TSS1500;5'UTR					16:79596647-79596970			CENPN;CENPN;CMC2;CMC2;CMC2;CMC2;CMC2;CMC2;CMC2;CMC2;CMC2	ENST00000305850.5;ENST00000299572.5;ENST00000564174.1;ENST00000562713.1;ENST00000570195.1;ENST00000565925.1;ENST00000565108.1;ENST00000565650.1;ENST00000486645.1;ENST00000219400.3;ENST00000565914.1	TSS1500;TSS1500;5'UTR;5'UTR;5'UTR;5'UTR;5'UTR;5'UTR;5'UTR;5'UTR;5'UTR	CENPN;CENPN;CMC2;CMC2;CMC2;CMC2;CMC2;CMC2;CMC2;CMC2;CMC2;CMC2;CMC2;CMC2;CMC2	ENST00000305850.5;ENST00000299572.5;ENST00000569187.1;ENST00000562828.1;ENST00000565514.1;ENST00000567593.1;ENST00000564174.1;ENST00000562713.1;ENST00000570195.1;ENST00000570086.1;ENST00000565108.1;ENST00000565650.1;ENST00000486645.1;ENST00000219400.3;ENST00000565914.1	TSS1500;TSS1500;3'UTR;3'UTR;3'UTR;5'UTR;5'UTR;5'UTR;5'UTR;5'UTR;5'UTR;5'UTR;5'UTR;5'UTR;5'UTR	chr16:81039025-81039235	3						TRUE		0.950952477306042	0.367684491109027	7.40651397066718
49	chr22	47169234	-	cg25916883	95690591		ACACAAAATAACCCACCTACRTAATTCTTTTTCCTAAAAAATCRAAAAAC		II			rs74764259	0.06947	NA	NA	NA	NA		OpenSea	TGGCCCTGGGAGCACAAGATGACCCACCTGCGTAGTTCTTTTTCCTGAGGAGTCGGGGAG[CG]TGTCTGTGTGCGGAGCAGGCTCAGAGCAGGTGTTCCCTGCAGCGCTCAGAACTGAGGTGG	CGCTCCCCGACTCCTCAGGAAAAAGAACTACGCAGGTGGGTCATCTTGTG	TBC1D22A;TBC1D22A;TBC1D22A;TBC1D22A;TBC1D22A	NM_001284305;NM_001284304;NM_001284303;NM_014346;NR_104292	TSS1500;5'UTR;Body;Body;Body								TBC1D22A;TBC1D22A;TBC1D22A	ENST00000406733.1;ENST00000380995.1;ENST00000472791.1	TSS1500;5'UTR;5'UTR	TBC1D22A;TBC1D22A;TBC1D22A;TBC1D22A;TBC1D22A;TBC1D22A	ENST00000406733.1;ENST00000380995.1;ENST00000486163.1;ENST00000496139.1;ENST00000472791.1;ENST00000441162.1	TSS1500;5'UTR;5'UTR;5'UTR;5'UTR;5'UTR	chr22:47168965-47169370	3								2.00015895343655	2.16765309803799	7.38329815616728
50	chr6	7348426	+	cg17200084	72627185		TAATATAAACTATCTATAAATATCAACTATAACTATCAACACCTATTCCC		II			rs2764070	0.427968	NA	NA	NA	NA		OpenSea	CATTAAACCACCCAAGTTAAGAACGCTCACAGAGTCCATTTCACCCCCCTGCCACGTCCA[CG]GGAACAGGTGCTGATAGCCACAGCTGATATCCATAGACAGTTCACATCACAGGACTCTGT	CGGGAACAGGTGCTGATAGCCACAGCTGATATCCATAGACAGTTCACATC	CAGE1;CAGE1;CAGE1	NM_205864;NM_001170692;NM_001170693	Body;Body;Body								SSR1	ENST00000488834.1	TSS1500	SSR1;CAGE1;CAGE1	ENST00000488834.1;ENST00000458291.2;ENST00000442019.2	TSS1500;3'UTR;3'UTR										-2.02575559633853	1.69207929444611	-7.30365993323651
51	chr6	28885017	+	cg18844029	95738821		CRTATAACTTTCTTATCAACTTTACTTTCTCAAATCTTAACTACTCTAAC		II			NA	NA	NA	NA	NA	NA		OpenSea	AGTCCATCTTGCAAAACCCCAATCCTGGATGAGACTGACCATCTGCTTACTCAGTGCCCA[CG]CCAGAGCAGTCAAGATTTGAGAAAGCAAAGCTGATAAGAAAGTTACACGACAGGGGCTGG	CGCCAGAGCAGTCAAGATTTGAGAAAGCAAAGCTGATAAGAAAGTTACAC	TRIM27	NM_006510	Body								TRIM27	ENST00000498117.1	3'UTR	TRIM27;TRIM27;TRIM27	ENST00000481474.1;ENST00000498117.1;ENST00000496091.1	3'UTR;3'UTR;3'UTR								TRUE		-1.83318255743326	2.27438138927523	-7.28464899795837
52	chr1	208132787	+	cg10210594	61730104	79619872	AATATTACAAACATAAACCATAAACATAAAACCCCAACAAAAAACACTCA	AATATTACAAACGTAAACCGTAAACGTAAAACCCCGACGAAAAACACTCG	I	A	Red	NA	NA	NA	NA	NA	NA	chr1:208132327-208133117	Island	GGGCCAGGGCGCGCCGGGATCCGCTGCGCCAGGACCCTGCAGACCCGGCCGCGGCCGGGC[CG]AGTGCCTCCCGCCGGGGCCTTACGCCCACGGTCCACGCTTGCAACACCAGGGCTGTACGG	GGTGTTGCAAGCGTGGACCGTGGGCGTAAGGCCCCGGCGGGAGGCACTCG						DMR		1:206198951-206199740	1:208132375-208133211	Unclassified_Cell_type_specific							chr1:208132305-208133015	3						TRUE		2.55828864461155	-2.63230307600683	7.22665255528495
53	chr6	2767832	+	cg00509357	95771450		ACTACTCAATCCCTTAAATAAAATTAACAACTAAATCCATAAAAACAAAC		II			NA	NA	NA	NA	NA	NA	chr6:2765203-2766775	S_Shore	CAGGAATAAACCACATCTATCCCAAATAACATCTTATGATGATGGTGGTCGAGTTGTTGA[CG]TCTGTCCCCATGGATTTAGTTGTTAACCCCATTTAAGGGATTGAGCAGTATCATTCTTAG	CGTCTGTCCCCATGGATTTAGTTGTTAACCCCATTTAAGGGATTGAGCAG	WRNIP1;WRNIP1	NM_130395;NM_020135	Body;Body			RDMR					WRNIP1	ENST00000380764.1	TSS1500	WRNIP1	ENST00000380764.1	TSS1500	chr6:2767025-2768615	3								2.58002933368319	-2.68763419189011	7.21087235826541
54	chr13	24506799	-	cg13456836	8791938		CTATAAAACTATCAAACAACACRCTAAAACTAAATTCAAAAAACAAAATC		II			rs2765089	0.348081	NA	NA	NA	NA		OpenSea	TTCTGCCATCCCTATGGAACTGTCAGGCAGCACGCTGAAACTGAATTCAGGAAACAAAGT[CG]TCATCTTCTTAAAGTCATAGTAGTAATTTAAGGCCAAAAGACCAGAGTCATCTGATAATA	TATGGAACTGTCAGGCAGCACGCTGAAACTGAATTCAGGAAACAAAGTCG	ANKRD20A19P	NR_073430	Body														chr13:24506620-24506910	3								1.38036803844048	0.0795749774672858	7.21029378698124
55	chr21	47857292	-	cg11017200	89781467		TATAACTATATAATCTTCRAAAACTAAACCCTACTACCATAAAATACTAC		II			NA	NA	NA	NA	NA	NA	chr21:47855892-47856143	S_Shore	ATGGGATGCTGTGTGACTGTGTGGTCTTCGGGGGCTGAGCCCTGCTGCCATGGGATGCTG[CG]TGACTGGTAGAGCCCCCTCACATGCTGCTCGCTGTGCATGACCTGGACACATTGCAGGTC	CGCAGCATCCCATGGCAGCAGGGCTCAGCCCCCGAAGACCACACAGTCAC	PCNT	NM_006031	Body								PCNT	ENST00000480896.1	5'UTR	PCNT	ENST00000480896.1	5'UTR			chr21:47855774-47857857	6						-1.44658811319515	1.98416314436202	-7.20822034394779
56	chr6	134673162	-	cg22855968	37635565		CATTTCTAACCAAACTATAAAAACTACRCRCTATCAACATAATTTCTTTC		II			NA	NA	NA	NA	NA	NA		OpenSea	CTGGTGAGAGACATTTCTAACCAGACTATAAAAGCTACGCGCTATCAGCATAGTTTCTTT[CG]TTTTGTTTTTCACCCAGAGATATCCCTCCAAAACGCAAGTCTGATCATAGCTCTTCTGAA	CGAAAGAAACTATGCTGATAGCGCGTAGCTTTTATAGTCTGGTTAGAAAT							TRUE		6:134672647-134673452	Unclassified_Cell_type_specific											chr6:134663109-134675159	6		TRUE		1.46314587796119	1.4365783382417	7.20110916962706
57	chr1	4059661	-	cg10510935	39604576	58724862	AAAAAAAAAACCACACTACCAACAAAACAAACATAAAATTACAAAATACA	AAAAAAAAAACCACACTACCGACGAAACGAACATAAAATTACAAAATACG	I	C	Grn	NA	NA	NA	NA	NA	NA		OpenSea	CGTGCCACAGAGAGGGGAGGGGCCACACTGCCGACGGGGCGGGCATGGAGTTGCAGGATA[CG]CCACAGAGAGGGGAGGGGGCCACACTGCCGACGGGGCAGGCCTGGAGTTGCAGGACGTGT	AGGGGAGGGGCCACACTGCCGACGGGGCGGGCATGGAGTTGCAGGATACG								1:3959492-3959855									chr1:4059460-4059855	3						TRUE		2.33343743558024	-0.684906222975568	7.19951391585515
58	chr3	28283857	+	cg15038811	53772284		TAACCTAACRCAAAAATACTACAAATAACCTTCCACAAAAACRAAAATTC		II			NA	NA	NA	NA	NA	NA	chr3:28282826-28283457	S_Shore	TGTTGTTTTAATCTCTTTGCTTCCAGCCACTTCCGTTTGCAGCAATAGTTAACTTACCCT[CG]AATTCCCGTCCTTGTGGAAGGTCACCTGCAGTATCTTTGCGTTAGGCTATTTTTGCAAGG	AGCCTAACGCAAAGATACTGCAGGTGACCTTCCACAAGGACGGGAATTCG	CMC1	NM_182523	Body						3:28282241-28283960	Promoter_Associated				CMC1	ENST00000477739.1	5'UTR			chr3:28282301-28283918	6	chr3:28281845-28286792	6		TRUE		2.21586536952581	-2.03059147755677	7.16028405524091
59	chr12	110450643	-	cg12870014	41670896		AACCCTACCTACCAAATCTACATATAACCACAATTACATATTATATAATC		II			NA	NA	NA	NA	NA	NA		OpenSea	ACTGTAGGCCAAGCCCTGCCTGCCAGGTCTACATATAACCACAGTTACATGTTGTGTGAT[CG]TATAGTTAAAGCCAACTGTCTAAACACATTATCAGGATTTCGCAACCAGTGGTAAGAATA	CGATCACACAACATGTAACTGTGGTTATATGTAGACCTGGCAGGCAGGGC	ANKRD13A	NM_033121	Body						12:110450618-110450690	Gene_Associated_Cell_type_specific	ANKRD13A;ANKRD13A	ENST00000261738.6;ENST00000550404.1	5'UTR;5'UTR	ANKRD13A;ANKRD13A;ANKRD13A	ENST00000553025.1;ENST00000261738.6;ENST00000550404.1	5'UTR;5'UTR;5'UTR	chr12:110450485-110450690	3						TRUE	TRUE	4.07919501835711	-0.662869655595862	7.08038464180053
60	chr1	203242601	-	cg17220161	9656167		AACTATACTATAAACTTTATACTAAACCAAAAATAAAACTTCTCCTATCC		II			NA	NA	NA	NA	NA	NA	chr1:203242519-203242818	Island	CTGTGCACCGGGGCTGTGCTGTGGGCTTTGTGCTGAGCCAAAGGTGGGGCTTCTCCTGTC[CG]CCCGGTCCTGGACTCCCGGCAGCGGCCGGCAGAGGCGGTGCTGATGCTGTAGGAGGGTCA	GCTGTGCTGTGGGCTTTGTGCTGAGCCAAAGGTGGGGCTTCTCCTGTCCG							TRUE	1:201508899-201509375	1:203241935-203242840	Promoter_Associated	CHIT1	ENST00000484834.1	TSS1500	CHIT1;CHIT1;CHIT1	ENST00000484834.1;ENST00000460619.1;ENST00000460619.1	TSS1500;1stExon;3'UTR	chr1:203242260-203242715	3						TRUE		0.940230984350956	-0.548116265875752	7.02236526380848
61	chr19	20576478	+	cg19204924	39663117		AACCCTACAAACCTAAAAAATATAACAATACTATTCCCAACACCTCCAAC		II			NA	NA	NA	NA	NA	NA		OpenSea	TTGTCACATTTTATACTTTTCTACAGTTTCACACTAGTATAATTTTTTTATGTATAGAAA[CG]TTGGAGGTGTTGGGAACAGCACTGTCACATCTTTCAGGTTTGCAGGGTTCCTCTTCAGCA	CGTTGGAGGTGTTGGGAACAGCACTGTCACATCTTTCAGGTTTGCAGGGT	ZNF826	NM_001039884	3'UTR								ZNF826P	ENST00000502675.1	3'UTR	ZNF826P	ENST00000502675.1	3'UTR								TRUE		1.46442484774534	0.718900599440327	7.01645229383141
62	chr16	11519197	-	cg19454017	38770148		AACTCTCCAAACAAAACCTAACTACTATTCTAAACAAAAACACAAATCAC		II			NA	NA	NA	NA	NA	NA		OpenSea	CCTTCAGCTGGAGCTCTCCAGGCAAGGCCTGGCTGCTGTTCTGGGCAAGGACACAGGTCA[CG]CTGCGCACGCTGGTGCCGTTCCCTGCCTTCTCATGCTGGTCCCGCAGGAGGAAGCCCAGC	GCTCTCCAGGCAAGGCCTGGCTGCTGTTCTGGGCAAGGACACAGGTCACG											CTD-3088G3.2	ENST00000577058.1	TSS1500	CTD-3088G3.2	ENST00000577058.1	TSS1500	chr16:11519005-11519375	3								1.77928298993945	1.40318163424438	7.00018417432587
63	chr10	76673484	+	cg02683140	3788529		CTACAAAACRATTTACTCCTAACCTCCAAAAACTTATCTATTAATAAACC		II			NA	NA	NA	NA	NA	NA		OpenSea	TGTAGAAATTTGCCCTTTTGAGGGTGAATACACAAAGGGGAAAGAAAACTTGTGTGCCCA[CG]GTCCACTAACAGATAAGCTTCTGGAGGCCAGGAGTAAACCGCCCTGCAGGGGAGCCATCT	CGGTCCACTAACAGATAAGCTTCTGGAGGCCAGGAGTAAACCGCCCTGCA	KAT6B;KAT6B;KAT6B	NM_012330;NM_001256468;NM_001256469	Body;Body;Body														chr10:76673425-76673610	3								1.03844639161587	-0.475615558253205	6.9192331061023
64	chr12	132383620	+	cg13235087	39628521		AAAAATCRAAAATAAAATCCRACRTTCAAAATCAACCTAACCAATATAAC		II			rs7133672	0.459467	NA	NA	NA	NA	chr12:132379542-132380052	S_Shelf	ATTACAGGCACCTGCCACCACGCCCGGCTAATTTTTGTATTAAAAAATTTATACAATTTT[CG]CCACATTGGCCAGGCTGATCTTGAACGCCGGACCTCACCTTCGACCTCCCAAAGTGCTGG	CGCCACATTGGCCAGGCTGATCTTGAACGCCGGACCTCACCTTCGACCTC	ULK1	NM_003565	Body																					TRUE		-1.5528357858751	2.21924837424165	-6.91843941282978
65	chr3	30820620	-	cg22695480	9682154		ACTTAAACATAAAACTATATTATAACAAACTTTAACCCAACCTTTATCAC		II			NA	NA	NA	NA	NA	NA		OpenSea	AGACATGACTTGCTTAAACATGGGACTGTATTGTAACAGGCTTTAGCCCAGCCTTTGTCA[CG]CAGACAAGGCTTTGTCCTCACTGGACAAAAACATAGGAAATGCGATGACTACTCAATGAC	CTTAAACATGGGACTGTATTGTAACAGGCTTTAGCCCAGCCTTTGTCACG	GADL1	NM_207359	Body								GADL1	ENST00000498387.1	TSS200	GADL1	ENST00000498387.1	TSS200	chr3:30820540-30820790	3								1.92084914592529	-0.850762709448493	6.90790648917353
66	chr4	153608172	-	cg05392540	99770339		TACTTACATATCTCATTATTACATTCTCTCTTCRTAAAAACTAACAATCC		II			NA	NA	NA	NA	NA	NA		OpenSea	AAGAGGTCACTTGCTTACATATCTCATTGTTACATTCTCTCTTCGTGAAAACTGGCAATC[CG]TTGGAGTAGACTAGATCATTGTTCCCGGTTCTTCATGCCTTTTCTGAATTACAGTTCTTC	CGGATTGCCAGTTTTCACGAAGAGAGAATGTAACAATGAGATATGTAAGC																			chr4:153607817-153608297	6						-2.29884931653922	2.16279913363591	-6.90683870640396
67	chr8	42138011	+	cg20242624	35750231		AAACRCTAACAAAACCAAAATCTAAACCCAAATCTATATAACTAAATATC		II			NA	NA	NA	NA	NA	NA		OpenSea	GGAGGAGATAACCGAGTGCTCCCACCTGGCAGCATGTTTTGGGAGTGGGGGCGGGAAACA[CG]ATACTCAGTCACACAGACCTGGGTTCAGATCCTGGCTCTGTCAGCGTCTTGGCTGTGGGT	GACGCTGACAGAGCCAGGATCTGAACCCAGGTCTGTGTGACTGAGTATCG	IKBKB;IKBKB;IKBKB;IKBKB;IKBKB;IKBKB	NR_033819;NR_033818;NR_040009;NM_001190720;NM_001556;NM_001242778	Body;Body;Body;Body;Body;Body											IKBKB;IKBKB;IKBKB	ENST00000517917.1;ENST00000520201.1;ENST00000518647.1	5'UTR;5'UTR;5'UTR					chr8:42137111-42138424	4				-1.81201200728914	2.02238459322802	-6.893559823605
68	chr6	112165057	-	cg21213783	34686126		AATCACTACACAAATAACTATACAACCACAATAACAACTTTAAAACRACC		II			NA	NA	NA	NA	NA	NA		OpenSea	TGCTGTCAGACAGTCACTGCACAGATAACTATGCAACCACAATGACAGCTTTGAAGCGGC[CG]TGGCGATAGGGCAACCCCATCCAGCCTGGGCCTTTAGGGGAGTGTCAAGGAAGAGCTCTC	CGGCCGCTTCAAAGCTGTCATTGTGGTTGCATAGTTATCTGTGCAGTGAC	FYN	NM_002037	5'UTR				TRUE		6:112164890-112165195	Unclassified	FYN;FYN;FYN;FYN	ENST00000368682.3;ENST00000356013.2;ENST00000368678.4;ENST00000354650.3	5'UTR;5'UTR;5'UTR;5'UTR	FYN;FYN;FYN;FYN;FYN;FYN;FYN;FYN;FYN;FYN;FYN	ENST00000523570.1;ENST00000487824.2;ENST00000518630.1;ENST00000520518.1;ENST00000368682.3;ENST00000518295.1;ENST00000484067.2;ENST00000356013.2;ENST00000368678.4;ENST00000523238.1;ENST00000354650.3	5'UTR;5'UTR;5'UTR;5'UTR;5'UTR;5'UTR;5'UTR;5'UTR;5'UTR;5'UTR;5'UTR	chr6:112164880-112165135	3								2.44491304950861	-2.21217890046204	6.88596119180993
69	chr1	42611670	+	cg22816091	68704203	96719933	CTAATAAAAACAAAAATCCCATCTAACTCAACAACCCTATAATCTAACCA	CTAATAAAAACAAAAATCCCATCTAACTCGACGACCCTATAATCTAACCG	I	A	Red	NA	NA	NA	NA	NA	NA	chr1:42611485-42611691	Island	GCCCGCCTCCCCGAGTCGGCCCCCACCTCTGCACGCAGAGACCTCTCCTCACCTCCCGCC[CG]GCCAGATCACAGGGCCGCCGAGTCAGATGGGATCCCTGCCCCCATCAGCCCTTCTGCACT	CTGATGGGGGCAGGGATCCCATCTGACTCGGCGGCCCTGTGATCTGGCCG							TRUE	1:42384081-42384707									chr1:42611485-42611930	3						TRUE	TRUE	1.95085527097674	1.44674450779809	6.87857777549275
70	chr1	1655867	+	cg00669623	45610535		CTTTTAAAATCCTAAACCTAAACAAACRCTATTTTATACRTCATCATCCC		II			NA	NA	NA	NA	NA	NA	chr1:1655395-1656231	Island	CTCTGGCCCAGAACTCAAGACGACAGGGGCTCGCTCTGTGCGGCACTTCCTGTGTCTGCG[CG]GGATGATGACGCATAAAACAGCGCTTGCTCAGGTCCAGGACTCCAAAAGAAACTGCGCCG	TTTTGGAGTCCTGGACCTGAGCAAGCGCTGTTTTATGCGTCATCATCCCG	CDK11B;CDK11B;CDK11A;CDK11B;CDK11A;CDK11B;CDK11B;CDK11B	NM_033487;NM_033489;NM_024011;NM_033486;NM_033529;NM_033493;NM_033488;NM_033492	TSS200;TSS200;TSS200;TSS200;TSS200;TSS200;TSS200;TSS200	high-CpG:1645573-1645845				1:1645205-1646056	1:1655569-1656945	Promoter_Associated	CDK11A;CDK11A;CDK11A;CDK11A;RP1-283E3.3	ENST00000341028.6;ENST00000378633.1;ENST00000378635.3;ENST00000356200.2;ENST00000417099.1	TSS200;TSS200;TSS200;TSS200;TSS200	CDK11A;CDK11A;CDK11A;CDK11A;CDK11A;CDK11A;CDK11A;CDK11A;RP1-283E3.3;CDK11A	ENST00000487462.1;ENST00000479362.1;ENST00000496482.1;ENST00000401096.2;ENST00000378630.2;ENST00000404249.3;ENST00000378635.3;ENST00000356200.2;ENST00000417099.1;ENST00000496482.1	TSS1500;TSS1500;1stExon;TSS200;TSS200;TSS200;TSS200;TSS200;TSS200;3'UTR	chr1:1655680-1656215	3					TRUE	TRUE		2.4217163168972	-2.63302526528222	6.87793244175219
71	chr3	141145231	-	cg10599156	87704862		AAATCTAATATACATAATTCTAAAAACAACCRTTATAAATACACACRACC		II			rs6762722	0.082348	NA	NA	NA	NA		OpenSea	GTTCCACAGGTGAGTCTGATATGCATAGTTCTGAGAACAACCGTTATAAGTACACACGAC[CG]TGCCTTTTCCATCTACTATTCATTGCCTGATGGGGGGCAAGTGCTGGGATGCAGAGCATC	CGGTCGTGTGTACTTATAACGGTTGTTCTCAGAACTATGCATATCAGACT	ZBTB38	NM_001080412	5'UTR								ZBTB38;ZBTB38	ENST00000514251.1;ENST00000441582.2	5'UTR;5'UTR	ZBTB38;ZBTB38;ZBTB38;ZBTB38;ZBTB38;ZBTB38;ZBTB38;ZBTB38;ZBTB38;ZBTB38;ZBTB38	ENST00000509842.1;ENST00000507722.1;ENST00000503809.1;ENST00000513258.1;ENST00000509883.1;ENST00000514251.1;ENST00000510338.1;ENST00000504673.1;ENST00000513570.1;ENST00000441582.2;ENST00000510726.1	5'UTR;5'UTR;5'UTR;5'UTR;5'UTR;5'UTR;5'UTR;5'UTR;5'UTR;5'UTR;5'UTR			chr3:141145174-141145943	3						2.44813589396243	0.849351730723924	6.83610427622474
72	chr1	44176844	-	cg19636224	57781863		AAATAACTTAAATTAAACTACACTAACAAAAACCTCAAAACTTCAATAAC		II			NA	NA	NA	NA	NA	NA	chr1:44172668-44173763	S_Shelf	TGTATTGACATAGATAGCTTGGATTAGGCTGCACTAACAAAAACCTCAAGACTTCAGTGG[CG]TAACAGAACAAAACTTGACTTCTCATTCATGTGACGTGTCCAGCATGAGTGTACAGGAAA	CGCCACTGAAGTCTTGAGGTTTTTGTTAGTGCAGCCTAATCCAAGCTATC	ST3GAL3;ST3GAL3;ST3GAL3;ST3GAL3;ST3GAL3;ST3GAL3;ST3GAL3;ST3GAL3;ST3GAL3;ST3GAL3	NM_174965;NM_174971;NM_174968;NM_174964;NM_174966;NM_174970;NM_174969;NM_174963;NM_006279;NM_174967	5'UTR;5'UTR;5'UTR;5'UTR;5'UTR;5'UTR;5'UTR;5'UTR;5'UTR;5'UTR		chr1:44176533-44176533						ST3GAL3;ST3GAL3;RP11-184I16.4	ENST00000545417.1;ENST00000347631.2;ENST00000437753.1	5'UTR;5'UTR;3'UTR	ST3GAL3;ST3GAL3;ST3GAL3;ST3GAL3;ST3GAL3;ST3GAL3;ST3GAL3;RP11-184I16.4	ENST00000532911.1;ENST00000489897.1;ENST00000530154.1;ENST00000479383.1;ENST00000347631.2;ENST00000484868.1;ENST00000461066.2;ENST00000437753.1	5'UTR;5'UTR;5'UTR;5'UTR;5'UTR;5'UTR;5'UTR;3'UTR	chr1:44176740-44176995	3						TRUE		1.93154010298174	-2.28053989899799	6.81978992690582
73	chr2	202126379	-	cg23061725	28684954		RCCCTATTATAAACATCATATACRTACAAAATAAATATCTATCAAATTCC		II			NA	NA	NA	NA	NA	NA		OpenSea	GTGGCTGCAGCGCCCTGTTATGGACATCATGTGCGTGCAGAATGGATGTCTGTCAGGTTC[CG]GGGCAGCCCGCAGTCTGAGGCAGCCAGCCTGGATTGGAGGGAGTGGCAATACTACCTGCC	CCCTGTTATGGACATCATGTGCGTGCAGAATGGATGTCTGTCAGGTTCCG	CASP8;CASP8;CASP8;CASP8;CASP8;CASP8	NM_001080124;NM_001080125;NM_033355;NM_033358;NM_033356;NM_001228	5'UTR;Body;5'UTR;5'UTR;5'UTR;5'UTR						2:202126218-202126536	Promoter_Associated_Cell_type_specific	CASP8;CASP8;CASP8;CASP8;CASP8;CASP8	ENST00000392261.3;ENST00000323492.7;ENST00000264274.9;ENST00000432109.2;ENST00000264275.5;ENST00000392258.3	5'UTR;5'UTR;5'UTR;5'UTR;5'UTR;5'UTR	CASP8;CASP8;CASP8;CASP8;CASP8;CASP8;CASP8;CASP8;CASP8;CASP8;CASP8;CASP8;CASP8;CASP8	ENST00000429881.1;ENST00000447616.1;ENST00000392261.3;ENST00000413726.1;ENST00000490412.1;ENST00000339403.6;ENST00000323492.7;ENST00000392263.2;ENST00000432109.2;ENST00000264275.5;ENST00000471383.1;ENST00000450491.1;ENST00000440732.1;ENST00000392258.3	TSS1500;5'UTR;5'UTR;5'UTR;5'UTR;5'UTR;5'UTR;5'UTR;5'UTR;5'UTR;5'UTR;5'UTR;5'UTR;5'UTR	chr2:202126220-202126710	3						TRUE		1.24044937506852	-0.193273229534354	6.81865577328844
74	chr3	122643357	-	cg08227081	61702960		CCTATCTAATATCCTAATCCATTCTCCACATAACAACCAAAATAATAAAC		II			rs9289210	0.41954	NA	NA	NA	NA	chr3:122640713-122641355	S_Shelf	TCTGCCTGCAGCCTGTCTAGTATCCTAATCCATTCTCCACATGGCAGCCAGAGTGGTGAG[CG]TTTCAAAATGCACCTCCGAGCTGGTCGCTGGACTGCTTCAAACCTGTCAATAATTTCTCC	CGCTCACCACTCTGGCTGCCATGTGGAGAATGGATTAGGATACTAGACAG	SEMA5B;SEMA5B;SEMA5B;SEMA5B;SEMA5B	NM_001256348;NM_001256346;NM_001031702;NR_046079;NM_001256347	Body;Body;Body;Body;Body														chr3:122643325-122643835	3								1.40469465965539	1.961266361646	6.79759013992871
75	chr5	10794201	-	cg08597808	1761918		RTAATTTTACCCAAACCTACTACAAAATAATCACAAACAAAATAATTTAC		II			rs1010574	0.267981	NA	NA	NA	NA		OpenSea	ACATTGCAAGCGTGGTTTTGCCCAGACCTGCTGCAAAATGATCACAGGCAAAGTGGTTTG[CG]TACTCTCCCCCTCACTGATGGCTCTTTGGGCCGTCAGTTGAACAAGGAACCCACACGGAG	CGCAAACCACTTTGCCTGTGATCATTTTGCAGCAGGTCTGGGCAAAACCA																					chr5:10793817-10794276	6				-1.59751440515677	2.28105273952205	-6.76621627736783
76	chr9	469777	+	cg13447502	9622260	74626217	TCATTATTATTAACAAAAAAACTTACCACCCAATAACTTTACTTCAAACA	TCGTTATTATTAACGAAAAAACTTACCGCCCGATAACTTTACTTCAAACG	I	A	Red	rs59585391	0.047075	NA	NA	NA	NA	chr9:470108-470324	N_Shore	CCCACCTGTGTCCACCTAGCCTGTAAGTGCCCCCTGAGGGTATCAAAGCACGCGGACTTC[CG]CCTGAAGCAAAGCCACCGGGCGGCAAGTTTCCCCGTTAACAACAACGAAGACAGAGAGGA	CGCCTGAAGCAAAGCCACCGGGCGGCAAGTTTCCCCGTTAACAACAACGA							TRUE	9:459561-459954	9:469777-471000	Promoter_Associated	KANK1	ENST00000382303.1	TSS1500	KANK1;KANK1	ENST00000382303.1;ENST00000467541.1	TSS1500;TSS1500	chr9:469665-470410	3						TRUE		2.66548947022351	-2.62658516996814	6.73298370637944
77	chr4	186318356	+	cg26741686	69657129	88652149	AAAACCACTTCCTACAACTAAATAAACAAACAACTACTTACAAAAATCCA	AAAACCGCTTCCTACGACTAAATAAACAAACGACTACTTACAAAAATCCG	I	A	Red	NA	NA	NA	NA	NA	NA	chr4:186317143-186318255	S_Shore	TCCTGCAGGTGGATGGTCTGAAGCATTTGCTGGAGACAGGGGCCTCGGTCAACGCACCCC[CG]GATCCCTGCAAGCAGTCGCCTGTCCACTTAGCCGCAGGAAGCGGCCTTGCTTGCTTTCTT	AAGGCCGCTTCCTGCGGCTAAGTGGACAGGCGACTGCTTGCAGGGATCCG	ANKRD37	NM_181726	Body					4:186554057-186555394			LRP2BP;ANKRD37	ENST00000505916.1;ENST00000507479.1	TSS1500;5'UTR	LRP2BP;ANKRD37;ANKRD37;ANKRD37	ENST00000505916.1;ENST00000507479.1;ENST00000511393.1;ENST00000511311.1	TSS1500;5'UTR;5'UTR;5'UTR	chr4:186317545-186318575	3						TRUE		-1.45929851723514	1.45489113436051	-6.68442044989657
78	chr15	28373418	-	cg21742338	83679356		TACAACTTACCAACTAACTAACAAACAATATACTACAAATAAACATAAAC		II			NA	NA	NA	NA	NA	NA		OpenSea	AGGACAGAGGGTACAGCTTGCCAGCTGACTGGCAGGCAATGTGCTGCAAATGGGCATGGG[CG]TCAGGCGGGGTGGGGGAGTGTGAACTGGCTGGCAGGACGAGCCTCCCTGTTTGTGGGAAA	CGCCCATGCCCATTTGCAGCACATTGCCTGCCAGTCAGCTGGCAAGCTGT	HERC2	NM_004667	Body														chr15:28373220-28373435	3								1.00959495412758	-0.860919689977736	6.68276801206807
79	chr3	30820664	+	cg01530413	88806569		ATAAACCCCCAACATAATATCCCAAATCTCCTAATCATTAAATAATCATC		II			NA	NA	NA	NA	NA	NA		OpenSea	AGCCCAGCCTTTGTCACGCAGACAAGGCTTTGTCCTCACTGGACAAAAACATAGGAAATG[CG]ATGACTACTCAATGACTAGGAGATCTGGGACATTATGTTGGGGGTTCACAAATTAGACAT	TGAACCCCCAACATAATGTCCCAGATCTCCTAGTCATTGAGTAGTCATCG	GADL1	NM_207359	Body								GADL1	ENST00000498387.1	TSS200	GADL1	ENST00000498387.1	TSS200	chr3:30820540-30820790	3								2.28523918309792	-0.124861827829898	6.66663831534964
80	chr2	127729097	-	cg20663365	55661122		CTCAACACTAACTTTTAAAATCCTCCCTAAAAAAACACAACCACAAAAAC		II			NA	NA	NA	NA	NA	NA	chr2:127729672-127729905	N_Shore	CTTCTCCCCTCCTCAACACTGGCTTTTAGGGTCCTCCCTGGAGGAGCACAGCCACAGGAG[CG]GCTCGCGTGGGCACTGACTACGGTCGGGAGCCCCAGCCAGCTCCCAGTCGACAGTCAGCA	TCAACACTGGCTTTTAGGGTCCTCCCTGGAGGAGCACAGCCACAGGAGCG							TRUE	2:127445364-127445707	2:127728680-127730225	Unclassified							chr2:127729020-127729875	3						TRUE		1.27470450477703	0.927851151562491	6.60102824867443
81	chr12	58229738	+	cg05680541	61720982		AACRCAACATTTAACTTTAAAATTAACACAATACCTTACTCTCTAACTTC		II			NA	NA	NA	NA	NA	NA		OpenSea	AGTTTCCTCATCCATAAACTGGGATAACAGCAAGCCCTCACTCAGGACTGAAAGGATAAA[CG]AAGTTAGAGAGTAAGGCACTGTGCTAACTCTAAAGCTAAATGCTGCGCTTGTTTTAATTA	CGAAGTTAGAGAGTAAGGCACTGTGCTAACTCTAAAGCTAAATGCTGCGC	CTDSP2	NM_005730	Body								RP11-620J15.1;CTDSP2	ENST00000549683.1;ENST00000547701.1	TSS1500;5'UTR	RP11-620J15.1;CTDSP2	ENST00000549683.1;ENST00000547701.1	TSS1500;5'UTR	chr12:58229220-58229835	3								0.89502261797108	-0.0228505628369664	6.57322693076666
82	chr3	164977784	+	cg17407859	89734325		ATAACCTAAATACAACACTCAAATACTCTTATTCAAACAACAAAAAATCC		II			NA	NA	NA	NA	NA	NA		OpenSea	AGCTGCTGTTGTCACTGCCACTTCTGTTCCTGGAGACCACTGCACCTCCTGCCACTGCAA[CG]GATTCTCTGTTGTCTGAATAAGAGCATCTGAGTGTTGTACTTAGGTCACTCGCTCATGGC	CGGATTCTCTGTTGTCTGAATAAGAGCATCTGAGTGTTGTACTTAGGTCA	LINC01322	NR_125764	Body								RP11-85M11.2;RP11-85M11.2;RP11-85M11.2	ENST00000470138.1;ENST00000498616.1;ENST00000494915.1	5'UTR;5'UTR;5'UTR	RP11-85M11.2;RP11-85M11.2;RP11-85M11.2	ENST00000470138.1;ENST00000498616.1;ENST00000494915.1	5'UTR;5'UTR;5'UTR			chr3:164977438-164977869	4	chr3:164977128-164977841	6				1.41935609589372	1.25550094497019	6.5676071276492
83	chr5	34452378	-	cg08751876	8805240		CCATACAACATATACTTAACAAAAACCCTATTATAAACATCTCCACCACC		II			NA	NA	NA	NA	NA	NA		OpenSea	AATTACCCTATCCATACAGCATATGCTTAGCAGAGACCCTGTTGTAAACATCTCCACCAC[CG]CTGATCAGGAGGTTAAAAATCAGTCTGGGATCCCTCAAAAAGCTGAATTTTTATAGACTG	CGGTGGTGGAGATGTTTACAACAGGGTCTCTGCTAAGCATATGCTGTATG							TRUE		5:34452214-34452863	Unclassified_Cell_type_specific							chr5:34452240-34452650	3						TRUE		-1.70010400298223	1.13693403138999	-6.50456263106089
84	chr9	826657	+	cg14021170	26611975		AAAATAATTTTATTCTCCCRCCCACACRATAAAATCAAAAAACTCTCCAC		II			rs4742450	0.416487	NA	NA	NA	NA		OpenSea	ATTTCCCCACCTCCATCCCCGCCCCCGGTGAGAGCTATCAGTTACCGCTGTATATTCCCG[CG]TGGAGAGCCCTTTGACCTCACCGTGTGGGCGGGAGAACAAAACCACTCCCTGTCAATCAG	GAGTGGTTTTGTTCTCCCGCCCACACGGTGAGGTCAAAGGGCTCTCCACG								9:816616-816800									chr9:826485-826835	3						TRUE		-0.946438797784949	-0.257268774856193	-6.45560852412567
85	chr6	7431912	-	cg03562366	62749541		TAACCTCAATAACAAATCAATTCACCCTACATTATAAATAACTCATATAC		II			NA	NA	NA	NA	NA	NA		OpenSea	GATGAGGGCCTTGACCTCAATGGCAGATCAGTTCACCCTACATTGTAAATGGCTCATATG[CG]TAGAGCAAACGGTGATGGGTGGAGGGCAGTGGAAGGGGCGTGGTGGGAAGTCCAGAGAGA	CGCATATGAGCCATTTACAATGTAGGGTGAACTGATCTGCCATTGAGGTC							TRUE												chr6:7431506-7432836	6						1.55215803410776	0.35817477234486	6.4255435543746
86	chr1	159838031	+	cg05954830	97805454		TTTCTTAATATTAAATCAATATATCTTCCTATATATCCAATATATAAACC		II			NA	NA	NA	NA	NA	NA		OpenSea	GAAGAAATATCATGTAAAAGGAGCCTGGCCCTGCCTTGTGTGGTCACAAAGAGCAGAACT[CG]GTCCACACATTGGATACACAGGAAGACATATTGACTCAATATTAAGAAACTTCTGGGCAT	CGGTCCACACATTGGATACACAGGAAGACATATTGACTCAATATTAAGAA							TRUE							RP11-190A12.7	ENST00000537167.1	3'UTR			chr1:159836374-159839991	6	chr1:159836868-159840069	6		TRUE		1.90493470551018	-0.953557518725032	6.39877799248056
87	chr8	142402728	-	cg12873476	79633953	31660294	ACCAAATAAAATCCACCTCAAACCATACCAATATTAAAACTCAAACAACA	ACCGAATAAAATCCGCCTCAAACCATACCAATATTAAAACTCGAACGACG	I	C	Grn	NA	NA	NA	NA	NA	NA	chr8:142401533-142402494	S_Shore	GTCAGGTCTCAGGCCGGGTGGAGTCCGCCTCAGACCATACCAGTGTTGGGACTCGGGCGG[CG]CCTCAGCCCTCCAAGCACACCCCGGTAGAATCAGGTCAGCAGCCTTGATCCACGTGCCTC	CGCCGCCCGAGTCCCAACACTGGTATGGTCTGAGGCGGACTCCACCCGGC							TRUE	8:142470754-142471911	8:142401151-142402897	Promoter_Associated	CTD-3064M3.4;PTP4A3;PTP4A3	ENST00000501440.1;ENST00000521578.1;ENST00000520105.1	TSS200;5'UTR;5'UTR	CTD-3064M3.4;PTP4A3;PTP4A3;PTP4A3	ENST00000501440.1;ENST00000521578.1;ENST00000520105.1;ENST00000523147.1	TSS200;5'UTR;5'UTR;5'UTR	chr8:142402560-142403015	3						TRUE		1.31636214210558	1.85365891808946	6.37958943938908
88	chr6	2768054	+	cg20026178	48645189		TTAAAATCAAACTCRCAAATCACAAATACCTAAACTTACAAATAACCAAC		II			NA	NA	NA	NA	NA	NA	chr6:2765203-2766775	S_Shore	TCCCACCTACCAAATGCCAGGCAAGAGGTTTGGGTGGTCCAGGCTGCTCAGTGAGATGGG[CG]TTGGTCATTTGCAAGCCTAGGCATCTGTGACTTGCGAGCCTGATTCCAAAAGGCAGGCAG	TGGAATCAGGCTCGCAAGTCACAGATGCCTAGGCTTGCAAATGACCAACG	WRNIP1;WRNIP1	NM_130395;NM_020135	Body;Body			RDMR					WRNIP1	ENST00000380764.1	TSS1500	WRNIP1	ENST00000380764.1	TSS1500	chr6:2767025-2768615	3						TRUE		1.8246374217437	-0.869660913579459	6.36902848772039
89	chr15	39475683	+	cg11870843	77792430		TTCTACCCTAAAACTAACCACAAATAAAAAATTCTAAAATCTTCTCTAAC		II			rs115168724	0.012163	NA	NA	NA	NA		OpenSea	GAATCATTACTTTTTCAACAGAAATGCCATTTTCATGATTGGCATTTCTAAATCCTTCAG[CG]TCAGAGAAGATTCTAGAACTTCTCATTTGTGGCTAGTTTCAGGGTAGAACAGCTCTTCTT	TCTACCCTGAAACTAGCCACAAATGAGAAGTTCTAGAATCTTCTCTGACG														RP11-624L4.1;RP11-624L4.1;RP11-624L4.1	ENST00000561058.1;ENST00000560484.1;ENST00000558209.1	3'UTR;3'UTR;3'UTR	chr15:39475480-39475895	3								1.67757689831482	-1.62881233129312	6.36303949620377
90	chr11	94382092	+	cg04852418	42767237		CCTATTAAATATTCTTCCTCTATACCTAATACTATACTACCCTTAAATAC		II			rs623404	0.356133	NA	NA	NA	NA		OpenSea	GTGTCACAAATGACAATTTAAAAAACCTCTATCTCACAGGTTATTATAAAAAGTAAGACA[CG]CATTCAAGGGTAGCATAGTACTAGGCACAGAGGAAGAACATTCAACAGGTGTGAGAGACA	CGCATTCAAGGGTAGCATAGTACTAGGCACAGAGGAAGAACATTCAACAG											RP11-867G2.6;RP11-867G2.6;RP11-867G2.6;RP11-867G2.8;RP11-867G2.8	ENST00000544019.1;ENST00000540151.1;ENST00000542479.1;ENST00000536540.1;ENST00000537874.1	5'UTR;5'UTR;5'UTR;3'UTR;3'UTR	RP11-867G2.6;RP11-867G2.6;RP11-867G2.6;RP11-867G2.8;RP11-867G2.8	ENST00000544019.1;ENST00000540151.1;ENST00000542479.1;ENST00000536540.1;ENST00000537874.1	5'UTR;5'UTR;5'UTR;3'UTR;3'UTR					chr11:94381951-94382907	6				-1.65504755686351	1.54824768653723	-6.35148887248411
91	chr2	2942535	+	cg12880874	69615885		CAACCTAATCTCTAACCTAATACCTATAAAAACCCTAACCRTAAAAAACC		II			NA	NA	NA	NA	NA	NA		OpenSea	GCGCCCCGATAGACCAGACGGCCCTCCCCTGCTGGCTGCTCCAGGGCAGTCTCCGCAGTG[CG]GTCCCCCACGGCCAGGGCTCCTACAGGCATCAGGCCAGAGACCAGGCTGACTGTGCCAAC	CGGTCCCCCACGGCCAGGGCTCCTACAGGCATCAGGCCAGAGACCAGGCT	LINC01250	NR_110228	Body								AC019118.2	ENST00000457478.1	3'UTR	AC019118.2	ENST00000457478.1	3'UTR	chr2:2942185-2942570	3								-2.65570429925321	1.31768881783309	-6.33596379114448
92	chr10	77472147	-	cg20605886	97788262		TTTTACTAATCTATACAATAAAAAACRACACRTAACCRACTAAACCCTCC		II			rs1909691	0.441673	NA	NA	NA	NA		OpenSea	AGTATTAGTGTTTTTGCTGGTCTGTGCAATAGAAAACGACACGTGGCCGGCTGGGCCCTC[CG]TCAGCAGATCGCGGATCCGGAAGCAGGGAGGTGGCAGCGGGCGGGTGGGGGCGGTTGGGG	CGGAGGGCCCAGCCGGCCACGTGTCGTTTTCTATTGCACAGACCAGCAAA								10:77142129-77142173									chr10:77471885-77472395	3						TRUE		1.3464297901156	-1.27498156037687	6.31824843485541
93	chr6	138195986	+	cg25981174	53637203		TCCTAAACRCCCCACATATACTAAAAAATAACATACATAAAACAATTACC		II			NA	NA	NA	NA	NA	NA		OpenSea	GGTCTTACATGCAGATAACTTGACTTTCCTTCTCTTCTCCTCCTTTCTGTCCTCAGGTGA[CG]GCAATTGCCTCATGCATGCCACTTCTCAGTACATGTGGGGCGTTCAGGACACAGACTTGG	CGGCAATTGCCTCATGCATGCCACTTCTCAGTACATGTGGGGCGTTCAGG	TNFAIP3;TNFAIP3;TNFAIP3;TNFAIP3;TNFAIP3;TNFAIP3	NM_006290;NM_001270508;NM_001270507;NM_006290;NM_001270508;NM_001270507	ExonBnd;ExonBnd;ExonBnd;Body;Body;Body								TNFAIP3;TNFAIP3	ENST00000485192.1;ENST00000237289.4	TSS1500;ExonBnd	TNFAIP3;TNFAIP3	ENST00000485192.1;ENST00000237289.4	TSS1500;ExonBnd					chr6:138182412-138206024	6				1.58180247749349	0.517033911578841	6.31683447838602
94	chr8	17454394	-	cg15000813	86611416		ATTTCACACCAAAAATTCAAAAAACRAACTCTTAACATCRTTCCCAAAAC		II			rs2705038	0.213221	NA	NA	NA	NA		OpenSea	GGGCACGATGTATTTCACACCAGAGATTCAAGAAACGGACTCTTGACATCGTTCCCAGAA[CG]TGGTGCCTTTGGATAGAGAAGTATTCATTCTGTGTTTTCTTTTTTCCGTAGAATGAGTTC	TTTCACACCAGAGATTCAAGAAACGGACTCTTGACATCGTTCCCAGAACG	PDGFRL	NM_006207	Body				TRUE										chr8:17454165-17454490	3						TRUE		-2.90850614687996	0.367380902282435	-6.2875676278404
95	chr2	102234069	-	cg06898225	9613451		TCTAAAACAAACAAATACCRACCAAAAACAAACTCAAAAACAACATAACC		II			rs6720988	0.000456	NA	NA	NA	NA		OpenSea	GAACAGCGTGCTCTGGAGCAGACAAATGCCGGCCAGGGGCAGGCTCAGAGGCAGCATGGC[CG]CATACACCAAGCTGACGGCCTTTTCGTGGAATGCGGCTTCACTCTACAAGTATCGGATTC	CGGCCATGCTGCCTCTGAGCCTGCCCCTGGCCGGCATTTGTCTGCTCCAG							TRUE										chr2:102233705-102234135	3								-1.82991936199969	2.65063397080671	-6.27362767082376
96	chr7	4848814	+	cg05867499	36635882	68600867	CCTACAAAAAATAAACAAACCCAAATCAACAATAACAACCCAAAAAAACA	CCTACGAAAAATAAACAAACCCGAATCGACAATAACAACCCGAAAAAACG	I	A	Red	NA	NA	NA	NA	NA	NA	chr7:4848251-4849204	Island	CTTCCTGGCCTCAGCGTGGGGTGGCCCGGCCGCTTCTGGAAGACCCCTGGCGCTGTCCCC[CG]CCTCCCCGGGCTGTCACTGCCGACTCGGGCCTGCCCATCTCCCGCAGGGGCGCTCGGGCC	CCTGCGGGAGATGGGCAGGCCCGAGTCGGCAGTGACAGCCCGGGGAGGCG	RADIL	NM_018059	Body					7:4814778-4815730	7:4848669-4849368	Unclassified_Cell_type_specific	RADIL	ENST00000536091.1	3'UTR	RADIL;RADIL;RADIL;RADIL	ENST00000445392.1;ENST00000536091.1;ENST00000473130.1;ENST00000469399.1	3'UTR;3'UTR;3'UTR;3'UTR	chr7:4848725-4848875	3						TRUE		3.19670056297557	-3.30310811950371	6.25009878163018
97	chr14	23113337	+	cg00588867	51737576		ACCRTAAAAAATCCTAAATAACAACAAATCCCAAATAAACAAACTAAACC		II			rs3102229	0.155944	NA	NA	NA	NA		OpenSea	CCAAATGCCAAACGATTGGTCTGCACTCACCTCGGCTAGGGTTGCCTTATGCCACCTCCA[CG]GCTCAGTCTGTTCACCTGGGATTTGCTGCCACCTAGGATCTTCCACGGTAATTATCTTGA	CGGCTCAGTCTGTTCACCTGGGATTTGCTGCCACCTAGGATCTTCCACGG									14:23113163-23113487	Unclassified_Cell_type_specific							chr14:23113225-23113815	3								0.966920283621503	-0.0867970687612824	6.2470817973621
98	chr10	61043477	+	cg23272287	21717921		CTCTTACTAATAAAATCACCAATCCCATATATCACAAATAATCCATATAC		II			NA	NA	NA	NA	NA	NA		OpenSea	CAGAATCATATACGCATCATTCCACATGCAGGCTGAGTTTCTGCCTCATTTAAATCCTAA[CG]TATATGGATTATCTGTGACACATGGGACTGGTGATTTCATCAGCAAGAGACGCTGCATCT	TCTTGCTGATGAAATCACCAGTCCCATGTGTCACAGATAATCCATATACG	FAM13C;FAM13C;FAM13C;FAM13C	NM_001143773;NM_001166698;NM_198215;NM_001001971	Body;Body;Body;Body				TRUE							FAM13C;FAM13C;FAM13C;FAM13C	ENST00000513377.1;ENST00000489341.1;ENST00000477101.1;ENST00000513059.1	TSS200;3'UTR;3'UTR;3'UTR	chr10:61043265-61043610	3								1.89731455491369	-0.223835105185715	6.23309967785978
99	chr17	27675285	-	cg06921803	14698904		CTCTACACATACAACTCTTAAATAACAACTTAAACCAATCACTATATCTC		II			NA	NA	NA	NA	NA	NA		OpenSea	TCACTTTCCTCCTCTACACATGCAACTCTTGGATGACAACTTAAGCCAATCACTATATCT[CG]TATTCCTTTAACTCCTCTCACTCCCAGATTGGTTCAGGAACAGGAACGTAATCATATGAC	CGAGATATAGTGATTGGCTTAAGTTGTCATCCAAGAGTTGCATGTGTAGA																	chr17:27674805-27675335	3								2.98598873307788	1.60565894305004	6.22929437487667
100	chr17	18683624	-	cg16375131	91727108		AAAAACACRAATACAATTATACTACCRAAATATCTTACCTTTAAAAACRC		II			rs75768386	0.259549	NA	NA	NA	NA	chr17:18684525-18685009	N_Shore	TTTTCATCTCCAAGGGCACGAATGCAATTGTGCTGCCGAAATGTCTTGCCTTTAGAAACG[CG]TGTGTGTGTTTTCCCCCTTTCATTATTAGAATATCAGGTTTTAAATGGCACTGGCAATCA	CGCGTTTCTAAAGGCAAGACATTTCGGCAGCACAATTGCATTCGTGCCCT	TVP23B	NM_016078	TSS1500								FAM18B1;FAM18B1	ENST00000307767.8;ENST00000476139.1	TSS1500;TSS1500	FAM18B1;FAM18B1;FAM18B1;FAM18B1;FAM18B1;FAM18B1	ENST00000307767.8;ENST00000574294.1;ENST00000571018.1;ENST00000574226.1;ENST00000575261.1;ENST00000476139.1	TSS1500;TSS1500;TSS1500;TSS1500;TSS1500;TSS1500										1.72402219429686	1.97353653245515	6.22853156968343
101	chr15	43545689	+	cg07395884	84670228		AACCCCRTCTACRTCAACAAAATAATATATACCATAATAAAATCCCTAAC		II			rs77256087	0.024079	NA	NA	NA	NA		OpenSea	GCAGGGGGCAACTGTGAGTGGGCAGGGCTCCCGCTGCACAGCTTCCTCCCTCCCCGGGCA[CG]CCAGGGACCTCACCATGGCACACACCACTCTGCTGACGTAGACGGGGCTTCCCCGCAGAG	CGCCAGGGACCTCACCATGGCACACACCACTCTGCTGACGTAGACGGGGC	TGM5;TGM5;TGM5;TGM5	NM_004245;NM_201631;NM_004245;NM_201631	ExonBnd;ExonBnd;Body;Body								TGM5	ENST00000220420.5	ExonBnd	TGM5	ENST00000220420.5	ExonBnd	chr15:43545645-43545870	3								0.997532395303323	0.373778929040655	6.22320127227124
102	chr2	39532047	+	cg12755738	27790950		TAACTAACTCACTACTTAACATAATTTCRTAATACCTTCAAAATTCCTCC		II			rs7595469	0.361619	NA	NA	NA	NA		OpenSea	TTTACATGCAATGGAGTATTATTCAGCCTTAAAAAGGAAATTCTGACACACGCTGCAACA[CG]GAGGAACCCTGAAGGTATTACGAAATTATGCTAAGTAGTGAGCCAGCCACAAAAGAACAA	CGGAGGAACCCTGAAGGTATTACGAAATTATGCTAAGTAGTGAGCCAGCC	MAP4K3;MAP4K3	NM_003618;NM_001270425	Body;Body								MAP4K3	ENST00000536018.1	5'UTR	MAP4K3;MAP4K3	ENST00000497566.1;ENST00000536018.1	3'UTR;5'UTR	chr2:39532000-39532190	3								-1.10610380066286	-0.134219579689598	-6.21229396213167
103	chr2	39652423	-	cg21836122	57669160		AACAAACTACAAAATAAAATCCCCCAAAATTTAAAATTATAAACTAATCC		II			rs7603392	0.043196	NA	NA	NA	NA		OpenSea	TAAAACAAAGCAACAAACTGCAAGATGAAATCCCCCAAAATTTGAAATTATAGACTAATC[CG]AAAGCACTAAGAACAATTAAGTATGCAACAAGAATACAAAGACTTGAAAAAGAATAACAC	CGGATTAGTCTATAATTTCAAATTTTGGGGGATTTCATCTTGCAGTTTGT	MAP4K3;MAP4K3	NM_003618;NM_001270425	Body;Body											MAP4K3	ENST00000484274.1	3'UTR	chr2:39652180-39652550	3								-1.63492148494907	0.808545230846766	-6.21187382460161
104	chr13	95954534	+	cg26751094	76631101		RCACTCAAAAATACACATAAACATCACTAATATTCTAAAACCCACRTATC		II			NA	NA	NA	NA	NA	NA	chr13:95953337-95954211	S_Shore	AGAGACTGCCTGATGATTTCTGTCGTCAAGCCCTAAAGCCTAACAGATAACAGTGGCAAA[CG]ACACGTGGGTTCCAGAATACCAGTGATGTTCATGTGCATTTCTGAGTGCGTAGCCTCACT	CGACACGTGGGTTCCAGAATACCAGTGATGTTCATGTGCATTTCTGAGTG	ABCC4;ABCC4	NM_005845;NM_001105515	TSS1500;TSS1500			RDMR			13:95952923-95954817	Promoter_Associated	ABCC4;ABCC4;ABCC4	ENST00000538287.1;ENST00000376887.4;ENST00000412704.1	TSS1500;TSS1500;TSS1500	ABCC4;ABCC4;ABCC4	ENST00000538287.1;ENST00000376887.4;ENST00000412704.1	TSS1500;TSS1500;TSS1500	chr13:95953625-95954555	3						TRUE		1.0005878547324	0.344439937344571	6.19521525470807
105	chr2	9795717	-	cg19309256	97752853		ACAATAAAAATACRTCAAACTCRATAACTATCAAACTCTAATCTTCCTTC		II			rs60544951	0.051188	NA	NA	NA	NA		OpenSea	AAACTTTTGCTGCAGTGGGAGTGCGTCAGACTCGATGACTGTCAGACTCTGGTCTTCCTT[CG]ATCTTTGAGCTGAGAGTGGAAGAAGATGAAGTGTGACTTAGCTATTCAACCACGCCACAA	CGAAGGAAGACCAGAGTCTGACAGTCATCGAGTCTGACGCACTCCCACTG					chr2:9795695-9795695												chr2:9795460-9796195	3								-2.04959025973549	1.50812192970414	-6.17202218433523
106	chr4	189871012	-	cg00431894	89785342		AACAACAACCCTAACTAATTAAAAATCTAATATCACCRTATATAAAAAAC		II			rs72721500	0.1369	NA	NA	NA	NA		OpenSea	TAGCAACATAAAGCAGCAGCCCTGGCTAGTTGAAGATCTGGTATCACCGTGTGTGAAAAG[CG]ACAGCAGCACCTTGTGCTTGTGTGGAAATTTCACTTCCCTTGAAGAAGGCAATTGGCTTT	CGCTTTTCACACACGGTGATACCAGATCTTCAACTAGCCAGGGCTGCTGC							TRUE										chr4:189870825-189871050	3						TRUE		1.83071313298554	1.33150663369851	6.16822170360917
107	chr7	4845567	+	cg11526630	40611961		AACCRACCCTTACTTAAAACRAAAATAAATTCCCTAAACAAAAAATTCCC		II			rs80014017	0.040799	NA	NA	NA	NA	chr7:4848251-4849204	N_Shelf	GCAGTTCACCCCTGGCACTTCCAAGGGCAGCTGCTCCAGGGAGAGGCCGGCCAGTGCCAT[CG]GGAACCCCCTGCCCAGGGAACCCACCCCCGTCTCAAGCAAGGGCCGGCCTCACAGGCGGC	CGGGAACCCCCTGCCCAGGGAACCCACCCCCGTCTCAAGCAAGGGCCGGC	RADIL	NM_018059	Body								RADIL	ENST00000536091.1	3'UTR	RADIL;RADIL;RADIL;RADIL	ENST00000445392.1;ENST00000536091.1;ENST00000473130.1;ENST00000469399.1	3'UTR;3'UTR;3'UTR;3'UTR	chr7:4845005-4845830	3						TRUE		1.49884092289518	1.01748053659358	6.1458441104797
108	chr15	66947171	+	cg24382249	81608161		AAAAAAAACTAAAAACAATAATCRACCTACTCAAACAAACCAAAAATACC		II			NA	NA	NA	NA	NA	NA	chr15:66947360-66947574	N_Shore	CCAGGGACCCCTGCCCTCCCCAAACTGGAGCACCAGGCGCGGGACAAAGGAGGGGGCGCC[CG]GCATCCCTGGCCTGTCTGAGTAGGTCGACTACTGCCCCCAGCCTCTCTCTGGGGCGGGGC	AGAGAGGCTGGGGGCAGTAGTCGACCTACTCAGACAGGCCAGGGATGCCG								15:64733992-64734623	15:66947084-66947651	Unclassified_Cell_type_specific							chr15:66946900-66947695	3						TRUE		1.26051621597004	0.507538077978793	6.14419020233235
109	chr17	5403516	+	cg00343839	4750483	52725850	ATACACCCAATCTTAAAATCTTTAAAAAATAAACCAAACCCAAACCCACA	ATACGCCCAATCTTAAAATCTTTAAAAAATAAACCAAACCCAAACCCGCG	I	A	Red	NA	NA	NA	NA	NA	NA	chr17:5403131-5404602	Island	GGCTCCGGCCCACCCCGGGCCAGGGCGCCGACCCTCCCTGCCGGACCCTCTCTAGAAGGC[CG]CGGGTCTGGGTCTGGCTCATCCCTTAAAGATTCCAAGATTGGGCGCACTCTGAGCTCCCC	CGCGGGTCTGGGTCTGGCTCATCCCTTAAAGATTCCAAGATTGGGCGCAC	LOC728392;LOC728392	NM_001162371;NM_001162371	1stExon;3'UTR					17:5343812-5344411	17:5402865-5404850	Unclassified				NLRP1;NLRP1;NLRP1;NLRP1	ENST00000544378.2;ENST00000574406.1;ENST00000568641.1;ENST00000568641.1	3'UTR;3'UTR;3'UTR;1stExon	chr17:5403140-5404255	3						TRUE		1.42913706050886	-1.06973167722655	6.13986180547321
110	chr14	72704881	-	cg14916494	24604822		CCRTCTCTAAAAAAACTCTTCTCCAAAATTATTCTCTTTAAAATTAAACC		II			rs78066572	0.019114	NA	NA	NA	NA		OpenSea	CTGAAGCTTGGCCGTCTCTGAGGAGGCTCTTCTCCAAAGTTGTTCTCTTTGAAGTTAAGC[CG]CATCTGTTTATAGTTTCGGACACTCAGTTGCTTCTCCTTTTCACGTTCAGCTGCTTGTCT	CGGCTTAACTTCAAAGAGAACAACTTTGGAGAAGAGCCTCCTCAGAGACG	RGS6;RGS6;RGS6;RGS6;RGS6;RGS6;RGS6;RGS6;RGS6;RGS6	NM_001204423;NM_001204420;NM_004296;NM_001204419;NM_001204424;NM_001204416;NM_001204422;NM_001204418;NM_001204417;NM_001204421	5'UTR;Body;Body;Body;Body;Body;Body;Body;Body;Body														chr14:72704825-72705010	3								-1.18391551738592	-0.05218199761965	-6.08851597953366
111	chr7	95225339	+	cg17075888	83689478		AAACTAAAACAACTAAAATTCACTTTACTACTAAACCCTAAAACCTCRAC		II			rs78819871	0.053857	NA	NA	NA	NA	chr7:95225503-95226194	N_Shore	TGACCTGGAGGCACCCCTGTCAGAAAGTAACCAAATCTAGGAAAAGGAAAGGTGTGCTGG[CG]TCGAGGCTCCAGGGCTCAGCAGCAAAGTGAACCCCAGTTGTTTTAGCTTGAGCCTAGCCC	AGCTAAAACAACTGGGGTTCACTTTGCTGCTGAGCCCTGGAGCCTCGACG	PDK4	NM_002612	Body								AC002451.3	ENST00000416502.1	TSS1500	PDK4;AC002451.3	ENST00000473301.1;ENST00000416502.1	3'UTR;TSS1500	chr7:95225045-95226415	3								0.933397819326623	0.378994831699532	6.06232747684092
112	chr4	86678272	-	cg09617088	37744285		TCTAAACCTATAATAAATCAATTATAACACATTTAAACCAAACCATCTCC		II			NA	NA	NA	NA	NA	NA		OpenSea	CAGATAATCTTTCTGAGCCTGTAATGAGTCAATTATAGCACATTTGGGCCAGGCCATCTC[CG]TCTTTACCCAAGTCTACTTTCATCCTGATTGGAACACTGGGGGATATACCAGACACTCAC	CGGAGATGGCCTGGCCCAAATGTGCTATAATTGACTCATTACAGGCTCAG	ARHGAP24	NM_001025616	Body											ARHGAP24	ENST00000512201.1	5'UTR	chr4:86678180-86678415	3								0.95274889491737	0.501732884930322	6.04945761729317
113	chr15	66947568	-	cg26099834	3645554	83664574	AACAAAACTAAAAATAATAAAATCCTACAAAACAAAACCAAACCCACCCA	AACAAAACTAAAAATAATAAAATCCTACAAAACGAAACCGAACCCGCCCG	I	C	Grn	NA	NA	NA	NA	NA	NA	chr15:66947360-66947574	Island	GGGCTCCTGGAGGGCAAAGCTGGGGGTGGTGGGGTCCTGCAGAGCGGGGCCGAGCCCGCC[CG]CAGCGCCTGGGGCCTGGGGAGTGGGTGGTAGGGTAGGACTGGTGTCACGAAGACGCCCCG	CGGGCGGGCTCGGCCCCGCTCTGCAGGACCCCACCACCCCCAGCTTTGCC								15:64733992-64734623	15:66947084-66947651	Unclassified_Cell_type_specific							chr15:66946900-66947695	3						TRUE		2.03936191091686	-0.485954491071608	6.04151170124067
114	chr19	55549722	+	cg18355337	73747836	11687546	TATACTAAAAAACCAACTACAACTCAATAAATCTCAATTAAAAAAAACCA	TATACTAAAAAACCGACTACGACTCGATAAATCTCAATTAAAAAAAACCG	I	A	Red	rs1654431	0.471843	NA	NA	NA	NA		OpenSea	GGCACAGGCTCAGGATGTGATGAGGATGAAGAATGCTCTCCTCCCTTCCTCCACCAGCCC[CG]GCCTTTCCTAATTGAGACTCATCGAGCCGTAGCCGGCTCCTCAGTACAGTGACTTGCACA	TGTACTGAGGAGCCGGCTACGGCTCGATGAGTCTCAATTAGGAAAGGCCG	GP6;GP6	NM_001083899;NM_016363	TSS200;TSS200								GP6	ENST00000333884.2	TSS200	GP6	ENST00000417454.1	TSS200	chr19:55549505-55549955	3						TRUE		1.58069348500741	1.04249383166897	6.03164788985662
115	chr10	497263	+	cg01259486	7782448		AAAATAATACCCTATAAATATTTTAATAACCRAATAAATCCCAATCCCAC		II			NA	NA	NA	NA	NA	NA		OpenSea	TTCAAAAAGTTACCAAACCACCACCTCAAACCTCAACACTTTGTCTACTTGGAAAGAGGA[CG]TGGGACTGGGATTTACTCGGCCACCAAAACACTCACAGGGTATTATCCTATCGCCCTTCA	CGTGGGACTGGGATTTACTCGGCCACCAAAACACTCACAGGGTATTATCC	DIP2C	NM_014974	Body				TRUE		10:496679-497512	Unclassified_Cell_type_specific	DIP2C	ENST00000381496.3	5'UTR	DIP2C	ENST00000381496.3	5'UTR	chr10:497220-497570	3								1.57377702944635	-2.41483548923723	6.03092678590294
116	chr7	1267228	-	cg11715858	9617544		CRCTTTAACCTACACCCCACCTAAAAACCTAAAACTACCATCTTAATAAC		II			NA	NA	NA	NA	NA	NA	chr7:1269165-1282864	N_Shore	TCCGTGGGACCCGCTTTGGCCTGCACCCCACCTGGAGGCCTGGGGCTACCATCTTGGTGG[CG]TGGGTGAAAGAAGCCACCTGGATCCCGGCCGGGGAACTTGGCCCAAGGGGACTTGGGCTC	CGCCACCAAGATGGTAGCCCCAGGCCTCCAGGTGGGGTGCAGGCCAAAGC																	chr7:1267205-1267415	3						TRUE		-2.32345963848705	-0.247077843245084	-6.02803655944899
117	chr9	140960494	+	cg10506615	54797156		CCAACTATTCCTAAAAACTATAATTCCAATAAATCACATTTAAATCACAC		II			NA	NA	NA	NA	NA	NA		OpenSea	CCATCCTTAGAGTCGGCTTCCAAGGAACCACCCCTGGTGTCACCTGTCTTTGGATCAGAA[CG]TGTGATCCAAATGTGATTTACTGGAATCACAGTTTCCAGGAATAGTTGGTGAGGATGGGG	CGTGTGATCCAAATGTGATTTACTGGAATCACAGTTTCCAGGAATAGTTG	CACNA1B;CACNA1B	NM_001243812;NM_000718	Body;Body																		chr9:140960303-140961008	6				0.986181244390097	0.340747349753654	6.02673401999364
118	chr2	127729123	+	cg08687025	61762268		CRAAACTAACAATAATACTAACTATCRACTAAAAACTAACTAAAACTCCC		II			NA	NA	NA	NA	NA	NA	chr2:127729672-127729905	N_Shore	TAGGGTCCTCCCTGGAGGAGCACAGCCACAGGAGCGGCTCGCGTGGGCACTGACTACGGT[CG]GGAGCCCCAGCCAGCTCCCAGTCGACAGTCAGCACCACTGCCAGCCCCGGGAGGGCCAGC	CGGGAGCCCCAGCCAGCTCCCAGTCGACAGTCAGCACCACTGCCAGCCCC							TRUE	2:127445364-127445707	2:127728680-127730225	Unclassified							chr2:127729020-127729875	3						TRUE		1.11396308278371	-0.109496331432988	6.01796842151086
119	chr1	168172751	-	cg23385697	74782254		TAAAAAAACCACATCCCTAAAAACCAAACACACAAAACCTACCTAAAACC		II			NA	NA	NA	NA	NA	NA		OpenSea	TGCAGGAATGTTGAGAAAGCCACATCCCTGAAGGCCAGGCACACAAAGCCTGCCTAAGAC[CG]AGGCTAGCCAAGGACAAAAAACCCCCTGTCTCTGCTATAAGCCTAGCACTAAGTAACAAG	CGGTCTTAGGCAGGCTTTGTGTGCCTGGCCTTCAGGGATGTGGCTTTCTC																	chr1:168172560-168172955	3								0.992370093692271	-0.147008733583254	5.99704730919255
120	chr11	76903183	+	cg00497905	73638117	20685163	CAAAACATAAAAACCTCTTTACAAAAAAAAAACCTCCAAAAAACATTACA	CAAAACGTAAAAACCTCTTTACGAAAAAAAAACCTCCAAAAAACGTTACG	I	C	Grn	rs73495790	0.016379	NA	NA	NA	NA		OpenSea	CACGTCATGGACGCCATCTCCCAGTGCGAGCAGTACGCCAAGGAGCAGGGCGCCCAGGAG[CG]CAACGCCCCCTGGAGGCTCTTCTTCCGCAAAGAGGTCTTCACGCCCTGGCACAGCCCCTC	CAGGGCGTGAAGACCTCTTTGCGGAAGAAGAGCCTCCAGGGGGCGTTGCG	MYO7A;MYO7A	NM_000260;NM_001127180	Body;Body					11:76580761-76580837	11:76902785-76903734	Unclassified				MYO7A	ENST00000479071.2	5'UTR	chr11:76903080-76903535	3						TRUE		0.929229949740435	-0.428035893158254	5.98213522494732
121	chr8	42065152	-	cg14540792	79783437		CCTCCTTTAAATTTCCAAACAAAAAATAAAATCRATAACCCCRACTAAAC		II			NA	NA	NA	NA	NA	NA		OpenSea	CACAGCTCCGGCCTCCTTTAAGTTTCCAGGCAGGGGGTGGGGTCGGTGGCCCCGGCTGGG[CG]GGTTTCTGTGTGGCGGGAGGATGCTCAGTGGACAGGGCCATGAGGGAGCTGAGGCAGGCC	CGCCCAGCCGGGGCCACCGACCCCACCCCCTGCCTGGAAACTTAAAGGAG	PLAT;PLAT;PLAT;PLAT	NM_000930;NM_033011;NM_000930;NM_033011	1stExon;1stExon;5'UTR;5'UTR	low-CpG:42184235-42184353			TRUE				PLAT;PLAT;PLAT;PLAT;PLAT	ENST00000270189.6;ENST00000220809.4;ENST00000429089.2;ENST00000270189.6;ENST00000220809.4	1stExon;1stExon;TSS200;5'UTR;5'UTR	PLAT;PLAT;PLAT;PLAT;PLAT	ENST00000270189.6;ENST00000220809.4;ENST00000429089.2;ENST00000270189.6;ENST00000220809.4	1stExon;1stExon;TSS200;5'UTR;5'UTR	chr8:42065025-42065375	3								-2.27044530348195	-1.05721595213207	-5.96650384292465
122	chr17	4487099	-	cg24135491	59699980		ATAAAACCCCTAACCTACRAATAAAAACCAATAACTAAAACTCTCATTAC		II			rs6502800	0.0546	NA	NA	NA	NA	chr17:4487398-4488482	N_Shore	AAGGAATAGGGGTAAGACCCCTGGCCTACGGGTAGAGGCCAGTGACTGAGACTCTCATTG[CG]GGAGGGGGCGATTAGTCGCAAAGCCGCCCATTCCAGGATTTGGAGATGCAGCTCCAGCAC	TAAGACCCCTGGCCTACGGGTAGAGGCCAGTGACTGAGACTCTCATTGCG	SMTNL2;SMTNL2	NM_198501;NM_001114974	TSS200;TSS1500						17:4486521-4488344	Unclassified	SMTNL2;SMTNL2	ENST00000389313.4;ENST00000338859.4	TSS1500;TSS200	SMTNL2;SMTNL2	ENST00000389313.4;ENST00000338859.4	TSS1500;TSS200			chr17:4484430-4493233	6	chr17:4486995-4488690	6		TRUE		-1.17384657185958	0.262213041995136	-5.95801313822952
123	chr7	1267057	+	cg15679892	4740204		ATATAACCRACTTTATATTTACRATAAAACCTTACCAACTCAAAAAAACC		II			NA	NA	NA	NA	NA	NA	chr7:1265111-1265379	S_Shore	GCCCCTTCTCCTCCTGGCCACATTCTGCCACTGGACCCCAGCTGAGTAGCTGGGAGGCTC[CG]GTCCCTCTGAGCTGGCAAGGCCCCACCGCAAACACAAAGCCGGCCACATCCCTCAGGCCC	TGTGGCCGGCTTTGTGTTTGCGGTGGGGCCTTGCCAGCTCAGAGGGACCG						RDMR			7:1266542-1267160	Unclassified_Cell_type_specific							chr7:1266725-1267195	3						TRUE		-2.46042855600905	0.124290411028002	-5.95701365158874
124	chr10	106035168	-	cg23659134	82646592		RAACAAACCCAACRCCTCACAAAAACCCRAAAATATTTAACATCTAAAAC		II			rs74154779	0.066789	NA	NA	NA	NA	chr10:106034574-106034803	S_Shore	CCAGAGCCCCCGAGCAAACCCAGCGCCTCACAGGAGCCCGGGAATGTTTAACATCTGGGG[CG]CCCTGCTCAGCTTTTACAAGGGGCTCCCTGTCCCTTTTTTCGGAGGCAAAGTCAACAAAT	CGCCCCAGATGTTAAACATTCCCGGGCTCCTGTGAGGCGCTGGGTTTGCT	GSTO2	NM_183239	Body					10:106024998-106025201						GSTO2;GSTO2	ENST00000473401.1;ENST00000477078.1	5'UTR;5'UTR			chr10:106034061-106035525	6	chr10:106033240-106036542	6		TRUE		1.28834081282399	1.31731509591192	5.95125915862449
125	chr8	42064673	-	cg22038738	98762117		ATCACAAACACRTATCCCAAAACAACCRATTTTACTTTTATTACTTACTC		II			NA	NA	NA	NA	NA	NA		OpenSea	CCCTCCCAGCTGTCACAGGCACGTGTCCCAAGGCAGCCGATTTTGCTTTTATTGCTTGCT[CG]TCTTGAGGTACTCCCATAGGCTATTTGGGGCTTTTCTGTATCGTTCTTTTCACTTTCCCC	CGAGCAAGCAATAAAAGCAAAATCGGCTGCCTTGGGACACGTGCCTGTGA	PLAT;PLAT	NM_033011;NM_000930	5'UTR;5'UTR				TRUE				PLAT;PLAT;PLAT	ENST00000429089.2;ENST00000270189.6;ENST00000220809.4	5'UTR;5'UTR;5'UTR	PLAT;PLAT;PLAT	ENST00000429089.2;ENST00000270189.6;ENST00000220809.4	5'UTR;5'UTR;5'UTR	chr8:42064325-42064715	3					TRUE	TRUE		-1.38808563056094	1.08370839807608	-5.9431635022694
126	chr9	138139508	-	cg08818417	88750389		TCCTACCAAACACRATATACTAAAAAATACCACATACTAAAATACCTTCC		II			rs10858374	0.382858	NA	NA	NA	NA	chr9:138139507-138139727	Island	TTCTCGGAGCCTCCTGCCAGGCACGGTGTGCTGGGAGATGCCACATGCTAAGGTGCCTTC[CG]GTGCAGGGTGTGTCGGGCACGCTGGGACCGTCCGTCTACAGCCTCTGGCACAGGTGTCGT	CCTGCCAGGCACGGTGTGCTGGGAGATGCCACATGCTAAGGTGCCTTCCG											RP11-399H11.2	ENST00000420883.1	3'UTR	RP11-399H11.2	ENST00000420883.1	3'UTR	chr9:138139105-138139595	3						TRUE		-2.79201466618196	2.53605808285248	-5.94263307835447
127	chr7	38503404	+	cg02050512	26792990		AAATATATCCTAAATACTTCTTAATCATCACATTTAAACTATTCCCRAAC		II			NA	NA	NA	NA	NA	NA		OpenSea	ATCAGACAAGATTCAGTTTCGTTTACTAAGAACCCACCATGTTCCTGGCATGCGGCCAGA[CG]CTCGGGAACAGCCCAAATGTGATGACTAAGAAGCACTCAGGACACATCCTACTCTCTAAG	CGCTCGGGAACAGCCCAAATGTGATGACTAAGAAGCACTCAGGACACATC	AMPH;AMPH	NM_001635;NM_139316	Body;Body						7:38503221-38503666	Unclassified	AMPH	ENST00000421537.2	TSS1500	AMPH;AMPH	ENST00000441628.1;ENST00000421537.2	TSS1500;TSS1500	chr7:38503205-38503535	3								-1.21952196690181	0.732567495508985	-5.93475348679916
128	chr14	105687774	-	cg19151721	4773372		TAACCTAAAAACRATCCCAATAAAAATAACRAAACTCACTACATTCTAAC		II			rs17620990	0.328512	NA	NA	NA	NA	chr14:105684955-105685159	S_Shelf	CGTGGCCCCTGTGACCTGAAGGCGGTCCCAGTGAGGGTGACGAGACTCACTGCATTCTGG[CG]TCGGCACACACCCAATTCTTCACGCCAGGACCACTGACGCCCACACAGCCCCATTGGGGG	CGCCAGAATGCAGTGAGTCTCGTCACCCTCACTGGGACCGCCTTCAGGTC	BRF1;BRF1;BRF1;BRF1;BRF1;BRF1	NM_001242789;NM_145685;NM_001242787;NM_001242786;NM_001519;NM_001242788	Body;Body;Body;Body;Body;Body					14:104758819-104759469			BRF1;BRF1	ENST00000547530.1;ENST00000549044.1	5'UTR;TSS1500	BRF1;BRF1;BRF1;BRF1	ENST00000547052.1;ENST00000547530.1;ENST00000549044.1;ENST00000547374.1	3'UTR;5'UTR;TSS1500;3'UTR			chr14:105659097-105688948	6						-2.34511120390853	1.97656976103262	-5.92827822091558
129	chr5	146859693	-	cg05366063	1775993		ATTCTTAACCAACTAACTTCCTATTAAATTCTACAAACAAAAAACAACAC		II			NA	NA	NA	NA	NA	NA		OpenSea	CATGACTCAGAATTCTTAACCAGCTAGCTTCCTATTAAGTTCTGCAAACAGAAGGCAGCA[CG]TAGAGAATAAAAGGCGAAAGAAAGGACAACAGAATCTCTTTCCCGTTTGCCTGTTCCTGC	CGTGCTGCCTTCTGTTTGCAGAACTTAATAGGAAGCTAGCTGGTTAAGAA	DPYSL3	NM_001197294	Body				TRUE				DPYSL3	ENST00000504965.1	3'UTR	DPYSL3	ENST00000504965.1	3'UTR	chr5:146859485-146859915	3								2.5423490708295	-3.01073134780383	5.92761325415216
130	chr3	71276553	-	cg05716142	18701235		AATAAATCTATAAACATACACTTATCAAAACAAATTAAAAACACTCTCCC		II			NA	NA	NA	NA	NA	NA		OpenSea	CCCTCTGATATAATGAGTCTGTAAACATACACTTGTCAAAACAAATTGAAAACACTCTCC[CG]CCAAAGAAACCCCCCAGAAAACTATTAGTCAATTTGAAATTATTCTAAGGTCCAGCTTAG	CGGGAGAGTGTTTTCAATTTGTTTTGACAAGTGTATGTTTACAGACTCAT	FOXP1;FOXP1;FOXP1;FOXP1;FOXP1;FOXP1;FOXP1	NM_001244814;NM_001244812;NM_001244816;NM_001244808;NM_032682;NM_001244810;NM_001012505	5'UTR;5'UTR;5'UTR;5'UTR;5'UTR;5'UTR;5'UTR						3:71276398-71276565	Promoter_Associated	FOXP1;FOXP1;FOXP1;FOXP1;FOXP1;FOXP1;FOXP1	ENST00000498215.1;ENST00000318796.5;ENST00000484350.1;ENST00000475937.1;ENST00000493089.1;ENST00000318779.3;ENST00000318789.4	5'UTR;5'UTR;5'UTR;5'UTR;5'UTR;5'UTR;5'UTR	FOXP1;FOXP1;FOXP1;FOXP1;FOXP1;FOXP1;FOXP1;FOXP1	ENST00000498215.1;ENST00000318796.5;ENST00000484350.1;ENST00000327590.4;ENST00000475937.1;ENST00000493089.1;ENST00000318779.3;ENST00000318789.4	5'UTR;5'UTR;5'UTR;5'UTR;5'UTR;5'UTR;5'UTR;5'UTR	chr3:71275725-71276790	3								-1.46091096516336	-0.153587155446109	-5.92084519718978
131	chr2	26679703	-	cg20238261	79802459		TTTACCCCAAACTCAAATAATAATATAAATCAAAAACCRAAACCAATAAC		II			rs11903450	0.041411	NA	NA	NA	NA		OpenSea	CATGAGGGGACTTTGCCCCAGGCTCAGATAGTGGTGTGAGTCAGAGGCCGAGGCCAGTAG[CG]TGGGGCTCCTTTCTTGCTTTCAGGGGAACTGGTTTCTGTGGGTGGAGGCTAGAGCTTTTG	CGCTACTGGCCTCGGCCTCTGACTCACACCACTATCTGAGCCTGGGGCAA																	chr2:26679505-26679810	3								1.33993965401837	-1.44926215503646	5.90337423269708
132	chr19	18160301	+	cg17749967	2685195		TAATATTAACTACTACCCRATACAAACCRAAAATAAAAACCRAAAATAAC		II			NA	NA	NA	NA	NA	NA		OpenSea	TATACCAAAAAAAAAAAAAGGAAGAGGAAAAAAAACCTGAGCCCAAAGCCTAGCCCTAAA[CG]TCACCTCCGGTCCCCATTCCCGGCTTGCACCGGGCAGCAGCCAACACCACGGGGAAGTGG	CGTCACCTCCGGTCCCCATTCCCGGCTTGCACCGGGCAGCAGCCAACACC					chr19:18160238-18160238												chr19:18160240-18160595	3								3.07141420295146	-0.279158748727547	5.89649889440454
133	chr10	75421075	+	cg08254831	84713885		AAATCCCCATAATAAATCAAATACTTCTCTCTCACACTAAAATCTTTCAC		II			NA	NA	NA	NA	NA	NA		OpenSea	CAGTTTTTTAGGAAATGTAGCACAGATACTAACTATTCTTCCAGAAGAGCCCCTTCCTGA[CG]TGAAAGATCTTAGTGTGAGAGAGAAGCATCTGATTCATCATGGGGACCTATCCAACCAGC	GGTCCCCATGATGAATCAGATGCTTCTCTCTCACACTAAGATCTTTCACG											RP11-464F9.19	ENST00000415661.1	5'UTR	RP11-464F9.19	ENST00000415661.1	5'UTR	chr10:75420940-75421310	3								-1.03957521740594	0.841508013441181	-5.86517881480491
134	chr15	75019251	+	cg22549041	66788826	94738934	CAAAAATAACACATAACAATATTAACTAAAACCAAATTAAACTAAACACA	CGAAAATAACGCGTAACGATATTAACTAAAACCAAATTAAACTAAACACG	I	C	Grn	rs3809585	0.016977	NA	NA	NA	NA	chr15:75018186-75019336	Island	TGTCCCGCCCTCCGGAACCTTCCTGTTACAGGGTTTCCAGGAAAAAAAAAGTTGTATTTG[CG]TGCCTAGCTCAACCTGGCCCCAGCTAACATCGTTACGCGCCATCCCCGACGTGCTCCCCA	CGGGGATGGCGCGTAACGATGTTAGCTGGGGCCAGGTTGAGCTAGGCACG	CYP1A1	NM_000499	TSS1500		chr15:75018665-75018665			15:72805240-72806509			CYP1A1;CYP1A1;CYP1A1;CYP1A1	ENST00000564596.1;ENST00000395049.4;ENST00000395048.2;ENST00000379727.3	TSS1500;TSS1500;TSS1500;TSS1500	CYP1A1;CYP1A1;CYP1A1;CYP1A1	ENST00000566503.1;ENST00000395049.4;ENST00000395048.2;ENST00000379727.3	TSS1500;TSS1500;TSS1500;TSS1500	chr15:75018705-75019735	3						TRUE		1.41015258350204	-0.845003562618862	5.8606427139352
135	chr7	56242801	+	cg10742917	45680180	72732217	TTTAACCCACAAAAACCAAAACCAAAACAAATCCATAATACTTACAAACA	TTTAACCCGCAAAAACCGAAACCGAAACAAATCCGTAATACTTACGAACG	I	T	Red	NA	NA	NA	NA	NA	NA	chr7:56242406-56243298	Island	GCAGAGCTGCGTGGAAAGGCGCGGGGCGCCTGCGTGGCGAAGGAACTCAGCTGCCTGACA[CG]CCCGCAAGTACCACGGACCTGCTCCGGCCTCGGCCTCTGCGGGCCAAACGCGGAGCGAGG	CGCCCGCAAGTACCACGGACCTGCTCCGGCCTCGGCCTCTGCGGGCCAAA								7:56209901-56210987									chr7:56242465-56243075	3						TRUE		-1.12483476168221	-1.34106267286915	-5.85894770926471
136	chr8	57351067	-	cg19413350	22717954	9650544	TCCTACATCCTATAATACCCAAAACAAACACACAACCTTAATTAACATCA	TCCTACGTCCTATAATACCCGAAACGAACGCACAACCTTAATTAACATCG	I	C	Grn	NA	NA	NA	NA	NA	NA	chr8:57350947-57351285	Island	TGGAGGAGGGGGTCCTGCGTCCTGTAATGCCCGGGGCGGGCGCACAGCCTTGGTTGGCAT[CG]CTCCGCGGCCTGGAGAGGAGTCATCCCCGATCGTCCCTTTCCCCTTTCCTCGTGTCCCGA	TCCTGCGTCCTGTAATGCCCGGGGCGGGCGCACAGCCTTGGTTGGCATCG								8:57513502-57513839						PENK;PENK;PENK	ENST00000520589.1;ENST00000520589.1;ENST00000519731.1	3'UTR;1stExon;TSS200					chr8:57350102-57351149	6		TRUE		2.51345944477056	3.30682430527863	5.85304895011175
137	chr6	112165062	-	cg26846943	15757165		CTACACAAATAACTATACAACCACAATAACAACTTTAAAACRACCRTAAC		II			NA	NA	NA	NA	NA	NA		OpenSea	TCAGACAGTCACTGCACAGATAACTATGCAACCACAATGACAGCTTTGAAGCGGCCGTGG[CG]ATAGGGCAACCCCATCCAGCCTGGGCCTTTAGGGGAGTGTCAAGGAAGAGCTCTCTAAAA	CGCCACGGCCGCTTCAAAGCTGTCATTGTGGTTGCATAGTTATCTGTGCA	FYN	NM_002037	5'UTR				TRUE		6:112164890-112165195	Unclassified	FYN;FYN;FYN;FYN	ENST00000368682.3;ENST00000356013.2;ENST00000368678.4;ENST00000354650.3	5'UTR;5'UTR;5'UTR;5'UTR	FYN;FYN;FYN;FYN;FYN;FYN;FYN;FYN;FYN;FYN;FYN	ENST00000523570.1;ENST00000487824.2;ENST00000518630.1;ENST00000520518.1;ENST00000368682.3;ENST00000518295.1;ENST00000484067.2;ENST00000356013.2;ENST00000368678.4;ENST00000523238.1;ENST00000354650.3	5'UTR;5'UTR;5'UTR;5'UTR;5'UTR;5'UTR;5'UTR;5'UTR;5'UTR;5'UTR;5'UTR	chr6:112164880-112165135	3						TRUE		1.77411408258994	-0.958007969356637	5.85194060978118
138	chr16	87252649	-	cg26836402	3674548		CCAATTAAAACTCTAAAAAATATATAACCCCTTCCTTCCTCCCACAATAC		II			NA	NA	NA	NA	NA	NA	chr16:87250097-87250745	S_Shore	CCTGAGCACGTCCAATTAAGGCTCTGAAAGATGTGTGGCCCCTTCCTTCCTCCCACAGTG[CG]TCACGTGTTGTGTTTCATGCTCAAGGAAGGGTGTGTATGTGTGTCCGTGTGAGAGAGACA	CGCACTGTGGGAGGAAGGAAGGGGCCACACATCTTTCAGAGCCTTAATTG								16:85809944-85810156			RP11-899L11.1;C16orf95	ENST00000566092.1;ENST00000562840.1	5'UTR;3'UTR	RP11-899L11.1;C16orf95	ENST00000566092.1;ENST00000562840.1	5'UTR;3'UTR	chr16:87252385-87252775	3						TRUE		1.71592004125352	-0.825365505549388	5.83483973775786
139	chr12	104974102	+	cg14585186	16757242		TTTTCTTAAATACCCATACTTTACTATATCAACCAAAACATACAATAAAC		II			NA	NA	NA	NA	NA	NA		OpenSea	GATTGGGTTCTGGATTTGACTAAAGTTTCTAATATTGTTCAGCCACAATAAAGCCAAAAG[CG]TTCACTGTATGCTCTGGCTGATATAGTAAAGCATGGGCATTTAAGAAAAGGGTTAATTAG	TTTCTTAAATGCCCATGCTTTACTATATCAGCCAGAGCATACAGTGAACG	CHST11;CHST11	NM_001173982;NM_018413	Body;Body														chr12:104973920-104974135	3								-1.04112112964227	-0.219654149736905	-5.80514633122351
140	chr16	84516258	-	cg04553038	50688859		AAATCRTCTACTATCCATAATTCAAATACATATAATAATCRTTATAACCC		II			NA	NA	NA	NA	NA	NA		OpenSea	CAGTCCGTTCGGGATCGTCTGCTGTCCATGGTTCAAGTACATGTAGTGGTCGTTGTAGCC[CG]TGTGTGTGTACACAGCCATGCTGGGGCAGATGGAGAACAGGAAGCATCTGTTGTCCCCTG	CGGGCTACAACGACCACTACATGTACTTGAACCATGGACAGCAGACGATC	TLDC1	NM_020947	Body											KIAA1609;KIAA1609	ENST00000566995.1;ENST00000570036.1	3'UTR;3'UTR	chr16:84516220-84516430	3								-2.14237646811159	0.344578193265288	-5.79557971598734
141	chr10	135191624	+	cg07511014	91730530	59756956	AAACTAACTCCCTAAACAATAACAAACAAAAATCAAACATCCTCTATCCA	GAACTAACTCCCTAAACGATAACGAACAAAAATCGAACGTCCTCTATCCG	I	T	Red	rs55914551	0.052436	NA	NA	NA	NA	chr10:135191594-135193307	Island	GGAGGCAGGAGGAGATGGCCACTGCATCCAGCGTCGCCTCCTGGTGCTGCGGGCCCCTGA[CG]GACAGAGGACGCTCGACCCCTGCCCGCCACCGCCCAGGGAGTCAGCCCGACTCCCAGGCA	CGGACAGAGGACGCTCGACCCCTGCCCGCCACCGCCCAGGGAGTCAGCCC	PAOX;PAOX;PAOX	NM_152911;NM_207128;NM_207127	TSS1500;TSS1500;TSS1500					10:135041065-135043297			PAOX;PAOX;PAOX;PAOX;PAOX;PAOX	ENST00000368542.2;ENST00000278060.5;ENST00000357296.3;ENST00000480071.2;ENST00000539775.1;ENST00000368535.2	TSS1500;TSS1500;TSS1500;TSS1500;TSS1500;TSS1500	PAOX;PAOX;PAOX;PAOX;PAOX;PAOX;PAOX	ENST00000368538.2;ENST00000278060.5;ENST00000357296.3;ENST00000529585.1;ENST00000539775.1;ENST00000368535.2;ENST00000528127.1	TSS1500;TSS1500;TSS1500;TSS1500;TSS1500;TSS1500;TSS1500	chr10:135191585-135192555	3						TRUE		1.29770972247143	-1.51479486036176	5.78023120568252
142	chr18	29263741	-	cg19203115	35668554		ACCCAAACAAACTAAAATAATAAAACATTATTTTTACAAAACAACTCATC		II			NA	NA	NA	NA	NA	NA	chr18:29264703-29265504	N_Shore	TTGAAAATAACACCCAAGCAGACTAAAATAATGGAGCATTGTTTTTACAAGACAACTCAT[CG]CCTTAAAATTCCCCAAGTATGGCACAAAAAGAATGGGGTCCACTGACCCCATTCTAAAAA	CCCAAGCAGACTAAAATAATGGAGCATTGTTTTTACAAGACAACTCATCG	B4GALT6	NM_004775	Body			RDMR													chr18:29262277-29266766	6	chr18:29263147-29268016	6		TRUE		1.33516556981354	-1.81807522967114	5.77691694064508
143	chr17	4487125	-	cg13375589	67749584	1704510	CCAATAACTAAAACTCTCATTACAAAAAAAAACAATTAATCACAAAACCA	CCAATAACTAAAACTCTCATTACGAAAAAAAACGATTAATCGCAAAACCG	I	C	Grn	rs73329999	0.014168	NA	NA	NA	NA	chr17:4487398-4488482	N_Shore	TACGGGTAGAGGCCAGTGACTGAGACTCTCATTGCGGGAGGGGGCGATTAGTCGCAAAGC[CG]CCCATTCCAGGATTTGGAGATGCAGCTCCAGCACACCCTTCTTTCTCTGTCTGCCCTTAG	CCAGTGACTGAGACTCTCATTGCGGGAGGGGGCGATTAGTCGCAAAGCCG	SMTNL2;SMTNL2	NM_198501;NM_001114974	TSS200;TSS1500						17:4486521-4488344	Unclassified	SMTNL2;SMTNL2	ENST00000389313.4;ENST00000338859.4	TSS1500;TSS200	SMTNL2;SMTNL2	ENST00000389313.4;ENST00000338859.4	TSS1500;TSS200	chr17:4487120-4487595	3						TRUE		-2.03256555847369	-0.750552654307996	-5.76530407038964
144	chr5	132113725	-	cg27309611	72694113		TAATAATTCCACCATTATACAAAAAAAATAACCACTCCCAATACRTACAC		II			NA	NA	NA	NA	NA	NA	chr5:132112448-132113621	S_Shore	GGACAACGTCTTAATGGTTCCACCATTGTGCAAAGAGGATGACCACTCCCAGTGCGTGCA[CG]TTCTCTCCGCTAATGTCACTGCTCAAAACGTTCAGAAAATTAACACTTACGCCAGGGTCG	CGTGCACGCACTGGGAGTGGTCATCCTCTTTGCACAATGGTGGAACCATT	SEPT8;SEPT8;SEPT8;SEPT8	NM_001098813;NM_015146;NM_001098812;NM_001098811	TSS200;TSS1500;TSS1500;TSS1500								SEPT8;SEPT8;SEPT8;SEPT8;SEPT8;SEPT8;SEPT8;SEPT8	ENST00000458488.2;ENST00000378721.4;ENST00000378701.1;ENST00000378706.1;ENST00000378719.2;ENST00000296873.7;ENST00000448933.1;ENST00000378699.2	TSS1500;TSS1500;TSS1500;TSS1500;TSS1500;TSS1500;TSS200;5'UTR	SEPT8;SEPT8;SEPT8;SEPT8;SEPT8;SEPT8;SEPT8;SEPT8;SEPT8;SEPT8;SEPT8;SEPT8	ENST00000458488.2;ENST00000481794.1;ENST00000378721.4;ENST00000492490.1;ENST00000378701.1;ENST00000378706.1;ENST00000378719.2;ENST00000296873.7;ENST00000448933.1;ENST00000414594.1;ENST00000378699.2;ENST00000371493.3	TSS1500;TSS1500;TSS1500;TSS1500;TSS1500;TSS1500;TSS1500;TSS1500;TSS200;TSS200;5'UTR;5'UTR	chr5:132111740-132113795	3						TRUE		-1.17022746513915	-0.748992635862533	-5.74715266258572
145	chr6	138196028	-	cg06987098	13664955		CAAATAACRACAATTACCTCATACATACCACTTCTCAATACATATAAAAC		II			NA	NA	NA	NA	NA	NA		OpenSea	CTTTCTGTCCTCAGGTGACGGCAATTGCCTCATGCATGCCACTTCTCAGTACATGTGGGG[CG]TTCAGGACACAGACTTGGTACTGAGGAAGGCGCTGTTCAGCACGCTCAAGGAAACAGACA	CGCCCCACATGTACTGAGAAGTGGCATGCATGAGGCAATTGCCGTCACCT	TNFAIP3;TNFAIP3;TNFAIP3	NM_006290;NM_001270508;NM_001270507	Body;Body;Body								TNFAIP3	ENST00000485192.1	TSS1500	TNFAIP3	ENST00000485192.1	TSS1500					chr6:138182412-138206024	6				1.08957750389901	0.603509973746353	5.71686481006509
146	chr10	33398884	-	cg13126984	36612229		CCAAAATATTCTTATCAAATACAAAAATCCTATAATCTACACAACAATAC		II			NA	NA	NA	NA	NA	NA		OpenSea	TGGTCCTCCCCCCAAGATGTTCTTGTCAGGTGCAAAAATCCTGTGATCTGCACAGCAATG[CG]TGTGAAAACCACATGTTTTGATGCAATACAACTGTCCTTGCACAATTCTTATCCGGAAGC	CGCATTGCTGTGCAGATCACAGGATTTTTGCACCTGACAAGAACATCTTG					chr10:33398773-33398773				10:33398874-33399285	Unclassified_Cell_type_specific	RP11-342D11.3	ENST00000414308.1	3'UTR	RP11-342D11.3	ENST00000414308.1	3'UTR	chr10:33398820-33399110	3								-0.911704563206307	0.0363061650493132	-5.70856995809122
147	chr6	1624386	+	cg07515565	37736164	90762139	TAAAACTCATAAAAACAAACCCCAATACCTAAACAACACCTCAAAACCCA	TAAAACTCATAAAAACAAACCCCAATACCTAAACAACGCCTCGAAACCCG	I	A	Red	NA	NA	NA	NA	NA	NA	chr6:1624185-1625468	Island	CCCATCCCCGCAGCGCGTCTGCACCGGAGACTCTGCGGGGATTGTAGCCGGAGGGCGGGC[CG]GGCTCCGAGGCGCTGCTCAGGCATTGGGGTTTGTCCTCATGAGCTCCACGTCGGCGTGCA	TGGAGCTCATGAGGACAAACCCCAATGCCTGAGCAGCGCCTCGGAGCCCG	GMDS	NM_001500	3'UTR					6:1569226-1570001			GMDS;GMDS	ENST00000530927.1;ENST00000467288.2	3'UTR;3'UTR	GMDS;GMDS;GMDS;GMDS;GMDS	ENST00000530927.1;ENST00000476972.2;ENST00000467288.2;ENST00000486793.1;ENST00000380805.2	3'UTR;3'UTR;3'UTR;3'UTR;3'UTR	chr6:1624265-1625310	3						TRUE		1.40634544137281	0.528588698521265	5.69631301608288
148	chr8	128048285	+	cg25910699	98669387		AATAAAAATAAAACAAAACTCTAAATATCTTATATATTTCTCCCTAACTC		II			rs113308008	0.011436	NA	NA	NA	NA		OpenSea	CTCATTACATAACTTGAGGTTAAAGAAACAAAGCCCTGTGGATGGGTGTGCCTGGGTGTG[CG]AGCCAGGGAGAAATACACAAGATACCTAGAGCCCTGCCCTACTCTTACTAAGCAGAAAAG	GTAAGAGTAGGGCAGGGCTCTAGGTATCTTGTGTATTTCTCCCTGGCTCG					chr8:128048074-128048074		TRUE										chr8:128047780-128048375	3								0.907750715110421	-0.379957519274643	5.693853894007
149	chr10	61050062	-	cg05254221	11702175		TTTATCTACAATTCACCAATCCCAAAACAAACACAACTTACATTTAATTC		II			NA	NA	NA	NA	NA	NA		OpenSea	TTTAAGGTGCCTTTGTCTGCAATTCACCAGTCCCAGAGCAGGCACAGCTTACATTTAGTT[CG]TATGAAAGGCTTTAGTCCTCCTCTCCCATCCTTTTATCTGTCCAAGAATTGCATATGATT	CGAACTAAATGTAAGCTGTGCCTGCTCTGGGACTGGTGAATTGCAGACAA	FAM13C;FAM13C;FAM13C;FAM13C	NM_001001971;NM_001166698;NM_001143773;NM_198215	Body;Body;Body;Body				TRUE							FAM13C;FAM13C;FAM13C	ENST00000489341.1;ENST00000477101.1;ENST00000513059.1	3'UTR;3'UTR;3'UTR								TRUE		-1.31019728612583	1.61432695352916	-5.68614258202649
150	chr17	29283870	-	cg06957310	92809918		TTTTCTCRTAAAAAAACRCTAACCTATTATTATTAACTAAAATCACACCC		II			NA	NA	NA	NA	NA	NA		OpenSea	ATGCTGATCCTTTTTCTCGTGAGAAAACGCTGGCCTGTTATTATTAGCTAAGGTCACACC[CG]CTGGGCAGCTCCTGGGATTTTTGGATTCCTCCCCACTCCAGAGGGAAGGCTATTTCTAGT	CGGGTGTGACCTTAGCTAATAATAACAGGCCAGCGTTTTCTCACGAGAAA	ADAP2	NM_018404	Body				TRUE				AC091177.1;AC091177.1	ENST00000442757.1;ENST00000442757.1	3'UTR;1stExon	ADAP2;AC091177.1;AC091177.1	ENST00000470962.1;ENST00000442757.1;ENST00000442757.1	5'UTR;3'UTR;1stExon	chr17:29283740-29284310	3						TRUE		-1.35599271157261	0.461631019164482	-5.6753066207203
151	chr6	7051303	-	cg03475293	68630264	73727977	AAATTAAAAACTAAATTTACTTACAAAAAATAAATACAATTAAACACCCA	AAATTAAAAACTAAATTTACTTACAAAAAATAAATACGATTAAACGCCCG	I	A	Red	NA	NA	NA	NA	NA	NA	chr6:7051496-7052932	N_Shore	CTCTGGGGAGGAAGGTTGGAGGCTAAGTTTGCTTGCAGGGAATGGGTGCGGTTGAGCGCC[CG]GGCCTGGCCAGAGCCTCCCAGTTTACATCCTGCTTCCCTGTTGCCAATCCGACTCCCGGG	CGGGCGCTCAACCGCACCCATTCCCTGCAAGCAAACTTAGCCTCCAACCT								6:6996097-6998120									chr6:7050985-7051955	3						TRUE		1.9718953568896	1.56735059988832	5.65867334372379
152	chr1	245938453	+	cg04944491	61658900	2785884	CAACTAACCAAATAAAAATATCCCCCACCTCTTAAAAAAAACAACTACCA	CGACTAACCGAATAAAAATATCCCCCACCTCTTAAAAAAAACGACTACCG	I	A	Red	rs3000194	0.432679	NA	NA	NA	NA		OpenSea	GAGCCGAGATTGCAGCCTCTGCCCCGCCGCCCCGTCTGGGAGGTGAGGAGCATCTCCGCC[CG]GCAGCCGCCCCCTCCAAGAGGTGGGGGACACCCCCACCCGGCCAGCCGCCCTGTCCGGGA	CGGCTGGCCGGGTGGGGGTGTCCCCCACCTCTTGGAGGGGGCGGCTGCCG	SMYD3;SMYD3	NM_022743;NM_001167740	Body;Body					1:244004777-244005164			SMYD3	ENST00000366517.1	3'UTR	SMYD3;SMYD3;SMYD3;SMYD3;SMYD3;SMYD3;SMYD3	ENST00000482592.1;ENST00000483072.1;ENST00000490322.1;ENST00000366516.1;ENST00000366517.1;ENST00000470510.1;ENST00000493441.1	3'UTR;3'UTR;3'UTR;3'UTR;3'UTR;3'UTR;3'UTR								TRUE		-1.55684522665406	2.25662487920219	-5.65765717045202
153	chr2	242629038	-	cg18715878	8716546		AACTAATTTTTCACCCCAAATCCTATAACAAAAACCCATAAAATACAACC		II			NA	NA	NA	NA	NA	NA	chr2:242625961-242626720	S_Shelf	TGCACAGTGAGGGCTGGTTTTTCACCCCAGATCCTGTAACAAAGGCCCATGAAGTACAGC[CG]TTGTAGCTGATGGGCAGCACCAGCAAGAAGTAAACCATCGTGATTTCGAGTCACTGAGAC	CGGCTGTACTTCATGGGCCTTTGTTACAGGATCTGGGGTGAAAAACCAGC											AC133528.2	ENST00000433036.1	TSS1500	AC133528.2	ENST00000433036.1	TSS1500	chr2:242628720-242629075	3								-1.44755933181917	1.9001269169758	-5.65333774171757
154	chr14	106028568	-	cg19700328	28790292		TAAACTAAACCTAATAAACCAAAAACTACCCTCACTATAATAACAAAATC		II			NA	NA	NA	NA	NA	NA	chr14:106025533-106026386	S_Shelf	GCCGGCTGGTGTGGACTGGGCCTGGTGGGCCAGGAGCTGCCCTCACTATGGTGACAGGAT[CG]GGCTGCCAGGCTCCTGTGGGGGCTCAGCAGGAGGGGATGGGAGACGGCAATGCTCACGCC	GGACTGGGCCTGGTGGGCCAGGAGCTGCCCTCACTATGGTGACAGGATCG																			chr14:106023077-106037646	6				TRUE		2.06859270339015	1.15973599524291	5.64924464731022
155	chr13	33479697	+	cg08247321	97731539		AAACCTAAACATTTACTATAAAACCACCATTCTCAATCTTTTCCTTAAAC		II			NA	NA	NA	NA	NA	NA		OpenSea	GGGCTCTGGGTGCCATAGCTGGGCAAATATTCACAGAGGATTTTGGGGAACTATTAATTA[CG]TTCAAGGAAAAGATTGAGAATGGTGGTTTTATAGCAAATGCTTAGGTCTGGGCTTGCAGA	CGTTCAAGGAAAAGATTGAGAATGGTGGTTTTATAGCAAATGCTTAGGTC	LINC00423	NR_047020	Body				TRUE				LINC00423	ENST00000421002.1	3'UTR	LINC00423	ENST00000421002.1	3'UTR			chr13:33479241-33480256	6	chr13:33478879-33480307	6				1.24319169180455	-1.71312862295491	5.60177201004409
156	chr11	316247	-	cg08000731	22728104		AAAAAAAACAAAACCAAACACRACRCAAATACTCTCTATCRAAAAAATAC		II			NA	NA	NA	NA	NA	NA	chr11:315739-316539	Island	CGCGGGCTCTGGAAAAGGGCAAGACCAGGCACGGCGCAGGTGCTCTCTGTCGGGAGAATG[CG]GCCACGCGCGGTGCGTTCACAGCGGGAGAAACCCTCCTGGGAGGGACGGGTAGGACGCCG	AAAAGGGCAAGACCAGGCACGGCGCAGGTGCTCTCTGTCGGGAGAATGCG					chr11:316246-316246			11:305780-306470	11:316185-316760	Unclassified_Cell_type_specific							chr11:316065-316755	3						TRUE		1.00045626865172	0.973390501618822	5.59888834919541
157	chr2	121301692	-	cg19448478	35650867		AAAAAAATATAACAAAACTCCTTCATCATATATATTTCTCAAAATACCAC		II			NA	NA	NA	NA	NA	NA		OpenSea	GATGCAAGGAAGAGAGGATATGACAGGGCTCCTTCATCATGTGTGTTTCTCAGAATGCCA[CG]GCCTTCTGTCTGCGCTAGGAGCAAGTTCTGGTTGGAATGGAAAGCGAGACCTTTCGCAGT	AGAGGATATGACAGGGCTCCTTCATCATGTGTGTTTCTCAGAATGCCACG								2:121018093-121018219			AC073257.2	ENST00000413991.1	3'UTR	AC073257.2	ENST00000413991.1	3'UTR								TRUE		0.916764800819659	0.401101103822299	5.59188968299551
158	chr13	30055092	+	cg05122437	4800357		CTCTATAAATTCTAACAAATTATTAAACCATAAAAACTTAACTTTCTTCC		II			NA	NA	NA	NA	NA	NA	chr13:30054342-30054558	S_Shore	CTCATGTAGTCCTCACAGTTCCCCTAACGAGGAAGGTACCATTCTTATTCCCATTTTACA[CG]GAAGAAAGCCAAGCCCCCATGGTTCAATAATTTGCCAGAATTCACAGAGCTGGCCATGGA	CGGAAGAAAGCCAAGCCCCCATGGTTCAATAATTTGCCAGAATTCACAGA	MTUS2;MTUS2	NM_015233;NM_001033602	Body;Body								MTUS2-AS1	ENST00000323380.3	3'UTR	MTUS2-AS1	ENST00000323380.3	3'UTR								TRUE		-1.84558416658513	0.740525745520346	-5.58276463187306
159	chr11	67764654	+	cg17066594	4682205	78734371	CCCAATCCATAACTATATCAAACAAAACCTAATACTAAAACACAAAACCA	CCCAATCCGTAACTATATCAAACGAAACCTAATACTAAAACGCGAAACCG	I	A	Red	rs2428815	0.485649	NA	NA	NA	NA	chr11:67764918-67765256	N_Shore	GCCAGACCTCAGCCCCGCCTTCCAGGCTAGTCCCCGCCCCTCGGACACACCCACAGACTT[CG]GCCCCGCGTCCCAGCACTAGGCCCCGCCTGACACAGCCACGGACTGGGCCTTGCCTCCCA	CGGCCCCGCGTCCCAGCACTAGGCCCCGCCTGACACAGCCACGGACTGGG	UNC93B1	NM_030930	Body				TRUE	11:67520654-67521335			UNC93B1	ENST00000530331.1	3'UTR	UNC93B1;UNC93B1;UNC93B1	ENST00000533966.1;ENST00000530331.1;ENST00000525368.1	3'UTR;3'UTR;TSS1500	chr11:67764260-67765110	3						TRUE		1.59764232893926	-1.75253172786483	5.57709433601397
160	chr2	239553406	+	cg14580085	69759529		TATTCTCTTTAACTTTCAAAAAACTAAACATATAACTCATTTCTATATAC		II			NA	NA	NA	NA	NA	NA		OpenSea	TAATTATTCCCGACTTCACTTCCCTTTTACTCTGCGTTGCTTCACAAAGACGCACACACA[CG]CACACAGAAATGAGTCATATGTTCAGCTTTCTGAAAGTCAAAGAGAATAAACAGATGCCA	CGCACACAGAAATGAGTCATATGTTCAGCTTTCTGAAAGTCAAAGAGAAT							TRUE										chr2:239552725-239553715	3						TRUE		2.69693679006097	-0.385748495354713	5.56661641956729
161	chr19	55549590	+	cg23796967	91713238		CCCTAACCACAAAACTCAAAACAAAACTAAAAAACCATATCTCCATCCCC		II			NA	NA	NA	NA	NA	NA		OpenSea	CTGTCCTTCAGCATTTCCCAGATCTGACCCTCAGGACTCACCAAGACAGAAGAGGGCGGT[CG]GGGATGGAGACATGGTTCCTCAGCCCTGTCCTGAGCTCTGTGGCCAGGGAGGGAAGTGGT	CGGGGATGGAGACATGGTTCCTCAGCCCTGTCCTGAGCTCTGTGGCCAGG	GP6;GP6	NM_001083899;NM_016363	1stExon;1stExon								GP6	ENST00000333884.2	1stExon	GP6	ENST00000417454.1	1stExon	chr19:55549505-55549955	3						TRUE		1.01411324750383	0.952151786490385	5.56006986832116
162	chr3	30535505	+	cg12883652	1652494		TTCATCCACTCACTATTAATATTAAAAACCTCRAAATATACCTTATAAAC		II			NA	NA	NA	NA	NA	NA		OpenSea	TTGGATTCTTGCTCAACTCTAGTTCTGAGTAATCTTAGAGAAGTAATTTAACCCTCCAGC[CG]CCCATAAGGCACATTCCGAGGCTTCTAACACTAACAGTGAGTGGATGAAATACAGAGGGT	CGCCCATAAGGCACATTCCGAGGCTTCTAACACTAACAGTGAGTGGATGA							TRUE										chr3:30535400-30535810	3								1.09936872433605	1.41889538255156	5.55934868143286
163	chr15	92250122	-	cg17831681	89644328		CCTAAAAAATCTAAATTTCAATTCACAAAATTCCTCCTCRAAATTTCTAC		II			rs77039405	0.056267	NA	NA	NA	NA		OpenSea	GCAACAAGGCCCCTGAAGGATCTGAGTTTCAATTCACAGGATTCCTCCTCGGAGTTTCTA[CG]TTTAAAAAAACTTAAGATCTTCCCTTTGTTCCTCCAACCCTGGAGGAGGTTGCCACTTCT	CGTAGAAACTCCGAGGAGGAATCCTGTGAATTGAAACTCAGATCCTTCAG									15:92249315-92250234	Unclassified											chr15:92249239-92250210	6				-1.20478298481664	-0.155575752279774	-5.55832440355385
164	chr17	34383679	-	cg15627886	9692475		CTCCAAACTCCTATTTCCCCATCTACCAATTAAATAACAATAATATATAC		II			rs56730621	0.013467	NA	NA	NA	NA		OpenSea	TTCTGTAAACTCTCCAGACTCCTGTTTCCCCATCTGCCAATTGGGTAACAATGGTATATG[CG]TCATAGTGATATTTTCAGGAATAAAATGAGCCAATACACGAAAGTTCTTAACTCATATTA	CGCATATACCATTGTTACCCAATTGGCAGATGGGGAAACAGGAGTCTGGA					chr17:34383347-34383347																					1.37198921958611	0.119700755852678	5.54762925921357
165	chr15	43924717	+	cg11036485	92644162		CTATACTTCTTCTTCACTTCRAATAAATATAACTATAACCCTCTTTACTC		II			NA	NA	NA	NA	NA	NA		OpenSea	AAAGAGGTAACAGGAAGCAAGGAGGGAAAGGGTGCATCAGTAAGAAACCACTTTTTACAA[CG]AGCAAAGAGGGCCACAGCCACACTTACCCGAAGTGAAGAAGAAGTACAGGGGAAATTAAG	CGAGCAAAGAGGGCCACAGCCACACTTACCCGAAGTGAAGAAGAAGTACA	CATSPER2;CATSPER2;CATSPER2;CATSPER2;CATSPER2	NR_110319;NM_054020;NM_172095;NM_001282309;NM_001282310	Body;Body;Body;Body;Body								STRC;PPIP5K1;CKMT1A;STRC	ENST00000456110.2;ENST00000396923.2;ENST00000424065.1;ENST00000541030.1	TSS1500;5'UTR;5'UTR;5'UTR	CATSPER2;CATSPER2;CATSPER2;STRC;PPIP5K1;CKMT1A;STRC	ENST00000472960.1;ENST00000469461.1;ENST00000419262.1;ENST00000456110.2;ENST00000396923.2;ENST00000424065.1;ENST00000541030.1	3'UTR;3'UTR;3'UTR;TSS1500;5'UTR;5'UTR;5'UTR										-1.34801551704092	1.15899320564517	-5.54426004583395
166	chr7	16308656	-	cg17011411	96603193		TCAATTCRAACTTCTTAAATTTTATATTTTAAACTCTTCTCAACTATTCC		II			NA	NA	NA	NA	NA	NA		OpenSea	TGGTTAGAAAATCAGTTCGAACTTCTTGAGTTTTGTGTTTTAAACTCTTCTCAACTGTTC[CG]ATGATTGATGGATGGCCCAGAGGCGACCTCTTTATCTCCAGCAACATATTTGGCTGTTGG	CGGAACAGTTGAGAAGAGTTTAAAACACAAAACTCAAGAAGTTCGAACTG	ISPD;ISPD;ISPD-AS1;ISPD-AS1	NM_001101426;NM_001101417;NR_038947;NR_038946	Body;Body;Body;Body								AC004741.4;AC004741.3	ENST00000436328.1;ENST00000438573.1	TSS1500;5'UTR	AC004741.4;AC004741.3;AC004741.3	ENST00000436328.1;ENST00000438573.1;ENST00000457112.1	TSS1500;5'UTR;5'UTR	chr7:16308600-16308895	3								-1.01677386868692	-0.237998401150602	-5.54369106003766
167	chr3	96971278	+	cg09549067	90760174		ATTAAATATACTAACCCTAAAACATCRTATAAATATACCTATACRTACRC		II			rs28726100	0.236206	NA	NA	NA	NA		OpenSea	AAATCTGCAAAGCAGAAACAGCTACACACACACACTCACACACATACACACACACACGCG[CG]CGCACGCACAGGCACACCCACACGATGCTCCAGGGTTAGCATATCCAACCTAGATCCTTT	TTGGATATGCTAACCCTGGAGCATCGTGTGGGTGTGCCTGTGCGTGCGCG	EPHA6	NM_001080448	Body																					TRUE	TRUE	-1.8118231313517	2.06766058816787	-5.53859701301886
168	chr7	112411466	-	cg17892629	78767161		TAATATAACCACAAATAAATTACATAACAACTTTCAATTTCCATTTCATC		II			NA	NA	NA	NA	NA	NA		OpenSea	CTATCACATAGTGGTATGACCACAGATAAGTTACATAACAACTTTCAATTTCCATTTCAT[CG]TTTGAAAAATGAAGATAACAGAAGTGATGGTATCTATCTCAAAGGATTTCACATAAAGAT	CGATGAAATGGAAATTGAAAGTTGTTATGTAACTTATCTGTGGTCATACC	TMEM168	NM_022484	Body																chr7:112411255-112411516	3				TRUE		0.915663730965497	-0.347851786040159	5.53521699267942
169	chr5	177870299	+	cg21041794	4719906		CATTTAACCTTTATATATCTAATCTTAAATCACCTTCCAAAATAAAAATC		II			NA	NA	NA	NA	NA	NA		OpenSea	CTACTTTCTCAGTGAGCTGCAACTTCAGAGCCTCGAGCGCTCTTCCTAACCGGATCCGAA[CG]ACTTCTACTCTGGAAGGTGATTCAAGACCAGACACACAAAGGCCAAATGTCTTGCAGCCA	CGACTTCTACTCTGGAAGGTGATTCAAGACCAGACACACAAAGGCCAAAT	COL23A1	NM_173465	Body						5:177870179-177870340	Unclassified_Cell_type_specific	CTB-26E19.1	ENST00000501834.1	TSS1500	CTB-26E19.1	ENST00000501834.1	TSS1500			chr5:177869455-177870303	6	chr5:177869324-177870438	6				-1.23825228892935	0.266721312173636	-5.52550597361765
170	chr9	123605666	+	cg09419670	94788139		CCTTCRTCAAACTCCTAAAAAATATTCATCCAATCTTCCAAAAACATAAC		II			NA	NA	NA	NA	NA	NA	chr9:123605043-123605585	S_Shore	AGCGGTGGCCTGGAGGGGAATCTTGATCCTGGGCCAGCCACCTGTCAAGAGGAGGCGGAG[CG]TCATGCCTCTGGAAGACTGGATGAATATTCTCCAGGAGCCTGACGAAGGCGTGAGTAATA	CTTCGTCAGGCTCCTGGAGAATATTCATCCAGTCTTCCAGAGGCATGACG	PSMD5;LOC253039	NM_005047;NR_024408	TSS1500;Body					9:122644809-122645561	9:123604810-123605670	NonGene_Associated	PSMD5;PSMD5;PSMD5;RP11-27I1.2	ENST00000471789.1;ENST00000210313.2;ENST00000373904.5;ENST00000447891.1	TSS1500;TSS1500;TSS1500;TSS1500	RP11-27I1.2;PSMD5;RP11-27I1.2;RP11-27I1.2;PSMD5;PSMD5;PSMD5;RP11-27I1.2	ENST00000458394.1;ENST00000471789.1;ENST00000442982.1;ENST00000442982.1;ENST00000476949.1;ENST00000210313.2;ENST00000373904.5;ENST00000447891.1	TSS1500;TSS1500;1stExon;5'UTR;TSS1500;TSS1500;TSS1500;TSS1500	chr9:123605565-123605790	3					TRUE	TRUE		-2.45760468036903	-2.84394322458795	-5.50393586513583
171	chr17	30825346	+	cg22031252	82699459		TAAACCCRACTCTTATATTAAAACCTCAAAAAAATCAAAAAAAATCTCAC		II			rs73274221	0.072212	NA	NA	NA	NA	chr17:30822917-30823210	S_Shelf	AAAGGTGGTATTTAGTGGCGGTCCCCACACTGCCCCTCCCAGGACTGTTTTCTAAGCCCA[CG]TGAGATCTCTCCTGATCCCTTTGAGGTCTTAATACAAGAGCCGGGCCTACGGGTGGGAGA	AGGCCCGGCTCTTGTATTAAGACCTCAAAGGGATCAGGAGAGATCTCACG	MYO1D	NM_015194	Body				TRUE										chr17:30824500-30825715	3						TRUE		-1.47118047503533	2.37234869186074	-5.46570269133705
172	chr1	1108924	-	cg14709479	18646546	5696940	CAAAAACCCAACCACATAAAACACAAAAAATACTCAAAAATCAACAACCA	CAAAAACCCGACCACGTAAAACACAAAAAATACTCAAAAATCGACAACCG	I	T	Red	NA	NA	NA	NA	NA	NA	chr1:1109314-1110145	N_Shore	GTGGAGTGAGAACAGGGACCCGACCACGTGAAGCACAGAGAATGCTCAGGGATCGGCAGC[CG]TGTATCCAGCCAACATCACCAGGGTGCACGCAGAGCCTGGCCCGGGCCAGGTCCTGGGGT	CGGCTGCCGATCCCTGAGCATTCTCTGTGCTTCACGTGGTCGGGTCCCTG	TTLL10	NM_001130045	TSS1500				TRUE	1:1098436-1098832	1:1108800-1109567	Unclassified_Cell_type_specific	TTLL10;TTLL10;TTLL10-AS1	ENST00000379290.1;ENST00000379289.1;ENST00000379317.1	TSS1500;TSS1500;3'UTR	TTLL10;TTLL10;TTLL10;TTLL10-AS1	ENST00000506177.1;ENST00000379290.1;ENST00000379289.1;ENST00000379317.1	TSS1500;TSS1500;TSS1500;3'UTR			chr1:1108377-1110251	6				TRUE		1.16612452626354	-0.42266256782504	5.45118923596225
173	chr7	644702	+	cg06728793	65732944		ACTCTCTACTAAATATCACTTCCCAATAAACATCAACAAACATATCCCAC		II			NA	NA	NA	NA	NA	NA	chr7:645333-645616	N_Shore	TAAAGAGACGGTCTCATGAGATGTCATCACCACGAGCCGCAGAGGGTCCTACGAGGGAGG[CG]TGGGACATGTCTGCTGATGCCCACTGGGAAGTGACATTTAGCAGAGAGCAGAAGGAGAAG	CTCTCTGCTAAATGTCACTTCCCAGTGGGCATCAGCAGACATGTCCCACG	PRKAR1B;PRKAR1B;PRKAR1B;PRKAR1B;PRKAR1B;PRKAR1B	NM_001164759;NM_001164762;NM_001164758;NM_001164760;NM_001164761;NM_002735	Body;Body;Body;Body;Body;Body					7:610708-611645			AC147651.4	ENST00000429872.1	5'UTR	AC147651.4	ENST00000429872.1	5'UTR	chr7:644560-645135	3						TRUE		0.934397968162018	-0.0566351660766559	5.44480916166325
174	chr9	73223095	+	cg02199655	22737142		TTAAACAATCTTCCAAACCAAAATAAACTCAAAAACTCTAACAAAACCAC		II			NA	NA	NA	NA	NA	NA		OpenSea	GTACCTCACTTCCGTTTTCTGTATGCCACTTCCCTTTTTCTGTCCATAAATCTTCCACCA[CG]TGGCCCTGCCAGAGTCTCTGAGCCTACTCTGGCTTGGAAGACTGCCCAATTCACGAATCG	CGTGGCCCTGCCAGAGTCTCTGAGCCTACTCTGGCTTGGAAGACTGCCCA	TRPM3;TRPM3;TRPM3;TRPM3;TRPM3;TRPM3;TRPM3	NM_024971;NM_206947;NM_206946;NM_206945;NM_206944;NM_020952;NM_001007471	Body;Body;Body;Body;Body;Body;Body														chr9:73222960-73223175	3								-1.13761515013657	-1.64318498017567	-5.44412993437242
175	chr20	60950667	-	cg24112000	79777885	31610185	CTCACAAAAAATCTAAACCACCCCCAACAACCAAATCAAAAATCTATACA	CTCGCAAAAAATCTAAACCACCCCCGACAACCAAATCAAAAATCTATACG	I	T	Red	NA	NA	NA	NA	NA	NA	chr20:60948494-60948907	S_Shore	CCCACGTTTCCTCTCGCAAGGGATCTGGACCACCCCCGGCAGCCAGGTCAGGGGTCTGTG[CG]TGGCCTCCCATGGGGCTCTCTCTCAGAACCCGGGAGTGGCAGTGGGGATGGCGTGCAAGA	CGCACAGACCCCTGACCTGGCTGCCGGGGGTGGTCCAGATCCCTTGCGAG							TRUE										chr20:60950440-60950850	3						TRUE		-1.63243068273833	1.9474842617668	-5.44087626527056
176	chr15	52392818	-	cg18728950	36806533	37766593	TTCCCATAAAAATATAACTTAACTAATTCAAAAAAAACACATACAAAACA	TTCCCGTAAAAATATAACTTAACTAATTCAAAAAAAACACGTACAAAACG	I	A	Red	NA	NA	NA	NA	NA	NA		OpenSea	TGTCCTGGGGCTTTCCCGTGGGGGTGTGGCTTGGCTGATTCAAGAAGAACACGTGCAAAG[CG]GGGCTTATTCACAGGAGTCTGGTGTTGGCCGTTAGGTTTGATCGTGGTCAGCAGCTGTGT	TTCCCGTGGGGGTGTGGCTTGGCTGATTCAAGAAGAACACGTGCAAAGCG											CTD-2184D3.4;CTD-2184D3.5	ENST00000544821.2;ENST00000558607.1	TSS1500;TSS200	CTD-2184D3.4;CTD-2184D3.5	ENST00000544821.2;ENST00000558607.1	TSS1500;TSS200	chr15:52392640-52392875	3								-2.19854162599337	1.40092772344628	-5.43208579528893
177	chr2	196933852	+	cg19374305	26784546		CRCCCACATTAACAATAAAATCTATAATCATTTCATTCCAATATTTCTCC		II			rs73987723	0.052559	NA	NA	NA	NA	chr2:196933310-196933665	S_Shore	GCACCCTCCTTCTAAATAAGCCGGATGCCCAGGACTGCTGCCTTAACCCCTCAGAGGTCT[CG]GAGAAACACTGGAATGAAATGATTACAGATTTCATTGCTAATGTGGGCGAGTGGAGTAAT	CGGAGAAACACTGGAATGAAATGATTACAGATTTCATTGCTAATGTGGGC	DNAH7	NM_018897	TSS1500				TRUE		2:196933804-196934013	Promoter_Associated	DNAH7	ENST00000312428.6	TSS1500	DNAH7;DNAH7	ENST00000427816.1;ENST00000312428.6	TSS1500;TSS1500			chr2:196932569-196934098	6	chr2:196932573-196934549	6		TRUE		1.72554259163164	0.707524769946792	5.4252022106983
178	chr2	231729174	-	cg18548103	31637576	9652837	AAACAAAACAAAAACAACAATTTAACACCTATCTCAAAACCTCCTCCCCA	AAACAAAACGAAAACAACAATTTAACGCCTATCTCAAAACCTCCTCCCCG	I	C	Grn	rs3806537	0.049209	NA	NA	NA	NA	chr2:231729631-231730821	N_Shore	GATGGCTTCAGAAGGCAAGACGGAGGCAGCAGTTTGGCGCCTGTCTCAAAGCCTCCTCCC[CG]CGCCAAGGACAGGTCGGAGGAGGGGGGCGTGGGGACAGGTAGAGCGGAGGCTCCAGCGTT	AGGCAAGACGGAGGCAGCAGTTTGGCGCCTGTCTCAAAGCCTCCTCCCCG	ITM2C;ITM2C;ITM2C;ITM2C;ITM2C	NM_001012514;NM_030926;NM_001012516;NM_001287241;NM_001287240	TSS1500;TSS1500;TSS1500;TSS200;TSS200					2:231437395-231439065	2:231728903-231729827	Promoter_Associated	ITM2C;ITM2C;ITM2C;ITM2C	ENST00000326427.6;ENST00000335005.6;ENST00000326407.6;ENST00000409704.2	TSS1500;TSS1500;TSS1500;TSS1500	ITM2C;ITM2C;ITM2C;ITM2C;ITM2C;ITM2C;ITM2C;ITM2C	ENST00000326427.6;ENST00000335005.6;ENST00000326407.6;ENST00000543957.1;ENST00000409704.2;ENST00000418408.2;ENST00000457215.1;ENST00000541852.1	TSS1500;TSS1500;TSS1500;TSS1500;TSS1500;TSS1500;TSS200;TSS200	chr2:231729125-231731075	3								1.07047271537713	-0.0286167296026311	5.41733886125208
179	chr22	39835412	+	cg22688213	36655969		CTTATAATAACCTATCAATATCATTCCTTTTCACRACTAAATACTATTCC		II			NA	NA	NA	NA	NA	NA		OpenSea	TCACAAGCAACCTAGATATCCATCCGAAGAGGAGAAGCAGACTGTGCTGCCTCCACGCCA[CG]GAATAGTATTCAGCCGTGAAAAGGAATGACACTGACAGGCCACCACAAGGAAGAGCCTCA	CGGAATAGTATTCAGCCGTGAAAAGGAATGACACTGACAGGCCACCACAA																	chr22:39835180-39835455	3								1.08684737289072	0.318759969633065	5.40656215781855
180	chr17	3600310	+	cg13693928	6612832		CRCCRAAATATAAACTTTTAAACCTACAACAACTACTACAATAAAAACRC		II			rs73312643	0.016942	NA	NA	NA	NA	chr17:3599052-3599551	S_Shore	CAGGCTGGAAGAGACAAGACTTGTCCCACCTGAGGCTGCCTGTGTCTGCTGCGACTAATG[CG]CGTTTCTACTGCAGCAGCTGCTGCAGGTTTAAAAGCCCACACTCCGGCGGAGTCGGTGGT	CGCGTTTCTACTGCAGCAGCTGCTGCAGGTTTAAAAGCCCACACTCCGGC	P2RX5;P2RX5;P2RX5;P2RX5;P2RX5-TAX1BP3	NM_175080;NM_001204519;NM_002561;NM_001204520;NR_037928	TSS1500;TSS1500;TSS1500;TSS1500;TSS1500								P2RX5;RP11-48B14.2;RP11-48B14.2;P2RX5;P2RX5;P2RX5	ENST00000551178.1;ENST00000552276.1;ENST00000550383.1;ENST00000435558.1;ENST00000345901.3;ENST00000225328.5	TSS1500;TSS1500;TSS1500;TSS1500;TSS1500;TSS1500	P2RX5;RP11-48B14.2;RP11-48B14.2;P2RX5;P2RX5;P2RX5;P2RX5	ENST00000551178.1;ENST00000552276.1;ENST00000550383.1;ENST00000435558.1;ENST00000345901.3;ENST00000547933.1;ENST00000225328.5	TSS1500;TSS1500;TSS1500;TSS1500;TSS1500;TSS1500;TSS1500	chr17:3599980-3600455	3								1.10213229191853	0.618504892702599	5.39286270350199
181	chr4	10098295	+	cg15140557	27642836		AAACACTATCCATTTTAATAACATCATACCATAAATCATAAATAACCTAC		II			NA	NA	NA	NA	NA	NA		OpenSea	CAGTCTCTGGAAATTCTGCTCACTTTGTGGGTCCCGTCCTCGCCCTTTCCAGCTGCACTG[CG]CAGGCTATTTATGATTCATGGCATGATGTCACTAAAATGGACAGTGCTCCTCACTGAGCC	CGCAGGCTATTTATGATTCATGGCATGATGTCACTAAAATGGACAGTGCT	WDR1;WDR1	NM_005112;NM_017491	Body;Body						4:10096676-10099544	Promoter_Associated				WDR1;WDR1;WDR1	ENST00000510848.1;ENST00000508949.1;ENST00000505543.1	TSS1500;TSS200;TSS200	chr4:10098205-10098850	3								1.1995183242841	0.0984279127623792	5.38101359742303
182	chr17	1072472	-	cg20870820	96602455		ATTTTATCTAAACAAAAACACTCACAAAACCAAATAATACCTAAACTTCC		II			NA	NA	NA	NA	NA	NA		OpenSea	GGAGGACGTGGGTTTTGTCTAGACAGAGGCACTCACAAAGCCAGATGATGCCTGAGCTTC[CG]CCACGCAGGAAGAGGGTGAGCAGAGGAGGGCAGAGAAGACCTGGTGCGTCCCCCTCAGGG	TTTTGTCTAGACAGAGGCACTCACAAAGCCAGATGATGCCTGAGCTTCCG	ABR;ABR	NM_021962;NM_001159746	Body;5'UTR								ABR;ABR	ENST00000382259.2;ENST00000544583.2	5'UTR;5'UTR	ABR;ABR;ABR;ABR	ENST00000382259.2;ENST00000574266.1;ENST00000544583.2;ENST00000575934.1	5'UTR;5'UTR;5'UTR;5'UTR	chr17:1072260-1072475	3								1.34327573385065	2.08178123661192	5.37800555179302
183	chr22	46285682	+	cg15236483	66706118	80727427	CCAAACAACTATAAAACAAACAACTTTATCCAACCCTAAAAACAACAACA	CCGAACGACTATAAAACGAACGACTTTATCCAACCCTAAAAACAACGACG	I	C	Grn	NA	NA	NA	NA	NA	NA	chr22:46285477-46285986	Island	TCTTTCTCTGCCGGACCGTGGAAAAGGCGGCGTCAGCGCCGGCTTTGTCTGGCCCCGCCG[CG]CCGCTGTTCTCAGGGCTGGACAAAGCCGCCCGCTTCACAGCCGCCCGGGCGGATGCAGCC	CCGGGCGGCTGTGAAGCGGGCGGCTTTGTCCAGCCCTGAGAACAGCGGCG								22:44664192-44666286									chr22:46285580-46285975	3						TRUE		1.30421555812456	-0.985929868383724	5.37077756450511
184	chr7	82245869	-	cg14311172	69655182		CATATTTCCTCTTTCTCCTAAACCTCCACCCACTATATTTTTCCATACAC		II			rs11768819	0.12458	NA	NA	NA	NA		OpenSea	TATTCCCCAGTCATGTTTCCTCTTTCTCCTGAACCTCCACCCACTGTGTTTTTCCATGCA[CG]AAATAGCACCATTATTCAGCCAGTCACCCAAGTCAGAAAGCTAAACATCATATGTCTCTG	CGTGCATGGAAAAACACAGTGGGTGGAGGTTCAGGAGAAAGAGGAAACAT					chr7:82245739-82245739												chr7:82245780-82245950	3								1.9308285397744	-3.04554470904983	5.36968248598022
185	chr7	95225520	-	cg22171829	95791598		CTCACCAAAATCCAATAACTACTTCATAAACAACRAAAACRAACTATAAC		II			NA	NA	NA	NA	NA	NA	chr7:95225503-95226194	Island	CTGTGTCCCCTCTCACCAAAGTCCAGTAGCTGCTTCATGGACAGCGGGGACGGGCTGTAG[CG]CGAGAAATGCTCCACCTCTCGGGGCACCAGGCCGGCGCCGTTGAGCGAGCCAGCGCTGCG	TCACCAAAGTCCAGTAGCTGCTTCATGGACAGCGGGGACGGGCTGTAGCG	PDK4	NM_002612	1stExon				TRUE				AC002451.3;PDK4;PDK4;PDK4	ENST00000416502.1;ENST00000005178.5;ENST00000542888.1;ENST00000542888.1	TSS1500;1stExon;5'UTR;ExonBnd	PDK4;AC002451.3;PDK4;PDK4;PDK4;PDK4	ENST00000473301.1;ENST00000416502.1;ENST00000473301.1;ENST00000005178.5;ENST00000542888.1;ENST00000542888.1	3'UTR;TSS1500;1stExon;1stExon;5'UTR;ExonBnd	chr7:95225045-95226415	3					TRUE	TRUE		1.34908762900453	-1.80496999217983	5.36592562125947
186	chr9	117656633	+	cg10912203	98787554		ACCTCATTCATAAAATTTCAACTCAAACATTATTACTCAAAAACCATTCC		II			NA	NA	NA	NA	NA	NA		OpenSea	TGTAGTAAATTTTTAGACAGAAGTGAGAATATCAAGGTCCAGGTTGCATGTCTAATTTAG[CG]GAATGGTTCTTGAGCAATAATGTCTGAGTTGAAATTTTATGAATGAGGTCAAATTAACAA	CGGAATGGTTCTTGAGCAATAATGTCTGAGTTGAAATTTTATGAATGAGG	TNFSF8	NM_001252290	Body								TNFSF8	ENST00000474301.1	3'UTR	TNFSF8	ENST00000474301.1	3'UTR	chr9:117656465-117656875	3								3.97818981724824	2.22024382756531	5.36198085860027
187	chr14	24422368	+	cg01878807	1706919		AACCCTAAAAAACAAACTATAATCATTAACCAAACAACATTCTCATATCC		II			NA	NA	NA	NA	NA	NA	chr14:24422770-24423141	N_Shore	GGACTGTCCAGCCTCCTCGCTACCACTTAGCCCCTGTAAAGGAGGAAGTCCCTTTGTCAA[CG]GACATGAGAATGCTGTTTGGCCAATGACCATAGTCTGCCCTCCAGGGCCCGTGAAGATGG	CGGACATGAGAATGCTGTTTGGCCAATGACCATAGTCTGCCCTCCAGGGC	DHRS4;C14orf167;C14orf167;C14orf167;C14orf167	NM_021004;NR_023921;NR_023922;NR_023923;NR_023924	TSS1500;Body;Body;Body;Body								DHRS4;DHRS4;DHRS4;DHRS4;DHRS4;DHRS4;C14orf167	ENST00000313250.5;ENST00000558263.1;ENST00000543741.2;ENST00000397075.3;ENST00000397074.3;ENST00000559632.1;ENST00000556379.1	TSS1500;TSS1500;TSS1500;TSS1500;TSS1500;TSS1500;3'UTR	DHRS4;DHRS4;DHRS4;DHRS4;DHRS4;DHRS4;C14orf167;C14orf167;C14orf167;C14orf167;C14orf167;C14orf167	ENST00000313250.5;ENST00000558263.1;ENST00000543741.2;ENST00000397075.3;ENST00000397074.3;ENST00000559632.1;ENST00000554036.1;ENST00000556379.1;ENST00000555045.1;ENST00000553454.1;ENST00000399886.2;ENST00000558423.1	TSS1500;TSS1500;TSS1500;TSS1500;TSS1500;TSS1500;3'UTR;3'UTR;3'UTR;3'UTR;3'UTR;3'UTR					chr14:24422195-24423829	6		TRUE		1.62362751005997	-1.43822469207345	5.35527397056881
188	chr9	27571484	-	cg13958452	2623883		ATTCTACAATCATAAAACCCTCACTTCTTATTTTTTAAAAACAAAATCTC		II			rs3849946	0.000458	NA	NA	NA	NA	chr9:27572966-27573385	N_Shore	TTGTAGTGAAAATTCTACAATCATAAAGCCCTCACTTCTTGTTTTTTAGAGACAGGGTCT[CG]TTTTGTCATCCAGGCTGGAATGCACTGGCAGGATCATAGCTCTCGGTAACTTCAAACTCT	CGAGACCCTGTCTCTAAAAAACAAGAAGTGAGGGCTTTATGATTGTAGAA	C9orf72;C9orf72	NM_018325;NM_145005	5'UTR;5'UTR								C9orf72;C9orf72;C9orf72;C9orf72	ENST00000380003.3;ENST00000379995.1;ENST00000379997.3;ENST00000488117.1	5'UTR;5'UTR;5'UTR;3'UTR	C9orf72;C9orf72;C9orf72;C9orf72;C9orf72	ENST00000461679.1;ENST00000380003.3;ENST00000379995.1;ENST00000379997.3;ENST00000488117.1	3'UTR;5'UTR;5'UTR;5'UTR;3'UTR			chr9:27571482-27572084	5	chr9:27571023-27575090	6		TRUE		-1.41029506091194	1.27381950158474	-5.34385436902157
189	chr19	480216	-	cg09759458	3659289	76615282	CCCTAAAACAAAACCTACCTAATATATAAAAAAAACAACAACAAAACCCA	CCCTAAAACAAAACCTACCTAATATATAAAAAAAACAACGACGAAACCCG	I	T	Red	NA	NA	NA	NA	NA	NA		OpenSea	CACGCACAGAGGCCCTGGGGCAGGACCTGCCTGGTGTGTAGGAGAAACAGCGACGAGGCC[CG]TGCAGCTGGAGCAGCGTGAGCAAGGAGAAGAGGAGCCGGGAGGAAGCCGATGCGGCGGGT	CGGGCCTCGTCGCTGTTTCTCCTACACACCAGGCAGGTCCTGCCCCAGGG						DMR		19:431007-431404	19:479915-480546	Unclassified_Cell_type_specific							chr19:479985-480470	3						TRUE		1.62387676225056	-0.648179676450276	5.33594012928215
190	chr6	1624442	+	cg27095915	56685908		CCCTCACRCCCACCCCTATATTACAAAAACTAATAAAAAAAATAATACAC		II			NA	NA	NA	NA	NA	NA	chr6:1624185-1625468	Island	GGGCCGGGCTCCGAGGCGCTGCTCAGGCATTGGGGTTTGTCCTCATGAGCTCCACGTCGG[CG]TGCACCATCTCCCTCACCAGCTCCTGCAACACAGGGGTGGGCGTGAGGGAGGAGCTTCTG	CCTCACGCCCACCCCTGTGTTGCAGGAGCTGGTGAGGGAGATGGTGCACG	GMDS	NM_001500	Body					6:1569226-1570001			GMDS	ENST00000467288.2	3'UTR	GMDS;GMDS;GMDS;GMDS	ENST00000476972.2;ENST00000467288.2;ENST00000486793.1;ENST00000380805.2	3'UTR;3'UTR;3'UTR;3'UTR	chr6:1624265-1625310	3						TRUE		1.0721883319618	0.369442301549427	5.33512105519964
191	chr10	129704427	-	cg25460273	4786357		AAAATAACCTCTACCAAAAAACACCCATTACTCTACAACCTTTAAAATCC		II			rs11593267	0.178962	NA	NA	NA	NA	chr10:129705217-129706237	N_Shore	CAAATCACGTGGGGGTGGCCTCTGCCAGGAGGCACCCATTGCTCTGCAGCCTTTGGGGTC[CG]TAGCTCTGTCTAAACAGGCCTTAAGTATGCTAAGAGTCGTCGGCTGGCAATCGGTGCAAC	CGGACCCCAAAGGCTGCAGAGCAATGGGTGCCTCCTGGCAGAGGCCACCC	PTPRE	NM_006504	TSS1500		chr10:129704108-129704108	CDMR			10:129704405-129704504	Unclassified_Cell_type_specific	PTPRE	ENST00000254667.3	TSS1500	PTPRE;PTPRE	ENST00000254667.3;ENST00000442830.1	TSS1500;TSS1500	chr10:129704025-129704475	3								2.35309145550809	0.750179710126865	5.33485620779685
192	chr1	31874123	+	cg00597623	5621311		ATATAAACTAACCAACTCATCCTACTTTACCTAAAACCTTTCTAATTTAC		II			rs10798848	0.25	NA	NA	NA	NA		OpenSea	CAACAAGAATGAAACTTTGTTTCAAAAAAAAAGTTTTTCCAGGACATGAGACTTTCAGTA[CG]CAAACCAGAAAGGTCCCAGGCAAAGCAGGATGAGTTGGCCAGCCCACATAGAATGCAGAC	CGCAAACCAGAAAGGTCCCAGGCAAAGCAGGATGAGTTGGCCAGCCCACA																	chr1:31874120-31874395	3								1.38787105896533	1.79213786411705	5.33297674218991
193	chr22	50317300	+	cg26441486	89766247		AATAACTCCAAAATCATTAACRTAACAAAAAAACCACAAAACRCAAAAAC		II			rs9616210	0.128193	NA	NA	NA	NA	chr22:50316783-50317011	S_Shore	GCCCTGCGTGACTTTCCGCAGCGCCTGTCGGGTGTTTTCCACTCAGCAGCTTGTTGCGAA[CG]TCTCTGCGTCCTGTGGTTTCTCTGTCACGCTAATGATTTTGGAGCCATTATTTCATACTT	CGTCTCTGCGTCCTGTGGTTTCTCTGTCACGCTAATGATTTTGGAGCCAT	CRELD2;CRELD2	NM_024324;NM_001135101	Body;Body				TRUE	22:48703191-48703313	22:50316992-50317667	Unclassified	CRELD2	ENST00000444954.1	5'UTR	CRELD2;CRELD2;CRELD2;CRELD2	ENST00000487969.1;ENST00000487969.1;ENST00000483652.1;ENST00000444954.1	1stExon;5'UTR;5'UTR;5'UTR	chr22:50317160-50317410	3						TRUE		0.966986264006312	-0.167189635149771	5.33163804510502
194	chr7	1265851	+	cg15591276	68799899		TTTAATAACACATCCRCCTATCRTCTAATAATTTTACCTAAAACCAACCC		II			NA	NA	NA	NA	NA	NA	chr7:1263496-1264364	S_Shore	AATACAATCCAATTTCATTATATCAATCACATTTAATTGGCAATTTGTACGAGCAATGAC[CG]GGCTGGCTTTAGGTAAAACTATTAGACGACAGGCGGATGTGCTACTAAAACTCTTGGTTA	CGGGCTGGCTTTAGGTAAAACTATTAGACGACAGGCGGATGTGCTACTAA						RDMR	TRUE		7:1264972-1266336	Unclassified							chr7:1265185-1265955	3						TRUE		-1.38730880181193	-1.89031306356876	-5.33136226730853
195	chr19	55549826	+	cg05215830	79697283	58766595	AAACACAAAAACACAAACCAAACCCCAACAAACAAACAAACAATACAACA	AAACACGAAAACACAAACCAAACCCCAACAAACGAACAAACGATACAACG	I	C	Grn	NA	NA	NA	NA	NA	NA		OpenSea	AGTACAGTGACTTGCACACAAGCTCCAAGGAGCCGCGCTTATCTCCTCTGGCCAGCCTGG[CG]TTGCACCGTTTGTCCGCCTGCTGGGGCCTGGTCTGTGTTCCCGTGCTCCCATAAACTCCC	GAGCACGGGAACACAGACCAGGCCCCAGCAGGCGGACAAACGGTGCAACG	GP6;GP6	NM_001083899;NM_016363	TSS200;TSS200								GP6	ENST00000333884.2	TSS200	GP6	ENST00000417454.1	TSS200	chr19:55549505-55549955	3						TRUE		1.41238367793156	2.12723743472901	5.32709113916533
196	chr12	29866066	+	cg07673127	64751546		TAATCCTAAATCTCAAAAATAATAATCAAACAACATTTCCACATTTCCAC		II			NA	NA	NA	NA	NA	NA		OpenSea	CCTTAAGAGAAAAAGACTCAGGTCCCCCAAGAAAAAAGGAATTCCGTCTCCAGACTGCAA[CG]TGGAAATGTGGAAATGCTGCCTGACTACCACCCTTGAGACTTAGGATTACAACACCAACT	CGTGGAAATGTGGAAATGCTGCCTGACTACCACCCTTGAGACTTAGGATT	TMTC1;TMTC1	NM_175861;NM_001193451	Body;Body											TMTC1	ENST00000553189.1	3'UTR	chr12:29865860-29866230	3								1.32103345635115	-1.22504795959881	5.32557815859523
197	chr3	187464648	-	cg01598596	25600909		AAATACTACCTATATTTAAAACAAACTACCACAACTACAATACACTACAC		II			NA	NA	NA	NA	NA	NA	chr3:187461974-187462197	S_Shelf	GCCAGTATCACAGATACTGCCTGTATTTAGAACAGACTGCCACAACTACAATGCACTACA[CG]CAGCACAGTCTTCTTAGCTTTGAAGCTGAGTTGGGGGGTGGGGTGGGGGGGGGGTAGAGA	GATACTGCCTGTATTTAGAACAGACTGCCACAACTACAATGCACTACACG	BCL6	NM_001706	TSS1500								BCL6;BCL6	ENST00000496823.1;ENST00000406870.2	TSS1500;TSS1500	BCL6;BCL6;BCL6;BCL6	ENST00000480458.1;ENST00000496823.1;ENST00000470319.1;ENST00000406870.2	TSS1500;TSS1500;TSS1500;TSS1500	chr3:187463940-187464930	3						TRUE		0.975999832107736	0.113211397170986	5.32172146487467
198	chr17	58455036	-	cg14598546	99612216		CTCCTAATTTTCCATTCCAACTAAAATTTAATAATATAATTAACTCTTCC		II			NA	NA	NA	NA	NA	NA		OpenSea	TAATAAATATCCTCCTGATTTTCCATTCCAGCTAAGATTTGATAATATAATTGACTCTTC[CG]TGTTTTCATCACAAGCAGCACTGTTACAGATATCATTTCCTCTTAATTTATCCACAGGCT	CGGAAGAGTCAATTATATTATCAAATCTTAGCTGGAATGGAAAATCAGGA	USP32	NM_032582	Body														chr17:58454705-58455115	3								-1.26616888308347	0.81748144747676	-5.31696676168093
199	chr3	169527190	-	cg23439661	98708599		TCTACACCATCCCAAATTTAAATATAACTATCATTTCTTCATACCAAATC		II			rs111354283	0.011894	NA	NA	NA	NA	chr3:169529875-169530435	N_Shelf	CTTGGATACCCTCTACACCATCCCAAGTTTGAATGTAACTGTCATTTCTTCATACCAAAT[CG]AGGCCTGGCTCACAGAAGCTCTTCTCCTACCCAGCCTTCCATTTCCTCTTTCTAAAGGTG	CTACACCATCCCAAGTTTGAATGTAACTGTCATTTCTTCATACCAAATCG	LRRC34;LRRC34;LRRC34	NM_001172779;NM_153353;NM_001172780	Body;Body;Body								LRRC34;LRRC34	ENST00000524327.1;ENST00000522830.1	TSS1500;5'UTR	LRRC34;LRRC34;LRRC34;LRRC34;LRRC34;LRRC34	ENST00000524327.1;ENST00000522830.1;ENST00000520726.1;ENST00000522596.2;ENST00000522080.1;ENST00000524054.1	TSS1500;5'UTR;TSS1500;3'UTR;3'UTR;3'UTR	chr3:169527120-169527435	3								2.4510344126021	-2.75497559648064	5.31542599258491
200	chr7	73727108	-	cg04952324	37700158		AACAACCCTAAAAACCAAAACTAACAAACATACCCAATACTCTCRTAAAC		II			NA	NA	NA	NA	NA	NA		OpenSea	ATGTTGGATTTAGCAGCCCTGAGGGCCAGGGCTGGCAGGCATGCCCAGTGCTCTCGTGGG[CG]CACCCCGGCATGTCGGCTCCACTGCTGTGTGCCTGGGGGCAGCTTGTTTTCCTCTGCTCT	CGCCCACGAGAGCACTGGGCATGCCTGCCAGCCCTGGCCCTCAGGGCTGC	CLIP2;CLIP2	NM_032421;NM_003388	5'UTR;5'UTR				TRUE				CLIP2;CLIP2	ENST00000539676.1;ENST00000361545.5	5'UTR;5'UTR	CLIP2;CLIP2	ENST00000539676.1;ENST00000361545.5	5'UTR;5'UTR	chr7:73727065-73727335	3						TRUE		1.9183084374592	-0.676828919363442	5.31069945039435
201	chr7	6747037	+	cg22772380	62607264		AAACTAATCCTCTATTATTTCATCCATAAACTCTATTTACTAAAATTTTC		II			NA	NA	NA	NA	NA	NA	chr7:6745867-6746716	S_Shore	CGTGACAAATGGAACAAGAGGGTGCATCATGCTAGCTTATGATCACAATGACACATTTAA[CG]AAAACTTCAGTAAATAGAGCCCATGGATGAAATAATAGAGGATTAGCCTGGGACAGGATA	CGAAAACTTCAGTAAATAGAGCCCATGGATGAAATAATAGAGGATTAGCC	ZNF12;ZNF12	NM_016265;NM_006956	TSS1500;TSS1500						7:6745613-6747241	Unclassified	ZNF12;ZNF12;ZNF12;ZNF12;AC073343.13	ENST00000491565.1;ENST00000405858.1;ENST00000330442.7;ENST00000399476.3;ENST00000366167.2	TSS1500;TSS1500;TSS1500;TSS1500;5'UTR	ZNF12;ZNF12;ZNF12;ZNF12;ZNF12;AC073343.13	ENST00000491565.1;ENST00000394917.3;ENST00000405858.1;ENST00000330442.7;ENST00000399476.3;ENST00000366167.2	TSS1500;TSS1500;TSS1500;TSS1500;TSS1500;5'UTR			chr7:6745497-6747111	6	chr7:6745481-6747146	6				-1.21873763222006	-0.697734096977342	-5.31000754447574
202	chr2	193411492	-	cg07729325	6711200		AAATAACAAAAACTTCCTCAAAATTTATATTACCCAATCAAAAAAATAAC		II			NA	NA	NA	NA	NA	NA		OpenSea	ATAACTTACAGAAATGACAAGGGCTTCCTCAGGGTTTATGTTGCCCAATCAAGGAAATGA[CG]TCATTCCTATACAATCACCTTGTCCAAGATTGCCTGCCAGTTTCCTTGCCATCTTTTCAT	AATGACAAGGGCTTCCTCAGGGTTTATGTTGCCCAATCAAGGAAATGACG																	chr2:193411400-193411595	3								1.1001973439409	-0.316285441529913	5.30394998063487
203	chr6	39280861	-	cg23833119	58645189		CTAAACRAATAAACCACCAAAACTACAAAACRAAAATTCTAAACTAACRC		II			NA	NA	NA	NA	NA	NA	chr6:39281135-39282215	N_Shore	GACTGGAGACTCTGGACGGATAAGCCACCAGGACTGCAAGACGGGGATTCTGGGCTGGCG[CG]CAGCTGTCTGGACTCTGGGCTCTTGGACGAAGGGGTGGGGAACCAAGCCAGGACCCAGGA	CGCGCCAGCCCAGAATCCCCGTCTTGCAGTCCTGGTGGCTTATCCGTCCA	KCNK17;KCNK17	NM_031460;NM_001135111	Body;Body		chr6:39280684-39280684		TRUE	6:39388714-39390170						KCNK17	ENST00000503878.1	3'UTR	chr6:39280745-39280955	3								1.00845552214296	-0.490611198827343	5.29968738786709
204	chr4	155608227	+	cg25912474	69621563		TTTTTAATCTTTTCCTCAAACAAAAACTTTTCACATAAACTCTTTATATC		II			NA	NA	NA	NA	NA	NA		OpenSea	AGAACCACTAGAGGGTGTATATGTTCAGAGAGAACAAAAAGTTCATTTTTTTTCTACTCT[CG]ACATAAAGAGCTCATGTGAAAAGTTTCTGTTTGAGGAAAAGACTAAAAATATCTGATTGC	TTTTAGTCTTTTCCTCAAACAGAAACTTTTCACATGAGCTCTTTATGTCG											LRAT	ENST00000500890.2	5'UTR	LRAT;LRAT;LRAT	ENST00000500890.2;ENST00000502525.1;ENST00000499392.1	5'UTR;5'UTR;5'UTR	chr4:155608080-155608270	3								1.06064415672666	-1.30764465709582	5.29291524164943
205	chr11	10531665	-	cg13170468	2763283		AAACRTTTTAAACTACRTTACTACRTACTTAATACCTATTCCTTTTAATC		II			NA	NA	NA	NA	NA	NA		OpenSea	GTGGCTAGGCTAAGCGTTTTGAGCTGCGTTGCTGCGTGCTTGATACCTGTTCCTTTTGAT[CG]TGGTGATTTAGAGGGTGACTCACTGGGGCGGGGATGCTTGCATGTGTAATCCTACTAAGA	AGCGTTTTGAGCTGCGTTGCTGCGTGCTTGATACCTGTTCCTTTTGATCG				low-CpG:10487908-10488332				11:10488172-10488272			MTRNR2L8	ENST00000536684.1	TSS1500	MTRNR2L8	ENST00000536684.1	TSS1500	chr11:10531460-10531870	3						TRUE		1.34224393501357	1.03045105167433	5.28892197877187
206	chr11	91864865	+	cg19525261	99623481		TCATCCCAAACAATCTAAATAACTACTCTAACTCTATCTAAATTTCAAAC		II			rs1566061	0.180561	NA	NA	NA	NA		OpenSea	GCAACTTCCTCCACAAGGTCTCCCAGGAGCTGAATGGAAAAGCCGAGAGGAAGCAAAGGG[CG]TCTGAAATCTAGACAGAGCCAGAGTAGTCACCTAGACTGTCTGGGATGAACCATCCCTTG	CATCCCAGACAGTCTAGGTGACTACTCTGGCTCTGTCTAGATTTCAGACG																	chr11:91864520-91864955	3								1.25717280287123	0.696566922529324	5.28708132738306
207	chr1	248651819	-	cg27191320	98722428		CCACRAAACTCAAATTAACACAATAAACATACACAAATATAAATACTCAC		II			NA	NA	NA	NA	NA	NA		OpenSea	AATCCCCAGACCCACGGGACTCAGGTTAGCACAATGAGCATACACAAATGTGAGTACTCA[CG]AAACACTCATTACAAAGGGACGCGTTACACTGACTCCAAAACTCTCCTTGGTGGCCTAGG	CGTGAGTACTCACATTTGTGTATGCTCATTGTGCTAACCTGAGTCCCGTG	OR2T5	NM_001004697	TSS200								OR2T5	ENST00000366473.2	TSS200	OR2T5	ENST00000366473.2	TSS200										-4.27166717763327	-2.95979842707515	-5.27080703998637
208	chr11	134374331	+	cg20405891	97626422	94804332	TTTATTTCATCTTATCATTAACTCAAAATCCATCATTTAACATCATTACA	TTTATTTCATCTTATCGTTAACTCAAAATCCATCGTTTAACGTCGTTACG	I	T	Red	NA	NA	NA	NA	NA	NA		OpenSea	GGCACTCATGCAATCACCATTTCCTGCTGTGAATGAGCCTACATTTTGTTGGGGAAGAGA[CG]CAACGACGCCAAACGATGGACTCTGAGTCAACGATAAGATGAAACAAAATTAAAACAAAG	CGCAACGACGCCAAACGATGGACTCTGAGTCAACGATAAGATGAAACAAA	LOC283177	NR_033852	Body								RP11-627G23.1	ENST00000533390.1	5'UTR	RP11-627G23.1;RP11-627G23.1	ENST00000532886.1;ENST00000533390.1	5'UTR;5'UTR	chr11:134374140-134374595	3								1.03186066586907	-1.18931784032633	5.2651018229743
209	chr10	108751940	-	cg24795173	38600246		ATACTTATTTATATTTACTTCTCRATACACACCTCTCTCAAACACTATTC		II			NA	NA	NA	NA	NA	NA		OpenSea	CAGGCTGTTGGATGCTTGTTTGTATTTACTTCTCGGTACACACCTCTCTCAAGCACTGTT[CG]TCATGAGCTTAAAAGCACAGGCATGGTGGACAAAGGAGCCCCTGACTTCCGTATATTCGT	TGCTTGTTTGTATTTACTTCTCGGTACACACCTCTCTCAAGCACTGTTCG	SORCS1;SORCS1;SORCS1;SORCS1;SORCS1;SORCS1	NM_001013031;NM_001206570;NM_052918;NM_001206572;NM_001206569;NM_001206571	Body;Body;Body;Body;Body;Body														chr10:108751825-108752110	3								4.37102805474529	-0.467652716446123	5.26182564423126
210	chr11	62255221	-	cg03781663	31602275		TCCACTTATTTACCAAAATAACCCTATATACAACTAACTAAAATATTACC		II			NA	NA	NA	NA	NA	NA		OpenSea	TTCTCTGATTTTCCACTTATTTACCAAAATGACCCTGTATGCAGCTGACTGAAGTGTTAC[CG]TGAGAAAACCATGTAATGTTCAAACGGGTTTTTTGATATTAAAAGAAACAGCAGTACCCC	CGGTAACACTTCAGTCAGCTGCATACAGGGTCATTTTGGTAAATAAGTGG	AHNAK	NM_024060	Body								AHNAK	ENST00000525875.1	3'UTR	AHNAK	ENST00000525875.1	3'UTR	chr11:62255145-62255590	3								2.79818553394495	-2.07984732250477	5.26151795004028
211	chr10	134983749	+	cg18330082	95715492		ACCTACAATTAAAAAAATTCCAAAAACAAATATACRTCCACCTACCCCAC		II			rs3810969	0.014604	NA	NA	NA	NA	chr10:134980302-134981059	S_Shelf	CACCAAGAACACATCTTGGCGAGGTTTCTCTAGGGTGCATGCCCAGGAGGAAGTGTGGCT[CG]TGGGGCAGGTGGACGTACATCTGTTCCTGGAACTCCCCCAACTGCAGGCCCGAGAACACG	CGTGGGGCAGGTGGACGTACATCTGTTCCTGGAACTCCCCCAACTGCAGG	KNDC1	NM_152643	Body					10:134833604-134833835						KNDC1;KNDC1;KNDC1;KNDC1	ENST00000478074.1;ENST00000485110.1;ENST00000530127.1;ENST00000465195.1	5'UTR;5'UTR;5'UTR;5'UTR	chr10:134983545-134983795	3						TRUE		-1.50751571443922	-1.84691663674045	-5.25856634390524
212	chr10	128810499	+	cg06406458	90771975	39682546	AACAAAATAACATATTCAACAACTTATATCAAATAACATCATCCAACACA	AACGAAATAACATATTCAACGACTTATATCGAATAACGTCGTCCAACGCG	I	A	Red	NA	NA	NA	NA	NA	NA		OpenSea	CCATGGGTCTCTGTGCCCCTTTGTCTCCTGTGGTCTTGGTCGTCCCGTGCCCTCCAGGCT[CG]CGTTGGACGACGCCATTCGACACAAGCCGCTGAACATGTCATCCCGTTTTTCACCCAGGG	CGCGTTGGACGACGCCATTCGACACAAGCCGCTGAACATGTCATCCCGTT	DOCK1	NM_001380	Body					10:128700384-128700536													chr10:128810253-128811614	6		TRUE		3.61779973945452	3.23118799853319	5.25079165292204
213	chr4	74731300	-	cg23624621	69760585		ATAAACATTTTACAATATCATAATATAATCRTCAAAACTAAAAAACCACC		II			rs3117598	0.479592	NA	NA	NA	NA	chr4:74734918-74735544	N_Shelf	TTTCCTTTAAAGTGAACATTTTACAATATCATGGTATAGTCGTCAAAGCTAAGAAACCAC[CG]CTGACACATTACTTTTAACTGAACTGCAGATTTTATTTGGGTTTTGCCAGTTTTTCCGTT	CGGTGGTTTCTTAGCTTTGACGACTATACCATGATATTGTAAAATGTTCA																								TRUE		1.57102839222736	-0.579495329251077	5.24622637988597
214	chr7	45175748	+	cg08907120	66659296		CATAACCCCCRAATATCAAAACTACTAATCTCTTTCTAAACAATAAAAAC		II			rs4720498	0.483386	NA	NA	NA	NA		OpenSea	TGCCAGTTTTCTTTTGGCAATGTCTATTGGTGATACTAATCTTGACCAATTTTTGCCGAG[CG]TCTCCACTGCTCAGAAAGAGACTAGCAGCCCTGACATCCGGGGGCCATGCCTTAGGGTGC	ATGGCCCCCGGATGTCAGGGCTGCTAGTCTCTTTCTGAGCAGTGGAGACG									7:45175530-45176379	Unclassified							chr7:45175585-45176030	3								1.23463896255672	-0.430230941965146	5.24300461619916
215	chr12	30947871	-	cg23378074	8609548	89669418	ACACCTTATATTCTTTAAATACCTAACAAATAACCACCAACCCTCCACCA	ACGCCTTATATTCTTTAAATACCTAACAAATAACCACCAACCCTCCACCG	I	A	Red	NA	NA	NA	NA	NA	NA	chr12:30948548-30949757	N_Shore	GTTCCTAGCATAGCGCCTTGTATTCTTTAGGTACCTGACAAATGGCCACCAACCCTCCAC[CG]GAGAGGACTTTTTACCAAGCCTGCAGGAAGGGCCAGCTAGGCAGGCGTCTCCCTGCTTTG	CGGTGGAGGGTTGGTGGCCATTTGTCAGGTACCTAAAGAATACAAGGCGC									12:30947657-30947901	Unclassified_Cell_type_specific	RP11-77I22.3	ENST00000547804.1	TSS1500	RP11-77I22.3;RP11-77I22.3;RP11-77I22.3	ENST00000550292.1;ENST00000547804.1;ENST00000415632.1	TSS1500;TSS1500;TSS200	chr12:30947560-30950295	3						TRUE		1.16690019799296	0.325082264491918	5.24180959577795
216	chr14	61970191	-	cg18624930	32786121		AAAATCTATACAATCTTTATCTATTTCTACCTATACAAATACTAAACCAC		II			NA	NA	NA	NA	NA	NA		OpenSea	CACAGACTGGCAGAATCTGTGCAGTCTTTGTCTGTTTCTGCCTATGCAAATACTAAGCCA[CG]CTCAACAGAGCTTGAGCGTTGTATCTGTTCAACTGCCATTTAAGAAATAGGACTCTGTTC	GAATCTGTGCAGTCTTTGTCTGTTTCTGCCTATGCAAATACTAAGCCACG	PRKCH	NM_006255	Body											PRKCH;PRKCH;PRKCH	ENST00000555233.1;ENST00000536400.1;ENST00000555628.1	5'UTR;5'UTR;5'UTR	chr14:61969845-61970555	3								-1.10048460047285	-0.513722025085056	-5.2393534245773
217	chr3	119500686	-	cg14194410	79658868		ACAAAAACCCTCAAACTAATAAAATACACTCAAAATTACTTAAACAAAAC		II			rs1523128	0.134938	NA	NA	NA	NA		OpenSea	AGTGGTAAAGGACAGAGACCCTCAGACTGATGAAATGCACTCAGAATTACTTAGACAAAG[CG]GATATTTGCCACTCTCTTCCCCTTTTCCTGTGTTTTTGTAGTGAAGAGACCTGAAAGAAA	CGCTTTGTCTAAGTAATTCTGAGTGCATTTCATCAGTCTGAGGGTCTCTG	NR1I2;NR1I2;NR1I2;NR1I2;NR1I2	NM_003889;NM_033013;NM_022002;NM_003889;NM_033013	1stExon;1stExon;TSS1500;5'UTR;5'UTR								NR1I2;NR1I2;NR1I2	ENST00000393716.2;ENST00000337940.4;ENST00000393716.2	1stExon;TSS1500;5'UTR	NR1I2;NR1I2;NR1I2;NR1I2	ENST00000466380.1;ENST00000337940.4;ENST00000474090.1;ENST00000466380.1	1stExon;TSS1500;TSS200;5'UTR	chr3:119500345-119500710	3								-1.12167448961724	1.18288631756136	-5.23322145613339
218	chr8	42065274	+	cg02252925	39615956		AAATTCCTACRATTCAATAACATCACRACTATAAATAATCAACCTAACCC		II			NA	NA	NA	NA	NA	NA		OpenSea	TGTTTTTATAAAGCAGGGGGAGGAAGTTCACGGTGGAAGCAGCACAGCCCATCCTGGCTT[CG]GGCCAGGCTGATTATTCACAGCCGTGATGTCATTGAATCGCAGGAATTTGGAAGTGGGAT	CGGGCCAGGCTGATTATTCACAGCCGTGATGTCATTGAATCGCAGGAATT	PLAT;PLAT	NM_000930;NM_033011	TSS200;TSS200				TRUE				PLAT;PLAT;PLAT	ENST00000429089.2;ENST00000270189.6;ENST00000220809.4	TSS200;TSS200;TSS200	PLAT;PLAT;PLAT	ENST00000429089.2;ENST00000270189.6;ENST00000220809.4	TSS200;TSS200;TSS200	chr8:42065025-42065375	3								-1.308901135182	-1.66821053762501	-5.23237127428165
219	chr7	118498806	-	cg01881574	88685393	22804876	CCTTAAACAATCAATAAAACCAAATACTACCAAACATAAAACAACACACA	CCTTAAACGATCAATAAAACCGAATACTACCAAACATAAAACGACGCACG	I	T	Red	NA	NA	NA	NA	NA	NA		OpenSea	GCACTCCTCACCCCTTGGGCGGTCAATGGAACCGGGTGCTGCCAAACATGGGGCGGCGCA[CG]TCACGGAGGCCCGGCTGCCCGGGAGCCCGCCGCAGTGGCGGGGGGCGGGGCTTGGGCATG	CGTGCGCCGCCCCATGTTTGGCAGCACCCGGTTCCATTGACCGCCCAAGG								7:118285923-118286310									chr7:118498680-118498915	3						TRUE		-2.7613577732359	2.58828161054739	-5.23181323333229
220	chr22	32267053	-	cg03067884	24620594		TATCCAATCTATCTTATTCACTATAATACCTATAACACAATATCTTACAC		II			rs136866	0.164475	NA	NA	NA	NA		OpenSea	GAAGGGGGCTCTGTCCAGTCTGTCTTGTTCACTGTGGTGCCTGTGGCACAATGTCTTGCA[CG]TCATAGCATGCTGTCAGTAAGGAAAAGAACAAACAGTGGATGAATCACTAATTGTGGCCA	CGTGCAAGACATTGTGCCACAGGCACCACAGTGAACAAGACAGACTGGAC	DEPDC5;DEPDC5;DEPDC5;DEPDC5;DEPDC5	NR_110988;NM_001242896;NM_001242897;NM_001136029;NM_014662	Body;Body;Body;Body;Body				TRUE				DEPDC5;DEPDC5	ENST00000539165.1;ENST00000494060.1	5'UTR;5'UTR	DEPDC5;DEPDC5	ENST00000539165.1;ENST00000494060.1	5'UTR;5'UTR	chr22:32266905-32267215	3								1.16520561800275	0.662771391766466	5.23135341859275
221	chr7	155091523	+	cg21341645	2685979		CAAAACAACAAAAACAATTACCAACRATAACTTAACCCCTTTCTACCTAC		II			NA	NA	NA	NA	NA	NA	chr7:155088705-155090212	S_Shore	TGTGTAGCTTCATTTATAGATGTGGCAACTGAATCACAGGTGAAGTCACATCCAAGGGTG[CG]CAGGTAGAAAGGGGCCAAGCCATCGTTGGTAACTGCTCCTGCTGCCTTGGTAGGTGTGTC	AAGGCAGCAGGAGCAGTTACCAACGATGGCTTGGCCCCTTTCTACCTGCG	INSIG1;INSIG1;INSIG1	NM_005542;NM_198337;NM_198336	Body;Body;Body			RDMR											chr7:155090640-155091795	3						TRUE		1.49548502209591	1.36263200316158	5.22339599703751
222	chr12	131272906	+	cg20527831	93762534		CACCRAATTTAAAACAAAAACATTTAAACATCCAAAAACAAAAACCCTCC		II			rs11061146	0.060324	NA	NA	NA	NA		OpenSea	TTTAGAGCCTGGCGCGCATTTCCATAGCTCCTCTGACGCCAGGACAATCAGACCCGTCTC[CG]GAGGGCTCCTGCCTCTGGATGTCTAAATGTTCTTGCCTTAAACCCGGTGTGACGCTCCAC	CGGAGGGCTCCTGCCTCTGGATGTCTAAATGTTCTTGCCTTAAACCCGGT								12:129838853-129838914									chr12:131272545-131273055	3						TRUE		2.40718660790016	2.30384780626133	5.21841521572685
223	chr2	239553380	-	cg15229836	38623539		AAAATCAAATTCAAATAATTATTCCCRACTTCACTTCCCTTTTACTCTAC		II			rs10203711	0.451912	NA	NA	NA	NA		OpenSea	ACATTCACAGAAGAATCAGGTTCAAATAATTATTCCCGACTTCACTTCCCTTTTACTCTG[CG]TTGCTTCACAAAGACGCACACACACGCACACAGAAATGAGTCATATGTTCAGCTTTCTGA	CGCAGAGTAAAAGGGAAGTGAAGTCGGGAATAATTATTTGAACCTGATTC							TRUE										chr2:239552725-239553715	3								3.04759401937083	-0.152782017531707	5.21689126745706
224	chr17	29284138	+	cg26961260	54808208		TATATCAATCAAACTCAAAAAACACAAATATTTCCCCCAAAAAACTATAC		II			NA	NA	NA	NA	NA	NA		OpenSea	TTCTGGGGCACAAAGGAGAATTTCTGTGTTTGGAAAAGTACAGACTGAGCAGGTGACCCC[CG]CACAGCCCCTTGGGGGAAACACTTGTGCCCTTTGAGTCTGACTGATATAAACACAGACTC	ATATCAGTCAGACTCAAAGGGCACAAGTGTTTCCCCCAAGGGGCTGTGCG	ADAP2	NM_018404	Body				TRUE				AC091177.1	ENST00000442757.1	TSS200	ADAP2;AC091177.1	ENST00000470962.1;ENST00000442757.1	5'UTR;TSS200	chr17:29283740-29284310	3								-1.77295996719544	-0.892551247248915	-5.20969656325801
225	chr18	12857703	+	cg11146476	94664129		TCCTCTAAAACAAATAACTCATCACRATAACAATTCCAATATAAATATAC		II			NA	NA	NA	NA	NA	NA		OpenSea	GGAGGCAGGGGAAGGGCACCTAAGTATCAGAATTACTGCCCACACCCGCTATTCCCTGAA[CG]CACACCCACACTGGAACTGCCACCGTGATGAGCCACCTGTTTCAGAGGAAGTGGGTCAAA	CGCACACCCACACTGGAACTGCCACCGTGATGAGCCACCTGTTTCAGAGG	PTPN2;PTPN2;PTPN2;PTPN2	NM_080422;NM_001207013;NM_080423;NM_002828	Body;Body;Body;Body						18:12857615-12857759	Gene_Associated_Cell_type_specific							chr18:12857625-12857830	3								1.82694752527526	-0.449548435083146	5.20498691039321
226	chr15	52392849	-	cg03139414	15650967		AAAAAAACACRTACAAAACRAAACTTATTCACAAAAATCTAATATTAACC		II			rs11637282	0.497265	NA	NA	NA	NA		OpenSea	TGGCTGATTCAAGAAGAACACGTGCAAAGCGGGGCTTATTCACAGGAGTCTGGTGTTGGC[CG]TTAGGTTTGATCGTGGTCAGCAGCTGTGTGATGTGTGGGTTCTGGGTCAGTGCGATGAAG	CGGCCAACACCAGACTCCTGTGAATAAGCCCCGCTTTGCACGTGTTCTTC											CTD-2184D3.4;CTD-2184D3.5	ENST00000544821.2;ENST00000558607.1	TSS1500;TSS200	CTD-2184D3.4;CTD-2184D3.5	ENST00000544821.2;ENST00000558607.1	TSS1500;TSS200	chr15:52392640-52392875	3								-2.67313037313089	0.61849826326308	-5.20442661635061
227	chr15	70473625	+	cg15755490	32748155		TAAAACCRACACTCTAAATATAAAACCCAAAAATCTATACTTATCAAACC		II			NA	NA	NA	NA	NA	NA		OpenSea	ACCGACAGACTCTGCTACAAGGGTGGGCCTCGCACATGGAGGGCATTTGCATCTCTTGGA[CG]GCCTGATAAGCACAGATTTCTGGGCCCCACACTCAGAGTGTCGGCTTCAGGAGGACTGGG	CGGCCTGATAAGCACAGATTTCTGGGCCCCACACTCAGAGTGTCGGCTTC																	chr15:70473300-70473630	3								1.20574522127268	1.19086570837071	5.20179908266992
228	chr8	141568712	-	cg26074100	7797173		CCTTTAAACCTAAAAACACAAAACACAAACATCRACATCRAAACTATCCC		II			rs2292777	0.35463	NA	NA	NA	NA		OpenSea	CGTTATCTCCACCTTTAGACCTGGGGACACAGAACACAGGCATCGGCATCGGGGCTGTCC[CG]ACCTGAGTGCAGGCGCCACTTGCGAGAATCAGTTTTCATAGGAATGTGGCTGGGGACCCA	CGGGACAGCCCCGATGCCGATGCCTGTGTTCTGTGTCCCCAGGTCTAAAG	EIF2C2;EIF2C2	NM_012154;NM_001164623	Body;Body					8:141637758-141637919						EIF2C2	ENST00000523609.1	3'UTR	chr8:141568520-141569135	3						TRUE		-1.34266724701069	-0.642787707047817	-5.19626227993723
229	chr8	104093182	-	cg14410590	88764132		TTAATAATCATAAAAACCCACTAAATACTAAATACTAAACACTATACCAC		II			rs73291963	0.12106	NA	NA	NA	NA		OpenSea	AGCAGTTGGTCTTGGTAGTCATGGGAGCCCACTGGGTGCTGGGTGCTGGGCACTGTGCCA[CG]TGCTAAATGCCCCAGACTTCCCCATGCTGGGTCCTCCTCGTGCTGGGAGGGTGTGTACTC	CGTGGCACAGTGCCCAGCACCCAGCACCCAGTGGGCTCCCATGACTACCA					chr8:104093090-104093090												chr8:104092965-104093250	3								1.46530349421234	-2.07073335452409	5.17903139290126
230	chr15	66947617	+	cg05406088	68729243	86619353	ATCCACTACCAAAAAAATAATTAAAACCTCCTACCCTCAAAACATCTTCA	ATCCACTACCAAAAAAATAATTAAAACCTCCTACCCTCGAAACGTCTTCG	I	T	Red	NA	NA	NA	NA	NA	NA	chr15:66947360-66947574	S_Shore	CCGAGCCCGCCCGCAGCGCCTGGGGCCTGGGGAGTGGGTGGTAGGGTAGGACTGGTGTCA[CG]AAGACGCCCCGAGGGCAGGAGGCCCTAACCACTCCCTTGGCAGTGGATGTGGGGAGTGGG	ATCCACTGCCAAGGGAGTGGTTAGGGCCTCCTGCCCTCGGGGCGTCTTCG							TRUE		15:66947084-66947651	Unclassified_Cell_type_specific							chr15:66946900-66947695	3						TRUE		1.8186953875248	-0.547348331690408	5.1726877168095
231	chr2	47306980	+	cg01697687	31689924		ATATAAATACCACAAACAAAAACAATCRATAAAATTCTACAACATATCCC		II			rs61377948	0.278134	NA	NA	NA	NA		OpenSea	CCCTGCACATCCCCAGAGAGAGGCTCACTCTGCTTCCCTGCACCATCAGACAAGCGGAAG[CG]GGACATGTTGCAGAACTTCACCGATTGCTTTTGTCTGTGGCACCCACACCCACTCAGAGA	CGGGACATGTTGCAGAACTTCACCGATTGCTTTTGTCTGTGGCACCCACA											CALM2	ENST00000422269.1	3'UTR	CALM2;CALM2;CALM2;CALM2	ENST00000496939.1;ENST00000464527.2;ENST00000422269.1;ENST00000482548.1	3'UTR;3'UTR;3'UTR;3'UTR	chr2:47305780-47307535	3								2.8667432309427	2.31978842311833	5.16687191061935
232	chr14	107092283	-	cg19481727	22709152		AAAACAAACTAATACAACRTACCTAAAATAATTTAATAAACCCCCTTCAC		II			NA	NA	NA	NA	NA	NA		OpenSea	GTAGCAGTGGGAAAACAAACTAATACAACGTGCCTGGAGTGGTTTAATAAACCCCCTTCA[CG]TCATAAAATGATGTCATTATTTTGCTGTATTGTAGTGTTTTCATAAAAACATAGAGAAGT	CGTGAAGGGGGTTTATTAAACCACTCCAGGCACGTTGTATTAGTTTGTTT	MIR7641-2	NR_106988	TSS1500								RN5S389	ENST00000362610.1	TSS1500	RN5S389	ENST00000362610.1	TSS1500										1.24105232262996	1.47843263844465	5.16594850191437
233	chr5	1594733	-	cg08422420	3720161	36636928	ACACAAAATCAAACAAAACCATAATAAAAACACCTCACCTACACAAAACA	GCACGAAATCAAACGAAACCATAATAAAAACGCCTCGCCTACACAAAACG	I	C	Grn	NA	NA	NA	NA	NA	NA	chr5:1594238-1595027	Island	TGCCGCGCCTGCGCACGGGGTCAAGCGGGGCCATAGTGGAGGCGCCTCGCCTGCACAAAG[CG]CACCTGCGGACGGTGGCGCTGTGGGGATAGGGAGGTCCCGCGCTCCCTGACCGATGTAGG	GCACGGGGTCAAGCGGGGCCATAGTGGAGGCGCCTCGCCTGCACAAAGCG	SDHAP3	NR_003263	TSS200					5:1647215-1648016	5:1594141-1595124	Unclassified	SDHAP3;SDHAP3	ENST00000436493.2;ENST00000436493.2	1stExon;3'UTR	SDHAP3;SDHAP3	ENST00000436493.2;ENST00000436493.2	1stExon;3'UTR	chr5:1594505-1595190	3						TRUE		2.96882070866073	-3.09538469414103	5.16290833466709
234	chr8	144701005	-	cg20427171	78606990		AATAAATCRCTACTAAATATATCCACCTACTCTAATAATAAACAAACAAC		II			rs35896889	0.02719	NA	NA	NA	NA	chr8:144699233-144700481	S_Shore	GAGATGACTGAAGTGAGTCGCTGCTGGGTATGTCCACCTGCTCTGGTGATGGGCAGGCAG[CG]TTGCTTAATAAAGATTTCACAATTTTAGGCCGGGCGCAGTGGCTCACGCCTGTAATCCCA	CGCTGCCTGCCCATCACCAGAGCAGGTGGACATACCCAGCAGCGACTCAC	TSTA3	NM_003313	TSS1500								TSTA3;TSTA3	ENST00000529064.1;ENST00000425753.2	TSS1500;TSS1500	TSTA3;TSTA3;TSTA3;TSTA3;TSTA3;TSTA3;TSTA3;TSTA3;TSTA3;TSTA3	ENST00000529048.1;ENST00000529064.1;ENST00000531473.1;ENST00000527549.1;ENST00000530474.1;ENST00000532308.1;ENST00000529899.1;ENST00000531006.1;ENST00000425753.2;ENST00000526290.1	TSS1500;TSS1500;TSS1500;TSS1500;TSS1500;TSS1500;TSS1500;TSS1500;TSS1500;TSS1500	chr8:144700800-144701030	3								1.05223416574639	-0.56913226400712	5.15939670798936
235	chr1	3600879	-	cg17471939	93731921	89774538	TTACACTACAAAAAACCAACCCAAACTATAAAAATACACAAAACAACACA	TTACGCTACGAAAAACCAACCCGAACTATAAAAATACGCGAAACAACGCG	I	T	Red	NA	NA	NA	NA	NA	NA		OpenSea	TGGGGAATTTGTTTGCGCTGCGGAAAACCAGCCCGAACTGTGGGGATACGCGGAACAGCG[CG]TCTGGGGCAGGGTCGGGCCTCCCTCACTTATGCTCAGCCCGAAAGGGAGGGAGGCGATGC	CGCGCTGTTCCGCGTATCCCCACAGTTCGGGCTGGTTTTCCGCAGCGCAA	TP73	NM_005427	Body					1:3590595-3590796									chr1:3600665-3601135	3						TRUE		1.07194687932209	-0.433514630508733	5.15936717430152
236	chr17	5673550	-	cg06683719	44755225		TAATCAACACCCAATTAATTCTAAATTTCCCATTATTTACTCCAACTATC		II			NA	NA	NA	NA	NA	NA		OpenSea	CCTTTGGCAAATAATCAGCACCCAATTAATTCTGAATTTCCCATTGTTTGCTCCAGCTGT[CG]AGCTCCTTGCACGAGCAAAGAATGATTGTTCAATGTTTTCCTTGTAATGAACTGTGAGAG	AATCAGCACCCAATTAATTCTGAATTTCCCATTGTTTGCTCCAGCTGTCG						RDMR	TRUE										chr17:5673165-5673675	3						TRUE		1.1236019169717	-1.10109071926974	5.15795085612033
237	chr11	73115417	+	cg16322681	2721208		TATCAAATACATCACAAAAATCAAAACACTTCACRACCTTTCATATACTC		II			NA	NA	NA	NA	NA	NA		OpenSea	ATAACCTGTTTCCTCATTTGTCAATTGACTGTAATAACTCTAACCCTGTCCCTCTCAGGG[CG]AGTACATGAAAGGCCGTGAAGTGCTTTGACCTCTGTGATGCACCTGACAAATCCAAAGGT	GTCAGGTGCATCACAGAGGTCAAAGCACTTCACGGCCTTTCATGTACTCG	FAM168A;FAM168A;FAM168A	NM_015159;NM_001286051;NM_001286050	3'UTR;3'UTR;3'UTR						11:73114953-73115554	Unclassified_Cell_type_specific	FAM168A;RP11-809N8.4	ENST00000064778.4;ENST00000542598.1	3'UTR;TSS1500	FAM168A;RP11-809N8.4	ENST00000064778.4;ENST00000542598.1	3'UTR;TSS1500			chr11:73114955-73115525	6	chr11:73086593-73115898	6				1.53011027324613	-0.269278186619458	5.15530352946935
238	chr14	46358139	-	cg24170212	56706955		CCTAAACRTAAAACCCTCRAAACCAAATACRAAATATAAACTTATTATAC		II			rs62414074	0.055556	NA	NA	NA	NA		OpenSea	CAGCGAGACGCCCTGGGCGTAGGACCCTCGGAGCCAGGTGCGGGATATAAGCTTGTTGTG[CG]CCGTTTTTTAAATCCGTCGGAAAAGCGCAGTATTCGGTTGGGAGTGACCTGATTTTCCAG	CTGGGCGTAGGACCCTCGGAGCCAGGTGCGGGATATAAGCTTGTTGTGCG								14:45427832-45428110									chr14:46358025-46358330	3						TRUE		1.95188721217497	2.10756855303291	5.15196343875729
239	chr8	145638434	+	cg18246227	39668121	88745326	CAAAACCTAAAAAATAATAAACAAAATCTAACAACTAAACAAAAAAACCA	CGAAACCTAAAAAATAATAAACGAAATCTAACGACTAAACGAAAAAACCG	I	A	Red	NA	NA	NA	NA	NA	NA	chr8:145637965-145639182	Island	TGCCCCGCCCACCTCCTTTCGGTCCCGCCCTCTTACCACCAGGCCCCGCCCACCTGTTCC[CG]GTCTCCCCGCCCAGCCGTCAGATCCCGCCCATCACCTTCCAGGCCCCGCCCCACCTGTTT	CGGGGCCTGGAAGGTGATGGGCGGGATCTGACGGCTGGGCGGGGAGACCG	SLC39A4;SLC39A4	NM_130849;NM_017767	Body;Body					8:145608836-145609963	8:145638188-145639664	Promoter_Associated	SLC39A4	ENST00000529462.1	3'UTR	SLC39A4;SLC39A4;SLC39A4;SLC39A4;SLC39A4	ENST00000530807.1;ENST00000532718.1;ENST00000531013.1;ENST00000527148.1;ENST00000529462.1	3'UTR;3'UTR;3'UTR;3'UTR;3'UTR	chr8:145638260-145638755	3						TRUE		2.60252007906646	-3.92654691125491	5.15015946369701
240	chr14	100906689	-	cg05313263	79670277		AATAACTACTCTCAAAATACAAACAAACAACCACAATCAAAAAACCCTTC		II			NA	NA	NA	NA	NA	NA		OpenSea	TTTGATTGCAAAATAGCTACTCTCAAAATGCAGACAGGCAGCCACAGTCAGGGAGCCCTT[CG]GCCACGGCAGCGGGGTGGCGCCAGACACCTGGCTTTGAGTCCCGTGGAGGCATGCCACTT	ATAGCTACTCTCAAAATGCAGACAGGCAGCCACAGTCAGGGAGCCCTTCG	WDR25;WDR25	NM_024515;NM_001161476	Body;Body				TRUE		14:100906078-100907327	Unclassified				WDR25;WDR25	ENST00000555775.1;ENST00000554492.1	5'UTR;5'UTR	chr14:100906525-100906995	3						TRUE		2.25157824579276	-2.32383746578966	5.14922275582978
241	chr10	135060549	+	cg25154244	1764310		AACTAAAAAAATCCACAACTCATTCTTTAAACATTTTCTTTACAAACTAC		II			NA	NA	NA	NA	NA	NA		OpenSea	CTGCGCCTGGATCCACCGCCACCCGCTTGTATAAAAAGTGGGCCCCACACGGTGCAGCTT[CG]TAGTCTGCAAAGAAAATGTCCAAAGAATGAGTTGTGGATCCTCCCAGCCAGAGCCCAGAT	GCTGGGAGGATCCACAACTCATTCTTTGGACATTTTCTTTGCAGACTACG								10:134910447-134910541	10:135060517-135061380	Unclassified_Cell_type_specific	RP13-49I15.5;RP13-49I15.5	ENST00000553459.1;ENST00000300167.6	3'UTR;3'UTR	RP13-49I15.5;RP13-49I15.5	ENST00000553459.1;ENST00000300167.6	3'UTR;3'UTR	chr10:135060525-135060775	3						TRUE		0.996834056816881	-0.459710459642544	5.14208911593523
242	chr13	113540400	+	cg17842918	86674908	47729182	ACTAAATTAACTAAAACTTTAAACAACCACAACCCTTCCCAACTAACTCA	ACTAAATTAACTAAAACTTTAAACGACCGCGACCCTTCCCAACTAACTCG	I	T	Red	rs3742238	0.164366	NA	NA	NA	NA	chr13:113540350-113540558	Island	GGCCACACCCACGCCGCACCTCATCCGTGCACGCGTCGGAGCACGGCCAGCCTTCCGCCA[CG]AGCCAGCTGGGAAGGGCCGCGGCCGCCTAAAGCCCCAGTCAACCCAGCCTGTGTCTGAGC	GCTGGGTTGACTGGGGCTTTAGGCGGCCGCGGCCCTTCCCAGCTGGCTCG	ATP11A;ATP11A	NM_015205;NM_032189	3'UTR;3'UTR				TRUE	13:112588352-112588543			ATP11A;ATP11A	ENST00000375645.3;ENST00000375630.2	3'UTR;3'UTR	ATP11A;ATP11A;ATP11A	ENST00000471555.1;ENST00000487903.1;ENST00000375630.2	3'UTR;3'UTR;3'UTR	chr13:113540185-113540695	3						TRUE		3.27526852088633	-2.56231636103216	5.12435565570876
243	chr1	17372338	-	cg03961338	80717113		CRTCTCRAACCAAATCTTCATTTACATAAAATATAACTAATAAAAAACCC		II			NA	NA	NA	NA	NA	NA		OpenSea	AGCCTCTGATTCGTCTCGGGCCAAGTCTTCATTTGCATAGGGTGTAACTAATAGGAAACC[CG]TACAGGGTACTTTAATCCCAGAAGACTGTGCAGCTGGGGCTCTTGAACCACTTGCTCAAT	CGGGTTTCCTATTAGTTACACCCTATGCAAATGAAGACTTGGCCCGAGAC	SDHB	NM_003000	Body								SDHB	ENST00000466613.1	3'UTR	SDHB;SDHB;SDHB;SDHB;SDHB	ENST00000475506.1;ENST00000491274.1;ENST00000485515.1;ENST00000463045.1;ENST00000466613.1	TSS1500;TSS1500;3'UTR;3'UTR;3'UTR	chr1:17372220-17372630	3								-2.17515971413296	-0.575018589024987	-5.11758280173073
244	chr17	53800484	-	cg18040354	78774881	12635150	ACTAAACAAACTACTTTATAAATTTAAATAACTCATTTTTTCCCCCACCA	ACTAAACGAACTACTTTATAAATTTAAATAACTCATTTTTTCCCCCGCCG	I	A	Red	NA	NA	NA	NA	NA	NA		OpenSea	CTTGCAGCATTTACTAAGCGGACTGCTTTGTGAATTTGAATGACTCATTTTTTCCCCCGC[CG]ACCTCCAGATCTTCCTCCCGTCCATCAGGCATTTTTATAAGAAAATCCCAGAGTCAGCGT	CGGCGGGGGAAAAAATGAGTCATTCAAATTCACAAAGCAGTCCGCTTAGT	TMEM100;TMEM100	NM_018286;NM_001099640	TSS1500;5'UTR								TMEM100;TMEM100;TMEM100	ENST00000424486.2;ENST00000575734.1;ENST00000299377.4	TSS1500;3'UTR;5'UTR	TMEM100;TMEM100;TMEM100;TMEM100;TMEM100;TMEM100;TMEM100	ENST00000571679.1;ENST00000575685.1;ENST00000424486.2;ENST00000570586.1;ENST00000575734.1;ENST00000299377.4;ENST00000575806.1	TSS1500;TSS200;TSS1500;TSS1500;3'UTR;5'UTR;3'UTR	chr17:53799980-53800570	3						TRUE		1.02199758571824	-0.707484471196351	5.11644426602154
245	chr13	113540512	+	cg11462099	95778920	4682431	AAACACTCAACAAACCAAACAAATAATCACCCTATTAAAAACACTAACCA	AAACGCTCAACAAACCGAACGAATAATCACCCTATTAAAAACGCTAACCG	I	C	Grn	NA	NA	NA	NA	NA	NA	chr13:113540350-113540558	Island	GTGTCTGAGCAGACAGGGCGAACAAGCAGGCCACACCGTCTCGAGGGAGGAGGCCAGATG[CG]GCCAGCGTCTCCAACAGGGTGACCATCCGCTCGGCTTGCTGAGCGTTTAAACAAATGTTT	CGGCCAGCGTCTCCAACAGGGTGACCATCCGCTCGGCTTGCTGAGCGTTT	ATP11A;ATP11A	NM_015205;NM_032189	3'UTR;3'UTR				TRUE	13:112588352-112588543			ATP11A;ATP11A	ENST00000375645.3;ENST00000375630.2	3'UTR;3'UTR	ATP11A;ATP11A	ENST00000487903.1;ENST00000375630.2	3'UTR;3'UTR	chr13:113540185-113540695	3						TRUE		2.22207971760263	-0.723396697482239	5.11377823788822
246	chr11	316456	+	cg27331665	33768104	79648535	CAATTACAAAAAAATACCCACAACACACACCCTCCCAATAAAAAAAAACA	CGATTACAAAAAAATACCCGCAACACACACCCTCCCGATAAAAAAAAACG	I	C	Grn	rs79196191	0.0114	NA	NA	NA	NA	chr11:315739-316539	Island	TGCCTCCCAGAGGGCGGAGACTGAGAGGCGAAGGGACCGGCCGACTCTGGGTGCGGCGGG[CG]TCCCTCCCCACCGGGAGGGTGTGTGCTGCGGGCATCCCTTTGCAACCGCTGGAGGGGCCT	CGGTTGCAAAGGGATGCCCGCAGCACACACCCTCCCGGTGGGGAGGGACG					chr11:316246-316246			11:305780-306470	11:316185-316760	Unclassified_Cell_type_specific							chr11:316065-316755	3						TRUE		0.9039188125201	0.43147290483405	5.11337591366758
247	chr21	38938119	+	cg12773508	29637835		CTCTTAATCCCTATACTCRAATCTAATCCCATCTTATAAAATATACTTTC		II			NA	NA	NA	NA	NA	NA	chr21:38935854-38936546	S_Shore	CAAAACCCACAAACACAGCAAGGAAAGAACGAAGCAACAAAAGCAGAGATTTATTGAAAA[CG]AAAGTACACTCCACAAGATGGGATCAGACCCGAGCATAGGGACTAAGAGCCTGGTTTCAG	CGAAAGTACACTCCACAAGATGGGATCAGACCCGAGCATAGGGACTAAGA														TMPRSS3	ENST00000553129.1	3'UTR	chr21:38938080-38938350	3								1.73045393440587	0.160759586861887	5.10983901358453
248	chr19	1319242	+	cg09677560	8652112		AAAATTTTCCCCCCTTCTTTTCTTTAAAAAACCTATCAAAATCAAAAAAC		II			NA	NA	NA	NA	NA	NA	chr19:1315775-1316092	S_Shelf	GGGCGGCTCCCCCCGCCGGCCGGCCGTGATGAAAGCACCGTGAAATATACAGTGGCAGGA[CG]CCCCTTGACCCTGACAGGCCTCTTAAAGAAAAGAAGGGGGGAAAATCCCCCAGCAGTTGT	CGCCCCTTGACCCTGACAGGCCTCTTAAAGAAAAGAAGGGGGGAAAATCC								19:1269721-1270397	19:1319156-1319406	Unclassified_Cell_type_specific	MUM1	ENST00000344663.3	5'UTR	MUM1	ENST00000344663.3	5'UTR	chr19:1319005-1319435	3								0.955699417568233	0.405543677766363	5.10638244725686
249	chr15	40364740	+	cg20592017	80684848	89779315	AAAACATCATTAAACTAAATCAAAATACAAAAAAAACAACCAAAAAAACA	AAAACATCATTAAACTAAATCAAAATACGAAAAAAACAACCAAAAAAACG	I	C	Grn	NA	NA	NA	NA	NA	NA		OpenSea	AGCTGGTGTACCCCTCCGGGAGCCACGCCTCGCGCGGAGCGGGAGCCTTCAAAGAGGCCG[CG]CCTTCCTGGCTGCTCCCTTCGCATCCTGATCCAGTCCAATGATGTTTTTGCAATTTTCCT	AAAACATCATTGGACTGGATCAGGATGCGAAGGGAGCAGCCAGGAAGGCG								15:38151816-38152291									chr15:40364305-40364995	3						TRUE		1.70232938722248	1.65960525721271	5.10123327615495
250	chr15	63570580	-	cg17207590	50802170		ATACRTCTCCTTCTAAAAACTTAATAAATACCRAACTCTAATATCCCATC		II			NA	NA	NA	NA	NA	NA	chr15:63569296-63570100	S_Shore	AGCACCTGACTGTGCGTCTCCTTCTGGGAGCTTGGTAAATACCGGACTCTGGTGTCCCAT[CG]CAGTCATCACCTGCCTCTTACTTGCACATACCACATCCCCCCTCCTCTGATGAGTCTCTC	TGCGTCTCCTTCTGGGAGCTTGGTAAATACCGGACTCTGGTGTCCCATCG	APH1B;APH1B	NM_001145646;NM_031301	Body;Body											APH1B;APH1B	ENST00000559971.1;ENST00000560890.1	3'UTR;5'UTR	chr15:63570005-63570710	3					TRUE	TRUE		1.05958169933195	-1.16475152701924	5.09750249995337
251	chr12	80030118	-	cg11258982	4778864		AAACAATCAATATACCATTTACCTCTATTAAACAAAAACTATATTAACAC		II			NA	NA	NA	NA	NA	NA		OpenSea	CAGTTCAGAAAAAGCAATCAATATACCATTTGCCTCTATTAAACAAAAACTGTATTAACA[CG]TTTAAATGTTTCTAATATATGGAGAAGAGTATAACTTTTACTTATATTAATAACAACTCT	CGTGTTAATACAGTTTTTGTTTAATAGAGGCAAATGGTATATTGATTGCT	PAWR	NM_002583	Body											PAWR	ENST00000550006.1	3'UTR	chr12:80030100-80030430	3								-5.12967205819719	-0.50330594240236	-5.0945672099242
252	chr2	220312854	+	cg16440561	80654237	58771298	CTCCTAAATACAACAATAAAACAACATAAAAATAACCACAAACTAAACCA	CTCCTAAATACGACGATAAAACGACGTAAAAATAACCGCGAACTAAACCG	I	A	Red	rs187565836	0.0101	NA	NA	NA	NA	chr2:220312698-220314094	Island	AATCCGCGCTGCTCCCCCCACCGTCCCCTCGGGTCGGGAAGCGGTCCCCGCCGGGACCCC[CG]GCCCAGCCCGCGGCCACCCCCACGTCGCCCCACCGTCGCACTCAGGAGCCTGTGCTGCCC	CGGCCCAGCCCGCGGCCACCCCCACGTCGCCCCACCGTCGCACTCAGGAG	SPEG	NM_005876	Body	high-CpG:220021098-220021099			TRUE	2:220021010-220022217			SPEG;SPEG	ENST00000396695.2;ENST00000485813.1	5'UTR;5'UTR	SPEG;SPEG;SPEG;SPEG;SPEG;SPEG;SPEG	ENST00000452101.1;ENST00000497065.1;ENST00000491248.1;ENST00000498378.1;ENST00000396695.2;ENST00000464989.1;ENST00000485813.1	3'UTR;5'UTR;5'UTR;5'UTR;5'UTR;5'UTR;5'UTR	chr2:220312220-220314355	3						TRUE		1.87836176506682	-1.87923474234916	5.0933489706481
253	chr17	34361716	+	cg21908555	26765127		TAAAATTAACATCCCRATTTCAAATCTCAACCACTTAACAATAAATTAAC		II			NA	NA	NA	NA	NA	NA		OpenSea	TTCTTGTTCCATTAGGAACATAAACTTGGCAAGCCTTGGTAAGGTTAAGGAACTTGTTGG[CG]TTAACCCATTGTTAAGTGGCTGAGACCTGAAACCGGGATGTCAATTCCAAGTCCCAAGAC	GGAATTGACATCCCGGTTTCAGGTCTCAGCCACTTAACAATGGGTTAACG																			chr17:34361183-34361891	4	chr17:34360511-34361841	6				1.57812407073349	-2.31961706377379	5.08739227494372
254	chr2	47077192	+	cg25680379	83602938		TTAACCAATAAACAACCRACTAAACCAAAAAATCAAACTCTAATAATAAC		II			NA	NA	NA	NA	NA	NA		OpenSea	TGAACACGCAGGCAGGGACCTCTCGCCATTGCTTTGACACAGTGCTGAGTCAGGGTCCAA[CG]CCACCACTAGAGCCTGACCCCTTGGTCCAGCCGGTTGTTCACTGGTCAAAACACATGCTC	CGCCACCACTAGAGCCTGACCCCTTGGTCCAGCCGGTTGTTCACTGGTCA	LINC01119	NR_024452	Body		chr2:47076896-47076896						AC016722.2	ENST00000468141.1	5'UTR	AC016722.2;AC016722.2	ENST00000468141.1;ENST00000490950.1	5'UTR;5'UTR	chr2:47076805-47077595	3								-0.958274784789176	-0.392984217832601	-5.0772387130851
255	chr6	170352289	+	cg10317078	70600580		AATTATTTAAAAAAATATAACACCTCACCCTTTACTACCTCTTATATCCC		II			NA	NA	NA	NA	NA	NA		OpenSea	AGGAAACTCACGATTGGGCAGAAGGCAAAGGGGAAGGTGTCATGACTCCTGTGGCCAGAG[CG]GGACACAAGAGGCAGCAAAGGGTGAGGTGCCACACCCCTTTAAATAACCAGCGAGAACTC	CGGGACACAAGAGGCAGCAAAGGGTGAGGTGCCACACCCCTTTAAATAAC					chr6:170352210-170352210												chr6:170352165-170352535	3								1.27696963310045	0.857494310161981	5.07406164325289
256	chr12	133265841	-	cg08933311	25719249	7715549	TACATAATACAAATAAAAACAAAACCAAAAAAACAAATCCACATAAAACA	TACGTAATACGAATAAAAACAAAACCAAAAAAACGAATCCACATAAAACG	I	T	Red	NA	NA	NA	NA	NA	NA	chr12:133263462-133264711	S_Shore	AGGGAGCGGGTCTGCGTGGTGCGGGTGAAGACAGGGCCAGGGGAGCGGGTCCACATGGAG[CG]TGTGGAGACAGGGCCAAGGGAGCGAGTCTGCGGGGCGCGGGTCCGCACGGCGCGGGTGGA	CGCTCCATGTGGACCCGCTCCCCTGGCCCTGTCTTCACCCGCACCACGCA	PXMP2	NM_018663	Body					12:131773551-131775981			PXMP2;PXMP2;PXMP2;RP13-672B3.2	ENST00000545677.1;ENST00000539093.1;ENST00000428960.2;ENST00000540119.1	5'UTR;TSS1500;TSS1500;TSS200	RP13-672B3.2;PXMP2;PXMP2;RP13-672B3.2	ENST00000537262.1;ENST00000539093.1;ENST00000428960.2;ENST00000540119.1	5'UTR;TSS1500;TSS1500;TSS200	chr12:133265820-133266215	3								-1.42002978301404	0.522664484108464	-5.07283810319315
257	chr13	41768132	-	cg22829304	19621219		ATACCACCTATAAACATACTCTTAAAATAAAAACACRCAACTACTAACAC		II			NA	NA	NA	NA	NA	NA	chr13:41767827-41768762	Island	GGCTCTCGTACATGCCACCTGTGAACATGCTCTTGAAGTAGGGACACGCAGCTGCTAGCA[CG]TTGCGATTGCAGGAAAAGAGGCGACCCGTGCCAGGCCCGCTGCCAGGCGTCACCACCTCG	CGTGCTAGCAGCTGCGTGTCCCTACTTCAAGAGCATGTTCACAGGTGGCA	KBTBD7;LOC101929140	NM_032138;NR_120423	1stExon;Body					13:40665844-40666783			KBTBD7;KBTBD7	ENST00000379483.3;ENST00000501885.2	1stExon;5'UTR	KBTBD7;KBTBD7	ENST00000379483.3;ENST00000501885.2	1stExon;5'UTR			chr13:41767810-41769065	6	chr13:41767641-41769097	6				-0.997880587277488	-0.768445613094648	-5.0689028712123
258	chr11	73115433	-	cg18107759	63717220		ACTATAATAACTCTAACCCTATCCCTCTCAAAACRAATACATAAAAAACC		II			NA	NA	NA	NA	NA	NA		OpenSea	TTTGTCAATTGACTGTAATAACTCTAACCCTGTCCCTCTCAGGGCGAGTACATGAAAGGC[CG]TGAAGTGCTTTGACCTCTGTGATGCACCTGACAAATCCAAAGGTTTCTATTATTATTATC	CGGCCTTTCATGTACTCGCCCTGAGAGGGACAGGGTTAGAGTTATTACAG	FAM168A;FAM168A;FAM168A	NM_015159;NM_001286051;NM_001286050	3'UTR;3'UTR;3'UTR						11:73114953-73115554	Unclassified_Cell_type_specific	FAM168A;RP11-809N8.4	ENST00000064778.4;ENST00000542598.1	3'UTR;TSS1500	FAM168A;RP11-809N8.4	ENST00000064778.4;ENST00000542598.1	3'UTR;TSS1500			chr11:73114955-73115525	6	chr11:73086593-73115898	6				1.74136941554772	-0.195014701737139	5.05876060265214
259	chr5	212506	+	cg02160872	77710391		CACATTACTATCCAATCTACCCCATCATAATAAATATATAATACTATCTC		II			NA	NA	NA	NA	NA	NA	chr5:213191-213476	N_Shore	GGGCAGACGGGACAGCAATGTGAGCACGCTGATGCTCGACATCGCACACTGCAGCCATGA[CG]AGACAGCACCACACACCCATCATGATGGGGCAGACTGGACAGCAATGTGAGCACGCTGAG	CGAGACAGCACCACACACCCATCATGATGGGGCAGACTGGACAGCAATGT	CCDC127	NM_145265	Body					5:263717-266840																TRUE		-1.16370423264316	1.17824760538158	-5.04574726880077
260	chr3	71275993	+	cg20396557	42615136		ATCTAACCAATATAACTATACAAAATCCCTCTTCTTAACCRATAAACAAC		II			rs115646616	0.012163	NA	NA	NA	NA		OpenSea	GCTCACTCCCCGCACGCACTACCTTGCTCGTTCTCAGGCTCCCTGCAAGGGCACTAAGTG[CG]CTGTTCACCGGCCAAGAAGAGGGATCCTGTACAGTCACACTGGTCAGACTGGGGTAAGAG	CGCTGTTCACCGGCCAAGAAGAGGGATCCTGTACAGTCACACTGGTCAGA	FOXP1;FOXP1;FOXP1;FOXP1;FOXP1;FOXP1;FOXP1	NM_001244814;NM_001244812;NM_001244816;NM_001244808;NM_032682;NM_001244810;NM_001012505	5'UTR;5'UTR;5'UTR;5'UTR;5'UTR;5'UTR;5'UTR						3:71275758-71276371	Promoter_Associated_Cell_type_specific	FOXP1;FOXP1;FOXP1;FOXP1;FOXP1;FOXP1;FOXP1	ENST00000498215.1;ENST00000318796.5;ENST00000484350.1;ENST00000475937.1;ENST00000493089.1;ENST00000318779.3;ENST00000318789.4	5'UTR;5'UTR;5'UTR;5'UTR;5'UTR;5'UTR;5'UTR	FOXP1;FOXP1;FOXP1;FOXP1;FOXP1;FOXP1;FOXP1;FOXP1	ENST00000498215.1;ENST00000318796.5;ENST00000484350.1;ENST00000327590.4;ENST00000475937.1;ENST00000493089.1;ENST00000318779.3;ENST00000318789.4	5'UTR;5'UTR;5'UTR;5'UTR;5'UTR;5'UTR;5'UTR;5'UTR	chr3:71275725-71276790	3								-1.51004448955122	0.819398532993881	-5.04426549823925
261	chr17	48625188	+	cg26442630	65670882		AACCTACTATTAATAACTAAACAAACCAAAATCAATAAAATCTAAAACTC		II			rs76022681	0.053065	NA	NA	NA	NA	chr17:48624415-48624723	S_Shore	GGTGGGCGCTGAGTGAGGGAGTCCCCATGTCTGGTTTCCTCTGTTTGTCCCTCACCTGGT[CG]AGTCCCAGACCCTACTGATCTTGGCCTGTCCAGCCACCAACAGTAGGCTGCCTTCCAGTG	GCCTACTGTTGGTGGCTGGACAGGCCAAGATCAGTAGGGTCTGGGACTCG	SPATA20;SPATA20;SPATA20	NM_001258373;NM_001258372;NM_022827	5'UTR;Body;Body				TRUE		17:48623586-48625210	Promoter_Associated	SPATA20;SPATA20;SPATA20	ENST00000393244.3;ENST00000544362.1;ENST00000511937.1	5'UTR;TSS1500;TSS200	SPATA20;SPATA20;SPATA20;SPATA20;SPATA20;SPATA20;SPATA20;SPATA20;SPATA20;SPATA20;SPATA20;SPATA20;SPATA20;SPATA20;SPATA20;SPATA20;SPATA20	ENST00000505336.1;ENST00000512416.1;ENST00000393244.3;ENST00000511605.1;ENST00000508598.1;ENST00000515526.1;ENST00000511845.1;ENST00000511347.1;ENST00000505656.1;ENST00000544362.1;ENST00000510917.1;ENST00000505456.1;ENST00000511937.1;ENST00000503063.1;ENST00000512181.1;ENST00000505559.1;ENST00000504334.1	TSS1500;TSS1500;5'UTR;5'UTR;5'UTR;5'UTR;5'UTR;TSS1500;TSS1500;TSS1500;3'UTR;3'UTR;TSS200;TSS200;TSS200;3'UTR;3'UTR	chr17:48624665-48625375	3								1.21951574000477	0.239841510939156	5.03992722670443
262	chr22	39835407	+	cg01908398	12603129		AATAACCTATCAATATCATTCCTTTTCACRACTAAATACTATTCCRTAAC		II			NA	NA	NA	NA	NA	NA		OpenSea	GAATGTCACAAGCAACCTAGATATCCATCCGAAGAGGAGAAGCAGACTGTGCTGCCTCCA[CG]CCACGGAATAGTATTCAGCCGTGAAAAGGAATGACACTGACAGGCCACCACAAGGAAGAG	CGCCACGGAATAGTATTCAGCCGTGAAAAGGAATGACACTGACAGGCCAC																	chr22:39835180-39835455	3								1.2635411170656	-0.0126031444145596	5.03608869749864
263	chr1	3142925	-	cg24499605	27778941		AAATCATTCAAACAAAACCTAAATACCRCTCTTCATTTAATCCTAAATTC		II			NA	NA	NA	NA	NA	NA		OpenSea	ATGTTGTGGTGGGGTCATTCAGACAGGACCTGAGTGCCGCTCTTCATTTGGTCCTGAATT[CG]GGTGTGCGGTGAGGCTGCGCCTGGCACCCCGGATCCCTCCACGGCTTCCCCCTTATCTAG	GGTCATTCAGACAGGACCTGAGTGCCGCTCTTCATTTGGTCCTGAATTCG	PRDM16;PRDM16	NM_022114;NM_199454	Body;Body					1:3132785-3132879											chr1:3140736-3145482	6				TRUE		0.946622880335004	0.154045317512587	5.03298846415461
264	chr6	26382631	+	cg24859343	32603952		ACCAAAAAACTCTTATTCATATTACTAACTTTAAAAATTAAACCTAATAC		II			rs12208220	0.285111	NA	NA	NA	NA		OpenSea	TCACCTTTCCTTTGCTACCCCTCCCACTCCAGCCATGCCTGCTTCCCCCAAGGCCTCCCG[CG]CACCAGGCCCAACCTTCAAAGCCAGCAACATGAACAAGAGTCCTCTGGCTTTGGAAAGAC	CCAGAGGACTCTTGTTCATGTTGCTGGCTTTGAAGGTTGGGCCTGGTGCG	BTN2A2;BTN2A2;BTN2A2;BTN2A2;BTN2A2;BTN2A2	NM_001197238;NM_001197240;NM_001197239;NM_181531;NM_006995;NM_001197237	TSS1500;TSS1500;TSS1500;TSS1500;TSS1500;TSS1500								BTN2A2;BTN2A2;BTN2A2;BTN2A2;BTN2A2	ENST00000469230.1;ENST00000356709.4;ENST00000352867.2;ENST00000482536.1;ENST00000416795.2	TSS1500;TSS1500;TSS1500;TSS1500;TSS1500	BTN2A2;BTN2A2;BTN2A2;BTN2A2;BTN2A2;BTN2A2;BTN2A2;BTN2A2;BTN2A2;BTN2A2;BTN2A2	ENST00000469230.1;ENST00000490025.1;ENST00000467485.1;ENST00000493275.1;ENST00000472507.1;ENST00000482842.1;ENST00000482636.1;ENST00000471116.1;ENST00000416795.2;ENST00000494184.1;ENST00000483410.1	TSS1500;TSS1500;TSS1500;TSS1500;TSS1500;TSS1500;TSS1500;TSS1500;TSS1500;TSS1500;TSS1500					chr6:26382275-26384659	6				-1.96380857811851	1.66299837148175	-5.02987173928906
265	chr4	6665905	-	cg00497232	6743498	84705505	CTAAATTCCAAATCCTACATACCATACTCATCCAAAACCAAAAATATTCA	CTAAATTCCGAATCCTACGTACCGTACTCGTCCAAAACCGAAAATATTCG	I	C	Grn	NA	NA	NA	NA	NA	NA	chr4:6665671-6666089	Island	GCGCCCGGGACCCTGGGTTCCGGGTCCTGCGTGCCGTGCTCGTCCAGAGCCGGGAATGTT[CG]CCTCCGGGTGGGGCCCTGAAGCCATAGCGGGGGTCGCCCCCCTGTCGCCTCCTGAGGGCG	CTGGGTTCCGGGTCCTGCGTGCCGTGCTCGTCCAGAGCCGGGAATGTTCG								4:6716573-6716961	4:6665715-6666116	Unclassified_Cell_type_specific							chr4:6665765-6666135	3						TRUE		1.84621104836747	-2.56189334587958	5.02286288948127
266	chr13	51461416	+	cg03751915	75645585		ATTAATTCATTTATCCTATAAAACTTCCRACATACCAAATTTTACTAATC		II			NA	NA	NA	NA	NA	NA		OpenSea	AGCAAGCTCATGAAAAATACAAAGGAACAAGTTATTAGATTAATGGGTTGAATGAGAATG[CG]ATCAGCAAAATCTGGCATGCCGGAAGTTCTACAGGACAAATGAACCAATGTCTTCAACAA	TTGGTTCATTTGTCCTGTAGAACTTCCGGCATGCCAGATTTTGCTGATCG	RNASEH2B-AS1	NR_046552	Body								RNASEH2B-AS1	ENST00000454605.1	3'UTR	RNASEH2B-AS1	ENST00000454605.1	3'UTR	chr13:51461340-51461550	3								1.80957757504943	-2.6278791486593	5.02014913580154
267	chr5	109926034	-	cg27171886	13746280		AAATTCTACTCCTATATCAAATAAACAAAAATCCCCAAACCTACCAATCC		II			rs143919677	0.0211	NA	NA	NA	NA		OpenSea	CTAGATTCTTCAAGTTCTACTCCTGTATCAGATAAACAGGGGTCCCCAAACCTACCAGTC[CG]TGTCCTGTTAGGAATTGGGCCATACAATAGGAGATGAATGGCCAGTGAGTGAACATTATC	CGGACTGGTAGGTTTGGGGACCCCTGTTTATCTGATACAGGAGTAGAACT	TMEM232	NM_001039763	Body								TMEM232	ENST00000515518.2	3'UTR	TMEM232;TMEM232;TMEM232;TMEM232	ENST00000515363.2;ENST00000508571.2;ENST00000515518.2;ENST00000512003.3	3'UTR;3'UTR;3'UTR;3'UTR	chr5:109925920-109926210	3								0.901294452631501	-0.199312766830911	5.02012455922253
268	chr3	126627942	+	cg10756618	87802840		AATTAACAACAATCATTCACRACCTACRATATACACAAACTATACTAAAC		II			NA	NA	NA	NA	NA	NA		OpenSea	TTGCTATTAGACATAAATCCTCAAGTGCCGTGACCCTCTTAGGCTCCTTCTCTCCCGTGG[CG]CCCAGCACAGCCTGTGCACACCGTAGGCCGTGAATGACTGCTGTTAACTTGGGAGGTGGT	CGCCCAGCACAGCCTGTGCACACCGTAGGCCGTGAATGACTGCTGTTAAC	CHCHD6	NM_032343	Body								CHCHD6	ENST00000515867.1	5'UTR	CHCHD6;CHCHD6;CHCHD6	ENST00000514908.1;ENST00000503119.1;ENST00000515867.1	5'UTR;3'UTR;5'UTR			chr3:126627447-126628243	6	chr3:126626348-126628597	6				1.21199439813975	-1.34470766060566	5.01950208210617
269	chr15	75467997	-	cg01361499	29686271		ATTTTTAACATTTACCAACATAACACTATATAAAATACCCAATAAAAATC		II			NA	NA	NA	NA	NA	NA	chr15:75470911-75471212	N_Shelf	ATGTAGAGCTGGTTTTTAACATTTACCAGCATAGCACTGTATAGAGTACCCAATAAAAGT[CG]GAAACTTCTTATCCTTGTTAATTTAATTGGTTAAATAGGGCAGGCCCAAACTTCTAGGAA	TTTTTAACATTTACCAGCATAGCACTGTATAGAGTACCCAATAAAAGTCG																	chr15:75467980-75468275	3						TRUE		2.03963980918554	-1.62917131054065	5.01932683540301
270	chr7	4848683	+	cg02779037	35612210	46788102	CCTAAACAAAACATCTACAAAAAACACAAAAAAACAATAACATTAAAACA	CCTAAACAAAACGTCTACAAAAAACGCGAAAAAACAATAACATTAAAACG	I	A	Red	NA	NA	NA	NA	NA	NA	chr7:4848251-4849204	Island	CCCGCGTCCCCTTCCGACGCCACTGCCCCCCCTTGTCCCCTTCCGACGCCACTGCCCCCC[CG]TTCCAATGCCACTGCCCCTCCGCGTCTCCTGTAGACGCTCTGCTCAGGATGCGGGGCGCA	CCTGAGCAGAGCGTCTACAGGAGACGCGGAGGGGCAGTGGCATTGGAACG	RADIL	NM_018059	Body					7:4814778-4815730	7:4848669-4849368	Unclassified_Cell_type_specific	RADIL	ENST00000536091.1	3'UTR	RADIL;RADIL;RADIL;RADIL	ENST00000445392.1;ENST00000536091.1;ENST00000473130.1;ENST00000469399.1	3'UTR;3'UTR;3'UTR;3'UTR			chr7:4846092-4849391	6				TRUE		2.15977623322455	-3.17581195229721	5.01505977428587
271	chr17	79005047	+	cg25282976	85765184	1784874	AAACACTAAAATACTATCAAACAAATATCTAAAACAAAACCAAAAAAACA	AAACACTAAAATACTATCGAACGAATATCTAAAACAAAACCAAAAAAACG	I	A	Red	NA	NA	NA	NA	NA	NA	chr17:79006584-79006835	N_Shore	TCCCACAGCACCTGGCATGGAGGGGGAAGTGAGCAAGGGCAGGCGGGGAGAGAAGAGGCT[CG]CCCTCCTGGCTCTGCCCCAGACACCCGTCCGATAGCACTCCAGTGCCTTCCGGTCTCTCC	CGCCCTCCTGGCTCTGCCCCAGACACCCGTCCGATAGCACTCCAGTGCCT	FLJ90757	NR_026857	Body					17:76619363-76619705			CTD-2561B21.9;CTD-2561B21.9;CTD-2561B21.9	ENST00000577066.1;ENST00000542745.1;ENST00000573167.1	3'UTR;1stExon;3'UTR	CTD-2561B21.9;CTD-2561B21.9;CTD-2561B21.9	ENST00000577066.1;ENST00000542745.1;ENST00000573167.1	3'UTR;1stExon;3'UTR	chr17:79004960-79005230	3						TRUE		2.07650767283482	-0.535359695743199	5.01404641999378
272	chr3	131080516	+	cg00404641	81689587		AAACCCAAAAACCTTAAAAAAACCATAAACAACCTCTAAATTAAACTTAC		II			NA	NA	NA	NA	NA	NA	chr3:131080578-131081191	N_Shore	TGTACTAGCCTTTCTCCAGGTTCAGGGCGCTGCCACACCTTCAGCCCCGCCCCGCCCCGC[CG]CAAGCCCAACCCAGAGGTTGCTTATGGTTTCCCTAAGGTTCCTGGGCTCTGGACATCAGT	AGCCCAGGAACCTTAGGGAAACCATAAGCAACCTCTGGGTTGGGCTTGCG	NUDT16P;NUDT16P	NR_002949;NR_027766	TSS200;TSS1500								NUDT16P;RP11-933H2.4;RP11-933H2.4	ENST00000499077.2;ENST00000513905.1;ENST00000502521.1	TSS1500;TSS200;3'UTR	NUDT16P;NUDT16P;RP11-933H2.4;RP11-933H2.4;RP11-933H2.4	ENST00000499077.2;ENST00000498923.2;ENST00000441345.2;ENST00000513905.1;ENST00000502521.1	TSS1500;TSS1500;TSS200;TSS200;3'UTR	chr3:131080420-131081235	3						TRUE		1.73970297393271	-1.46309796681449	5.01128398686278
273	chr7	4854126	+	cg08799816	48685543		CCACCCCCCTTCCCAACACAATCATCACAAATAATTAATAAAAATAAACC		II			NA	NA	NA	NA	NA	NA	chr7:4855990-4856212	N_Shore	GCCACTGTCACCATCACAGTACAGCATGTTCAGCGTTTTCCAGGCAGGAGAGGAAACCAT[CG]GTCTATTTCCATTAATTACCTGTGATGACTGTGTTGGGAAGGGGGGTGGTGAGTGGCTGA	CGGTCTATTTCCATTAATTACCTGTGATGACTGTGTTGGGAAGGGGGGTG	RADIL	NM_018059	Body								RADIL	ENST00000536091.1	3'UTR	RADIL;RADIL;RADIL;RADIL	ENST00000445392.1;ENST00000536091.1;ENST00000473130.1;ENST00000469399.1	3'UTR;3'UTR;3'UTR;3'UTR	chr7:4854065-4854470	3						TRUE		2.48001459333754	-2.36430259150016	5.00892790945535
274	chr20	31805182	-	cg15131258	84712885		CCAAAATTCCACATATTACTCTCCCAATATAAACAAACCCTAATAACAAC		II			NA	NA	NA	NA	NA	NA		OpenSea	CTGGCCTCCTCCCAGGGTTCCACATGTTGCTCTCCCAATGTGAGCAAGCCCTGGTGGCAG[CG]CCAGGGTCCAGTGCAGCCCCTCCCCACAGCATGCTGGGGGCTAATTCTGATGTCATCTTT	CAGGGTTCCACATGTTGCTCTCCCAATGTGAGCAAGCCCTGGTGGCAGCG	C20orf71;C20orf71;C20orf71;C20orf71	NM_178466;NM_001042439;NM_001042439;NM_178466	5'UTR;1stExon;5'UTR;1stExon								RP11-49G10.3;BPIFA3;BPIFA3;BPIFA3;BPIFA3;BPIFA3;BPIFA3	ENST00000419613.1;ENST00000490499.1;ENST00000490499.1;ENST00000375454.3;ENST00000375454.3;ENST00000375452.3;ENST00000375452.3	TSS1500;1stExon;5'UTR;5'UTR;1stExon;5'UTR;1stExon	RP11-49G10.3;BPIFA3;BPIFA3;BPIFA3;BPIFA3;BPIFA3;BPIFA3;BPIFA3	ENST00000419613.1;ENST00000490499.1;ENST00000490499.1;ENST00000375454.3;ENST00000471233.1;ENST00000471233.1;ENST00000375452.3;ENST00000375452.3	TSS1500;1stExon;5'UTR;5'UTR;1stExon;5'UTR;5'UTR;1stExon								TRUE		-1.63767942689037	0.703990508381323	-4.99434787308657
275	chr16	87736889	+	cg06642012	87773396	87689897	AAACATACCCTAACCACCAATAATAAACCAACAAAACAAAACCCCACACA	AAACATACCCTAACCACCAATAATAAACCAACGAAACAAAACCCCACGCG	I	C	Grn	rs59789320	0.027447	NA	NA	NA	NA	chr16:87736652-87736907	Island	CCCCGGGTCAGCGCGCGTGCAGGAATCGCGAGTGAGTTCCATGGCGTCCCCGGGTCAGCG[CG]CGTGGGGTCCTGTCTCGCTGGCTCACCACTGGTGGCCAGGGCATGTCTCCCCCAGCCCTG	AGACATGCCCTGGCCACCAGTGGTGAGCCAGCGAGACAGGACCCCACGCG	LOC100129637	NR_024488	Body					16:86294214-86294607			AC010536.1;AC010536.1	ENST00000446344.1;ENST00000446344.1	1stExon;5'UTR	KLHDC4;KLHDC4;AC010536.1;AC010536.1	ENST00000568499.1;ENST00000567298.1;ENST00000446344.1;ENST00000446344.1	3'UTR;3'UTR;1stExon;5'UTR	chr16:87736660-87737835	3						TRUE		-2.47654634847423	0.780919971385921	-4.99433148085641
276	chr12	27234924	+	cg17419815	76739541		ATAACRCTATATTTCCTAAAACTACTCAACAAAATTTCCAACTATCCAAC		II			NA	NA	NA	NA	NA	NA		OpenSea	GCAGGTCTTGACAAGCATCATATTCCTGATGACTGACCTGAACCATTTCCGGAGGGGAGC[CG]CTGGATAGCTGGAAATCTTGCTGAGCAGTTTCAGGAAATACAGCGTCATCATCTTTCAGA	TGACGCTGTATTTCCTGAAACTGCTCAGCAAGATTTCCAGCTATCCAGCG	C12orf71	NM_001080406	1stExon						12:27234340-27235189	Unclassified_Cell_type_specific	C12orf71;C12orf71	ENST00000398815.3;ENST00000429849.2	1stExon;1stExon	C12orf71;C12orf71	ENST00000398815.3;ENST00000429849.2	1stExon;1stExon	chr12:27234600-27235070	3						TRUE		-2.04985992956783	-0.267040303558495	-4.99395390263951
277	chr5	167660614	+	cg24444035	76741821		ATCTCTAAAACCAACTTCTCCCTTATAATAACCCTATTAAATAAAACAAC		II			NA	NA	NA	NA	NA	NA		OpenSea	TCTGGAATCCTTCCACTGCAAGAGACAGGAAGTGCATTCAGACTAACTTAGAAGAGTAGG[CG]CTGTCTTACCTAACAGGGCCACCACAAGGGAGAAGCTGGCCTCAGAGACTCTAAGATGTC	TCTCTGAGGCCAGCTTCTCCCTTGTGGTGGCCCTGTTAGGTAAGACAGCG	CTB-178M22.2;TENM2	NR_109894;NM_001122679	TSS1500;Body								CTB-178M22.2	ENST00000519795.1	TSS1500	CTB-178M22.2;ODZ2	ENST00000519795.1;ENST00000517941.1	TSS1500;5'UTR										-1.30436611204938	1.82408520046202	-4.98996939157147
278	chr22	39760267	-	cg14780837	54785822		AAAATTCTAAAATTCRATCCTTCATAAATAAACAACTAAACACAAAAATC		II			NA	NA	NA	NA	NA	NA		OpenSea	CCTTAGAGTTTGGGATTCTGGAATTCGATCCTTCATGGATAGGCAGCTGGACACAGAGGT[CG]TGGGTGAGCTGGAGGAGCAGGCCCGGATGTGAGGCAGGTTCCCCATCTGCTGTGGGTCAG	GGATTCTGGAATTCGATCCTTCATGGATAGGCAGCTGGACACAGAGGTCG	SYNGR1;SYNGR1;SYNGR1	NM_004711;NM_145738;NM_145731	Body;1stExon;Body				TRUE				SYNGR1	ENST00000381535.4	1stExon	SYNGR1;SYNGR1	ENST00000381535.4;ENST00000489206.1	1stExon;5'UTR	chr22:39759645-39760415	3						TRUE		2.19463464173447	-3.19157804085797	4.98197236495474
279	chr1	110752307	-	cg21217540	36639908	27675820	CAATAAACACAACCAAAACTACAATTTCCTTCCATCCAACACAAAAAACA	CGATAAACACAACCAAAACTACGATTTCCTTCCATCCGACACAAAAAACG	I	C	Grn	rs72988880	0.139397	NA	NA	NA	NA	chr1:110752256-110754794	Island	TAAAACATTTCGCGATGAACACAGCCAGAGCTACGGTTTCCTTCCATCCGGCACAAGAAG[CG]CTTCTCTGCCCAAGGCCACCCCGTCCTCCATTCCATCGCGGGGACTTTGGTGGCTGGGAC	CGATGAACACAGCCAGAGCTACGGTTTCCTTCCATCCGGCACAAGAAGCG						RDMR		1:110553818-110556317			KCNC4-AS1;KCNC4-AS1	ENST00000455967.1;ENST00000455967.1	3'UTR;1stExon	KCNC4-AS1;KCNC4-AS1	ENST00000455967.1;ENST00000455967.1	3'UTR;1stExon	chr1:110752305-110752975	3						TRUE		-2.5304722012833	0.04115778044733	-4.97966853144393
280	chr13	20716638	-	cg00963378	9658963	18769188	CCAAAAACACAACAATATACACATAATAAAATAAAAACCCAATAACAACA	CCAAAAACGCAACGATATACGCATAATAAAATAAAAACCCGATAACAACG	I	A	Red	NA	NA	NA	NA	NA	NA	chr13:20716137-20717372	Island	CGCGGGCCTGTCCCAGGGGCGCAGCGGTGTGCGCATAGTAGGGTGGGAACCCGATGGCAA[CG]GCGGGCGGCCGGGAGCTGGGGGGCAGGGGCGGGGGATCGGCTGTCCCCAGCGGGGCCTCG	CCAGGGGCGCAGCGGTGTGCGCATAGTAGGGTGGGAACCCGATGGCAACG	GJA3	NM_021954	Body			DMR		13:19614225-19615500	13:20716176-20716641	Unclassified_Cell_type_specific							chr13:20715745-20716695	3						TRUE		2.25868223031094	-2.75909549633957	4.97379677890472
281	chr2	178036233	-	cg07761840	98733178		ACAAATCTTATCTCCTTCTAATATCTTACCAAAAATCAAAAAACTCTAAC		II			rs79112004	0.015191	NA	NA	NA	NA		OpenSea	TGCGCTGGTTAGCAGGTCTTATCTCCTTCTGGTATCTTGCCAGGGGTCAAAAAGCTCTGG[CG]CCATTCTGGCCTGTCTGGTTTCTTTAAGCAGCTGTGCCTATAAATAAAGCGACTAAAGGA	CGCCAGAGCTTTTTGACCCCTGGCAAGATACCAGAAGGAGATAAGACCTG							TRUE				AC079305.8	ENST00000455416.1	3'UTR	AC079305.8	ENST00000455416.1	3'UTR	chr2:178036100-178036575	3								1.81112612473808	-1.369915844069	4.96878597892595
282	chr15	52392809	-	cg19508671	1792381		TCCTAAAACTTTCCCRTAAAAATATAACTTAACTAATTCAAAAAAAACAC		II			NA	NA	NA	NA	NA	NA		OpenSea	CTGGAGCTTTGTCCTGGGGCTTTCCCGTGGGGGTGTGGCTTGGCTGATTCAAGAAGAACA[CG]TGCAAAGCGGGGCTTATTCACAGGAGTCTGGTGTTGGCCGTTAGGTTTGATCGTGGTCAG	CCTGGGGCTTTCCCGTGGGGGTGTGGCTTGGCTGATTCAAGAAGAACACG											CTD-2184D3.4;CTD-2184D3.5	ENST00000544821.2;ENST00000558607.1	TSS1500;TSS200	CTD-2184D3.4;CTD-2184D3.5	ENST00000544821.2;ENST00000558607.1	TSS1500;TSS200	chr15:52392640-52392875	3								-1.97801885068017	0.131211289556156	-4.96868008808573
283	chr3	175554437	+	cg12789884	76725406		AATAACCATCTCAAAAAATAACAACCTATAACTTTATACACTTACTTAAC		II			NA	NA	NA	NA	NA	NA		OpenSea	AAGCTGCTCACTCATTCTCTAGCATGGATTAGATGTTATCTTAAAGCAGATCAGAGGAAA[CG]TCAAGTAAGTGCATAAAGTCACAGGTTGTCACTTCTTGAGATGGTTACTTTTATAGGTCA	CGTCAAGTAAGTGCATAAAGTCACAGGTTGTCACTTCTTGAGATGGTTAC							TRUE																	TRUE		-1.4693674073534	0.683025682347524	-4.96830059233743
284	chr17	36476531	-	cg05065075	34802891		TTATTCTCCTTTACCCTTAAAACATAACTTAAAACATCAAATATAAAACC		II			NA	NA	NA	NA	NA	NA		OpenSea	TGCAGTTGAACTTGTTCTCCTTTGCCCTTAGGACATGACTTGGGACATCAAATATAAGAC[CG]TCCGCTGGAGCTTTGTGGAATCTTTAGAGCCCTCTCATGTTGTTCAAGTTCGCTGTTCAA	CGGTCTTATATTTGATGTCCCAAGTCATGTCCTAAGGGCAAAGGAGAACA	MRPL45;MRPL45	NM_001278279;NM_032351	Body;Body														chr17:36476325-36476735	3								2.01369903236938	-1.19239171367441	4.96296223391433
285	chr19	55549801	-	cg25818583	77614243	4662118	TAACCAACTCCTCAATACAATAACTTACACACAAACTCCAAAAAACCACA	TAACCGACTCCTCAATACAATAACTTACACACAAACTCCAAAAAACCGCG	I	C	Grn	rs1654431	0.471843	NA	NA	NA	NA		OpenSea	CTCATCGAGCCGTAGCCGGCTCCTCAGTACAGTGACTTGCACACAAGCTCCAAGGAGCCG[CG]CTTATCTCCTCTGGCCAGCCTGGCGTTGCACCGTTTGTCCGCCTGCTGGGGCCTGGTCTG	CGCGGCTCCTTGGAGCTTGTGTGCAAGTCACTGTACTGAGGAGCCGGCTA	GP6;GP6	NM_001083899;NM_016363	TSS200;TSS200								GP6	ENST00000333884.2	TSS200	GP6	ENST00000417454.1	TSS200	chr19:55549505-55549955	3						TRUE		1.3852687573519	1.22572236019166	4.96205659803106
286	chr17	79005344	-	cg15820458	76632157		CAAATAACTACTCTCAAACCACATTCAACCRAAACTAAATAAAACTAATC		II			NA	NA	NA	NA	NA	NA	chr17:79006584-79006835	N_Shore	GTGATTGCGGACAAGTGGCTACTCTCAGGCCACATTCAGCCGAGGCTGGGTGAGGCTGGT[CG]GGAAGAGGGAGACGGAGGTGGAAGCGGGTTCAAGTTTTGACGGGTGGTCACCTCAGAAAG	AAGTGGCTACTCTCAGGCCACATTCAGCCGAGGCTGGGTGAGGCTGGTCG	BAIAP2-AS1	NR_026857	Body					17:76619872-76620406			CTD-2561B21.9;CTD-2561B21.9;CTD-2561B21.9	ENST00000542745.1;ENST00000577066.1;ENST00000573167.1	TSS200;3'UTR;3'UTR	CTD-2561B21.9;CTD-2561B21.9;CTD-2561B21.9	ENST00000542745.1;ENST00000577066.1;ENST00000573167.1	TSS200;3'UTR;3'UTR			chr17:79004907-79005386	4						1.09700117387576	-0.699540952930257	4.9578321585878
287	chr9	115835613	-	cg16769623	53733833		TCCTCCTCTTTATATACCCRACRATATTACTATAAACTCAAAACCATCCC		II			NA	NA	NA	NA	NA	NA	chr9:115835264-115835927	Island	GTCTGATTTTCTCCTCCTCTTTGTGTACCCGACGGTGTTGCTGTGAGCTCAGGACCATCC[CG]GCGGCTGTGGATGGGATCATCGTGTGTGTATGGCCACAGCCCTCCGCCTCGCTCGCTCGG	CCTCCTCTTTGTGTACCCGACGGTGTTGCTGTGAGCTCAGGACCATCCCG								9:114874514-114876512																TRUE		1.6159464418016	0.192655942491283	4.95263127618698
288	chr3	71276336	+	cg07368857	85710458		AATCCRAAAAAACATAAAAATCATAAAAACTACCCRATATCACCATAATC		II			NA	NA	NA	NA	NA	NA		OpenSea	CAGAGCCCACTGCAGTCCCCTGCTCTTGTCTAAGTCTGCCTTTACAGCCCCACAGGCACG[CG]ACCATGGTGACATCGGGCAGCTTTTATGATCCTCATGTCTCCTCGGATCCCCTTCCCACA	ATCCGAGGAGACATGAGGATCATAAAAGCTGCCCGATGTCACCATGGTCG	FOXP1;FOXP1	NM_032682;NM_001012505	5'UTR;5'UTR					3:71358855-71359072	3:71275758-71276371	Promoter_Associated_Cell_type_specific	FOXP1;FOXP1;FOXP1;FOXP1;FOXP1;FOXP1;FOXP1	ENST00000498215.1;ENST00000318796.5;ENST00000484350.1;ENST00000475937.1;ENST00000493089.1;ENST00000318779.3;ENST00000318789.4	5'UTR;5'UTR;5'UTR;5'UTR;5'UTR;5'UTR;5'UTR	FOXP1;FOXP1;FOXP1;FOXP1;FOXP1;FOXP1;FOXP1;FOXP1	ENST00000498215.1;ENST00000318796.5;ENST00000484350.1;ENST00000327590.4;ENST00000475937.1;ENST00000493089.1;ENST00000318779.3;ENST00000318789.4	5'UTR;5'UTR;5'UTR;5'UTR;5'UTR;5'UTR;5'UTR;5'UTR	chr3:71275725-71276790	3						TRUE		-2.03590077761354	1.29031551970965	-4.95207507757257
[truncated: 7 more columns]
