# Supplementary material for: Age-related differences in monocyte DNA methylation and immune function in healthy Kenyan adults and children
Source: Immun Ageing. 2021 Mar 8;18:11. doi: 10.1186/s12979-021-00223-2 (PMC7938546; doi:10.1186/s12979-021-00223-2)
Supplement: Supplementary file 8 — Additional file 8. KEGG_meth_Kenyan_adult_vs_US_adult.csv. [file 12979_2021_223_MOESM8_ESM.csv]

	Pathway	N	DE	P.DE	FDR
path:hsa04622	RIG-I-like receptor signaling pathway	67	3	0.00802156966432872	1
path:hsa04930	Type II diabetes mellitus	45	3	0.015131898630955	1
path:hsa00515	Mannose type O-glycan biosynthesis	23	2	0.0173914009004219	1
path:hsa04146	Peroxisome	81	3	0.0191980475027587	1
path:hsa04657	IL-17 signaling pathway	91	3	0.021000435766452	1
path:hsa05162	Measles	131	4	0.0214579631743547	1
path:hsa01523	Antifolate resistance	30	2	0.0268961700703142	1
path:hsa00051	Fructose and mannose metabolism	32	2	0.0310544555264087	1
path:hsa00520	Amino sugar and nucleotide sugar metabolism	47	2	0.0505372843272925	1
path:hsa04668	TNF signaling pathway	109	3	0.0638186737026447	1
path:hsa00830	Retinol metabolism	66	2	0.0648417121427429	1
path:hsa00980	Metabolism of xenobiotics by cytochrome P450	74	2	0.0671283206812134	1
path:hsa05130	Pathogenic Escherichia coli infection	185	4	0.0764660767374721	1
path:hsa05016	Huntington disease	287	5	0.0786643927464529	1
path:hsa05204	Chemical carcinogenesis	82	2	0.0808622773865317	1
path:hsa00430	Taurine and hypotaurine metabolism	11	1	0.0853370767272311	1
path:hsa05416	Viral myocarditis	55	2	0.0919986210624078	1
path:hsa04932	Non-alcoholic fatty liver disease (NAFLD)	142	3	0.0934724641141021	1
path:hsa05418	Fluid shear stress and atherosclerosis	137	3	0.0996004950959244	1
path:hsa04621	NOD-like receptor signaling pathway	174	3	0.11645459987633	1
