# Supplementary material for: Age-related differences in monocyte DNA methylation and immune function in healthy Kenyan adults and children
Source: Immun Ageing. 2021 Mar 8;18:11. doi: 10.1186/s12979-021-00223-2 (PMC7938546; doi:10.1186/s12979-021-00223-2)
Supplement: Supplementary file 9 — Additional file 9. DESeq2_Kenyan_adult_vs_US_adult.csv. [file 12979_2021_223_MOESM9_ESM.csv]

	row	baseMean	log2FoldChange	lfcSE	stat	pvalue	padj	entrez	symbol	chr	start	end	strand	biotype	description
1	ENSG00000275302	4145.83366590974	-5.8305885215215	0.651302860156004	-8.9521924103403	3.48490850148112e-19	1.54729937465762e-16	6351	CCL4	17	36103590	36105621	1	protein_coding	chemokine (C-C motif) ligand 4 [Source:HGNC Symbol;Acc:HGNC:10630]
2	ENSG00000163734	258.607794977407	-5.59997945875733	0.694426052219017	-8.06418399894814	7.37266465638321e-16	1.63673155371707e-13	2921	CXCL3	4	74036589	74038807	-1	protein_coding	chemokine (C-X-C motif) ligand 3 [Source:HGNC Symbol;Acc:HGNC:4604]
3	ENSG00000081041	2738.47939623554	-3.77940363049329	0.509653181829728	-7.41563825212411	1.21040465478791e-13	1.79139888908611e-11	2920	CXCL2	4	74097035	74099293	-1	protein_coding	chemokine (C-X-C motif) ligand 2 [Source:HGNC Symbol;Acc:HGNC:4603]
4	ENSG00000115008	98.3189766767908	-5.56164335321093	0.802347558325037	-6.931713439524	4.1577353508878e-12	4.61508623948546e-10	3552	IL1A	2	112773915	112784590	-1	protein_coding	interleukin 1, alpha [Source:HGNC Symbol;Acc:HGNC:5991]
5	ENSG00000123358	809.894849741221	-1.76476127082952	0.258170852944226	-6.83563326651272	8.16435602756409e-12	7.24994815247691e-10	3164	NR4A1	12	52022832	52059507	1	protein_coding	nuclear receptor subfamily 4, group A, member 1 [Source:HGNC Symbol;Acc:HGNC:7980]
6	ENSG00000136244	123.844073757016	-4.17481868721113	0.627688151843267	-6.65110321893343	2.90904171007419e-11	2.1526908654549e-09	3569	IL6	7	22725884	22732002	1	protein_coding	interleukin 6 [Source:HGNC Symbol;Acc:HGNC:6018]
7	ENSG00000125538	6077.08454868258	-3.47927906167928	0.531990377831781	-6.5401165259035	6.14709193854633e-11	3.89901260102082e-09	3553	IL1B	2	112829751	112836903	-1	protein_coding	interleukin 1, beta [Source:HGNC Symbol;Acc:HGNC:5992]
8	ENSG00000232810	971.6782092762	-3.42432345097685	0.549756726217017	-6.2287977348459	4.70028144356074e-10	2.60865620117621e-08	7124	TNF	6	31575567	31578336	1	protein_coding	tumor necrosis factor [Source:HGNC Symbol;Acc:HGNC:11892]
9	ENSG00000179388	261.803239416498	-2.38069693837726	0.393810930227312	-6.04527897944096	1.4915168910514e-09	7.35814999585357e-08	1960	EGR3	8	22687659	22693302	-1	protein_coding	early growth response 3 [Source:HGNC Symbol;Acc:HGNC:3240]
10	ENSG00000175592	100.785783827995	-2.69357404997981	0.458089502511206	-5.8800169731327	4.10224414836069e-09	1.82139640187215e-07	8061	FOSL1	11	65892049	65900573	-1	protein_coding	FOS-like antigen 1 [Source:HGNC Symbol;Acc:HGNC:13718]
11	ENSG00000277632	4055.95311399582	-3.63505142211059	0.627834291839893	-5.7898261840046	7.04592999688523e-09	2.84399356237913e-07	6348	CCL3	17	36088256	36090169	-1	protein_coding	chemokine (C-C motif) ligand 3 [Source:HGNC Symbol;Acc:HGNC:10627]
12	ENSG00000115009	164.200438092544	-3.88232522845563	0.692283065108861	-5.60800259911766	2.04674954297625e-08	7.57297330901214e-07	6364	CCL20	2	227813842	227817564	1	protein_coding	chemokine (C-C motif) ligand 20 [Source:HGNC Symbol;Acc:HGNC:10619]
13	ENSG00000163508	15.3651093301861	-3.17689756630402	0.651940669659908	-4.87298570890091	1.09924177538266e-06	3.75433344823002e-05	8320	EOMES	3	27715949	27722711	-1	protein_coding	eomesodermin [Source:HGNC Symbol;Acc:HGNC:3372]
14	ENSG00000162676	9.79588407900098	-3.04265514889001	0.652066793988942	-4.66617097656043	3.06864387982161e-06	9.73198487600569e-05	2672	GFI1	1	92474762	92486876	-1	protein_coding	growth factor independent 1 transcription repressor [Source:HGNC Symbol;Acc:HGNC:4237]
15	ENSG00000104312	691.198275047084	-0.935488015786931	0.204106335882029	-4.58333648362407	4.57614759957911e-06	0.000135453968947542	8767	RIPK2	8	89757747	89791063	1	protein_coding	receptor-interacting serine-threonine kinase 2 [Source:HGNC Symbol;Acc:HGNC:10020]
16	ENSG00000138378	32.4690585055815	-1.82996097059856	0.40491047676649	-4.51942114516807	6.20089376256557e-06	0.000172074801911195	6775	STAT4	2	191029576	191151596	-1	protein_coding	signal transducer and activator of transcription 4 [Source:HGNC Symbol;Acc:HGNC:11365]
17	ENSG00000069667	30.3956246216046	-2.72101867546559	0.609825289687703	-4.46196430597203	8.12117558037985e-06	0.000212105997511097	6095	RORA	15	60488284	61229319	-1	protein_coding	RAR-related orphan receptor A [Source:HGNC Symbol;Acc:HGNC:10258]
18	ENSG00000145649	289.529695113666	-2.49398694016231	0.56283606109593	-4.43110723095127	9.37504512273793e-06	0.000223419035787138	3001	GZMA	5	55102648	55110252	1	protein_coding	granzyme A (granzyme 1, cytotoxic T-lymphocyte-associated serine esterase 3) [Source:HGNC Symbol;Acc:HGNC:4708]
19	ENSG00000170989	106.261147995427	-1.92807705623649	0.435538888448722	-4.42687692734812	9.56072450440455e-06	0.000223419035787138	1901	S1PR1	1	101236888	101241518	1	protein_coding	sphingosine-1-phosphate receptor 1 [Source:HGNC Symbol;Acc:HGNC:3165]
20	ENSG00000073861	27.0032457650148	-2.35935930919126	0.548293377683048	-4.30309649035217	1.68427453479426e-05	0.000373908946724326	30009	TBX21	17	47733244	47746119	1	protein_coding	T-box 21 [Source:HGNC Symbol;Acc:HGNC:11599]
21	ENSG00000182866	71.516313484802	-1.91810881050343	0.447015212904801	-4.29092512990586	1.77930301568286e-05	0.000376195494744375	3932	LCK	1	32251239	32286165	1	protein_coding	LCK proto-oncogene, Src family tyrosine kinase [Source:HGNC Symbol;Acc:HGNC:6524]
22	ENSG00000107485	9.63996299689543	-2.6637736879637	0.628087060969648	-4.24108989580416	2.22437018094401e-05	0.000448918345608701	2625	GATA3	10	8053604	8075198	1	protein_coding	GATA binding protein 3 [Source:HGNC Symbol;Acc:HGNC:4172]
23	ENSG00000160255	9878.4528556916	0.303540391835058	0.072319488233739	4.19721432283931	2.70218189044358e-05	0.00052163859102476	3689	ITGB2	21	44885953	44931989	-1	protein_coding	integrin, beta 2 (complement component 3 receptor 3 and 4 subunit) [Source:HGNC Symbol;Acc:HGNC:6155]
24	ENSG00000089692	6.64584182406199	-4.52402664586254	1.08530648215393	-4.1684323463028	3.06701764487e-05	0.000545579725261847	3902	LAG3	12	6772512	6778455	1	protein_coding	lymphocyte-activation gene 3 [Source:HGNC Symbol;Acc:HGNC:6476]
25	ENSG00000186951	36.1206983838886	0.998576775679977	0.239578000246975	4.16806540938888	3.0719579125104e-05	0.000545579725261847	5465	PPARA	22	46150521	46243756	1	protein_coding	peroxisome proliferator-activated receptor alpha [Source:HGNC Symbol;Acc:HGNC:9232]
26	ENSG00000119508	173.886248657235	-1.11362200333743	0.268782718184812	-4.14320537740719	3.42484975825383e-05	0.000584858958717192	8013	NR4A3	9	99821855	99866891	1	protein_coding	nuclear receptor subfamily 4, group A, member 3 [Source:HGNC Symbol;Acc:HGNC:7982]
27	ENSG00000169429	20980.4921182796	-1.99040565730607	0.482985214066922	-4.12104884235708	3.77151449744324e-05	0.000598054441737428	3576	CXCL8	4	73740506	73743716	1	protein_coding	chemokine (C-X-C motif) ligand 8 [Source:HGNC Symbol;Acc:HGNC:6025]
28	ENSG00000122877	989.458541644515	-2.10832319594114	0.51107314716241	-4.12528658108338	3.70273402298517e-05	0.000598054441737428	1959	EGR2	10	62811996	62919900	-1	protein_coding	early growth response 2 [Source:HGNC Symbol;Acc:HGNC:3239]
29	ENSG00000171860	741.694111349894	-1.68036222439427	0.41806536359009	-4.01937680262327	5.83522843147299e-05	0.000874517835258407	719	C3AR1	12	8058302	8066471	-1	protein_coding	complement component 3a receptor 1 [Source:HGNC Symbol;Acc:HGNC:1319]
30	ENSG00000177663	381.083213580278	1.43933796096046	0.358363455888913	4.01641946830269	5.90890429228654e-05	0.000874517835258407	23765	IL17RA	22	17084954	17115694	1	protein_coding	interleukin 17 receptor A [Source:HGNC Symbol;Acc:HGNC:5985]
31	ENSG00000158473	1324.5455232047	1.39863295911843	0.350187629418861	3.99395307435465	6.49807294222833e-05	0.000930691737532057	912	CD1D	1	158179947	158184896	1	protein_coding	CD1d molecule [Source:HGNC Symbol;Acc:HGNC:1637]
32	ENSG00000108688	30.3789460781403	-5.81097328372131	1.47540533032983	-3.93856058688785	8.19718963029529e-05	0.00113736006120347	6354	CCL7	17	34270221	34272242	1	protein_coding	chemokine (C-C motif) ligand 7 [Source:HGNC Symbol;Acc:HGNC:10634]
33	ENSG00000100906	11027.0149507592	-1.31835092447722	0.336250303609506	-3.92074270365047	8.82764776208028e-05	0.00118771988071626	4792	NFKBIA	14	35401511	35404749	-1	protein_coding	nuclear factor of kappa light polypeptide gene enhancer in B-cells inhibitor, alpha [Source:HGNC Symbol;Acc:HGNC:7797]
34	ENSG00000113916	1514.45707354716	-0.880179024569382	0.226500886342914	-3.88598490178455	0.000101915840910013	0.00129287523897274	604	BCL6	3	187721377	187745727	-1	protein_coding	B-cell CLL/lymphoma 6 [Source:HGNC Symbol;Acc:HGNC:1001]
35	ENSG00000117525	22.1296031141417	-3.01157015083549	0.774248545485942	-3.88966846420789	0.000100381264970889	0.00129287523897274	2152	F3	1	94529225	94541800	-1	protein_coding	coagulation factor III (thromboplastin, tissue factor) [Source:HGNC Symbol;Acc:HGNC:3541]
36	ENSG00000198851	109.945425875226	-1.95869004348715	0.505859761344643	-3.87200207085198	0.000107945034910047	0.00133132209722391	916	CD3E	11	118304545	118316175	1	protein_coding	CD3e molecule, epsilon (CD3-TCR complex) [Source:HGNC Symbol;Acc:HGNC:1674]
37	ENSG00000160712	838.467578807452	0.888524661584277	0.233932498358209	3.79820960242865	0.000145745053703632	0.00174894064444358	3570	IL6R	1	154405193	154469450	1	protein_coding	interleukin 6 receptor [Source:HGNC Symbol;Acc:HGNC:6019]
38	ENSG00000185885	2557.33777915168	-2.07443839223669	0.550939492568706	-3.76527444522955	0.000166366246783345	0.00194385825188961	8519	IFITM1	11	313506	315272	1	protein_coding	interferon induced transmembrane protein 1 [Source:HGNC Symbol;Acc:HGNC:5412]
39	ENSG00000167286	276.11040424705	-2.05060314980302	0.550851928759888	-3.72260319469057	0.000197179277627349	0.00213530729918398	915	CD3D	11	118338954	118342744	-1	protein_coding	CD3d molecule, delta (CD3-TCR complex) [Source:HGNC Symbol;Acc:HGNC:1673]
40	ENSG00000121594	12.7809930144851	-2.82510024339426	0.757402723401765	-3.7299842687464	0.000191491726052781	0.00213530729918398	941	CD80	3	119524293	119559602	-1	protein_coding	CD80 molecule [Source:HGNC Symbol;Acc:HGNC:1700]
41	ENSG00000184371	24.5181897549252	-2.14077933952416	0.574481380646885	-3.72645556782636	0.000194191285336061	0.00213530729918398	1435	CSF1	1	109910242	109930992	1	protein_coding	colony stimulating factor 1 (macrophage) [Source:HGNC Symbol;Acc:HGNC:2432]
42	ENSG00000180644	319.266999731406	-2.01310222037876	0.544168875268398	-3.69940713603999	0.000216103693584656	0.00228452476075208	5551	PRF1	10	70597348	70602775	-1	protein_coding	perforin 1 (pore forming protein) [Source:HGNC Symbol;Acc:HGNC:9360]
43	ENSG00000121797	226.247361132859	-1.38794902847926	0.378374774398956	-3.66818594258563	0.000244277510402363	0.00252230731671277	9034	CCRL2	3	46407163	46412997	1	protein_coding	chemokine (C-C motif) receptor-like 2 [Source:HGNC Symbol;Acc:HGNC:1612]
44	ENSG00000124762	1434.19787918829	-1.03755122601358	0.287073802182857	-3.6142316649037	0.000301239621894779	0.00297223093602848	1026	CDKN1A	6	36676460	36687339	1	protein_coding	cyclin-dependent kinase inhibitor 1A (p21, Cip1) [Source:HGNC Symbol;Acc:HGNC:1784]
45	ENSG00000180871	80.1544545948824	1.78915844021338	0.495026088573067	3.61427100816182	0.000301193886056661	0.00297223093602848	3579	CXCR2	2	218125289	218137253	1	protein_coding	chemokine (C-X-C motif) receptor 2 [Source:HGNC Symbol;Acc:HGNC:6027]
46	ENSG00000160654	138.014523980552	-2.10015515036111	0.582121130189752	-3.60776312943069	0.000308848255025441	0.00298105707024556	917	CD3G	11	118344344	118355161	1	protein_coding	CD3g molecule, gamma (CD3-TCR complex) [Source:HGNC Symbol;Acc:HGNC:1675]
47	ENSG00000111537	8.5427314582926	-2.94437557889241	0.818598266153847	-3.59685049508649	0.000322093483855995	0.00304275546451195	3458	IFNG	12	68154768	68159747	-1	protein_coding	interferon, gamma [Source:HGNC Symbol;Acc:HGNC:5438]
48	ENSG00000163600	22.4824397922239	-2.44792343673175	0.684295398181244	-3.57729051406449	0.000347174253046982	0.00321136184068458	29851	ICOS	2	203936748	203961577	1	protein_coding	inducible T-cell co-stimulator [Source:HGNC Symbol;Acc:HGNC:5351]
49	ENSG00000173369	172.326070661805	-1.35069276446124	0.382194676991809	-3.53404389378816	0.000409253107567617	0.00370833428081677	713	C1QB	1	22652762	22661538	1	protein_coding	complement component 1, q subcomponent, B chain [Source:HGNC Symbol;Acc:HGNC:1242]
50	ENSG00000108691	359.074030729317	-3.46848584498592	1.0011951272217	-3.46434551135993	0.000531523341131414	0.0047105656213459	6347	CCL2	17	34255218	34257203	1	protein_coding	chemokine (C-C motif) ligand 2 [Source:HGNC Symbol;Acc:HGNC:10618]
51	ENSG00000121966	5414.74943745983	-1.09601754471741	0.31680926513799	-3.45955016258767	0.000541078483532975	0.0047105656213459	7852	CXCR4	2	136114349	136118165	-1	protein_coding	chemokine (C-X-C motif) receptor 4 [Source:HGNC Symbol;Acc:HGNC:2561]
52	ENSG00000110448	18.6631301545798	-1.48165010811787	0.432611180582691	-3.42490017507686	0.00061502535400906	0.00515735858158051	921	CD5	11	61102395	61127852	1	protein_coding	CD5 molecule [Source:HGNC Symbol;Acc:HGNC:1685]
53	ENSG00000073756	1313.43575877297	-1.6810453928211	0.490868784629739	-3.42463290691648	0.00061563064149497	0.00515735858158051	5743	PTGS2	1	186671791	186680427	-1	protein_coding	prostaglandin-endoperoxide synthase 2 (prostaglandin G/H synthase and cyclooxygenase) [Source:HGNC Symbol;Acc:HGNC:9605]
54	ENSG00000177455	21.4886982848837	-1.76376727656398	0.517172613838006	-3.41040346950088	0.000648668416833857	0.00533349587174505	930	CD19	16	28931939	28939346	1	protein_coding	CD19 molecule [Source:HGNC Symbol;Acc:HGNC:1633]
55	ENSG00000172216	386.856868803975	-0.751337736937682	0.221856864848221	-3.38658773282357	0.000707676451749137	0.0056916255566275	1051	CEBPB	20	50190734	50192689	1	protein_coding	CCAAT/enhancer binding protein (C/EBP), beta [Source:HGNC Symbol;Acc:HGNC:1834]
56	ENSG00000162711	918.083330459487	-1.15631451497371	0.342061872796695	-3.38042502521457	0.000723738174611873	0.0056916255566275	114548	NLRP3	1	247416156	247449108	1	protein_coding	NLR family, pyrin domain containing 3 [Source:HGNC Symbol;Acc:HGNC:16400]
57	ENSG00000067182	1040.38611476793	0.847778617780477	0.250985429284718	3.37780013842459	0.000730681659296774	0.0056916255566275	7132	TNFRSF1A	12	6328757	6342114	-1	protein_coding	tumor necrosis factor receptor superfamily, member 1A [Source:HGNC Symbol;Acc:HGNC:11916]
58	ENSG00000197405	4806.36555955712	-0.895115440929849	0.266505149481972	-3.35871724306175	0.00078305145393588	0.00599439388875053	728	C5AR1	19	47290023	47322066	1	protein_coding	complement component 5a receptor 1 [Source:HGNC Symbol;Acc:HGNC:1338]
59	ENSG00000105974	5.61672307064847	-2.02335835317532	0.607893618206977	-3.32847441159747	0.000873230263339408	0.00638306849579259	857	CAV1	7	116524785	116561184	1	protein_coding	caveolin 1, caveolae protein, 22kDa [Source:HGNC Symbol;Acc:HGNC:1527]
60	ENSG00000178562	29.3849834332579	-1.62296101147973	0.487772752484501	-3.32728920017174	0.000876953104151684	0.00638306849579259	940	CD28	2	203706475	203738912	1	protein_coding	CD28 molecule [Source:HGNC Symbol;Acc:HGNC:1653]
61	ENSG00000165949	54.2971754209373	-2.40357873570509	0.722132919702592	-3.32844365646008	0.000873326682139677	0.00638306849579259	3429	IFI27	14	94104836	94116698	1	protein_coding	interferon, alpha-inducible protein 27 [Source:HGNC Symbol;Acc:HGNC:5397]
62	ENSG00000243414	296.726841023205	0.464633979782342	0.139941506500328	3.3202013569952	0.000899525431600639	0.00644176276823683	353376	TICAM2	5	115578650	115602479	-1	protein_coding	toll-like receptor adaptor molecule 2 [Source:HGNC Symbol;Acc:HGNC:21354]
63	ENSG00000149091	337.472343630149	0.7685048910266	0.232650475769714	3.30325948607685	0.000955679102897147	0.00670632173558586	8525	DGKZ	11	46332905	46380554	1	protein_coding	diacylglycerol kinase, zeta [Source:HGNC Symbol;Acc:HGNC:2857]
64	ENSG00000187554	154.590225848257	0.986493411074966	0.298932893382842	3.30004971989338	0.000966677006931296	0.00670632173558586	7100	TLR5	1	223109406	223143282	-1	protein_coding	toll-like receptor 5 [Source:HGNC Symbol;Acc:HGNC:11851]
65	ENSG00000140749	632.734588508018	0.658570645940055	0.20029013337969	3.2880833160743	0.0010087198271997	0.0068903323581026	10261	IGSF6	16	21639537	21652660	-1	protein_coding	immunoglobulin superfamily, member 6 [Source:HGNC Symbol;Acc:HGNC:5953]
66	ENSG00000067606	27.5192623173571	0.877318372619537	0.26905887002131	3.26069299462252	0.00111140303670319	0.00747671133782147	5590	PRKCZ	1	2050470	2185395	1	protein_coding	protein kinase C, zeta [Source:HGNC Symbol;Acc:HGNC:9412]
67	ENSG00000156738	56.3616416353621	-1.71976900419343	0.530775394252151	-3.24010687536965	0.00119484905816121	0.00791810420632205	931	MS4A1	11	60455752	60470760	1	protein_coding	membrane-spanning 4-domains, subfamily A, member 1 [Source:HGNC Symbol;Acc:HGNC:7315]
68	ENSG00000121807	1044.03711419001	2.14226427853963	0.664263706943587	3.22502081047996	0.00125963512066322	0.00810547816774594	729230	CCR2	3	46353734	46360928	1	protein_coding	chemokine (C-C motif) receptor 2 [Source:HGNC Symbol;Acc:HGNC:1603]
69	ENSG00000112715	327.699492089153	-1.06338015278138	0.329656570978682	-3.2257210879323	0.00125655743909333	0.00810547816774594	7422	VEGFA	6	43770184	43786487	1	protein_coding	vascular endothelial growth factor A [Source:HGNC Symbol;Acc:HGNC:12680]
70	ENSG00000196839	398.364299100134	-1.24657892406901	0.388857373934775	-3.20574845078831	0.00134711695923131	0.00854457042712429	100	ADA	20	44619522	44652233	-1	protein_coding	adenosine deaminase [Source:HGNC Symbol;Acc:HGNC:186]
71	ENSG00000163823	2270.81792139752	-1.4082798023972	0.448133680449118	-3.14254398595041	0.00167486546338261	0.0104738065597447	1230	CCR1	3	46201709	46208396	-1	protein_coding	chemokine (C-C motif) receptor 1 [Source:HGNC Symbol;Acc:HGNC:1602]
72	ENSG00000148400	111.999710255375	0.90602607012535	0.2907515547544	3.11615210756372	0.00183227734460516	0.0112990436250652	4851	NOTCH1	9	136494444	136545862	-1	protein_coding	notch 1 [Source:HGNC Symbol;Acc:HGNC:7881]
73	ENSG00000134070	109.689866468709	-2.23070003948924	0.721799104480988	-3.09047216274012	0.00199838536111563	0.0119903121666938	3656	IRAK2	3	10164865	10243743	1	protein_coding	interleukin-1 receptor-associated kinase 2 [Source:HGNC Symbol;Acc:HGNC:6113]
74	ENSG00000005381	17.3553201729772	0.922823772408947	0.298392088490137	3.0926549597157	0.00198374634839023	0.0119903121666938	4353	MPO	17	58269856	58280935	-1	protein_coding	myeloperoxidase [Source:HGNC Symbol;Acc:HGNC:7218]
75	ENSG00000116824	111.289956765612	-1.00545277684805	0.326189594635918	-3.08241830328861	0.00205326082325416	0.0121553040736646	914	CD2	1	116754385	116769228	1	protein_coding	CD2 molecule [Source:HGNC Symbol;Acc:HGNC:1639]
76	ENSG00000184584	590.933710395657	0.604211604132749	0.197374451457695	3.06124526082473	0.00220418461803573	0.0128770785579982	340061	TMEM173	5	139475534	139482935	-1	protein_coding	transmembrane protein 173 [Source:HGNC Symbol;Acc:HGNC:27962]
77	ENSG00000239697	578.420957643334	0.607251614400784	0.199614437667529	3.04212271164575	0.00234916105491334	0.0135458117971627	8742	TNFSF12	17	7548891	7557890	1	protein_coding	tumor necrosis factor (ligand) superfamily, member 12 [Source:HGNC Symbol;Acc:HGNC:11927]
78	ENSG00000064012	366.837651176715	0.653376461403984	0.217014480570443	3.01075052543279	0.00260602868630878	0.0147247903580916	841	CASP8	2	201233443	201287711	1	protein_coding	caspase 8, apoptosis-related cysteine peptidase [Source:HGNC Symbol;Acc:HGNC:1509]
79	ENSG00000056736	5.37585322823107	1.39716438496629	0.464308087141504	3.00913213372588	0.00261995143758838	0.0147247903580916	55540	IL17RB	3	53846580	53865800	1	protein_coding	interleukin 17 receptor B [Source:HGNC Symbol;Acc:HGNC:18015]
80	ENSG00000198223	878.475227049346	0.847580005276545	0.283427971092543	2.9904599818054	0.00278557626220463	0.0152690846965291	1438	CSF2RA	X	1268800	1310381	1	protein_coding	colony stimulating factor 2 receptor, alpha, low-affinity (granulocyte-macrophage) [Source:HGNC Symbol;Acc:HGNC:2435]
81	ENSG00000105397	287.584120871843	0.695571353792355	0.232494890068649	2.99177050122251	0.00277364689894973	0.0152690846965291	7297	TYK2	19	10350529	10380676	-1	protein_coding	tyrosine kinase 2 [Source:HGNC Symbol;Acc:HGNC:12440]
82	ENSG00000185338	20.5093721750762	-1.10151220243849	0.374545711905475	-2.94092861678918	0.0032722993373878	0.0177183037292705	8651	SOCS1	16	11254405	11256179	-1	protein_coding	suppressor of cytokine signaling 1 [Source:HGNC Symbol;Acc:HGNC:19383]
83	ENSG00000213341	202.4419970396	0.5255425770294	0.179483472302749	2.92808340671571	0.00341058540197987	0.0181451577466519	1147	CHUK	10	100188298	100229619	-1	protein_coding	conserved helix-loop-helix ubiquitous kinase [Source:HGNC Symbol;Acc:HGNC:1974]
84	ENSG00000123609	1008.86277151363	0.303674583594431	0.103782826036828	2.92605814652484	0.003432867681799	0.0181451577466519	9111	NMI	2	151270465	151290057	-1	protein_coding	N-myc (and STAT) interactor [Source:HGNC Symbol;Acc:HGNC:7854]
85	ENSG00000010610	2924.14638852908	0.444417061274496	0.152119729588415	2.92149520957564	0.00348355632711242	0.0181964589322108	920	CD4	12	6786858	6820808	1	protein_coding	CD4 molecule [Source:HGNC Symbol;Acc:HGNC:1678]
86	ENSG00000159189	47.7449064716534	-1.25828294886652	0.434044362810573	-2.89897313887165	0.00374386966718179	0.0191066451980312	714	C1QC	1	22643630	22648110	1	protein_coding	complement component 1, q subcomponent, C chain [Source:HGNC Symbol;Acc:HGNC:1245]
87	ENSG00000142089	7278.52803967581	-1.28853475361289	0.444469875000345	-2.89903731633531	0.0037431034233875	0.0191066451980312	10410	IFITM3	11	319669	327537	-1	protein_coding	interferon induced transmembrane protein 3 [Source:HGNC Symbol;Acc:HGNC:5414]
88	ENSG00000174600	85.4827576194858	0.959139530236114	0.335657864251677	2.85749160793369	0.00427003925459575	0.021302218303826	1240	CMKLR1	12	108288044	108339341	-1	protein_coding	chemerin chemokine-like receptor 1 [Source:HGNC Symbol;Acc:HGNC:2121]
89	ENSG00000160685	457.374210812136	0.461087949903563	0.161272069835262	2.85906884170682	0.00424886567235641	0.021302218303826	51043	ZBTB7B	1	155002630	155018522	1	protein_coding	zinc finger and BTB domain containing 7B [Source:HGNC Symbol;Acc:HGNC:18668]
90	ENSG00000160683	7.64561801584816	-1.950599985166	0.686335802603465	-2.84204900540934	0.00448246008811781	0.0214573378111084	643	CXCR5	11	118883766	118897799	1	protein_coding	chemokine (C-X-C motif) receptor 5 [Source:HGNC Symbol;Acc:HGNC:1060]
91	ENSG00000104998	280.434714627843	0.755874228835964	0.266360591419478	2.8377855177742	0.00454276971676618	0.0214573378111084	9466	IL27RA	19	14031748	14053216	1	protein_coding	interleukin 27 receptor, alpha [Source:HGNC Symbol;Acc:HGNC:17290]
92	ENSG00000128604	883.589611347972	0.485293621208195	0.170907324735293	2.83951329739573	0.0045182411923292	0.0214573378111084	3663	IRF5	7	128937612	128950035	1	protein_coding	interferon regulatory factor 5 [Source:HGNC Symbol;Acc:HGNC:6120]
93	ENSG00000158092	157.362326099001	0.524805248410901	0.184199486455572	2.84911352636959	0.00438412336653939	0.0214573378111084	4690	NCK1	3	136862208	136949823	1	protein_coding	NCK adaptor protein 1 [Source:HGNC Symbol;Acc:HGNC:7664]
94	ENSG00000049249	15.8235848233921	1.05188036663815	0.370319899739006	2.84046406196236	0.00450479484451753	0.0214573378111084	3604	TNFRSF9	1	7915894	7943165	-1	protein_coding	tumor necrosis factor receptor superfamily, member 9 [Source:HGNC Symbol;Acc:HGNC:11924]
95	ENSG00000122641	9.84614687735189	-1.69720230749963	0.601543740162626	-2.82141130259422	0.00478128573469078	0.0221134465229449	3624	INHBA	7	41685114	41703108	-1	protein_coding	inhibin, beta A [Source:HGNC Symbol;Acc:HGNC:6066]
96	ENSG00000162924	859.505038765396	-0.542613190636772	0.19218407255796	-2.82340353919354	0.00475167220975597	0.0221134465229449	5966	REL	2	60881521	60931610	1	protein_coding	v-rel avian reticuloendotheliosis viral oncogene homolog [Source:HGNC Symbol;Acc:HGNC:9954]
97	ENSG00000107201	181.208770284544	0.868484581839197	0.310532752504976	2.79675678276571	0.00516183745885139	0.0236273797085569	23586	DDX58	9	32455705	32526324	-1	protein_coding	DEAD (Asp-Glu-Ala-Asp) box polypeptide 58 [Source:HGNC Symbol;Acc:HGNC:19102]
98	ENSG00000173762	90.4763918006191	-1.30116687124741	0.467948584245831	-2.78057657412177	0.00542624608453075	0.0245842169544046	924	CD7	17	82314868	82317602	-1	protein_coding	CD7 molecule [Source:HGNC Symbol;Acc:HGNC:1695]
99	ENSG00000119535	1606.39965529651	0.823536337703522	0.298420408568239	2.75965153206071	0.00578630452960514	0.0259506991024715	1441	CSF3R	1	36466043	36483278	-1	protein_coding	colony stimulating factor 3 receptor (granulocyte) [Source:HGNC Symbol;Acc:HGNC:2439]
100	ENSG00000126759	3315.68096416694	0.304165867983061	0.111262692781019	2.73376331617017	0.00626150355105593	0.0278010757666883	5199	CFP	X	47624213	47630305	-1	protein_coding	complement factor properdin [Source:HGNC Symbol;Acc:HGNC:8864]
101	ENSG00000114423	63.9835466971792	-0.708517238311614	0.2615486631764	-2.70893083415899	0.00675004098854831	0.0296734475140144	868	CBLB	3	105655461	105869552	-1	protein_coding	Cbl proto-oncogene B, E3 ubiquitin protein ligase [Source:HGNC Symbol;Acc:HGNC:1542]
102	ENSG00000090339	400.225327989754	-1.16197073577777	0.431347281130076	-2.6938172247975	0.00706388894623796	0.0304722837884649	3383	ICAM1	19	10270835	10286615	1	protein_coding	intercellular adhesion molecule 1 [Source:HGNC Symbol;Acc:HGNC:5344]
103	ENSG00000172183	377.243740966033	-0.641029248637423	0.23798454227307	-2.69357514784253	0.00706902078876551	0.0304722837884649	3669	ISG20	15	88636153	88656483	1	protein_coding	interferon stimulated exonuclease gene 20kDa [Source:HGNC Symbol;Acc:HGNC:6130]
104	ENSG00000112799	2154.00047191034	0.629591926464255	0.23463166069403	2.68332042061992	0.00728951121186007	0.0311206055583257	9450	LY86	6	6588108	6654983	1	protein_coding	lymphocyte antigen 86 [Source:HGNC Symbol;Acc:HGNC:16837]
105	ENSG00000102524	1267.86272969035	0.422644158967929	0.159525729521808	2.64937925834812	0.00806397810636152	0.0340991074211858	10673	TNFSF13B	13	108251240	108308484	1	protein_coding	tumor necrosis factor (ligand) superfamily, member 13b [Source:HGNC Symbol;Acc:HGNC:11929]
106	ENSG00000197329	553.536401437484	-0.595272172621565	0.226913365419178	-2.62334557297635	0.00870709072179508	0.0364712101931794	57162	PELI1	2	64092652	64144454	-1	protein_coding	pellino E3 ubiquitin protein ligase 1 [Source:HGNC Symbol;Acc:HGNC:8827]
107	ENSG00000153563	69.5633831798564	-2.42046803125571	0.930474929512217	-2.60132536029164	0.00928643336551048	0.0382574953440561	925	CD8A	2	86784610	86808396	-1	protein_coding	CD8a molecule [Source:HGNC Symbol;Acc:HGNC:1706]
108	ENSG00000118785	2.21868378618659	-4.39357055070483	1.68943987891715	-2.6006078141833	0.0093058772458515	0.0382574953440561	6696	SPP1	4	87975650	87983426	1	protein_coding	secreted phosphoprotein 1 [Source:HGNC Symbol;Acc:HGNC:11255]
109	ENSG00000100385	33.1324804510995	-1.51043558355397	0.58237887891856	-2.59356174859699	0.00949874804254524	0.0386921479898173	3560	IL2RB	22	37125838	37175054	-1	protein_coding	interleukin 2 receptor, beta [Source:HGNC Symbol;Acc:HGNC:6009]
110	ENSG00000163599	4.41200344755986	-1.84998139939387	0.717561520642026	-2.57815022987664	0.00993308029628085	0.0397323211851234	1493	CTLA4	2	203867786	203873960	1	protein_coding	cytotoxic T-lymphocyte-associated protein 4 [Source:HGNC Symbol;Acc:HGNC:2505]
111	ENSG00000095015	1036.60638235126	-0.417642123828781	0.161898150103602	-2.57965964133329	0.00988977352772986	0.0397323211851234	4214	MAP3K1	5	56815574	56896152	1	protein_coding	mitogen-activated protein kinase kinase kinase 1, E3 ubiquitin protein ligase [Source:HGNC Symbol;Acc:HGNC:6848]
112	ENSG00000167207	203.893706393027	0.530457908286073	0.206717465694356	2.56610106216369	0.010284885743534	0.0407722256261527	64127	NOD2	16	50693603	50733077	1	protein_coding	nucleotide-binding oligomerization domain containing 2 [Source:HGNC Symbol;Acc:HGNC:5331]
113	ENSG00000078747	422.79389811289	0.244808630295487	0.0958646164574572	2.55369122979936	0.0106587730793101	0.0418546967883369	83737	ITCH	20	34363235	34511393	1	protein_coding	itchy E3 ubiquitin protein ligase [Source:HGNC Symbol;Acc:HGNC:13890]
114	ENSG00000188404	3691.24773709603	0.832342265831057	0.326301706476788	2.55083638641732	0.0107464762024108	0.0418546967883369	6402	SELL	1	169690667	169711698	-1	protein_coding	selectin L [Source:HGNC Symbol;Acc:HGNC:10720]
115	ENSG00000144476	39.3880507181992	-1.80366773128713	0.710131934917075	-2.53990511143222	0.011088254756773	0.0425087877328963	57007	ACKR3	2	236567787	236582358	1	protein_coding	atypical chemokine receptor 3 [Source:HGNC Symbol;Acc:HGNC:23692]
116	ENSG00000162692	2.29567566492189	-3.72175898998202	1.46563512229105	-2.53934893711079	0.0111058994977837	0.0425087877328963	7412	VCAM1	1	100719742	100739045	1	protein_coding	vascular cell adhesion molecule 1 [Source:HGNC Symbol;Acc:HGNC:12663]
117	ENSG00000204267	678.169911303394	-0.387299881296556	0.153190621493164	-2.52822188148011	0.0114641875305356	0.0435051219107506	6891	TAP2	6	32821833	32838780	-1	protein_coding	transporter 2, ATP-binding cassette, sub-family B (MDR/TAP) [Source:HGNC Symbol;Acc:HGNC:44]
118	ENSG00000090554	93.4857546225403	-0.716351095833542	0.285234813060538	-2.51144342497037	0.0120238557186414	0.0448621171350989	2323	FLT3LG	19	49474207	49486231	1	protein_coding	fms-related tyrosine kinase 3 ligand [Source:HGNC Symbol;Acc:HGNC:3766]
119	ENSG00000168610	1283.25798397885	0.245549043752206	0.0976910410004403	2.51352673937725	0.0119530716233037	0.0448621171350989	6774	STAT3	17	42313324	42388568	-1	protein_coding	signal transducer and activator of transcription 3 (acute-phase response factor) [Source:HGNC Symbol;Acc:HGNC:11364]
120	ENSG00000101017	115.020589041452	0.733837824969952	0.292682320735462	2.50728442745001	0.0121662768171066	0.0450152242232945	958	CD40	20	46118272	46129863	1	protein_coding	CD40 molecule, TNF receptor superfamily member 5 [Source:HGNC Symbol;Acc:HGNC:11919]
121	ENSG00000123384	1050.04527359206	0.567915957595034	0.227760522758046	2.49347846026127	0.0126498259151024	0.0464175430273178	4035	LRP1	12	57128493	57213351	1	protein_coding	low density lipoprotein receptor-related protein 1 [Source:HGNC Symbol;Acc:HGNC:6692]
